# Supplementary material for: METTL16 participates in haemoglobin H disease through m6A modification
Source: PLoS One. 2024 Aug 1;19(8):e0306043. doi: 10.1371/journal.pone.0306043 (PMC11293636; doi:10.1371/journal.pone.0306043)
Supplement: S2 File — (XLSX) [file pone.0306043.s002.xlsx]

## Sheet: Sheet 1
Data1
