# Supplementary material for: METTL16 participates in haemoglobin H disease through m6A modification
Source: PLoS One. 2024 Aug 1;19(8):e0306043. doi: 10.1371/journal.pone.0306043 (PMC11293636; doi:10.1371/journal.pone.0306043)
Supplement: S7 File — (XLSX) [file pone.0306043.s007.xlsx]

## Sheet: Sheet 1
ID	Description	setSize	enrichmentScore	NES	pvalue	p.adjust	qvalues	rank	leading_edge	core_enrichment
GOBP_ACTIN_FILAMENT_BASED_PROCESS	GOBP_ACTIN_FILAMENT_BASED_PROCESS	707	0.322975	2.15474	9.999e-05	0.000460642	0.000165767	18910	tags=49%, list=49%, signal=26%	SPTA1/ARFIP1/NEDD4L/GAS2L3/ALDOA/ESPN/FNBP1L/JUP/MSRB2/NEDD4L/PDLIM5/LDB3/MICAL2/SERPINF2/ACTG1/PDLIM5/DMD/TMOD1/NEDD4L/CORO1C/MICAL2/NEDD4L/CCL26/MARCKSL1/EPB41/MYO1C/SPTB/MICAL2/MEF2A/TNNC1/MICAL2/DMTN/NPHP1/ATXN3/TRIP10/PDLIM2/DMTN/CTTN/EPB41/TPM1/ACTR3/SPTB/ACTA1/ATXN3/CAPZA2/TPM1/CD2AP/PDLIM3/MYO1D/PIK3CA/LPAR1/TPM1/FGD1/NEDD4L/EPB41/RAB13/MYO1C/CDC42EP4/MYH10/SPTB/DMTN/STARD8/SPTB/CACNA1C/S…
GOBP_ACTIN_FILAMENT_ORGANIZATION	GOBP_ACTIN_FILAMENT_ORGANIZATION	385	0.326132	2.09797	9.999e-05	0.000460642	0.000165767	17797	tags=47%, list=46%, signal=26%	SPTA1/ARFIP1/GAS2L3/ALDOA/ESPN/MSRB2/MICAL2/SERPINF2/ACTG1/TMOD1/CORO1C/MICAL2/CCL26/MARCKSL1/MYO1C/SPTB/MICAL2/MICAL2/DMTN/DMTN/CTTN/TPM1/ACTR3/SPTB/ACTA1/CAPZA2/TPM1/CD2AP/MYO1D/PIK3CA/LPAR1/TPM1/MYO1C/CDC42EP4/SPTB/DMTN/SPTB/TPM1/WASF2/DMTN/RUFY3/ADD2/KANK1/SFRP1/CCL24/MYO15A/DMTN/TPM1/MYO15A/NCK1/DMTN/MICAL2/ACTG1/DMTN/GAS2L3/TJP1/NCK1/ESAM/WASF2/TMSB4Y/DIAPH1/WASHC2C/TMSB15A/MYADM/NCKAP1/TMS…
GOBP_ACTIVATION_OF_IMMUNE_RESPONSE	GOBP_ACTIVATION_OF_IMMUNE_RESPONSE	425	0.322482	2.08806	9.999e-05	0.000460642	0.000165767	9352	tags=25%, list=24%, signal=19%	NFAM1/YES1/C1R/HSP90AA1/TAB3/APPL2/ACTG1/FCER1G/FCER1G/PSME4/LPXN/MAP3K7/HSP90AB1/WNK1/MYO1C/EIF2B4/HSP90AB1/LAT/MAP3K7/RC3H2/MAP3K7/PSMC5/FOXP1/TAB2/FOXP1/WNK1/ACTR3/WNK1/FOXP1/PIK3CA/MYO1C/HSP90AA1/PRKACB/FBXW11/PLPP4/C5/WASF2/PLPP4/FOXP1/PSMD1/NFATC2/CMKLR1/HEXIM1/PQBP1/RC3H1/PDE4B/PLCL2/PSEN1/PDE4B/VTN/C4BPB/PSMD5/PSMD8/TAB2/NCK1/HSP90AB1/ACTG1/LAT/PSMD1/BAX/NCK1/PLCL2/PSMA5/WASF2/MAPK3/KRAS/…
GOBP_ACTIVATION_OF_PROTEIN_KINASE_ACTIVITY	GOBP_ACTIVATION_OF_PROTEIN_KINASE_ACTIVITY	310	0.34335	2.17485	9.999e-05	0.000460642	0.000165767	13566	tags=36%, list=35%, signal=24%	MAP2K4/MAP3K20/PRR5/ADCY6/PBK/TAB3/MAP3K20/GHR/CDK1/MAP3K7/WNK1/CAB39/CDK1/UBA52/MAP3K7/STRADB/MAP2K3/PROK2/UBE2V1/PEA15/MAP3K7/MAP2K3/TAB2/PAK6/GADD45A/WNK1/SPAG9/WNK1/IGFBP6/MAP4K5/UBE2V1/PLCE1/NRG3/PIK3CA/LPAR1/UBA52/PRKACB/UBA52/AXIN1/C5/PRLR/AKT1/PEA15/MAP4K4/NTF3/SOCS1/MAP2K4/PSEN1/MAP4K4/NRG1/TAB2/AGT/CHRNA3/PARK7/DUSP5/MAP2K5/MAPKAP1/ADCY6/UBE2V1/CARTPT/MAPK3/PAK4/PINK1/NRG1/PRKACB/MAPK1/…
GOBP_ADAPTIVE_IMMUNE_RESPONSE	GOBP_ADAPTIVE_IMMUNE_RESPONSE	375	0.25953	1.6668	9.999e-05	0.000460642	0.000165767	10772	tags=24%, list=28%, signal=18%	IL6ST/OTUD7B/IL6ST/C1R/FCER1G/FCER1G/ARG1/MAP3K7/FCAMR/IL6ST/LAT/MAP3K7/HPRT1/RC3H2/MAP3K7/ARG2/IL6ST/CLC/IL6ST/ARG1/RSAD2/TNFSF18/CD8B/HLA-DMA/C5/CTSL/PPP3CB/HLA-F/RC3H1/LILRB2/RNF8/C4BPB/NSD2/LAT/TFRC/JCHAIN/IL12A/PDCD1LG2/SOCS5/INPP5D/RC3H2/CSK/JAK2/CLEC4C/PTK2B/RC3H2/MASP2/JAK3/LAMP3/KLRD1/BTNL8/FZD5/TFRC/WAS/C7/PYCARD/CR1/SLC15A4/RC3H2/IL1R1/ZP3/HMGB1/CD55/TFEB/CLEC4G/IL18BP/KMT5B/IL12RB1/C4…
GOBP_ADAPTIVE_IMMUNE_RESPONSE_BASED_ON_SOMATIC_RECOMBINATION_OF_IMMUNE_RECEPTORS_BUILT_FROM_IMMUNOGLOBULIN_SUPERFAMILY_DOMAINS	GOBP_ADAPTIVE_IMMUNE_RESPONSE_BASED_ON_SOMATIC_RECOMBINATION_OF_IMMUNE_RECEPTORS_BUILT_FROM_IMMUNOGLOBULIN_SUPERFAMILY_DOMAINS	237	0.272101	1.68397	9.999e-05	0.000460642	0.000165767	10400	tags=25%, list=27%, signal=18%	C1R/FCER1G/FCER1G/ARG1/MAP3K7/MAP3K7/HPRT1/RC3H2/MAP3K7/CLC/ARG1/RSAD2/TNFSF18/C5/PPP3CB/HLA-F/RC3H1/RNF8/C4BPB/NSD2/TFRC/IL12A/SOCS5/INPP5D/RC3H2/RC3H2/MASP2/JAK3/KLRD1/FZD5/TFRC/WAS/C7/CR1/SLC15A4/RC3H2/IL1R1/ZP3/HMGB1/CD55/CLEC4G/IL18BP/KMT5B/IL12RB1/C4BPA/CR2/TRAF6/UNG/IL6R/LEF1/CD1E/RIF1/PPP3CB/TCIRG1/BTK/MLH1/NSD2/C4BPB/HFE/PVR/EMP2/KLRD1/PTPN6/STAT3/PRKCD/RC3H1/SEMA4A/ZP3/C4BPB/C1QC/IL6R/P…
GOBP_AGING	GOBP_AGING	269	0.339989	2.12833	9.999e-05	0.000460642	0.000165767	16135	tags=42%, list=41%, signal=25%	NUP62/ZMPSTE24/NSMCE2/ARG1/OGG1/NFE2L2/TSPO/FZR1/FOXO4/OPA1/EIF2S1/RPS6KB1/ARG2/CAT/ARG1/AURKB/YBX1/LIMS1/IL15/AKT1/CDKN2A/DAG1/KYNU/UCP3/NEK4/NSMCE2/PSEN1/TIMP1/TP63/FOXO4/AURKB/NUDT1/ID2/GCLM/TP63/MAPK3/KRAS/IDE/INPP5D/ADRA1A/NEK6/RPS6KB1/NSMCE2/CREB1/BECN1/BECN1/YBX1/MAPK1/BAK1/FBXO4/CNR1/ERCC2/CLN8/PTEN/CREB1/LEP/MME/MAP3K3/FZR1/ATM/BAK1/SIRT3/SOD2/CTNNA1/FOXM1/ADRA1A/MAPKAPK5/AMFR/WRN/DAG1/T…
GOBP_ALCOHOL_METABOLIC_PROCESS	GOBP_ALCOHOL_METABOLIC_PROCESS	335	0.307463	1.95803	9.999e-05	0.000460642	0.000165767	26086	tags=68%, list=67%, signal=23%	CALM1/ITPKC/ASAH1/LEPR/PNPLA4/LIPE/ACSS1/NUDT4/LEPR/MECP2/SORD/ACACA/NUDT4/STARD3/CAT/DHRS3/PLCE1/FDFT1/RAN/LEPR/LEPR/GDE1/SNCA/ELOVL6/TPI1/FDFT1/NPC2/IP6K1/HDLBP/QDPR/P2RY6/PLPP2/SNCA/RBP4/ABCG1/MTMR2/INPP5E/LSS/PARK7/CLN6/ACLY/NAAA/ELOVL6/CACNA1H/GALK1/INPP5D/GPER1/FGF1/PTK2B/ADH7/NFYA/CLN8/PTEN/FDFT1/LEP/ACSS1/CYP27C1/REST/REST/IP6K2/UGT1A4/EBP/GBA2/NUDT3/INPP5K/CETP/SNCA/SULT1B1/SULT1A1/PLPP1…
GOBP_AMEBOIDAL_TYPE_CELL_MIGRATION	GOBP_AMEBOIDAL_TYPE_CELL_MIGRATION	371	0.302454	1.94116	9.999e-05	0.000460642	0.000165767	17221	tags=43%, list=44%, signal=25%	PRR5L/JUP/PDCD10/MTA2/SVBP/ENPP2/KANK2/APPL2/PDCD10/LPXN/CORO1C/HDAC9/NFE2L2/MECP2/MAP2K3/DMTN/DNAJA4/DMTN/RIN2/MAP2K3/FOXP1/GADD45A/FOXP1/FOXP1/PIK3CA/RAB13/DMTN/MESP1/SRGAP2/PLEKHG5/WASF2/SLC8A1/AGO2/P2RX4/DMTN/ITGB1/AKT1/FOXP1/KANK1/GPC3/MAP4K4/GNA12/MAP4K4/ZFAND5/DMTN/SVBP/TIMP1/CDH13/PBLD/ITGB1/DMTN/CENPV/BCAS3/DMTN/PRCP/AGT/MAP2K5/P2RX4/ADAMTS9/BMPR2/NR4A1/AGO2/TEK/GLUL/PRCP/WASF2/HDAC5/HAS…
GOBP_AMIDE_BIOSYNTHETIC_PROCESS	GOBP_AMIDE_BIOSYNTHETIC_PROCESS	719	0.330892	2.20855	9.999e-05	0.000460642	0.000165767	14596	tags=41%, list=38%, signal=27%	RPS29/RPS21/CPEB1/PDK2/LARP4/MRPS18C/PPA2/MRPS33/RPL28/SHMT1/RPS5/TNRC6B/FXR1/MRPS27/IGF2BP2/ASAH1/DEGS1/RPL39L/DMD/ARG1/CAPRIN2/RBM24/IGF2BP2/NFE2L2/ACSS1/IGF2BP2/TNIP1/PPA2/EIF2B4/UBA52/YBX2/MRPS27/YBX3/GLE1/CSDE1/RPS5/RIDA/RPS20/EIF2AK1/HAGH/CSDE1/IGF2BP2/MPC2/GCLC/GSPT1/HBS1L/EIF2S1/NGRN/ACACA/CPEB4/CELF1/CSDE1/CNOT7/RPS6KB1/RPUSD3/UHMK1/AANAT/CSDE1/CSDE1/ARG2/CSDE1/SECISBP2/GSPT1/ARG1/NMRAL1…
GOBP_ANATOMICAL_STRUCTURE_FORMATION_INVOLVED_IN_MORPHOGENESIS	GOBP_ANATOMICAL_STRUCTURE_FORMATION_INVOLVED_IN_MORPHOGENESIS	954	0.2873	1.94246	9.999e-05	0.000460642	0.000165767	16752	tags=42%, list=43%, signal=26%	TXNRD1/ACRBP/TXNRD1/JUP/PDCD10/AGTPBP1/C1GALT1/LDB3/ENPP2/ACTG1/SLC12A6/PDCD10/TMOD1/C1GALT1/ATP7A/TAL1/CD36/LEPR/BSG/HDAC9/NFE2L2/CD109/ATP7A/LEPR/MEF2A/PGK1/FOXO4/KAT2A/TBX5/MECP2/OPA1/PROK2/CD36/FKBP1A/TEAD2/GADD45A/TPM1/SLC12A6/TCTN1/CX3CR1/NDNF/CD36/ACTA1/TPM1/IRX1/CD36/RNH1/MMP8/NRG3/PKM/LEPR/LEPR/PIK3CA/TPM1/EPN2/HES5/PKM/FKBP1A/PRKACB/E2F2/TXNRD1/MESP1/C5/HSPG2/TPM1/TREM2/WASF2/EDNRA/AGO2…
GOBP_ANATOMICAL_STRUCTURE_HOMEOSTASIS	GOBP_ANATOMICAL_STRUCTURE_HOMEOSTASIS	403	0.312222	2.01529	9.999e-05	0.000460642	0.000165767	17673	tags=45%, list=45%, signal=25%	POC1B/GNAS/ALDOA/RECQL4/GNAS/DCP2/HSP90AA1/NSMCE2/LIPA/WWTR1/CLCN3/ACTG1/CLCN3/DMD/PRDX1/HSP90AB1/IL20RA/LOX/LAMP2/HNRNPA2B1/DCP2/HSP90AB1/CA2/ACACA/POT1/TNKS/HNRNPA2B1/BBS12/USP45/HSP90AA1/AURKB/PCNA/ATRX/RPA1/GCNT2/P2RX4/ITGB1/USP7/PIP/BARD1/PDK4/SMARCAL1/NSMCE2/CCT4/RBP4/PBLD/ITGB1/RPA1/HSP90AB1/ACTG1/AURKB/P2RX4/TJP1/TFRC/JCHAIN/BAX/ATRX/USP7/RB1/CARTPT/ESAM/VPS54/MAPK3/KRAS/TP53INP2/INPP5D/S…
GOBP_ANIMAL_ORGAN_MORPHOGENESIS	GOBP_ANIMAL_ORGAN_MORPHOGENESIS	913	0.284251	1.91742	9.999e-05	0.000460642	0.000165767	17479	tags=44%, list=45%, signal=26%	PBX1/GNAS/TMEM107/GNAS/AGTPBP1/MEIS2/BBS7/ZMPSTE24/WWTR1/MICAL2/ALPL/ARG1/MEIS3/PSME4/MICAL2/AP2B1/BSG/PBX1/PBX1/ROGDI/SOX6/MICAL2/WDR48/SOX6/TNNC1/TBX5/CA2/MICAL2/MLLT3/RFNG/PSMC5/TUFT1/CRYGB/FKBP1A/PBX3/TEAD2/TPM1/TENM3/ACTA1/ARG1/TPM1/IRX1/DHRS3/TTC39C/NRG3/MEGF9/TPM1/FGD1/HES5/WDR48/AQP3/FKBP1A/RSPO2/FBXW11/MESP1/HSPG2/TPM1/HOXD8/FEM1B/DLX1/BSG/LEFTY1/CLTC/GPC3/PSMD1/SFRP1/HOXA5/FOXN3/DAG1/ME…
GOBP_ANION_TRANSMEMBRANE_TRANSPORT	GOBP_ANION_TRANSMEMBRANE_TRANSPORT	499	0.312774	2.04854	9.999e-05	0.000460642	0.000165767	18780	tags=49%, list=48%, signal=26%	SLC6A19/ABCC3/SLC16A1/MPC1/MPC1/CLIC2/SLC25A51/MPC1/SLC14A1/TTYH1/SLC1A5/CLCN3/SLC4A1/APPL2/SLC12A6/CLCN3/SLC14A1/ITLN1/CD36/ABCC4/SLC38A6/PRKAB2/NFE2L2/SLC4A2/MEF2A/ABCC4/GRB10/CA2/SLC35A1/MPC2/ARL6IP5/PEA15/ACACA/XPR1/CD36/RPS6KB1/VDAC2/SLC25A26/GABRA6/SLC12A6/CD36/SLC1A5/SLC25A27/SLC25A52/SLC16A12/CD36/SLC6A1/STXBP3/SLC25A19/SFXN1/TST/PEX5L/AQP3/CLIC5/SLC2A10/ABCC4/SLC27A1/SLC14A1/SLC38A1/EDNR…
GOBP_ANTIGEN_PROCESSING_AND_PRESENTATION	GOBP_ANTIGEN_PROCESSING_AND_PRESENTATION	221	0.365805	2.24956	9.999e-05	0.000460642	0.000165767	11653	tags=36%, list=30%, signal=26%	KIF4B/SEC31A/KIF26A/FCER1G/FCER1G/PSME4/CD36/AP2B1/SEC31A/NCF2/ACTR1A/DYNLL1/SEC31A/RAB6A/DYNLL1/RAB6A/DCTN4/CD36/PSMC5/CD36/CAPZA2/CD36/AP1B1/AP3D1/CLTA/HLA-DMA/AP1B1/RAB6A/CTSL/AP1B1/SEC31A/DYNC1LI1/TREM2/RAB5B/CLTC/PSMD1/AP1S2/HLA-F/CD36/LILRB2/PSMD5/DYNC1LI2/PSMD8/CD36/DCTN4/PSMD1/SAR1B/PSMA5/AP2B1/RAB34/RACGAP1/KIF4A/CANX/IDE/CD36/SEC31A/KIF2A/CD36/SEC31A/DCTN2/PIKFYVE/WAS/SEC24B/PSMC6/PYCAR…
GOBP_ANTIGEN_RECEPTOR_MEDIATED_SIGNALING_PATHWAY	GOBP_ANTIGEN_RECEPTOR_MEDIATED_SIGNALING_PATHWAY	232	0.272972	1.68554	9.999e-05	0.000460642	0.000165767	8961	tags=22%, list=23%, signal=17%	NFAM1/PSME4/LPXN/MAP3K7/WNK1/EIF2B4/LAT/MAP3K7/RC3H2/MAP3K7/PSMC5/FOXP1/TAB2/FOXP1/WNK1/WNK1/FOXP1/PIK3CA/FBXW11/FOXP1/PSMD1/NFATC2/RC3H1/PDE4B/PLCL2/PSEN1/PDE4B/PSMD5/PSMD8/TAB2/NCK1/LAT/PSMD1/BAX/NCK1/PLCL2/PSMA5/INPP5D/BAX/PIK3R1/MAPK1/RC3H2/CSK/RC3H2/FOXP1/CUL1/NFATC2/BCAR1/BTNL8/STK11/CACNB3/PDE4B/WAS/PSMC6/BTRC/RC3H2/PSMD1/FOXP1/CD22/CRKL/TRAF6/PSMA6/PHPT1/FBXW11/SPPL3/TAB2/ELF2/PSMD4/STOML…
GOBP_APOPTOTIC_PROCESS	GOBP_APOPTOTIC_PROCESS	1679	0.341829	2.3586	9.999e-05	0.000460642	0.000165767	19884	tags=52%, list=51%, signal=28%	NUP62/MAP2K4/KNG1/NAT8/IL6ST/TXNDC12/ITSN1/PDK2/MAX/XKR9/MAP3K20/ARHGEF12/CLPTM1L/BIRC2/CUL4A/PDCD10/IL6ST/NCOA1/FAIM/FXR1/SH3GLB1/BCL2L1/ZMPSTE24/KPNA1/TFDP2/HSP90AA1/KANK2/BCL2L1/TXNIP/MAP3K20/PDCD10/NDUFS1/CDK1/MAP3K7/MDM2/PNMA5/HSP90AB1/UBE2O/DHRS2/IL20RA/BCL2L13/LOX/UFM1/OGG1/BIRC2/MDM2/NFE2L2/TSPO/MDM2/USP47/ARHGEF12/HSPA1A/SCRT2/CDK1/DYNLL1/TAX1BP1/IL6ST/EI24/BCL2L1/TXNIP/UBA52/YBX3/MEF2A/…
GOBP_APOPTOTIC_SIGNALING_PATHWAY	GOBP_APOPTOTIC_SIGNALING_PATHWAY	526	0.336956	2.21261	9.999e-05	0.000460642	0.000165767	12388	tags=32%, list=32%, signal=23%	TXNDC12/PDK2/CUL4A/PDCD10/FAIM/BCL2L1/TFDP2/BCL2L1/PDCD10/MDM2/IL20RA/MDM2/NFE2L2/MDM2/USP47/HSPA1A/SCRT2/BCL2L1/YBX3/SHISA5/BNIP3L/BCL2L1/CUL4A/ST20/DNAJA1/STRADB/OPA1/ARL6IP5/PPP2R1B/TFDP2/PEA15/RPS6KB1/VDAC2/CTTN/LY96/CX3CR1/BDNF/RB1CC1/IFI27L2/CUL4A/MELK/USP47/MDM2/RHOT1/DAP/E2F2/HTT/DDX3X/SIVA1/YBX3/CUL4A/FEM1B/P2RX4/BLOC1S2/AKT1/PEA15/HMGB2/CASP10/MAPK7/UBQLN1/SFRP1/CASP9/CUL4A/PSEN1/LY96/D…
GOBP_ATP_METABOLIC_PROCESS	GOBP_ATP_METABOLIC_PROCESS	264	0.344842	2.15517	9.999e-05	0.000460642	0.000165767	18621	tags=52%, list=48%, signal=28%	NUP62/COX7C/ALDOA/NUP98/SLC4A1/BPGM/ATP7A/NDUFS1/CDK1/NUP98/COX5A/TSPO/MT-ND3/HSPA1A/CDK1/BPGM/ATP7A/PGK1/PARG/NDUFC1/PKM/PKM/PGM2L1/SNCA/HK1/TREM2/TPI1/NCOR1/COX8A/PGK1/NDUFC2/NUDT5/AK4/SNCA/HK1/NDUFS8/SDHC/BPGM/PSEN1/NUP88/NDUFS7/PARK7/PPARA/UQCRQ/NDUFAB1/GALK1/NDUFS1/CLPX/NUP98/PINK1/UQCRB/GAPDH/SEH1L/NDUFB8/SEH1L/NDUFA11/OGDH/PID1/NUP50/SLC25A33/NDUFS1/ARNT/COX4I1/LDHA/NUP153/HK1/ARNT/UQCR10/…
GOBP_AXON_DEVELOPMENT	GOBP_AXON_DEVELOPMENT	464	0.321491	2.09533	9.999e-05	0.000460642	0.000165767	19160	tags=47%, list=49%, signal=25%	SPTA1/RELN/RANBP9/SVBP/LRTM2/HSP90AA1/RELN/L1CAM/HSP90AB1/BSG/USP33/TSPO/SPTB/HSP90AB1/DPYSL2/GRB10/KLF7/SPAST/DPYSL5/TRAK2/CTTN/TSPAN2/TCTN1/BDNF/RAP1GAP/SPTB/NOTCH3/PIK3CA/USP9X/USP9X/HSP90AA1/KIF5B/SPTB/EIF4G2/SPTB/PPP3CB/RUFY3/BSG/MAPK7/DAG1/ISLR2/PSEN1/SVBP/FKBP1B/HSP90AB1/USP33/TBR1/BMPR2/EFNB3/MAPK3/CREB1/SLC9A6/RNF6/PIK3R1/MAPK1/FKBP1B/JAK2/PAFAH1B1/PARD3/PTK2/UNC5D/CNR1/PLXNA2/DDR1/PTEN/…
GOBP_BEHAVIOR	GOBP_BEHAVIOR	497	0.318179	2.08334	9.999e-05	0.000460642	0.000165767	17988	tags=50%, list=46%, signal=27%	RELN/SLC16A1/UBR3/DLG4/NCOA1/MEIS2/ZMPSTE24/CLCN3/RELN/CLCN3/TMOD1/USP2/ATP7A/NLGN4Y/TAL1/GLS/LEPR/TSPO/UBR3/ATP7A/HEXB/LEPR/KAT2A/NCOA2/PCM1/MECP2/NPHP1/ARL6IP5/HPRT1/RPS6KB1/PAK6/PJA2/CX3CR1/BDNF/DDHD2/SLC6A1/OTOG/LEPR/LEPR/BBS12/HTT/P2RX4/PPP3CB/NCOR1/ARRDC3/VPS13A/VPS13A/MEIS2/NTF3/TRH/PSEN1/OXT/LILRB2/PPY/SGK1/SLC2A4/BTG2/CHRNA3/PARK7/P2RX4/PPARA/EIF4EBP2/CLN6/ASIC1/TBR1/PCM1/CARTPT/ID2/LRRN…
GOBP_BIOLOGICAL_ADHESION	GOBP_BIOLOGICAL_ADHESION	1311	0.290949	1.99165	9.999e-05	0.000460642	0.000165767	19283	tags=48%, list=50%, signal=26%	SPTA1/KNG1/IL6ST/RELN/CTNNAL1/DLG4/GNAS/YES1/JUP/ACHE/GNAS/IL6ST/TTYH1/PDLIM5/IL1RN/SERPINF2/RELN/ACTG1/PDLIM5/HSPH1/PCDHGA11/ARG1/L1CAM/LPXN/CORO1C/NLGN4Y/LRRC7/CD36/HSP90AB1/WNK1/BSG/HSPH1/PCDH10/CTNNAL1/TNIP1/IL6ST/PCDHGC4/HSP90AB1/ACHE/DMTN/NPHP1/DLG3/ATXN3/ADAM32/COL4A6/DMTN/CD36/RIN2/RC3H2/HAPLN2/CTTN/IFT74/TPM1/CDH15/TENM3/WNK1/CX3CR1/ARG2/IL6ST/NDNF/CD36/WNK1/ATXN3/IL6ST/ARG1/TPM1/CD36/CD…
GOBP_BIOLOGICAL_PROCESS_INVOLVED_IN_SYMBIOTIC_INTERACTION	GOBP_BIOLOGICAL_PROCESS_INVOLVED_IN_SYMBIOTIC_INTERACTION	932	0.363962	2.45789	9.999e-05	0.000460642	0.000165767	16715	tags=49%, list=43%, signal=30%	RPS29/NUP62/RPS21/TRIM23/IL6ST/IFITM2/ITSN1/NEDD4L/GYPA/PI4KB/RPL28/TNPO1/WWP2/STAU1/RPS5/CUL4A/NEDD4L/IL6ST/CALM1/PPIH/BCL2L1/KPNA1/STOM/NUP98/HSP90AA1/SLC1A5/STOM/BCL2L1/OPTN/ARG1/USP15/NEDD4L/GYPA/CDK1/MAP3K7/STOM/MDM2/NUP98/HSP90AB1/NEDD4L/AP2B1/BSG/MDM2/TDP2/NFE2L2/CTBP2/SERINC5/HNRNPA2B1/MDM2/SUMO1/HSPA1A/CDK1/DYNLL1/TNIP1/IL6ST/DERL1/BCL2L1/UBA52/USP24/BNIP3L/WDR48/KAT2A/CSDE1/RPS5/BCL2L1/…
GOBP_BLOOD_VESSEL_MORPHOGENESIS	GOBP_BLOOD_VESSEL_MORPHOGENESIS	531	0.29076	1.91029	9.999e-05	0.000460642	0.000165767	17221	tags=42%, list=44%, signal=24%	JUP/PDCD10/C1GALT1/ENPP2/SERPINF2/ACTG1/SLC12A6/PDCD10/C1GALT1/TAL1/LEPR/LOX/BSG/HDAC9/NFE2L2/LEPR/PGK1/FOXO4/TBX5/MECP2/PROK2/RIN2/TEAD2/GADD45A/SLC12A6/CX3CR1/NDNF/RNH1/PKM/LEPR/LEPR/PIK3CA/EPN2/PKM/E2F2/C5/HSPG2/WASF2/EDNRA/AGO2/BSG/ITGB1/AKT1/PGK1/HTATIP2/FKBPL/MAPK7/SFRP1/HOXA5/DAG1/ZFP36L1/CCL24/STAB1/CDH13/NPRL3/C1GALT1/ITGB1/BCAS3/PDGFA/FOXO4/ACTG1/PRCP/ANXA2/MAP2K5/TJP1/ARHGAP22/BAX/ADAM…
GOBP_CALCIUM_ION_TRANSMEMBRANE_TRANSPORT	GOBP_CALCIUM_ION_TRANSMEMBRANE_TRANSPORT	270	0.307432	1.92496	9.999e-05	0.000460642	0.000165767	19043	tags=51%, list=49%, signal=26%	TRPV3/TRPV3/CLIC2/CALM1/DMD/TPCN1/OPA1/FKBP1A/XCR1/FKBP1A/HTT/CACNA1C/CACNA1C/SNCA/SLC8A1/P2RX4/UBQLN1/ATP2C1/P2RY6/SNCA/PDE4B/PSEN1/PDE4B/MCUR1/FKBP1B/CACNA1G/ANXA2/P2RX4/CATSPER2/BAX/ASIC1/CACNA1H/YME1L1/TMEM38B/CACNA1S/DIAPH1/SLC8A3/BAX/FKBP1B/CORO1A/GPER1/CALM3/DIAPH1/PTK2B/YME1L1/LACRT/FMR1/NOL3/CACNB3/GRIN1/PDE4B/OPRM1/SNCA/THADA/DMD/PSEN2/OPRM1/UBQLN1/ATG5/DIAPH1/CALM2/CX3CL1/TMC1/OPRM1/ST…
GOBP_CALCIUM_ION_TRANSPORT	GOBP_CALCIUM_ION_TRANSPORT	362	0.291247	1.86581	9.999e-05	0.000460642	0.000165767	16996	tags=45%, list=44%, signal=26%	TRPV3/TRPV3/CLIC2/CALM1/ZMPSTE24/DMD/TSPO/EPB41/TPCN1/OPA1/FKBP1A/XCR1/EPB41/EPB41/FKBP1A/PLPP4/HTT/CACNA1C/CACNA1C/EPB41/SNCA/SLC8A1/PLPP4/P2RX4/UBQLN1/ATP2C1/P2RY6/SNCA/PDE4B/PSEN1/PDE4B/LILRB2/EPB41/MCUR1/FKBP1B/CACNA1G/ANXA2/P2RX4/CATSPER2/BAX/ASIC1/CACNA1H/YME1L1/TMEM38B/EPB41/CACNA1S/DIAPH1/ADRA1A/SLC8A3/BAX/EPB41/FKBP1B/CORO1A/BAK1/GPER1/CALM3/DIAPH1/PTK2B/YME1L1/RAMP1/LACRT/FMR1/TPT1/NOL3…
GOBP_CAMERA_TYPE_EYE_DEVELOPMENT	GOBP_CAMERA_TYPE_EYE_DEVELOPMENT	276	0.278382	1.74643	9.999e-05	0.000460642	0.000165767	14429	tags=37%, list=37%, signal=23%	MAX/ACHE/TMOD1/FZR1/ACHE/NPHP1/OPA1/CRYGB/TENM3/HSF4/FKBP8/FKBP8/HES5/USP45/CELF4/CACNA1C/CACNA1C/DLX1/SMARCA4/CRYGN/MITF/SMARCA4/PSEN1/RBP4/BAX/UNC45B/BMPR2/LIMK2/PKNOX1/BAX/BAK1/NEUROD4/VSX1/CLN8/YY1/STRA6/SMARCA4/MAX/FKBP8/GRHL3/RARG/FZR1/CELF4/BAK1/FZD5/VSX1/PAX6/MITF/DLX2/DLG1/TBX2/RARG/IFT122/CLCN2/VEGFA/MAX/TSKU/FZR1/SMARCA4/TCIRG1/BAX/NES/HDAC1/RD3/BAX/VEGFA/RAB11FIP4/OBSL1/LCTL/PROX1/IGF…
GOBP_CANONICAL_WNT_SIGNALING_PATHWAY	GOBP_CANONICAL_WNT_SIGNALING_PATHWAY	305	0.328858	2.08048	9.999e-05	0.000460642	0.000165767	16282	tags=47%, list=42%, signal=28%	SCYL2/JUP/SCYL2/RUVBL1/KPNA1/WWTR1/FZD8/USP34/CAPRIN2/PSME4/WNK1/USP47/MLLT3/PSMC5/WNK1/RAB5A/WNK1/IGFBP6/TNKS/USP47/CSNK1A1/TBL1XR1/RSPO2/AXIN1/MESP1/DDX3X/KREMEN2/PPM1A/KANK1/GPC3/MITF/PSMD1/SFRP1/PPM1B/CAPRIN2/RAB5A/PPM1A/PSEN1/PSMD5/PSMD8/PSMD1/CTNND1/DIXDC1/TBL1XR1/PSMA5/UBR5/WNT8A/PPM1A/CUL3/PTEN/RARG/NKD2/STK11/DAAM2/NKD1/FZD5/PTK7/PSMC6/TBL1XR1/BTRC/TLE2/DVL1/TLE6/AXIN1/PTK7/XIAP/AMFR/MIT…
GOBP_CARBOHYDRATE_DERIVATIVE_BIOSYNTHETIC_PROCESS	GOBP_CARBOHYDRATE_DERIVATIVE_BIOSYNTHETIC_PROCESS	575	0.328087	2.16547	9.999e-05	0.000460642	0.000165767	17734	tags=48%, list=46%, signal=27%	NME4/GBGT1/PIGX/B3GALT5/PDK2/ALDOA/ADCY6/FAM20B/FAM20B/C1GALT1/IMPDH1/CHST2/C1GALT1/ATP7A/AMD1/SLC10A7/B3GALT5/ACSS1/POMT1/ATP7A/TNIP1/MAN1A1/MPC2/GALNT9/GALNT13/NME4/SORD/HPRT1/ACACA/NME4/TRAK2/TK2/PGAP3/RRM2B/AMD1/MGAT2/ACAN/XYLT1/PKM/CMPK1/PKM/UPP2/TRAK1/SLC2A10/LMAN1/PRPS2/HSPG2/GCNT2/B3GALT5/TREM2/IL15/ELOVL6/TPI1/PPCDC/GLCE/AGO2/GALNT10/AMPD3/CLTC/GPC3/AK4/PDK4/GALNT8/AMPD3/PSEN1/NANS/PANK3…
GOBP_CARBOHYDRATE_DERIVATIVE_METABOLIC_PROCESS	GOBP_CARBOHYDRATE_DERIVATIVE_METABOLIC_PROCESS	995	0.33436	2.26441	9.999e-05	0.000460642	0.000165767	17707	tags=48%, list=46%, signal=28%	NME4/NUP62/GBGT1/PIGX/B3GALT5/PDK2/ALDOA/ADCY6/DCTPP1/FAM20B/FAM20B/NUP98/C1GALT1/ASAH1/SLC4A1/GANAB/BPGM/IMPDH1/CHST2/C1GALT1/ATP7A/AMD1/SLC10A7/NUP98/MPP1/OGG1/B3GALT5/ACSS1/POMT1/APOBEC2/BPGM/ATP7A/TNIP1/ITPA/NUDT4/HEXB/PDE4A/PGK1/PARG/MAN1A1/OPA1/MPC2/CST3/GALNT9/GALNT13/NME4/SORD/HPRT1/ACACA/NME4/TRAK2/NUDT4/NUDT7/TK2/PGAP3/NDNF/ACSM3/RRM2B/GALNS/AMD1/MGAT2/ACAN/XYLT1/PKM/RAN/CMPK1/MPP1/PKM/…
GOBP_CARBOHYDRATE_METABOLIC_PROCESS	GOBP_CARBOHYDRATE_METABOLIC_PROCESS	555	0.321061	2.11452	9.999e-05	0.000460642	0.000165767	18653	tags=51%, list=48%, signal=28%	NUP62/IL6ST/GBGT1/B3GALT5/PDK2/ALDOA/IL6ST/CALM1/ZMPSTE24/GALE/NUP98/HECTD4/SLC4A1/GANAB/BPGM/CHST2/NUP98/LEPR/B3GALT5/POMT1/HECTD4/BPGM/IL6ST/HEXB/CREM/LEPR/PGK1/KAT2A/PARG/NCOA2/MAN1A1/MECP2/SLC35A1/SORD/FPGT/MDH2/RB1CC1/IL6ST/IL6ST/UEVLD/MGAT2/PKM/LANCL3/OTOG/PHKB/LEPR/LEPR/PIK3CA/PKM/HYAL3/PGM2L1/B3GALT5/SNCA/HK1/PPP1CB/TPI1/KAT2B/NCOR1/AKT1/USP7/CLTC/PGK1/LANCL1/CREM/AGL/NUDT5/PDK4/P2RY6/SNC…
GOBP_CARBOXYLIC_ACID_TRANSPORT	GOBP_CARBOXYLIC_ACID_TRANSPORT	253	0.321666	2.00247	9.999e-05	0.000460642	0.000165767	19864	tags=57%, list=51%, signal=28%	ABCC3/SLC16A1/MPC1/MPC1/MPC1/NCOA1/SLC1A5/ARG1/SLC10A7/CD36/GLS/ABCC4/PNPLA8/SLC38A6/ABCC4/NCOA2/MPC2/ARL6IP5/CD36/CD36/SLC1A5/SLC16A12/ARG1/CD36/SLC6A1/SFXN1/ABCC4/SLC27A1/PNPLA8/SLC38A1/P2RX4/ITGB1/SLC16A4/PNPLA8/SLC43A2/PNPLA8/CD36/TRH/SLC43A2/PSEN1/OXT/FOLR3/PROCA1/SLC19A1/SLC36A4/ITGB1/CD36/SV2A/P2RX4/SLC36A3/SLC16A3/SLC43A2/ABCC10/SLCO1C1/ABCC4/CD36/PPFIA4/SLC7A2/CLN8/STRA6/LEP/CD36/CYP4F2/…
GOBP_CATION_TRANSMEMBRANE_TRANSPORT	GOBP_CATION_TRANSMEMBRANE_TRANSPORT	765	0.298349	1.99744	9.999e-05	0.000460642	0.000165767	20625	tags=55%, list=53%, signal=27%	SLC6A19/TRPV3/ATP6V0A1/RELN/COX7C/TRPV3/NEDD4L/DLG4/MRS2/CLIC2/WWP2/RHBG/NEDD4L/CALM1/TTYH1/STOM/SLC1A5/CLCN3/STOM/RELN/SLC12A6/CLCN3/DMD/ATP7A/NEDD4L/STOM/LRRC7/COX5A/NEDD4L/WNK1/CAB39/SUMO1/ATP7A/SLC39A13/CCDC51/TPCN1/NIPAL2/DLG3/OPA1/STOM/SLC25A26/SLC41A3/FKBP1A/XCR1/SLC12A6/SLC39A13/WNK1/SLC1A5/WNK1/SLC25A27/SLC6A1/SLC25A19/NEDD4L/SFXN1/FKBP1A/KIF5B/SLC31A1/HTT/CACNA1C/SLC2A10/SLC39A13/CACNA1…
GOBP_CATION_TRANSPORT	GOBP_CATION_TRANSPORT	1004	0.296356	2.00743	9.999e-05	0.000460642	0.000165767	21000	tags=55%, list=54%, signal=27%	SLC6A19/TRPV3/ATP6V0A1/RELN/COX7C/TRPV3/NEDD4L/DLG4/MRS2/CLIC2/WWP2/RHBG/NEDD4L/CALM1/TTYH1/ZMPSTE24/STOM/SLC1A5/CLCN3/STOM/RELN/SLC12A6/CLCN3/DMD/ATP7A/ARG1/SLC10A7/NEDD4L/STOM/LRRC7/COX5A/NEDD4L/WNK1/SLC38A6/CAB39/TSPO/EPB41/SUMO1/ATP7A/SLC39A13/CCDC51/TPCN1/NIPAL2/DLG3/OPA1/STOM/STEAP3/SLC25A26/SLC41A3/FKBP1A/XCR1/EPB41/SLC12A6/SLC39A13/WNK1/SLC1A5/VAMP7/WNK1/SLC25A27/ARG1/SLC6A1/COMMD3/SLC25A…
GOBP_CELL_ACTIVATION	GOBP_CELL_ACTIVATION	1293	0.295591	2.02234	9.999e-05	0.000460642	0.000165767	16501	tags=41%, list=42%, signal=25%	SPTA1/DEFA4/IL6ST/ATP6V0A1/NFAM1/A1BG/GNAS/ALDOA/YES1/JUP/GNAS/IL6ST/MS4A3/TREML1/KPNA1/STOM/S100A13/HSP90AA1/ASAH1/DEGS1/STOM/ACTG1/FCER1G/HSPH1/IMPDH1/FCER1G/ATP7A/ARG1/PRDX1/STOM/LRRC7/CD36/HSP90AB1/DHRS2/LEPR/HSPH1/LAMP2/HDAC9/CAB39/CREG1/HSPA1A/DYNLL1/ATP7A/IL6ST/HEXB/LEPR/KAT2A/HSP90AB1/LAT/PAFAH1B2/RAP1B/RAB6A/DMTN/CST3/DYNLL1/STOM/RAB6A/HPRT1/DMTN/CD36/FCGR3B/RC3H2/FKBP1A/FOXP1/FCAR/FOXP1…
GOBP_CELL_ACTIVATION_INVOLVED_IN_IMMUNE_RESPONSE	GOBP_CELL_ACTIVATION_INVOLVED_IN_IMMUNE_RESPONSE	667	0.320519	2.13273	9.999e-05	0.000460642	0.000165767	17346	tags=46%, list=45%, signal=26%	DEFA4/ATP6V0A1/NFAM1/A1BG/ALDOA/JUP/MS4A3/STOM/S100A13/HSP90AA1/ASAH1/DEGS1/STOM/FCER1G/IMPDH1/FCER1G/ATP7A/ARG1/STOM/LRRC7/CD36/HSP90AB1/LAMP2/CAB39/CREG1/HSPA1A/DYNLL1/ATP7A/HEXB/HSP90AB1/LAT/PAFAH1B2/RAP1B/RAB6A/CST3/DYNLL1/STOM/RAB6A/CD36/FCGR3B/RC3H2/FOXP1/FCAR/FOXP1/SERPINB6/CD36/VAMP7/CAT/HUWE1/ARG1/CD36/GALNS/FOXP1/MMP8/STXBP3/COMMD3/PKM/VAMP7/TNFSF18/PKM/HSP90AA1/RAB6A/PA2G4/DDX3X/RAB18/…
GOBP_CELL_CELL_ADHESION	GOBP_CELL_CELL_ADHESION	786	0.281963	1.89006	9.999e-05	0.000460642	0.000165767	19842	tags=49%, list=51%, signal=25%	SPTA1/IL6ST/DLG4/GNAS/YES1/JUP/GNAS/IL6ST/TTYH1/PDLIM5/IL1RN/SERPINF2/ACTG1/PDLIM5/HSPH1/PCDHGA11/ARG1/L1CAM/NLGN4Y/LRRC7/WNK1/BSG/HSPH1/PCDH10/TNIP1/IL6ST/PCDHGC4/DMTN/NPHP1/DLG3/DMTN/RC3H2/CDH15/TENM3/WNK1/CX3CR1/ARG2/IL6ST/WNK1/IL6ST/ARG1/CD2AP/CDHR4/AP3D1/ZP4/STXBP3/IL1RN/PIK3CA/TNFSF18/PCDHA1/DMTN/CERCAM/NFAT5/GCNT2/LIMS1/IL15/CLDN19/DMTN/BSG/ITGB1/AKT1/ADD2/MYL12A/MAPK7/LRRC4B/ATP2C1/ZFP36L…
GOBP_CELL_CELL_ADHESION_VIA_PLASMA_MEMBRANE_ADHESION_MOLECULES	GOBP_CELL_CELL_ADHESION_VIA_PLASMA_MEMBRANE_ADHESION_MOLECULES	235	0.29654	1.83414	9.999e-05	0.000460642	0.000165767	19561	tags=51%, list=50%, signal=26%	IL1RN/PCDHGA11/L1CAM/WNK1/BSG/PCDH10/PCDHGC4/CDH15/TENM3/WNK1/WNK1/CDHR4/IL1RN/PCDHA1/CLDN19/BSG/ITGB1/MAPK7/LRRC4B/ATP2C1/CDH16/CDH13/ITGB1/MAP2K5/CLDN14/CDH18/ESAM/LRFN5/CLDN14/MYADM/UNC5D/IL1RAPL1/PCDHGA8/CLDN15/CDH22/IL1RN/PCDHGA2/CDH26/TENM2/GPC4/DAB1/BSG/PCDH15/CLDN4/CDH23/CX3CL1/SLITRK3/CRTAM/DSC3/MAPK7/DSG3/IL1RN/PCDHGA1/MBP/PCDHA5/SCARF2/CBLN1/PVR/MILR1/OBSL1/PTPRT/SLITRK3/IGFN1/PCDHB2/C…
GOBP_CELL_CELL_SIGNALING	GOBP_CELL_CELL_SIGNALING	1505	0.306041	2.10469	9.999e-05	0.000460642	0.000165767	23488	tags=62%, list=60%, signal=27%	BLOC1S6/RELN/SLC16A1/ITSN1/DLG4/GNAS/SCYL2/JUP/STAU1/SCYL2/RUVBL1/ACHE/GNAS/TNRC6B/CALM1/KPNA1/WWTR1/PNOC/OR10H5/CLCN3/IL1RN/RELN/CXCL5/FZD8/SLC12A6/CLCN3/USP34/CAPRIN2/PSME4/MAP3K7/NLGN4Y/GLS/BLOC1S6/AP2B1/SNAP47/ABCC4/WNK1/CCL26/BLOC1S6/CTBP2/USP47/DYNLL1/UBA52/ABCC4/KAT2A/TBX5/GRB10/MAP3K7/MECP2/KLF7/RAP1B/ACHE/MLLT3/MPC2/ATXN3/DYNLL1/MAP3K7/PSMC5/CADPS/GABRA6/SLC12A6/WNK1/CX3CR1/BDNF/ITSN1/RA…
GOBP_CELL_CELL_SIGNALING_BY_WNT	GOBP_CELL_CELL_SIGNALING_BY_WNT	474	0.329706	2.15198	9.999e-05	0.000460642	0.000165767	16282	tags=48%, list=42%, signal=28%	SCYL2/JUP/SCYL2/RUVBL1/TNRC6B/CALM1/KPNA1/WWTR1/FZD8/USP34/CAPRIN2/PSME4/MAP3K7/AP2B1/WNK1/USP47/UBA52/GRB10/MAP3K7/MLLT3/MAP3K7/PSMC5/WNK1/RAB5A/WNK1/IGFBP6/TNKS/VPS26A/USP47/CSNK1A1/PPP2CA/TBL1XR1/UBA52/UBA52/RSPO2/AXIN1/FBXW11/MESP1/DDX3X/NXN/KREMEN2/GRK6/SNX3/AGO2/PPP3CB/SMARCA4/PPM1A/CLTC/KANK1/ZRANB1/GPC3/MITF/PSMD1/SFRP1/PPM1B/SMARCA4/CAPRIN2/TNRC6B/RAB5A/PPM1A/PSEN1/BARX1/CALCOCO1/PSMD5/V…
GOBP_CELL_CHEMOTAXIS	GOBP_CELL_CHEMOTAXIS	267	0.302297	1.89108	9.999e-05	0.000460642	0.000165767	14530	tags=35%, list=37%, signal=22%	F7/CKLF/CXCL5/CKLF/FCER1G/FCER1G/CKLF/LOX/WNK1/BSG/MPP1/CCL26/XCR1/WNK1/CX3CR1/WNK1/S100A14/LPAR1/RAB13/TNFSF18/MPP1/C5/PLEKHG5/P2RX4/BSG/DEFA1/OXSR1/MPP1/GBF1/HMGB2/CMKLR1/CCL24/PDE4B/PDE4B/P2RX4/CCR10/NR4A1/IL12A/CKLF/MAPK3/MAPK1/CORO1A/CCL18/FGF1/CX3CR1/PTK2B/CCL24/PTK2/BCAR1/RAC1/CXCR3/PTK2/PIKFYVE/IL17RC/PDE4B/CSF1/PPIA/CCL1/HMGB1/HRH1/BSG/CKLF/PIKFYVE/CRKL/IL17RC/SRP54/PLA2G1B/CHGA/CRK/MPP1…
GOBP_CELL_CYCLE	GOBP_CELL_CYCLE	1652	0.34386	2.3709	9.999e-05	0.000460642	0.000165767	16939	tags=46%, list=44%, signal=29%	NUP62/PBX1/SLC16A1/POC1B/MOK/KIF4B/MAX/CDKN3/MAP3K20/THAP5/PRR5/EML1/MOK/RAD17/MOK/CDC27/BOP1/WIZ/BIRC2/CUL4A/MOK/RUVBL1/NEK1/ANAPC11/CALM1/MEIS2/TTYH1/MS4A3/SH3GLB1/BCL2L1/ZMPSTE24/PBK/CENPK/WIZ/TFDP2/HSP90AA1/NSMCE2/CDK8/NEK1/CDC27/BCCIP/KANK2/APPL2/EML1/BCL2L1/TXNIP/UBR2/OPTN/MAP3K20/ZNF655/DLGAP5/TUBA8/USP2/PSME4/CDK1/PLD6/TAL1/UBR2/MDM2/ZNF655/HSP90AB1/PKMYT1/ANAPC11/ANKRD53/BIRC2/MCM4/PRKAB…
GOBP_CELL_CYCLE_ARREST	GOBP_CELL_CYCLE_ARREST	216	0.364601	2.23703	9.999e-05	0.000460642	0.000165767	17170	tags=48%, list=44%, signal=27%	CDKN3/MAP3K20/TFDP2/MAP3K20/CDK1/MDM2/HSP90AB1/PRKAB2/MDM2/CAB39/MDM2/CDK1/CNOT4/FOXO4/HSP90AB1/STRADB/LAMTOR4/TFDP2/RBL2/CNOT7/E4F1/UHMK1/GADD45A/CDKN3/UHMK1/MDM2/PCNA/EIF4G2/KAT2B/PPM1A/CDKN2A/BARD1/PPM1A/HSP90AB1/FOXO4/AKT2/BTG2/BAX/RB1/ID2/IL12A/CNOT8/RPL23/PLAGL1/MDM4/BAX/AKT2/ZNF385A/RRAGC/PRMT1/GPER1/TFDP2/CDKN3/PPM1A/HSP90AB1/SLC25A33/CNOT2/CDKN1C/MED25/GADD45GIP1/ATM/STK11/TBRG4/MLF1/SDE…
GOBP_CELL_CYCLE_G1_S_PHASE_TRANSITION	GOBP_CELL_CYCLE_G1_S_PHASE_TRANSITION	253	0.352842	2.19655	9.999e-05	0.000460642	0.000165767	15811	tags=45%, list=41%, signal=27%	MAX/CDKN3/CUL4A/TFDP2/KANK2/APPL2/ZNF655/CDK1/MDM2/ZNF655/MCM4/MDM2/MDM2/CDK1/CNOT4/CUL4A/GSPT1/TFDP2/RBL2/CNOT7/RPS6KB1/GADD45A/GSPT1/CUL4A/ZNF655/CDKN3/ORC6/GFI1B/ZNF655/MDM2/PCNA/PPP6C/RPA1/DDX3X/BRD4/CUL4A/PPP6C/AKT1/CDKN2A/TFDP3/PLPP2/CUL4A/GSPT1/RPA1/BTG2/BAX/RB1/ID2/CNOT8/FHL1/MEPCE/PLAGL1/RPS6KB1/MDM4/BAX/ZNF385A/EIF4G1/PRMT1/TFDP2/EIF4EBP1/CDKN3/ZNF655/CUL3/BACH1/MCM7/PTEN/CUL1/PAGR1/MAX…
GOBP_CELL_CYCLE_G2_M_PHASE_TRANSITION	GOBP_CELL_CYCLE_G2_M_PHASE_TRANSITION	260	0.377876	2.3578	9.999e-05	0.000460642	0.000165767	13299	tags=40%, list=34%, signal=27%	PBX1/RAD17/CALM1/HSP90AA1/OPTN/PSME4/CDK1/PKMYT1/PBX1/PBX1/USP47/CDK1/ACTR1A/DYNLL1/FZR1/FOXO4/PCM1/CEP76/MECP2/DYNLL1/PSMC5/OPTN/RAD17/MELK/CEP57/USP47/DYRK3/HSP90AA1/AURKB/FBXW11/BRD4/PPP1CB/CEP57/DYRK3/PSMD1/FOXN3/PSMD5/PSMD8/FOXO4/AURKB/PSMD1/MAPRE1/HAUS3/PCM1/PSMA5/PPP1CB/RAD21/AKAP9/FHL1/UIMC1/OPTN/TPD52L1/ENSA/PCM1/NDE1/PAFAH1B1/CALM3/HAUS8/PRKAR2B/BACH1/OPTN/PPP1R12A/CUL1/AKAP8L/CCP110/FZ…
GOBP_CELL_CYCLE_PHASE_TRANSITION	GOBP_CELL_CYCLE_PHASE_TRANSITION	572	0.35743	2.35804	9.999e-05	0.000460642	0.000165767	15987	tags=46%, list=41%, signal=28%	PBX1/MAX/CDKN3/RAD17/CDC27/CUL4A/ANAPC11/CALM1/TFDP2/HSP90AA1/NSMCE2/CDC27/KANK2/APPL2/OPTN/ZNF655/DLGAP5/PSME4/CDK1/MDM2/ZNF655/PKMYT1/ANAPC11/MCM4/MDM2/PBX1/PBX1/CDC27/MDM2/USP47/CDK1/ACTR1A/DYNLL1/CNOT4/NPM2/FZR1/FOXO4/PCM1/CEP76/MECP2/CUL4A/UBE2D1/SPAST/DYNLL1/GSPT1/TFDP2/RBL2/CNOT7/PSMC5/RPS6KB1/NEK11/GADD45A/CDC26/OPTN/GSPT1/CUL4A/RAD17/MELK/ZNF655/CDKN3/ORC6/CEP57/USP47/GFI1B/PSMG2/ZNF655/…
GOBP_CELL_CYCLE_PROCESS	GOBP_CELL_CYCLE_PROCESS	1240	0.333446	2.27809	9.999e-05	0.000460642	0.000165767	17116	tags=46%, list=44%, signal=28%	NUP62/PBX1/SLC16A1/POC1B/KIF4B/MAX/CDKN3/MAP3K20/EML1/RAD17/CDC27/WIZ/CUL4A/ANAPC11/CALM1/SH3GLB1/BCL2L1/ZMPSTE24/CENPK/WIZ/TFDP2/HSP90AA1/NSMCE2/CDC27/BCCIP/KANK2/APPL2/EML1/BCL2L1/UBR2/OPTN/MAP3K20/ZNF655/DLGAP5/PSME4/CDK1/UBR2/MDM2/ZNF655/HSP90AB1/PKMYT1/ANAPC11/ANKRD53/MCM4/PRKAB2/USP33/MDM2/PBX1/CAB39/PBX1/CDC27/MOV10L1/MDM2/USP47/HSPA1A/CDK1/ACTR1A/DYNLL1/CNOT4/NAA50/NPM2/BCL2L1/FZR1/FOXO4/…
GOBP_CELL_DIVISION	GOBP_CELL_DIVISION	541	0.355202	2.33555	9.999e-05	0.000460642	0.000165767	15212	tags=42%, list=39%, signal=27%	NUP62/KIF4B/CDC27/RUVBL1/NEK1/ANAPC11/CALM1/SH3GLB1/BCL2L1/NSMCE2/NEK1/CDC27/WWTR1/BCL2L1/TXNIP/CDK1/TAL1/ANAPC11/ANKRD53/CDC27/EPB41/CDK1/BCL2L1/TXNIP/FZR1/BCL2L1/TOP1/ZWILCH/SPAST/MLLT3/RBL2/E4F1/EPB41/OIP5/CHMP3/ACTR3/CDC26/CAT/TNKS/CD2AP/SKA3/STAMBP/ORC6/CDK20/RAN/CHMP3/CLTA/USP9X/CKAP2/EPB41/CSNK1A1/USP9X/TACC1/DYRK3/CHMP2A/AURKB/MYH10/HEPACAM2/YBX1/DYNC1LI1/EPB41/PPP1CB/INTS13/CLTC/NR3C1/DY…
GOBP_CELL_GROWTH	GOBP_CELL_GROWTH	422	0.341412	2.20959	9.999e-05	0.000460642	0.000165767	25441	tags=65%, list=65%, signal=23%	MAP2K4/NEDD4L/KIF26A/NEDD4L/HSP90AA1/PDLIM5/PDLIM5/CAPRIN2/L1CAM/NEDD4L/HSP90AB1/NEDD4L/USP47/HSPA1A/EI24/HSP90AB1/DPYSL2/ST20/NET1/NRN1L/CTTN/PAK6/SH3BP4/ITCH/BDNF/SPAG9/ITCH/PLCE1/NRG3/USP9X/NEDD4L/USP47/PPP2CA/USP9X/HSP90AA1/EIF4G2/DDX3X/PPP3CB/SMARCA4/RUFY3/AKT1/CDKN2A/SFRP1/SMARCA4/CAPRIN2/ISLR2/MAP2K4/SGK1/HSP90AB1/NET1/DNPH1/AGT/ATAD3A/MAP2K5/PPARA/RB1/BMPR2/DNPH1/FHL1/GDF9/PAK4/OSGIN2/VGL…
GOBP_CELL_JUNCTION_ASSEMBLY	GOBP_CELL_JUNCTION_ASSEMBLY	375	0.305948	1.96491	9.999e-05	0.000460642	0.000165767	20046	tags=51%, list=52%, signal=25%	JUP/ACHE/LRTM2/PDLIM5/ACTG1/PDLIM5/CORO1C/NLGN4Y/LRRC24/MYO1C/MECP2/RAP1B/ACHE/DMTN/NPHP1/FRMPD2/DMTN/CTTN/BDNF/RAB13/MYO1C/DMTN/SNCA/LIMS1/ZDHHC12/CLDN19/DMTN/ADD2/MAP4K4/LRRC4B/SFRP1/SNCA/OXT/MAP4K4/DMTN/DMTN/BCAS3/ACTG1/DMTN/GJD3/AGT/CLDN14/TJP1/CTNND1/CDH18/MARVELD2/ESAM/TEK/DNM3/LRFN5/RAP1B/CLDN14/RAP1B/EIF4G1/PTK2B/PARD3/PTK2/ITGB1BP1/IL1RAPL1/PTEN/TJP1/CLDN15/DMTN/CDH22/FERMT2/MICALL2/RAC1…
GOBP_CELL_JUNCTION_ORGANIZATION	GOBP_CELL_JUNCTION_ORGANIZATION	633	0.312824	2.0755	9.999e-05	0.000460642	0.000165767	24268	tags=62%, list=62%, signal=24%	RELN/ITSN1/DLG4/JUP/STAU1/ACHE/LRTM2/PDLIM5/RELN/ACTG1/PDLIM5/CAPRIN2/L1CAM/CORO1C/NLGN4Y/LRRC24/CTBP2/MYO1C/PCDHGC4/MECP2/RAP1B/ACHE/DMTN/NPHP1/OPA1/FRMPD2/DMTN/CTTN/CDH15/CX3CR1/BDNF/ITSN1/SLC6A1/RAB13/MYO1C/STAU1/MYH10/DMTN/SNCA/LIMS1/TREM2/WASF2/ZDHHC12/CLDN19/DMTN/ADD2/MAP4K4/LRRC4B/SFRP1/DAG1/CAPRIN2/SNCA/PSEN1/OXT/MAP4K4/DMTN/LILRB2/CDH13/DMTN/MTMR2/BCAS3/ACTG1/DMTN/GJD3/AGT/CLDN14/TJP1/AR…
GOBP_CELL_MIGRATION	GOBP_CELL_MIGRATION	1298	0.309019	2.11462	9.999e-05	0.000460642	0.000165767	17221	tags=43%, list=44%, signal=26%	RELN/SLC16A1/F7/PRR5L/CKLF/GYPA/YES1/JUP/PDCD10/MTA2/SVBP/ENPP2/KANK2/APPL2/RELN/ACTG1/CXCL5/CKLF/FCER1G/PDCD10/FCER1G/ATP7A/L1CAM/CKLF/LPXN/GYPA/CDK1/CORO1C/ELP3/LOX/WNK1/BSG/MPP1/CCL26/USP33/HDAC9/NFE2L2/TSPO/FCAMR/SCRT2/CDK1/ATP7A/MYO1C/HEXB/FOXO4/PLVAP/PCM1/TBX5/MECP2/IL24/MAP2K3/DMTN/NET1/DNAJA4/DMTN/RIN2/RPS6KB1/MAP2K3/CTTN/FOXP1/XCR1/GADD45A/TPM1/FOXP1/WNK1/CX3CR1/TUBB2A/GYPC/NDNF/SPAG9/WN…
GOBP_CELL_MORPHOGENESIS	GOBP_CELL_MORPHOGENESIS	920	0.312222	2.10695	9.999e-05	0.000460642	0.000165767	19094	tags=47%, list=49%, signal=26%	SPTA1/RELN/SCFD1/NEDD4L/LARP4/DLG4/ALDOA/RANBP9/NEDD4L/LRTM2/ZMPSTE24/S100A13/HSP90AA1/PDLIM5/LIPA/ENPP2/CUX1/RELN/PDLIM5/ATP7A/CAPRIN2/L1CAM/LPXN/NEDD4L/CORO1C/TAL1/HSP90AB1/NEDD4L/BSG/USP33/EPB41/ATP7A/HEXB/SPTB/MEF2A/HSP90AB1/DPYSL2/GRB10/KLF7/STRADB/SPAST/DMTN/OPA1/HPRT1/DMTN/DPYSL5/CRYGB/NRN1L/TRAK2/CTTN/PAK6/EPB41/TPM1/TCTN1/BDNF/RAP1GAP/SPTB/SPAG9/TPM1/NOTCH3/MEGF9/PIK3CA/LPAR1/TPM1/USP9X/…
GOBP_CELL_MORPHOGENESIS_INVOLVED_IN_DIFFERENTIATION	GOBP_CELL_MORPHOGENESIS_INVOLVED_IN_DIFFERENTIATION	661	0.307181	2.04281	9.999e-05	0.000460642	0.000165767	19966	tags=48%, list=51%, signal=24%	SPTA1/RELN/NEDD4L/DLG4/RANBP9/NEDD4L/LRTM2/HSP90AA1/PDLIM5/CUX1/RELN/PDLIM5/CAPRIN2/L1CAM/LPXN/NEDD4L/CORO1C/TAL1/HSP90AB1/NEDD4L/BSG/USP33/SPTB/MEF2A/HSP90AB1/DPYSL2/GRB10/KLF7/SPAST/DMTN/OPA1/HPRT1/DMTN/DPYSL5/CRYGB/TRAK2/CTTN/TCTN1/BDNF/RAP1GAP/SPTB/NOTCH3/MEGF9/PIK3CA/USP9X/NEDD4L/USP9X/CUX1/HSP90AA1/KIF5B/SPTB/DMTN/EIF4G2/SPTB/SRGAP2/LIMS1/PPP3CB/DMTN/RUFY3/BSG/KANK1/RAP2A/MAPK7/CASP9/DAG1/C…
GOBP_CELL_MORPHOGENESIS_INVOLVED_IN_NEURON_DIFFERENTIATION	GOBP_CELL_MORPHOGENESIS_INVOLVED_IN_NEURON_DIFFERENTIATION	532	0.312878	2.05574	9.999e-05	0.000460642	0.000165767	19295	tags=46%, list=50%, signal=24%	SPTA1/RELN/NEDD4L/DLG4/RANBP9/NEDD4L/LRTM2/HSP90AA1/PDLIM5/CUX1/RELN/PDLIM5/CAPRIN2/L1CAM/NEDD4L/HSP90AB1/NEDD4L/BSG/USP33/SPTB/MEF2A/HSP90AB1/DPYSL2/GRB10/KLF7/SPAST/OPA1/HPRT1/DPYSL5/TRAK2/CTTN/TCTN1/BDNF/RAP1GAP/SPTB/NOTCH3/PIK3CA/USP9X/NEDD4L/USP9X/CUX1/HSP90AA1/KIF5B/SPTB/EIF4G2/SPTB/PPP3CB/RUFY3/BSG/RAP2A/MAPK7/DAG1/CAPRIN2/PQBP1/ISLR2/PSEN1/HSP90AB1/USP33/CHRNA3/RBFOX2/TBR1/RB1/BMPR2/EFNB3…
GOBP_CELL_PART_MORPHOGENESIS	GOBP_CELL_PART_MORPHOGENESIS	628	0.324733	2.15367	9.999e-05	0.000460642	0.000165767	19832	tags=49%, list=51%, signal=25%	SPTA1/RELN/NEDD4L/DLG4/RANBP9/NEDD4L/LRTM2/HSP90AA1/PDLIM5/ENPP2/CUX1/RELN/PDLIM5/ATP7A/CAPRIN2/L1CAM/NEDD4L/CORO1C/HSP90AB1/NEDD4L/BSG/USP33/ATP7A/SPTB/MEF2A/HSP90AB1/DPYSL2/GRB10/KLF7/SPAST/OPA1/HPRT1/DPYSL5/NRN1L/TRAK2/CTTN/PAK6/TCTN1/BDNF/RAP1GAP/SPTB/SPAG9/NOTCH3/PIK3CA/USP9X/NEDD4L/USP9X/CUX1/HSP90AA1/KIF5B/SPTB/EIF4G2/SPTB/SRGAP2/WASF2/PPP3CB/RUFY3/BSG/KANK1/MAP4K4/RAP2A/MAPK7/DAG1/NTF3/CA…
GOBP_CELL_POPULATION_PROLIFERATION	GOBP_CELL_POPULATION_PROLIFERATION	1632	0.308942	2.1292	9.999e-05	0.000460642	0.000165767	18745	tags=48%, list=48%, signal=28%	SPTA1/NUP62/PBX1/IL6ST/TXNRD1/POC1B/RASGRP4/CDKN3/P3H2/RASGRP4/TXNRD1/EML1/BOP1/BIRC2/JUP/CUL4A/PDCD10/IL6ST/MEIS2/MRPS27/ZMPSTE24/KPNA1/S100A13/LIPA/WWTR1/SERPINF2/KANK2/APPL2/EML1/TXNIP/CXCL5/PDCD10/ATP7A/ARG1/PRDX1/MEIS3/TAL1/MDM2/DHRS2/LEPR/ABCC4/CCL26/BIRC2/MDM2/PBX1/CD109/CTBP2/MARCKSL1/TSPO/PBX1/MDM2/SDCBP2/ROGDI/PPP2R5C/DNAJA2/HSPA1A/ATP7A/IL6ST/TXNIP/FZR1/LEPR/MRPS27/ABCC4/WDR48/FOXO4/KA…
GOBP_CELL_PROJECTION_ASSEMBLY	GOBP_CELL_PROJECTION_ASSEMBLY	522	0.327676	2.15065	9.999e-05	0.000460642	0.000165767	18346	tags=47%, list=47%, signal=26%	POC1B/TMEM107/ESPN/FNBP1L/UBXN10/TNPO1/NEK1/FXR1/TTYH1/BBS7/IQUB/HSP90AA1/NEK1/WWTR1/ATP7A/CDK1/CORO1C/RAB3IP/ABCC4/TTC25/CDK1/ACTR1A/DYNLL1/ATP7A/ABCC4/PCM1/CEP76/DMTN/NPHP1/DYNLL1/ARMC9/BBOF1/DMTN/CTTN/IFT74/TCTN1/ACTR3/RAP1GAP/RAB5A/CD2AP/TTC39C/PLCE1/CEP57/PIK3CA/LPAR1/FGD1/CDC42EP4/ATMIN/HSP90AA1/DMTN/HTT/TTC25/ABCC4/SRGAP2/WASF2/DMTN/CEP57/ITGB1/IFT74/KANK1/RAP2A/RAB5A/TMEM80/CCDC40/DMTN/CD…
GOBP_CELL_PROJECTION_ORGANIZATION	GOBP_CELL_PROJECTION_ORGANIZATION	1404	0.318603	2.18622	9.999e-05	0.000460642	0.000165767	18968	tags=48%, list=49%, signal=27%	SPTA1/BLOC1S6/RELN/MICALL1/POC1B/ITSN1/NEDD4L/DLG4/TMEM107/ESPN/FNBP1L/UBXN10/ADCY6/TNPO1/NEK1/RANBP9/NEDD4L/SVBP/LRTM2/FXR1/TTYH1/BBS7/IQUB/HSP90AA1/PDLIM5/NEK1/ENPP2/WWTR1/CUX1/RELN/PDLIM5/ATP7A/CAPRIN2/L1CAM/NEDD4L/CDK1/CORO1C/RAB3IP/LRRC7/HSP90AB1/BLOC1S6/NEDD4L/ABCC4/BSG/USP33/BLOC1S6/NFE2L2/TSPO/TTC25/CDK1/ACTR1A/DYNLL1/ATP7A/SPTB/MEF2A/TBC1D23/ABCC4/KAT2A/PCM1/CEP76/HSP90AB1/DPYSL2/GRB10/M…
GOBP_CELL_SUBSTRATE_ADHESION	GOBP_CELL_SUBSTRATE_ADHESION	324	0.299001	1.89969	9.999e-05	0.000460642	0.000165767	20815	tags=52%, list=54%, signal=25%	JUP/TTYH1/ACTG1/L1CAM/LPXN/CORO1C/CD36/DMTN/ATXN3/DMTN/CD36/RIN2/CTTN/NDNF/CD36/ATXN3/CD36/MEGF9/DMTN/GCNT2/SRGAP2/LIMS1/DMTN/ITGB1/KANK1/MAP4K4/CDKN2A/SFRP1/DAG1/CD36/MAP4K4/DMTN/VTN/CDH13/ATXN3/ITGB1/CD36/DMTN/BCAS3/ACTG1/DMTN/ADAMTS9/TEK/BCL2L11/WASHC2C/MYADM/PIK3R1/AKIP1/SRGAP2/CORO1A/JAK2/CD36/PTK2B/PTK2/ITGB1BP1/DDR1/PTEN/CD36/DMTN/FERMT2/MICALL2/RAC1/PTK2/CSF1/BCR/FLNA/MAP4K4/TMEM8B/AJAP1/…
GOBP_CELL_SURFACE_RECEPTOR_SIGNALING_PATHWAY_INVOLVED_IN_CELL_CELL_SIGNALING	GOBP_CELL_SURFACE_RECEPTOR_SIGNALING_PATHWAY_INVOLVED_IN_CELL_CELL_SIGNALING	566	0.334364	2.20443	9.999e-05	0.000460642	0.000165767	16282	tags=47%, list=42%, signal=28%	RELN/DLG4/SCYL2/JUP/SCYL2/RUVBL1/TNRC6B/CALM1/KPNA1/WWTR1/RELN/FZD8/USP34/CAPRIN2/PSME4/MAP3K7/AP2B1/WNK1/USP47/UBA52/GRB10/MAP3K7/MECP2/MLLT3/MAP3K7/PSMC5/WNK1/RAB5A/WNK1/IGFBP6/TNKS/VPS26A/USP47/CSNK1A1/PPP2CA/TBL1XR1/UBA52/CELF4/UBA52/RSPO2/AXIN1/FBXW11/MESP1/DDX3X/NXN/KREMEN2/GRK6/SNX3/AGO2/P2RX4/PPP3CB/SMARCA4/PPM1A/AKT1/CLTC/KANK1/ZRANB1/GPC3/MITF/PSMD1/SFRP1/PPM1B/SMARCA4/CAPRIN2/TNRC6B/RA…
GOBP_CELLULAR_AMIDE_METABOLIC_PROCESS	GOBP_CELLULAR_AMIDE_METABOLIC_PROCESS	990	0.328215	2.22242	9.999e-05	0.000460642	0.000165767	14731	tags=41%, list=38%, signal=27%	RPS29/RPS21/NAT8/CPEB1/PDK2/LARP4/MRPS18C/PPA2/MRPS33/RPL28/SHMT1/CLIC2/RPS5/TNRC6B/FXR1/MRPS27/IGF2BP2/ASAH1/DEGS1/RPL39L/DMD/ARG1/CAPRIN2/RBM24/IGF2BP2/NFE2L2/ACSS1/IGF2BP2/TNIP1/PPA2/EIF2B4/HEXB/UBA52/YBX2/MRPS27/YBX3/GLE1/CSDE1/RPS5/RIDA/NIT1/RPS20/EIF2AK1/HAGH/CSDE1/IGF2BP2/MPC2/GCLC/GSPT1/ARL6IP5/HBS1L/EIF2S1/NGRN/ACACA/CPEB4/CELF1/CSDE1/CNOT7/RPS6KB1/RPUSD3/UHMK1/PLA2G4E/AANAT/NUDT7/CSDE1/…
GOBP_CELLULAR_AMINO_ACID_METABOLIC_PROCESS	GOBP_CELLULAR_AMINO_ACID_METABOLIC_PROCESS	287	0.328683	2.06883	9.999e-05	0.000460642	0.000165767	16078	tags=43%, list=41%, signal=26%	PPA2/SHMT1/ATP7A/ARG1/GCSH/PSME4/GLS/SERINC5/BPHL/ATP7A/PPA2/RIDA/MECP2/GCLC/PSMC5/ARG2/AMT/ARG1/ALDH18A1/TST/GCLC/DIO1/PSMD1/AMT/GLUD1/APIP/QDPR/KYNU/GOT1L1/ASRGL1/PSMD5/DIO1/PSMD8/PSMD1/GSTZ1/PARK7/PSMA5/GCLM/GLUL/HNMT/HSD17B10/GAD1/IYD/GLDC/ACAD8/OGDH/AADAT/IVD/PSAT1/OAZ2/GCAT/SMS/PSMC6/ASNSD1/NARS2/HMGCLL1/HSD17B10/SARDH/PSMD1/AZIN2/DIO1/FPGS/MTHFR/RARS2/PSMA6/BHMT2/GMPS/GFPT2/PCBD1/AHCY/PSMD…
GOBP_CELLULAR_CARBOHYDRATE_METABOLIC_PROCESS	GOBP_CELLULAR_CARBOHYDRATE_METABOLIC_PROCESS	254	0.301971	1.88022	9.999e-05	0.000460642	0.000165767	8086	tags=24%, list=21%, signal=19%	IL6ST/B3GALT5/PDK2/IL6ST/CALM1/ZMPSTE24/SLC4A1/LEPR/B3GALT5/IL6ST/LEPR/KAT2A/NCOA2/MECP2/SORD/RB1CC1/IL6ST/IL6ST/PHKB/LEPR/LEPR/PGM2L1/B3GALT5/SNCA/HK1/PPP1CB/TPI1/KAT2B/NCOR1/AKT1/USP7/AGL/PDK4/P2RY6/SNCA/HK1/PPP1R3F/MTMR2/INPP5E/AKT2/PPARA/STK40/USP7/GALK2/B3GNT6/PPP1CB/GALK1/COX11/POMC/DDB1/HAS1/AKT2/AGL/GPER1/PTK2B/PTEN/LEP/HAS3/PPP1CC/HK1/SLC2A1/GYS1/OGT/INPP5K/MGAM/SNCA/HMGB1/NEU2/PPP1CA/HR…
GOBP_CELLULAR_COMPONENT_DISASSEMBLY	GOBP_CELLULAR_COMPONENT_DISASSEMBLY	507	0.325323	2.13208	9.999e-05	0.000460642	0.000165767	18970	tags=53%, list=49%, signal=28%	SPTA1/MRPS18C/MRPS33/MRPS27/TNP1/ZMPSTE24/KPNA1/MICAL2/WIPI2/OPTN/TMOD1/CDK1/MICAL2/UFM1/BSG/LAMP2/TSPO/CDK1/LIX1L/SPTB/MICAL2/MRPS27/GLE1/BNIP3L/ST20/MICAL2/ATG14/SPAST/UFM1/DMTN/CST3/GSPT1/DMTN/CTTN/CHMP3/CX3CR1/RB1CC1/SPTB/LPIN1/MFN2/CAPZA2/HUWE1/OPTN/GSPT1/GABARAPL2/MMP8/DNASE2/CHMP3/PIK3CA/MRPL52/NAPB/CSNK1A1/DYRK3/CHMP2A/KIF5B/ZFAND1/SPTB/AXIN1/DMTN/SPTB/HTT/CTSL/TREM2/DMTN/CALCOCO2/SMARCA4…
GOBP_CELLULAR_COMPONENT_MORPHOGENESIS	GOBP_CELLULAR_COMPONENT_MORPHOGENESIS	707	0.321604	2.14559	9.999e-05	0.000460642	0.000165767	19832	tags=49%, list=51%, signal=25%	SPTA1/RELN/NEDD4L/ACRBP/DLG4/RANBP9/NEDD4L/LRTM2/HSP90AA1/PDLIM5/LDB3/ENPP2/CUX1/RELN/PDLIM5/TMOD1/ATP7A/CAPRIN2/L1CAM/NEDD4L/CORO1C/HSP90AB1/NEDD4L/BSG/USP33/ATP7A/SPTB/MEF2A/HSP90AB1/DPYSL2/GRB10/KLF7/SPAST/OPA1/HPRT1/DPYSL5/NRN1L/TRAK2/CTTN/PAK6/TPM1/TCTN1/BDNF/RAP1GAP/SPTB/SPAG9/ACTA1/TPM1/NOTCH3/PIK3CA/TPM1/USP9X/NEDD4L/USP9X/CUX1/HSP90AA1/KIF5B/SPTB/EIF4G2/SPTB/SRGAP2/TPM1/WASF2/PPP3CB/RUFY…
GOBP_CELLULAR_HOMEOSTASIS	GOBP_CELLULAR_HOMEOSTASIS	830	0.29635	1.99073	9.999e-05	0.000460642	0.000165767	17272	tags=45%, list=44%, signal=26%	TRPV3/KNG1/ATP6V0A1/NCOA4/TXNRD1/TRPV3/NEDD4L/TXNRD1/DLG4/ALDOA/NCOA4/CLIC2/NEDD4L/CALM1/NCOA4/NCOA4/CYBRD1/CLCN3/SLC4A1/ALAS2/SLC12A6/CLCN3/DMD/ATP7A/PRDX1/SLC10A7/NEDD4L/CD36/NEDD4L/LOX/LAMP2/NFE2L2/NCF2/SLC4A2/DYNLL1/ATP7A/SLC39A13/HEXB/CD52/TPCN1/KLF7/CA2/DMXL1/OPA1/MPC2/PROK2/GCLC/DYNLL1/XPR1/CD36/FKBP1A/XCR1/SLC12A6/SLC39A13/CX3CR1/CD36/SLC25A27/CD36/AP3D1/PLCE1/GPR20/TRIM6/STXBP3/ALAS2/PIK…
GOBP_CELLULAR_ION_HOMEOSTASIS	GOBP_CELLULAR_ION_HOMEOSTASIS	588	0.288441	1.90641	9.999e-05	0.000460642	0.000165767	17272	tags=44%, list=44%, signal=26%	TRPV3/KNG1/ATP6V0A1/NCOA4/TRPV3/NEDD4L/DLG4/NCOA4/CLIC2/NEDD4L/CALM1/NCOA4/NCOA4/CYBRD1/CLCN3/SLC4A1/ALAS2/CLCN3/DMD/ATP7A/SLC10A7/NEDD4L/CD36/NEDD4L/SLC4A2/ATP7A/SLC39A13/HEXB/CD52/TPCN1/CA2/DMXL1/PROK2/XPR1/CD36/FKBP1A/XCR1/SLC39A13/CX3CR1/CD36/SLC25A27/CD36/AP3D1/PLCE1/GPR20/ALAS2/LPAR1/NEDD4L/FKBP1A/SLC31A1/PDZD8/HTT/CACNA1C/SLC39A13/CACNA1C/SNCA/SLC40A1/SLC8A1/EDNRA/P2RX4/ATP2C1/CMKLR1/P2RY6…
GOBP_CELLULAR_KETONE_METABOLIC_PROCESS	GOBP_CELLULAR_KETONE_METABOLIC_PROCESS	221	0.327848	2.01614	9.999e-05	0.000460642	0.000165767	18329	tags=53%, list=47%, signal=28%	PDK2/APPL2/PSME4/PRKAB2/HAGH/APOC3/PSMC5/TPI1/NCOR1/AKT1/PSMD1/PDK4/KYNU/PSMD5/PSMD8/AKT2/PSMD1/GSTZ1/PARK7/PPARA/CACNA1H/PSMA5/NMT1/APOC3/AIFM2/HSD17B10/PANK2/AKT2/CNR1/CYP4F2/AADAT/NCOR2/REST/REST/OAZ2/COQ6/PSMC6/EIF6/PNKD/HSD17B10/PSMD1/PDK2/PPARA/HAGH/IRS2/PSMA6/TYSND1/CLCN2/APOA5/WDTC1/PSMD4/OAZ2/BMP6/NQO1/SLC7A7/INSIG1/PSMD9/PSMD5/PPARG/CYP2B6/ELOVL5/PSMB2/PSMD6/PSMB5/PROX1/PSMD13/SRD5A1/DH…
GOBP_CELLULAR_LIPID_METABOLIC_PROCESS	GOBP_CELLULAR_LIPID_METABOLIC_PROCESS	938	0.302436	2.04309	9.999e-05	0.000460642	0.000165767	22729	tags=60%, list=58%, signal=26%	GBGT1/PIGX/PDK2/PI4KB/MBOAT2/ACHE/ZMPSTE24/ITPKC/NCEH1/ENPP2/ASAH1/DEGS1/APPL2/DDHD1/PLD6/CD36/PNPLA4/LIPE/PNPLA8/PRKAB2/SERINC5/ACSS1/HEXB/CREM/SLC44A3/MECP2/ATG14/ACHE/APOC3/MTMR3/ACACA/CD36/FITM1/PLA2G4E/MTMR12/NUDT7/PGAP3/RAB5A/CD36/CAT/LPIN1/ETFDH/ACSM3/MTMR3/DDHD2/PLA1A/CD36/DHRS3/PLCE1/FDFT1/PIP4K2A/PIK3CA/GDE1/PPP2CA/PLPP4/PIP4K2A/MBOAT2/HSPG2/SLC27A1/NCEH1/PNPLA8/ELOVL6/FDFT1/PLPP4/DDHD1…
GOBP_CELLULAR_MACROMOLECULE_CATABOLIC_PROCESS	GOBP_CELLULAR_MACROMOLECULE_CATABOLIC_PROCESS	1089	0.37134	2.5242	9.999e-05	0.000460642	0.000165767	14337	tags=43%, list=37%, signal=29%	YOD1/RPS29/RPS21/NEDD4L/UBR3/PRR5L/OTUD7B/TRIP12/CDC27/RPL28/BIRC2/TNPO1/WWP2/RPS5/CUL4A/TRIP12/NEDD4L/TNRC6B/USP12/ANAPC11/FXR1/BBS7/ZMPSTE24/KPNA1/PBK/DCP2/HSP90AA1/CDC27/DDI2/WWTR1/IGF2BP2/FEM1A/UBR2/GID4/ATE1/ATE1/USP34/USP2/USP15/RBM24/PSME4/DENND3/NEDD4L/CDK1/IGF2BP2/UBR2/MDM2/HSP90AB1/ANAPC11/NEDD4L/AP2B1/TRIP12/STAM/LAMP2/BIRC2/USP33/MDM2/NFE2L2/SMG7/CDC27/MDM2/PPP2R5C/USP47/SUMO1/HSPA1A/…
GOBP_CELLULAR_MACROMOLECULE_LOCALIZATION	GOBP_CELLULAR_MACROMOLECULE_LOCALIZATION	1800	0.352007	2.43422	9.999e-05	0.000460642	0.000165767	17191	tags=48%, list=44%, signal=30%	YOD1/RPS29/NUP62/RPS21/RABGAP1L/TRIM23/NCOA4/ANK1/MICALL1/ARFIP1/SCFD1/ITSN1/NEDD4L/SEC31A/SRSF9/PRR5L/DLG4/LEPROT/ASB3/OTUD7B/XPO7/TMEM107/NCOA4/PKDCC/RPL28/TNPO1/JUP/RPS5/EMC1/PDCD10/NEDD4L/CALM1/NCOA4/NCOA4/SH3GLB1/BCL2L1/KPNA1/STOM/SNX16/NUP98/RABGAP1L/TFDP2/NXF3/HSP90AA1/WWTR1/SLC4A1/WIPI2/STOM/APPL2/BCL2L1/TXNIP/OPTN/ANK1/PDCD10/DMD/ANK1/NEDD4L/CDK1/STOM/RAB3IP/LRRC7/CD36/MDM2/NUP98/HSP90AB…
GOBP_CELLULAR_PROCESS_INVOLVED_IN_REPRODUCTION_IN_MULTICELLULAR_ORGANISM	GOBP_CELLULAR_PROCESS_INVOLVED_IN_REPRODUCTION_IN_MULTICELLULAR_ORGANISM	302	0.296746	1.87608	9.999e-05	0.000460642	0.000165767	17837	tags=49%, list=46%, signal=27%	ACRBP/OSBP2/TNP1/UBR2/PSME4/PLD6/UBR2/MOV10L1/DYNLL1/HEXB/NPM2/YBX2/UBR2/NPHP1/DYNLL1/CELF1/RPS6KB1/CEP57/CELF4/FBXW11/CEP57/AKT1/DDX6/HMGB2/NANOS2/SFRP1/FOLR3/RNF8/TEX11/TDRD12/CATSPER2/BAX/ROPN1B/CTCFL/CELF1/NCAPH2/GDF9/PABPC1L/TSSK4/TBPL1/EIF2S2/QKI/RPS6KB1/NPM2/BAX/PANK2/PAFAH1B1/PAEP/PTK2B/CTCFL/BRDT/OSBP2/CDYL/ROPN1/DDX25/ATM/CELF4/UBB/RSPH1/GDF9/GDF9/ZP3/REC8/ODF2/RHBDD1/SPO11/EIF2S2/ZMIZ1…
GOBP_CELLULAR_PROTEIN_CATABOLIC_PROCESS	GOBP_CELLULAR_PROTEIN_CATABOLIC_PROCESS	723	0.368992	2.46334	9.999e-05	0.000460642	0.000165767	12360	tags=39%, list=32%, signal=28%	YOD1/NEDD4L/UBR3/OTUD7B/TRIP12/CDC27/BIRC2/WWP2/CUL4A/TRIP12/NEDD4L/USP12/ANAPC11/BBS7/ZMPSTE24/PBK/HSP90AA1/CDC27/DDI2/WWTR1/FEM1A/UBR2/GID4/ATE1/ATE1/USP34/USP2/USP15/PSME4/DENND3/NEDD4L/CDK1/UBR2/MDM2/HSP90AB1/ANAPC11/NEDD4L/AP2B1/TRIP12/STAM/LAMP2/BIRC2/USP33/MDM2/NFE2L2/CDC27/MDM2/PPP2R5C/USP47/SUMO1/HSPA1A/CDK1/FBXL4/UBR3/CNOT4/DERL1/FZR1/UBA52/USP24/BNIP3L/HSP90AB1/MAN1A1/CUL4A/UBR2/UBE2D1…
GOBP_CELLULAR_PROTEIN_CONTAINING_COMPLEX_ASSEMBLY	GOBP_CELLULAR_PROTEIN_CONTAINING_COMPLEX_ASSEMBLY	896	0.347482	2.34254	9.999e-05	0.000460642	0.000165767	20647	tags=57%, list=53%, signal=28%	SPTA1/SMYD3/ARFIP1/SRSF9/BOP1/RPS5/CUL4A/RUVBL1/RANBP9/MSRB2/SNAP91/CENPK/NUP98/HSP90AA1/DLGAP5/DMD/TMOD1/NDUFS1/CD36/NUP98/HSP90AB1/AP2B1/SNAP47/ANKRD53/CCL26/MCM4/TTC25/MT-ND3/HSPA1A/MYO1C/SPTB/UBA52/RPS5/HSP90AB1/MECP2/CUL4A/DMTN/OPA1/NDUFC1/DMTN/CD36/CELF1/PSMC5/GEMIN8/VDAC2/CTTN/FKBP1A/OIP5/CHMP3/ACTR3/CD36/SPTB/CAPZA2/ATF1/CUL4A/CD36/NRG3/TRIM6/CHMP3/CLTA/NAPB/VBP1/BBS12/MYO1C/CDC42EP4/PSMG…
GOBP_CELLULAR_RESPONSE_TO_ABIOTIC_STIMULUS	GOBP_CELLULAR_RESPONSE_TO_ABIOTIC_STIMULUS	301	0.37285	2.35653	9.999e-05	0.000460642	0.000165767	18695	tags=52%, list=48%, signal=28%	MAP2K4/MAP3K20/CALM1/ZMPSTE24/PBK/MAP3K20/SLC12A6/MDM2/MDM2/CAB39/TSPO/MDM2/USP47/YBX3/NSMCE3/RGR/ST20/NET1/EIF2S1/GADD45A/SERPINB6/SLC12A6/ADIRF/PIK3CA/USP47/MDM2/HYAL3/AURKB/PCNA/DDX3X/SERPINB6/YBX3/AKT1/PDE2A/OXSR1/SFRP1/CASP9/DAG1/OPN1SW/ZFP36L1/MMP1/RGR/MAP2K4/TIMP1/RGR/NET1/GRK1/SLC2A4/AKT2/AURKB/BAX/ASIC1/BMF/NMT1/MAPK3/TANK/DDB1/ENG/BAX/XRCC5/PIK3R1/AKT2/BAK1/FBXO4/YY1/PTEN/MME/GRK7/FMR1/…
GOBP_CELLULAR_RESPONSE_TO_CHEMICAL_STRESS	GOBP_CELLULAR_RESPONSE_TO_CHEMICAL_STRESS	306	0.360034	2.27852	9.999e-05	0.000460642	0.000165767	15398	tags=42%, list=40%, signal=26%	TXNRD1/PDK2/TXNRD1/PRR5L/STAU1/PDCD10/SLC12A6/PDCD10/ATP7A/ARG1/PRDX1/CD36/DHRS2/NFE2L2/CAB39/TSPO/NCF2/HSPA1A/ATP7A/YBX3/DNAJA1/NET1/ARL6IP5/EIF2S1/CD36/TPM1/SERPINB6/SLC12A6/OSER1/CD36/CAT/ARG1/TPM1/CD36/NCOA7/MELK/PIK3CA/TPM1/STAU1/PCNA/TXNRD1/DDX3X/SERPINB6/TPM1/SNCA/YBX3/AKT1/OXSR1/LANCL1/MAPK7/UBQLN1/MGST1/ZFP36L1/SNCA/CD36/PAGE4/TPM1/DNAJA1/PDE8A/NET1/CD36/DIABLO/ERMP1/SLC2A4/PARK7/MAPKAP1…
GOBP_CELLULAR_RESPONSE_TO_DNA_DAMAGE_STIMULUS	GOBP_CELLULAR_RESPONSE_TO_DNA_DAMAGE_STIMULUS	779	0.339701	2.27598	9.999e-05	0.000460642	0.000165767	13060	tags=38%, list=34%, signal=27%	NEIL3/MAP3K20/RAD17/TRIP12/CUL4A/RECQL4/RUVBL1/NEK1/TRIP12/FXR1/TNP1/BCL2L1/ZMPSTE24/TFDP2/NSMCE2/NEK1/BCCIP/BCL2L1/MAP3K20/POLI/RBM24/PSME4/CDK1/MDM2/TRIP12/OGG1/MCM4/MDM2/TDP2/MDM2/USP47/SUMO1/CDK1/PPP4R2/CNOT4/BCL2L1/FZR1/UBA52/SHISA5/WDR48/FOXO4/PARG/BCL2L1/NSMCE3/CUL4A/DNAJA1/UBE2V1/ATXN3/NPLOC4/TRIP12/TFDP2/EMSY/APEX2/ASCC2/POT1/RBL2/CNOT7/NEK11/NUDT16L1/FOXP1/DDX11/GADD45A/FOXP1/COPS2/TRIP…
GOBP_CELLULAR_RESPONSE_TO_EXTERNAL_STIMULUS	GOBP_CELLULAR_RESPONSE_TO_EXTERNAL_STIMULUS	277	0.365217	2.29219	9.999e-05	0.000460642	0.000165767	12352	tags=37%, list=32%, signal=26%	MAP2K4/PDK2/MAX/KIF26A/NCOA1/DCTPP1/SH3GLB1/WIPI2/KANK2/LAMP2/USP33/NFE2L2/ATG14/MTMR3/EIF2S1/CPEB4/XPR1/GADD45A/MTMR3/TNKS/GABARAPL2/CPEB4/AQP3/DAP/IL15/AKT1/PDE2A/SESN3/KLF10/SFRP1/PDK4/DAG1/MTMR3/MAP2K4/NPRL3/XPR1/USP33/SESN3/PPARA/CPEB4/NUDT1/BMPR2/CARTPT/FOXO3/MAPK3/FOXO3/BECN1/ENG/BECN1/NPRL2/MAPK1/ZFYVE1/EIF4G1/BAK1/RRAGC/ATF3/FOXA3/SEH1L/SEH1L/MAP1LC3A/LEP/MAX/WIPI2/AMBRA1/RAC1/BRSK1/SNW1…
GOBP_CELLULAR_RESPONSE_TO_HORMONE_STIMULUS	GOBP_CELLULAR_RESPONSE_TO_HORMONE_STIMULUS	558	0.357849	2.35752	9.999e-05	0.000460642	0.000165767	17240	tags=47%, list=44%, signal=27%	SMYD3/CPEB1/ATP6V0A1/NCOA4/PDK2/MAX/LEPROT/NCOA4/ADCY6/NCOA1/NCOA4/NCOA4/KANK2/APPL2/GHR/ARG1/LEPR/UFM1/HDAC9/NFE2L2/MT-ND3/MYO1C/LEPR/FOXO4/NCOA2/GRB10/CA2/RAP1B/DNAJA1/UFM1/OPA1/ACACA/RPS6KB1/FOXP1/FOXP1/FECH/LPIN1/ARG1/FOXP1/PIP4K2A/PKM/RXFP1/LEPR/LEPR/PIK3CA/RAB13/MYO1C/PKM/PRKACB/CSHL1/AXIN1/PIP4K2A/CTSL/SLC27A1/PRLR/KAT2B/SMARCA4/NCOR1/AKT1/FECH/DEFA1/SESN3/FOXP1/KANK1/NR3C1/UBA5/SFRP1/PDK4…
GOBP_CELLULAR_RESPONSE_TO_LIPID	GOBP_CELLULAR_RESPONSE_TO_LIPID	491	0.317371	2.07613	9.999e-05	0.000460642	0.000165767	14492	tags=38%, list=37%, signal=25%	DEFA4/SMYD3/NCOA4/NCOA4/ADCY6/NCOA4/NCOA4/KANK2/CXCL5/ARG1/CD36/UFM1/TSPO/MT-ND3/DNAJA1/IL24/UFM1/FAM210B/CD36/LY86/RPS6KB1/FOXP1/TEAD2/FOXP1/LY96/CX3CR1/FECH/CD36/LCOR/ARG1/CD36/FOXP1/LPAR1/AXIN1/IL15/IL24/SMARCA4/NCOR1/AKT1/FECH/DEFA1/FOXP1/NR3C1/HMGB2/UBA5/SFRP1/PDK4/NFKBIL1/DAG1/SMARCA4/MGST1/ZFP36L1/PDE4B/CD36/PDE4B/LILRB2/LY96/SGK1/DNAJA1/CALCOCO1/TP63/CD36/RNF14/LMO3/PARK7/PPARA/ADCY6/RBFO…
GOBP_CELLULAR_RESPONSE_TO_NITROGEN_COMPOUND	GOBP_CELLULAR_RESPONSE_TO_NITROGEN_COMPOUND	617	0.334836	2.21831	9.999e-05	0.000460642	0.000165767	16071	tags=44%, list=41%, signal=27%	CPEB1/ATP6V0A1/PDK2/MAX/LEPROT/GNAS/ADCY6/JUP/ACHE/GNAS/KLF1/DDI2/OR10H5/APPL2/UBR2/GHR/ATP7A/ARG1/UBR2/CD36/MDM2/HDAC9/MDM2/NFE2L2/MDM2/ATP7A/MYO1C/FOXO4/NSMCE3/GRB10/CA2/RAP1B/UBR2/ACHE/DMTN/LAMTOR4/OPA1/CPEB4/DMTN/CD36/RPS6KB1/SH3BP4/DDX11/AANAT/CD36/ACTA1/LPIN1/ARG1/CD36/PIP4K2A/PKM/CPEB4/PIK3CA/RAB13/MYO1C/MDM2/PKM/PRKACB/CSHL1/DMTN/IFIT1B/ATRX/PIP4K2A/SLC27A1/SNCA/TREM2/SLC8A1/PRLR/KAT2B/P2…
GOBP_CELLULAR_RESPONSE_TO_ORGANIC_CYCLIC_COMPOUND	GOBP_CELLULAR_RESPONSE_TO_ORGANIC_CYCLIC_COMPOUND	496	0.34669	2.26938	9.999e-05	0.000460642	0.000165767	14631	tags=41%, list=38%, signal=27%	SMYD3/NCOA4/SLC16A1/GNAS/NCOA4/ADCY6/JUP/GNAS/NCOA4/NCOA4/OR10H5/KANK2/ALPL/ARG1/HSP90AB1/UFM1/MT-ND3/HSP90AB1/RAP1B/DNAJA1/UFM1/DMTN/FAM210B/DMTN/RPS6KB1/FOXP1/FOXP1/AANAT/FECH/LCOR/ARG1/FOXP1/AXIN1/DMTN/IFIT1B/SNCA/IL15/SLC8A1/P2RX4/DMTN/SMARCA4/NCOR1/AKT1/PDE2A/FECH/DEFA1/FOXP1/NR3C1/UBA5/SFRP1/DAG1/SMARCA4/ZFP36L1/P2RY6/SNCA/PQBP1/PDE4B/PDE4B/DMTN/SGK1/DNAJA1/CALCOCO1/LARP1/HSP90AB1/TP63/RNF1…
GOBP_CELLULAR_RESPONSE_TO_OXYGEN_CONTAINING_COMPOUND	GOBP_CELLULAR_RESPONSE_TO_OXYGEN_CONTAINING_COMPOUND	1041	0.314572	2.13436	9.999e-05	0.000460642	0.000165767	17374	tags=45%, list=45%, signal=27%	DEFA4/MAP2K4/SMYD3/CPEB1/ATP6V0A1/NCOA4/PDK2/MAX/LEPROT/GNAS/NCOA4/SHMT1/ADCY6/JUP/PDCD10/ACHE/GNAS/NCOA4/NCOA4/KLF1/OR10H5/KANK2/APPL2/UBR2/CXCL5/GHR/PDCD10/ATP7A/ARG1/PRDX1/UBR2/CD36/MDM2/HDAC9/MDM2/NFE2L2/TSPO/MDM2/DYNLL1/ATP7A/MYO1C/FOXO4/GRB10/KLF7/CA2/RAP1B/UBR2/IL24/ACHE/DMTN/LAMTOR4/OPA1/NET1/FAM210B/MPC2/DYNLL1/ACACA/CPEB4/DMTN/CD36/LY86/RPS6KB1/SH3BP4/DDX11/TEAD2/TPM1/AANAT/LY96/CX3CR1/…
GOBP_CELLULAR_RESPONSE_TO_PEPTIDE	GOBP_CELLULAR_RESPONSE_TO_PEPTIDE	348	0.355241	2.26893	9.999e-05	0.000460642	0.000165767	11983	tags=34%, list=31%, signal=24%	CPEB1/ATP6V0A1/PDK2/MAX/LEPROT/ADCY6/KLF1/APPL2/GHR/ARG1/CD36/MDM2/HDAC9/MDM2/NFE2L2/MDM2/MYO1C/FOXO4/GRB10/CA2/RAP1B/OPA1/CD36/RPS6KB1/DDX11/CD36/LPIN1/ARG1/CD36/PIP4K2A/PKM/PIK3CA/RAB13/MYO1C/MDM2/PKM/PRKACB/CSHL1/PIP4K2A/SLC27A1/TREM2/PRLR/KAT2B/AKT1/SESN3/KANK1/KLF10/PDK4/ZFP36L1/SOCS1/CD36/LPIN2/PSEN1/ATP6V0D2/ATP6V1C1/AHSG/NCK1/CD36/SLC2A4/FOXO4/AKT2/SESN3/EIF4EBP2/NCK1/ADCY6/NR4A1/BCL2L11/…
GOBP_CELLULAR_RESPONSE_TO_PEPTIDE_HORMONE_STIMULUS	GOBP_CELLULAR_RESPONSE_TO_PEPTIDE_HORMONE_STIMULUS	290	0.374303	2.35848	9.999e-05	0.000460642	0.000165767	18095	tags=50%, list=47%, signal=27%	CPEB1/ATP6V0A1/PDK2/MAX/LEPROT/ADCY6/APPL2/GHR/ARG1/HDAC9/NFE2L2/MYO1C/FOXO4/GRB10/CA2/RAP1B/OPA1/RPS6KB1/LPIN1/ARG1/PIP4K2A/PKM/PIK3CA/RAB13/MYO1C/PKM/PRKACB/CSHL1/PIP4K2A/SLC27A1/PRLR/KAT2B/AKT1/SESN3/KANK1/PDK4/ZFP36L1/SOCS1/LPIN2/ATP6V0D2/ATP6V1C1/AHSG/NCK1/SLC2A4/FOXO4/AKT2/SESN3/EIF4EBP2/NCK1/ADCY6/NR4A1/GKAP1/RAP1B/IDE/PRKACB/RPS6KB1/CREB1/CAV2/HDAC5/PIK3R1/AKT2/CSK/RAP1B/ATP6V0A1/JAK2/GPE…
GOBP_CENTRAL_NERVOUS_SYSTEM_DEVELOPMENT	GOBP_CENTRAL_NERVOUS_SYSTEM_DEVELOPMENT	874	0.291829	1.96465	9.999e-05	0.000460642	0.000165767	16965	tags=44%, list=44%, signal=26%	ZIC2/PBX1/IL6ST/RELN/ITSN1/EML1/SCYL2/SCYL2/IL6ST/NCOA1/AGTPBP1/CALM1/MEIS2/BBS7/HSP90AA1/EML1/RELN/ATP7A/MEIS3/TAL1/HSP90AB1/ELP3/UFM1/PBX1/MARCKSL1/PBX1/ROGDI/TTC25/DYNLL1/ATP7A/IL6ST/SOX6/EIF2B4/TBC1D23/DPCD/SOX6/KAT2A/PCM1/HSP90AB1/DPYSL2/MECP2/PAFAH1B2/UFM1/DYNLL1/HPRT1/HAPLN2/TSPAN2/PBX3/TCTN1/CX3CR1/ITSN1/IL6ST/NDNF/SECISBP2/IL6ST/SERPINI1/NRG3/ACAN/STXBP3/MYO1D/LPAR1/HES5/TACC1/TBC1D23/HS…
GOBP_CHEMICAL_HOMEOSTASIS	GOBP_CHEMICAL_HOMEOSTASIS	1032	0.299958	2.03452	9.999e-05	0.000460642	0.000165767	16996	tags=43%, list=44%, signal=26%	TRPV3/KNG1/ATP6V0A1/NCOA4/SLC16A1/TRPV3/NEDD4L/PDK2/DLG4/NCOA4/CLIC2/ADCY6/SPX/STAU1/NEDD4L/CALM1/NCOA4/NCOA4/HECTD4/CYBRD1/CLCN3/SLC4A1/ALAS2/APPL2/SLC12A6/CLCN3/DMD/ATP7A/SLC10A7/NEDD4L/CD36/GLS/LEPR/PNPLA4/NEDD4L/WNK1/PNPLA8/HDAC9/TSPO/SLC4A2/HECTD4/DYNLL1/ATP7A/SLC39A13/HEXB/CD52/TPCN1/LEPR/KLF7/CA2/EIF2AK1/DMXL1/OPA1/APOC3/MPC2/PROK2/DYNLL1/STEAP3/ACACA/XPR1/CD36/FKBP1A/XCR1/SLC12A6/SLC39A13…
GOBP_CHROMATIN_ORGANIZATION	GOBP_CHROMATIN_ORGANIZATION	660	0.363892	2.41986	9.999e-05	0.000460642	0.000165767	17856	tags=47%, list=46%, signal=26%	SMYD3/PCGF5/TRIP12/RUVBL1/TRIP12/NCOA1/MTA2/TNP1/ACTR6/ZMPSTE24/CENPK/UBR2/ATAD2B/USP15/PSME4/CDK1/MAP3K7/TAL1/UBR2/TRIP12/HDAC9/CDK1/NAA50/NPM2/NPM3/KAT2A/PARG/TOP1/PRDM5/MAP3K7/MECP2/SRCAP/UBR2/SCMH1/MLLT3/TRIP12/EMSY/RBL2/MAP3K7/NEK11/BAZ1A/DDX11/OIP5/TRIP12/HSF4/HUWE1/MIER1/TAF5/GFI1B/TBL1XR1/TAF6/ANP32E/AURKB/ATRX/DPY30/BRD4/SNCA/SPTY2D1/KAT2B/ZNF451/SMARCA4/NCOR1/USP7/TAF5L/NR3C1/SUDS3/HMGB…
GOBP_CHROMOSOME_ORGANIZATION	GOBP_CHROMOSOME_ORGANIZATION	1057	0.353616	2.40077	9.999e-05	0.000460642	0.000165767	17683	tags=46%, list=45%, signal=27%	NUP62/SMYD3/PCGF5/KIF4B/TRIP12/CDC27/CUL4A/RECQL4/RUVBL1/TRIP12/NCOA1/MTA2/ANAPC11/TNP1/ACTR6/ZMPSTE24/CENPK/DCP2/HSP90AA1/NSMCE2/CDC27/UBR2/DLGAP5/ATAD2B/USP15/PSME4/CDK1/MAP3K7/TAL1/UBR2/HSP90AB1/ANAPC11/TRIP12/ANKRD53/MCM4/HDAC9/HNRNPA2B1/CDC27/CDK1/ITPA/NAA50/NPM2/DCP2/UBA52/NPM3/KAT2A/PARG/HSP90AB1/TOP1/PRDM5/MAP3K7/MECP2/CUL4A/SRCAP/UBR2/SCMH1/MLLT3/TRIP12/EMSY/POT1/RBL2/MAP3K7/NEK11/BAZ1A/…
GOBP_CHROMOSOME_SEGREGATION	GOBP_CHROMOSOME_SEGREGATION	290	0.343592	2.16497	9.999e-05	0.000460642	0.000165767	16794	tags=47%, list=43%, signal=27%	NUP62/KIF4B/CDC27/ANAPC11/CENPK/NSMCE2/CDC27/DLGAP5/ANAPC11/ANKRD53/CDC27/NAA50/TOP1/NEK11/DDX11/OIP5/ACTR3/P3H4/CDC26/TNKS/SKA3/RAN/USP9X/USP9X/PSMG2/CHMP2A/AURKB/ATRX/DDX3X/DYNC1LI1/NR3C1/STAG2/CDC27/CDC16/DSN1/TLK1/NSMCE2/TEX11/AURKB/ATRX/RB1/RAD21/NCAPH2/STAG2/NAA50/RACGAP1/KIF4A/NEK6/PDS5A/NSMCE2/BECN1/BECN1/ANAPC11/NDE1/CUL3/SEH1L/SEH1L/ERCC2/AKAP8L/MCMBP/PCID2/SKA2/SKA2/SYCE1/SETDB2/DCTN2/…
GOBP_CILIUM_ORGANIZATION	GOBP_CILIUM_ORGANIZATION	349	0.330651	2.11249	9.999e-05	0.000460642	0.000165767	16976	tags=45%, list=44%, signal=26%	POC1B/TMEM107/FNBP1L/UBXN10/TNPO1/NEK1/BBS7/IQUB/HSP90AA1/NEK1/WWTR1/CDK1/RAB3IP/ABCC4/TTC25/CDK1/ACTR1A/DYNLL1/ABCC4/PCM1/CEP76/NPHP1/DYNLL1/ARMC9/BBOF1/IFT74/TCTN1/ACTR3/TTC39C/CEP57/BBS12/ATMIN/HSP90AA1/HTT/TTC25/ABCC4/CEP57/IFT74/TMEM80/CCDC40/CDKL1/TMEM138/LRGUK/BBS7/ARMC9/MAPRE1/HAUS3/PCM1/ATMIN/ROPN1B/AKAP9/LIMK2/ABCC4/PCM1/NDE1/PAFAH1B1/DNAAF3/HAUS8/PRKAR2B/SSX2IP/TAPT1/CFAP70/CCP110/TBC1…
GOBP_CIRCULATORY_SYSTEM_DEVELOPMENT	GOBP_CIRCULATORY_SYSTEM_DEVELOPMENT	943	0.30748	2.07755	9.999e-05	0.000460642	0.000165767	17221	tags=45%, list=44%, signal=26%	MAP2K4/JUP/PDCD10/BBS7/ZMPSTE24/C1GALT1/TFDP2/PDLIM5/LDB3/ENPP2/MICAL2/SERPINF2/ACTG1/PDLIM5/SLC12A6/PDCD10/C1GALT1/ATP7A/RBM24/MICAL2/TAL1/LEPR/LOX/AP2B1/BSG/HDAC9/NFE2L2/TTC25/ATP7A/SOX6/MICAL2/LEPR/MEF2A/PGK1/FOXO4/SOX6/KAT2A/TNNC1/TBX5/MECP2/MICAL2/PROK2/HECTD1/TFDP2/PDLIM2/RIN2/FKBP1A/IFT74/TAB2/SERPINB7/TEAD2/GADD45A/TPM1/SLC12A6/CX3CR1/RB1CC1/NDNF/TPM1/DHRS3/AP1B1/PLCE1/RNH1/PDLIM3/PKM/LEP…
GOBP_CIRCULATORY_SYSTEM_PROCESS	GOBP_CIRCULATORY_SYSTEM_PROCESS	543	0.314435	2.06779	9.999e-05	0.000460642	0.000165767	17272	tags=46%, list=44%, signal=26%	KNG1/ABCC3/SLC16A1/NEDD4L/ASB3/YES1/CLIC2/ADCY6/SPX/JUP/NEDD4L/CALM1/ZMPSTE24/SLC1A5/WWTR1/SERPINF2/DMD/NEDD4L/CD36/LEPR/NEDD4L/ABCC4/LEPR/MEF2A/ABCC4/TNNC1/MECP2/MAP2K3/GCLC/ASB3/CD36/MAP2K3/TPM1/CD36/SLC1A5/ACSM3/SLC16A12/TPM1/CD36/SLC6A1/LEPR/LEPR/PIK3CA/TPM1/NEDD4L/CACNA1C/SLC2A10/ABCC4/ECE1/CACNA1C/SLC27A1/TPM1/SLC8A1/SLC38A1/EDNRA/P2RX4/AKT1/PDE2A/GCLC/PDE4B/CD36/OXT/PDE4B/TPM1/SGK1/SLC19A1…
GOBP_COAGULATION	GOBP_COAGULATION	301	0.286813	1.81274	9.999e-05	0.000460642	0.000165767	14004	tags=36%, list=36%, signal=23%	KNG1/F7/GNAS/GNAS/TREML1/SLC4A1/SERPINF2/ACTG1/FCER1G/FCER1G/CD36/NFE2L2/DOCK9/DMTN/DMTN/CD36/RAB5A/CD36/MFN2/CAPZA2/CD36/STXBP3/PIK3CA/HBE1/PRKACB/DMTN/LMAN1/P2RX4/DMTN/MYL12A/RAB5A/PHF21A/GNA12/CD36/PSEN1/DMTN/VTN/C4BPB/CD36/DMTN/PDGFA/ACTG1/DMTN/PRCP/P2RX4/HBG2/HBD/PRCP/MAPK3/SH2B1/PRKACB/PIK3R1/MAPK1/JAK2/FIBP/CD36/MFN2/MYL9/HBE1/PRKAR2B/GNAS/CD59/CD36/CYP4F2/DMTN/RAC1/DGKG/YWHAZ/WAS/PPIA/NFE…
GOBP_COGNITION	GOBP_COGNITION	250	0.318611	1.98107	9.999e-05	0.000460642	0.000165767	18417	tags=49%, list=47%, signal=26%	DLG4/MEIS2/NLGN4Y/KAT2A/MECP2/ARL6IP5/RPS6KB1/PAK6/PJA2/CX3CR1/BDNF/DDHD2/SLC6A1/HTT/PPP3CB/MEIS2/NTF3/PSEN1/OXT/LILRB2/SGK1/SLC2A4/BTG2/EIF4EBP2/ASIC1/TBR1/LRRN4/KRAS/RPS6KB1/CREB1/SLC8A3/MAPK1/ZNF385A/PAFAH1B1/CX3CR1/PRKAR2B/CNR1/CLN8/PTEN/CREB1/STRA6/MME/AFF2/MEIS2/KLK8/BRSK1/SGK1/RASGRF1/NRGN/GRIN1/MAPT/MAPT/AMFR/HRH1/LDLR/NRXN2/KALRN/KRAS/CHRM1/NPS/ABCA7/BDNF/FGF13/PICALM/PLK2/AMFR/FOSL1/NIP…
GOBP_COVALENT_CHROMATIN_MODIFICATION	GOBP_COVALENT_CHROMATIN_MODIFICATION	433	0.36816	2.3871	9.999e-05	0.000460642	0.000165767	17883	tags=46%, list=46%, signal=25%	SMYD3/PCGF5/TRIP12/RUVBL1/TRIP12/NCOA1/MTA2/ZMPSTE24/UBR2/USP15/CDK1/MAP3K7/UBR2/TRIP12/HDAC9/CDK1/NAA50/KAT2A/PARG/PRDM5/MAP3K7/MECP2/SRCAP/UBR2/TRIP12/MAP3K7/NEK11/BAZ1A/TRIP12/HSF4/HUWE1/MIER1/TAF5/TBL1XR1/TAF6/AURKB/ATRX/DPY30/BRD4/SNCA/KAT2B/ZNF451/USP7/TAF5L/SUDS3/TAF12/ASH2L/SNCA/RNF8/MIER1/NSD2/NSD3/AURKB/ARID4A/PARK7/KANSL1/RNF40/ATRX/USP7/WDR61/HDAC3/TBL1XR1/CTCFL/NAA50/FBXL19/MAPK3/UIM…
GOBP_CYTOKINE_MEDIATED_SIGNALING_PATHWAY	GOBP_CYTOKINE_MEDIATED_SIGNALING_PATHWAY	708	0.281716	1.87957	9.999e-05	0.000460642	0.000165767	19297	tags=47%, list=50%, signal=25%	IL6ST/IFITM2/BIRC2/IL6ST/BCL2L1/HSP90AA1/TAB3/IL1RN/APPL2/BCL2L1/CXCL5/FCER1G/GHR/FCER1G/ARG1/PSME4/MAP3K7/CD36/HSP90AB1/LEPR/IL20RA/WNK1/CCL26/BIRC2/HNRNPA2B1/SUMO1/HSPA1A/TAX1BP1/IL6ST/BCL2L1/UBA52/LEPR/PLVAP/BCL2L1/HSP90AB1/MAP3K7/RAP1B/IL24/TAX1BP1/UBE2V1/CD36/MAP3K7/CNOT7/PSMC5/TAB2/XCR1/WNK1/CX3CR1/IL6ST/CD36/WNK1/IL6ST/ARG1/UBE2V1/CD36/RSAD2/TRIM6/TAX1BP1/LEPR/LEPR/IL1RN/PIK3CA/HNRNPA2B1/T…
GOBP_CYTOKINE_PRODUCTION	GOBP_CYTOKINE_PRODUCTION	664	0.293736	1.95413	9.999e-05	0.000460642	0.000165767	14152	tags=34%, list=36%, signal=22%	IL6ST/NFAM1/OTUD7B/IL6ST/S100A13/HSP90AA1/IGF2BP2/SERPINF2/APPL2/FCER1G/FCER1G/ARG1/MAP3K7/IGF2BP2/CD36/HSP90AB1/HDAC9/TSPO/HSPA1A/IGF2BP2/TAX1BP1/IL6ST/KAT2A/HSP90AB1/MAP3K7/IGF2BP2/MAP2K3/TAX1BP1/NPLOC4/CD36/MAP3K7/MAP2K3/FKBP1A/FOXP1/NUTF2/SERPINB7/FOXP1/ITCH/LY96/CX3CR1/ARG2/IL6ST/CD36/ITCH/CLC/IL6ST/ARG1/CD36/CD2AP/FOXP1/RSAD2/MMP8/TRIM6/TAX1BP1/TIA1/HSP90AA1/FKBP1A/DDX3X/SLC2A10/C5/NFAT5/HK…
GOBP_CYTOSKELETON_ORGANIZATION	GOBP_CYTOSKELETON_ORGANIZATION	1245	0.325079	2.22123	9.999e-05	0.000460642	0.000165767	18923	tags=49%, list=49%, signal=27%	SPTA1/NUP62/ANK1/SLC16A1/POC1B/KIF4B/ARFIP1/LARP4/MAP3K20/GAS2L3/EML1/ALDOA/ESPN/RANBP9/MSRB2/TTLL11/PDLIM5/LDB3/BCCIP/MICAL2/SERPINF2/EML1/ACTG1/MAP3K20/DLGAP5/ANK1/PDLIM5/DMD/TUBA8/TMOD1/ANK1/CDK1/CORO1C/MICAL2/ANKRD53/CCL26/USP33/MARCKSL1/KRT76/EPB41/TTC25/HSPA1A/CDK1/MYO1C/SPTB/ANK1/MICAL2/MEF2A/KAT2A/PCM1/CEP76/DPYSL2/MECP2/MICAL2/SPAST/DMTN/NPHP1/EVPL/ATXN3/TRIP10/PDLIM2/DMTN/ANK1/CTTN/PAK6…
GOBP_DEFENSE_RESPONSE	GOBP_DEFENSE_RESPONSE	1461	0.285539	1.96214	9.999e-05	0.000460642	0.000165767	16947	tags=41%, list=44%, signal=26%	DEFA4/KNG1/TRIM23/IL6ST/NFAM1/IFITM2/YES1/BIRC2/IL6ST/C1R/TREML1/BCL2L1/ZMPSTE24/PBK/HSP90AA1/LIPA/TAB3/WIPI2/IL1RN/SERPINF2/FEM1A/APPL2/BCL2L1/OPTN/CXCL5/FCER1G/FCER1G/CHST2/ARG1/USP15/PSME4/MAP3K7/CD36/HSP90AB1/OGG1/CCL26/BIRC2/HDAC9/NFE2L2/SERINC5/NCF2/SUMO1/TNIP1/IL6ST/MYO1C/BCL2L1/EXOSC5/BNIP3L/BCL2L1/TRIM10/HSP90AB1/LAT/MAP3K7/MECP2/EIF2AK1/MAP2K3/PROK2/CST3/TRIM58/NPLOC4/CD36/TRIM10/CELF1/…
GOBP_DEFENSE_RESPONSE_TO_OTHER_ORGANISM	GOBP_DEFENSE_RESPONSE_TO_OTHER_ORGANISM	982	0.29896	2.02368	9.999e-05	0.000460642	0.000165767	11663	tags=30%, list=30%, signal=22%	DEFA4/TRIM23/IFITM2/YES1/BIRC2/C1R/TREML1/BCL2L1/ZMPSTE24/HSP90AA1/TAB3/WIPI2/APPL2/BCL2L1/OPTN/FCER1G/FCER1G/ARG1/USP15/PSME4/MAP3K7/CD36/HSP90AB1/CCL26/BIRC2/SERINC5/NCF2/SUMO1/MYO1C/BCL2L1/EXOSC5/BNIP3L/BCL2L1/TRIM10/HSP90AB1/MAP3K7/TRIM58/NPLOC4/CD36/TRIM10/MAP3K7/LY86/CNOT7/PSMC5/RPS6KB1/FOXP1/TAB2/HTN1/FOXP1/ITCH/LY96/PJA2/CX3CR1/ACTR3/ARG2/CD36/VAMP7/ITCH/S100A14/STYK1/CAPZA2/OPTN/ARG1/CD3…
GOBP_DEFENSE_RESPONSE_TO_VIRUS	GOBP_DEFENSE_RESPONSE_TO_VIRUS	219	0.289694	1.77959	9.999e-05	0.000460642	0.000165767	23167	tags=59%, list=60%, signal=24%	IFITM2/BIRC2/BCL2L1/ZMPSTE24/HSP90AA1/BCL2L1/USP15/BIRC2/SERINC5/BCL2L1/EXOSC5/BNIP3L/BCL2L1/NPLOC4/CNOT7/ITCH/ITCH/RSAD2/TRIM6/HSP90AA1/IFIT1B/NT5C3A/APOBEC3C/IL15/DEFA1/G3BP1/IFITM2/PPM1B/PQBP1/AGBL5/BIRC2/ATAD3A/TRIM6/BECN1/BECN1/USP15/ILF3/ADAR/ZCCHC3/POLR3E/SETD2/STAT1/ZC3HAV1/ADAR/LSM14A/APOBEC1/RNF26/IFITM3/PYCARD/PARP9/FLNA/SEC14L1/EIF2AK2/IL12RB1/MAVS/RNASE2/IL15/ZC3HAV1/SEC14L1/IFIT1/BN…
GOBP_DENDRITE_DEVELOPMENT	GOBP_DENDRITE_DEVELOPMENT	224	0.312163	1.92202	9.999e-05	0.000460642	0.000165767	18153	tags=43%, list=47%, signal=24%	RELN/ITSN1/NEDD4L/DLG4/NEDD4L/PDLIM5/CUX1/RELN/PDLIM5/CAPRIN2/NEDD4L/NEDD4L/MEF2A/MECP2/KLF7/OPA1/HPRT1/TRAK2/ITSN1/LPAR1/NEDD4L/CUX1/EIF4G2/SRGAP2/RAP2A/CAPRIN2/PQBP1/PSEN1/CHRNA3/RBFOX2/DNM3/PAK4/SRGAP2/MEF2A/TRAPPC4/IL1RAPL1/PTEN/CUX1/YWHAH/UBE3A/FMR1/DGKG/STK11/ASAP1/WASL/ZDHHC15/SEMA4D/SEZ6/DVL1/DAB1/ARF6/KIF1A/CRKL/RAPGEF2/KALRN/CRK/PICALM/PLK2/PDLIM5/RERE/CAMK2B/PPP1R9B/FEZF2/TAOK2/CAPRIN1…
GOBP_DEPHOSPHORYLATION	GOBP_DEPHOSPHORYLATION	442	0.357471	2.32119	9.999e-05	0.000460642	0.000165767	14391	tags=41%, list=37%, signal=26%	LRRC2/CDKN3/PPA2/CALM1/ENTPD6/ALPL/HSP90AB1/CAMTA1/PKMYT1/SHOC2/WNK1/SMG7/PPP2R5C/PPP4R2/PPA2/HSP90AB1/DLG3/MTMR3/PPP2R1B/NUDT16L1/FKBP1A/MTMR12/WNK1/PPP4R2/LPIN1/MTMR3/WNK1/PPP3R2/CDKN3/PPP2R5E/MYO1D/PPP2CA/FKBP1A/PPP6R2/PPP6C/FBXW11/PLPP4/HTT/THTPA/RPRD1B/NT5C3A/SMG7/PPP1CB/PLPP4/ACP7/PPP6C/PPP3CB/PPM1A/PPP2R5C/MTMR11/ACP1/PPM1B/MTMR3/PLPP2/PPM1A/LPIN2/LILRB2/SMG7/SMG7/SMG7/PTPN4/FKBP1B/NCK1/HS…
GOBP_DETECTION_OF_STIMULUS	GOBP_DETECTION_OF_STIMULUS	491	0.242436	1.58593	9.999e-05	0.000460642	0.000165767	17425	tags=47%, list=45%, signal=26%	TMEM107/JUP/CUL4A/NEK1/CALM1/NEK1/OR10H5/OR6N2/TSPO/UBA52/WDR48/CUL4A/RGR/DNAJA1/OR7A5/OR2L2/OR2T12/OR12D2/OR4D6/LY96/CUL4A/OR8G1/OR9K2/WDR48/UBA52/UBA52/PCNA/RPA1/TREM2/CUL4A/PLEKHB1/PIP/OPN1SW/CUL4A/OR4C3/RGR/OR8D1/OR2T33/LY96/DNAJA1/RGR/RPA1/GRK1/OR4K13/NMT1/OR10A3/OR2L3/DDB1/OR2M7/OR4C15/OR51D1/CALM3/OR6B1/PTK2/OR9Q2/OR8A1/OR10H1/OR2G2/GRK7/OR8D1/PTK2/OR3A2/OR2T8/UBB/CACNB3/OR2V1/OR7G2/WDR48/…
GOBP_DEVELOPMENTAL_GROWTH	GOBP_DEVELOPMENTAL_GROWTH	536	0.302328	1.9872	9.999e-05	0.000460642	0.000165767	17470	tags=43%, list=45%, signal=25%	MAP2K4/NEDD4L/GNAS/PKDCC/GNAS/NEDD4L/ZMPSTE24/KPNA1/HSP90AA1/PDLIM5/WWTR1/GHR/PDLIM5/L1CAM/NEDD4L/HSP90AB1/LEPR/NEDD4L/LEPR/YBX3/WDR48/KAT2A/HSP90AB1/TBX5/DPYSL2/RC3H2/RPS6KB1/NRN1L/CTTN/PAK6/COPS2/BDNF/SPAG9/FKBP8/FKBP8/PKM/LEPR/LEPR/PIK3CA/USP9X/NEDD4L/WDR48/USP9X/PKM/HSP90AA1/RSPO2/EIF4G2/COPS2/MESP1/ATRX/YBX3/PPP3CB/RUFY3/AKT1/SFRP1/HOXA5/DAG1/ZFP36L1/ISLR2/MAP2K4/RBP4/SMAD2/WWC3/HSP90AB1/PPA…
GOBP_DEVELOPMENTAL_MATURATION	GOBP_DEVELOPMENTAL_MATURATION	233	0.332289	2.053	9.999e-05	0.000460642	0.000165767	17292	tags=46%, list=44%, signal=26%	BLOC1S6/RELN/DLG4/CLCN3/RELN/CLCN3/PLD6/TAL1/BLOC1S6/BLOC1S6/SLFN14/MECP2/OPA1/FAM210B/CX3CR1/AP3D1/XYLT1/HES5/IL15/FEM1B/HOXA5/DAG1/PTBP3/LHX6/CATSPER2/RB1/ROPN1B/PABPC1L/BAIAP3/PAEP/CX3CR1/PTK2B/ERCC2/VSX1/PTEN/PHOSPHO1/LEP/ROPN1/YWHAZ/FZD5/ZDHHC15/VSX1/SEMA4D/SEZ6/REC8/RFX3/SNX19/SNX19/DAG1/SYT4/IL15/RAC3/CX3CL1/VEGFA/AURKA/PICALM/MAP3K13/SYP/RERE/CAMK2B/HOXB13/DISC1/ZDHHC2/MAP3K13/TCP11/PPARG…
GOBP_DEVELOPMENTAL_PROCESS_INVOLVED_IN_REPRODUCTION	GOBP_DEVELOPMENTAL_PROCESS_INVOLVED_IN_REPRODUCTION	810	0.303263	2.03494	9.999e-05	0.000460642	0.000165767	18923	tags=51%, list=49%, signal=27%	NUP62/PBX1/NCOA4/ACRBP/NCOA4/BIRC2/OSBP2/RUVBL1/NCOA1/NCOA4/TNP1/NCOA4/RPL39L/UBR2/ALPL/PSME4/PLD6/UBR2/HSP90AB1/BSG/BIRC2/PBX1/PBX1/MOV10L1/MEA1/SLC4A2/ACTR1A/DYNLL1/ZNF568/EIF2B4/HEXB/NPM2/SPATA24/CREM/YBX2/YBX3/TBATA/WDR48/DPCD/CSDE1/HSP90AB1/LHFPL2/PAFAH1B2/CSDE1/DNAJA1/UBR2/SCMH1/NPHP1/PROK2/DYNLL1/CELF1/CSDE1/RPS6KB1/GOLGA3/CSDE1/CSDE1/CSDE1/USP9Y/CEP57/WDR48/RAB13/CELF4/HYAL3/FBXW11/ATRX/Y…
GOBP_DIVALENT_INORGANIC_CATION_HOMEOSTASIS	GOBP_DIVALENT_INORGANIC_CATION_HOMEOSTASIS	440	0.286496	1.85976	9.999e-05	0.000460642	0.000165767	16996	tags=43%, list=44%, signal=25%	TRPV3/KNG1/TRPV3/DLG4/CLIC2/CALM1/DMD/SLC10A7/CD36/SLC39A13/HEXB/CD52/TPCN1/PROK2/CD36/FKBP1A/XCR1/SLC39A13/CX3CR1/CD36/S100A14/SLC25A27/CD36/AP3D1/PLCE1/GPR20/LPAR1/FKBP1A/PDZD8/HTT/CACNA1C/SLC39A13/CACNA1C/SNCA/SLC8A1/EDNRA/P2RX4/ATP2C1/CMKLR1/P2RY6/SNCA/CD36/PSEN1/OXT/CCDC47/MCUR1/FKBP1B/CD36/SV2A/P2RX4/BAX/CCR10/GPR17/IMMT/TMEM38B/SLC39A12/DIAPH1/ADRA1A/CAV2/SLC8A3/BAX/FKBP1B/CORO1A/JAK2/BAK1…
GOBP_DNA_CONFORMATION_CHANGE	GOBP_DNA_CONFORMATION_CHANGE	256	0.374876	2.33556	9.999e-05	0.000460642	0.000165767	11774	tags=34%, list=30%, signal=24%	SMYD3/CUL4A/RECQL4/RUVBL1/TNP1/CENPK/PSME4/MCM4/HNRNPA2B1/UBA52/TOP1/CUL4A/POT1/DDX11/OIP5/CUL4A/HNRNPA2B1/UBA52/HMGB3/UBA52/ATRX/RPA1/DDX3X/TOP1MT/SPTY2D1/CUL4A/RAD23B/G3BP1/HMGB2/CDKN2A/CHD2/CUL4A/SMARCAL1/HMGB3/ITGB3BP/RNF8/ANP32B/RPA1/CENPV/HELB/ATRX/TSPYL1/NCAPH2/DDB1/XRCC5/GPER1/MCM7/ERCC2/WRNIP1/AKAP8L/PAF1/NAP1L5/SETDB2/CHD2/UBB/APOBEC1/MCM8/SMC4/CENPN/CENPI/SSBP1/HMGB1/WRN/RTEL1/CTCF/TSP…
GOBP_DNA_METABOLIC_PROCESS	GOBP_DNA_METABOLIC_PROCESS	837	0.333868	2.24346	9.999e-05	0.000460642	0.000165767	14612	tags=40%, list=38%, signal=26%	NEIL3/GNAS/RAD17/TRIP12/CUL4A/RECQL4/RUVBL1/TRIP12/GNAS/MTA2/DCTPP1/TNP1/ZMPSTE24/KPNA1/DCP2/HSP90AA1/NSMCE2/BCCIP/UBR2/POLI/PSME4/CDK1/PLD6/UBR2/HSP90AB1/LOX/TRIP12/ZNF91/OGG1/MCM4/TDP2/HNRNPA2B1/MOV10L1/USP47/APOBEC2/SUMO1/CDK1/PPP4R2/NPM2/FZR1/EXOSC5/DCP2/UBA52/WDR48/PARG/HSP90AB1/TOP1/NSMCE3/MECP2/CUL4A/ST20/UBR2/UBE2V1/ATXN3/NPLOC4/TRIP12/EMSY/APEX2/ASCC2/POT1/NUDT16L1/DDX11/GADD45A/TK2/COPS…
GOBP_DNA_RECOMBINATION	GOBP_DNA_RECOMBINATION	249	0.315617	1.96196	9.999e-05	0.000460642	0.000165767	14535	tags=37%, list=37%, signal=23%	RECQL4/RUVBL1/KPNA1/NSMCE2/UBR2/UBR2/MCM4/PPP4R2/WDR48/NSMCE3/UBR2/APEX2/PPP4R2/WDR48/HMGB3/RPA1/NSMCE4A/HMGB2/HMGB3/NSMCE2/RNF8/TEX11/RPA1/NSD2/HELB/TFRC/SFR1/RAD21/NSMCE2/XRCC5/TEP1/MCM7/ERCC2/YY1/SLX1B/PAGR1/POLL/SETD2/ATM/NFRKB/FANCD2/TFRC/WAS/MCM8/WDR48/UCHL5/SLC15A4/HMGB1/REC8/WRN/RTEL1/SPO11/KMT5B/TERF2IP/UNG/BRIP1/SLX4/MCM7/LEF1/HUS1B/RIF1/NIPBL/EME2/MLH1/NSD2/RAD51AP2/HUS1/OOEP/INO80C/TO…
GOBP_DNA_REPAIR	GOBP_DNA_REPAIR	500	0.330389	2.1641	9.999e-05	0.000460642	0.000165767	13060	tags=37%, list=34%, signal=25%	NEIL3/RAD17/TRIP12/CUL4A/RECQL4/RUVBL1/TRIP12/TNP1/ZMPSTE24/NSMCE2/BCCIP/POLI/PSME4/CDK1/TRIP12/OGG1/MCM4/TDP2/USP47/SUMO1/CDK1/PPP4R2/FZR1/UBA52/WDR48/PARG/NSMCE3/CUL4A/UBE2V1/ATXN3/NPLOC4/TRIP12/EMSY/APEX2/ASCC2/POT1/NUDT16L1/DDX11/GADD45A/COPS2/TRIP12/PPP4R2/ATXN3/HUWE1/RRM2B/CUL4A/MPG/UBE2V1/RAD17/USP47/WDR48/USP45/TCEA1/UBA52/FBXO6/APLF/UBA52/PCNA/COPS2/COPS7A/ATRX/RPA1/TCEA1/CUL4A/USP10/PMS…
GOBP_DNA_REPLICATION	GOBP_DNA_REPLICATION	267	0.285747	1.78755	9.999e-05	0.000460642	0.000165767	15611	tags=42%, list=40%, signal=25%	MAP2K4/RAD17/WIZ/RECQL4/ZMPSTE24/WIZ/POLI/CDK1/MCM4/CDK1/NPM2/TOP1/E4F1/BAZ1A/DDX11/ATF1/RRM2B/RAD17/ORC6/PPP2CA/PCNA/ATRX/RPA1/TOP1MT/PCLAF/BARD1/SMARCAL1/MAP2K4/RPA1/HELB/DNAJC2/ATRX/RNASEH2A/NPM2/PDS5A/NFIX/DNAJC2/ZBTB38/REPIN1/WDHD1/MCM7/WRNIP1/ZBTB38/MCMBP/POLL/KCTD13/RAC1/ATM/MCM8/SDE2/CDK9/SSBP1/DTD1/WRN/RTEL1/RRM2/BARD1/POLE2/BRIP1/SLX4/MCM7/RAC1/STOML2/TOP3A/USP37/CINP/DACH1/CCNA2/EME2/R…
GOBP_DNA_TEMPLATED_TRANSCRIPTION_INITIATION	GOBP_DNA_TEMPLATED_TRANSCRIPTION_INITIATION	218	0.300349	1.84468	9.999e-05	0.000460642	0.000165767	21513	tags=54%, list=55%, signal=24%	CDK8/WWTR1/MED30/CDK1/CDK1/TBX5/MECP2/PSMC5/TEAD2/CCNC/TAF5/NOTCH3/TAF6/E2F2/NR1I2/KAT2B/ZNF451/SMARCA4/NR3C1/MITF/TAF12/SMARCA4/MAML3/PPARA/BAX/MED17/NR4A1/MAPK3/TBPL1/CREB1/BAX/ERCC2/PTEN/CREB1/RARA/SMARCA4/RARG/MED25/SNW1/ZNF451/ESR1/PSMC6/CDK9/SNW1/HMGB1/MITF/RARB/MAML3/PPARA/MED24/CREBBP/RARG/POLR1C/NR3C1/TEAD2/NR3C2/BAZ2A/GTF2F2/FOSL1/ZNF451/HNF4A/HNF4A/SMARCA4/DR1/BAX/VDR/PPARG/NR3C1/BAX/H…
GOBP_DOUBLE_STRAND_BREAK_REPAIR	GOBP_DOUBLE_STRAND_BREAK_REPAIR	221	0.316889	1.94875	9.999e-05	0.000460642	0.000165767	11187	tags=32%, list=29%, signal=23%	TRIP12/RECQL4/TRIP12/NSMCE2/TRIP12/OGG1/MCM4/TDP2/SUMO1/PPP4R2/WDR48/TRIP12/POT1/NUDT16L1/DDX11/TRIP12/PPP4R2/WDR48/APLF/RPA1/HMGB2/BARD1/SMARCAL1/NSMCE2/RNF8/RPA1/NSD2/HELB/APTX/SFR1/RAD21/UIMC1/UBR5/NSMCE2/XRCC5/ATP23/SUMO1/MCM7/YY1/SLX1B/POLL/SETD2/ATM/FANCD2/WAS/MCM8/WDR48/PARP9/FOXM1/HMGB1/REC8/WRN/RTEL1/SPO11/KMT5B/TERF2IP/TDP2/BARD1/HMGA2/BRIP1/SLX4/MCM7/HUS1B/RIF1/NIPBL/RNF169/UIMC1/EME2/…
GOBP_EMBRYO_DEVELOPMENT	GOBP_EMBRYO_DEVELOPMENT	888	0.317429	2.13867	9.999e-05	0.000460642	0.000165767	13856	tags=38%, list=36%, signal=26%	PBX1/TXNRD1/UBR3/TXNRD1/MAP3K20/GNAS/OTUD7B/TMEM107/TRIP12/PKDCC/CUL4A/TRIP12/GNAS/NCOA1/MEIS2/BBS7/MICAL2/IL1RN/MAP3K20/ATP7A/MEIS3/CDK1/PLD6/LRRC7/MICAL2/TAL1/TRIP12/WNK1/PBX1/NFE2L2/PBX1/CDK1/UBR3/ATP7A/ZNF568/NPM2/MICAL2/YBX3/TBC1D23/WDR48/KAT2A/TBX5/TOP1/CUL4A/MICAL2/DLG3/OPA1/TRIP12/CELF1/E4F1/PBX3/TEAD2/COPS2/TCTN1/WNK1/TRIP12/WNK1/FKBP8/CUL4A/IRX1/TTC39C/FKBP8/MMP8/XYLT1/IL1RN/HES5/WDR48/…
GOBP_EMBRYO_DEVELOPMENT_ENDING_IN_BIRTH_OR_EGG_HATCHING	GOBP_EMBRYO_DEVELOPMENT_ENDING_IN_BIRTH_OR_EGG_HATCHING	532	0.294343	1.93396	9.999e-05	0.000460642	0.000165767	12789	tags=34%, list=33%, signal=24%	PBX1/UBR3/GNAS/OTUD7B/TMEM107/CUL4A/GNAS/NCOA1/ATP7A/PBX1/PBX1/UBR3/ATP7A/ZNF568/NPM2/YBX3/KAT2A/CUL4A/OPA1/CELF1/TEAD2/COPS2/TCTN1/FKBP8/CUL4A/FKBP8/XYLT1/HES5/PRKACB/CELF4/COPS2/PLPP4/MESP1/SLC2A10/C5/NXN/YBX3/CUL4A/EDNRA/PLPP4/DLX1/AKT1/ZNF358/SFRP1/HOXA5/ZFP36L1/FURIN/CUL4A/SATB2/PSEN1/ZFAND5/RBP4/HSD17B2/SMAD2/ELF3/MTHFD1L/MBNL1/MESP2/BMPR2/HOPX/POU5F1/CELF1/BCL2L11/NMT1/EIF2S2/PRKACB/NPM2/C…
GOBP_EMBRYONIC_MORPHOGENESIS	GOBP_EMBRYONIC_MORPHOGENESIS	507	0.310211	2.03304	9.999e-05	0.000460642	0.000165767	13854	tags=39%, list=36%, signal=26%	PBX1/TXNRD1/TXNRD1/MAP3K20/GNAS/TMEM107/GNAS/NCOA1/BBS7/MICAL2/IL1RN/MAP3K20/MICAL2/TAL1/WNK1/PBX1/PBX1/ZNF568/MICAL2/KAT2A/TBX5/MICAL2/OPA1/TEAD2/TCTN1/WNK1/WNK1/IRX1/TTC39C/MMP8/IL1RN/HES5/PRKACB/RSPO2/TXNRD1/MESP1/CACNA1C/YBX1/ECE1/CACNA1C/ITGB1/ZNF358/GPC3/MAPK7/SFRP1/HOXA5/DAG1/ZFP36L1/SATB2/CCDC40/PSEN1/RBP4/SMAD2/VTN/LBX1/ITGB1/TP63/MICAL2/BBS7/DUSP5/MTHFD1L/MAP2K5/MBNL1/MESP2/BAX/TBR1/BMP…
GOBP_EMBRYONIC_ORGAN_DEVELOPMENT	GOBP_EMBRYONIC_ORGAN_DEVELOPMENT	371	0.279092	1.79122	9.999e-05	0.000460642	0.000165767	14845	tags=38%, list=38%, signal=24%	PBX1/GNAS/PKDCC/GNAS/NCOA1/BBS7/MICAL2/MICAL2/TAL1/PBX1/PBX1/ZNF568/MICAL2/TBC1D23/WDR48/MICAL2/PBX3/TEAD2/TTC39C/WDR48/TBC1D23/MESP1/AKT1/RAD23B/HOXA5/ZFP36L1/SATB2/CCDC40/PSEN1/RBP4/SMAD2/LBX1/MICAL2/BBS7/PDGFA/MTHFD1L/TBR1/ID2/MAPK3/ENG/SLC44A4/MAPK1/HOXB8/TPO/RPL38/ERCC2/STRA6/GNAS/ARNT/STIL/GRHL3/RARG/SETD2/SETDB2/SCT/FZD5/PTK7/MIB1/ARNT/PTCH1/SEC24B/BIRC6/WDR48/SLC39A1/DVL1/PTK7/NCOA1/TFEB/…
GOBP_EMBRYONIC_ORGAN_MORPHOGENESIS	GOBP_EMBRYONIC_ORGAN_MORPHOGENESIS	247	0.278067	1.72734	9.999e-05	0.000460642	0.000165767	17479	tags=45%, list=45%, signal=25%	GNAS/GNAS/BBS7/MICAL2/MICAL2/MICAL2/MICAL2/TEAD2/TTC39C/MESP1/HOXA5/SATB2/CCDC40/PSEN1/RBP4/SMAD2/LBX1/MICAL2/BBS7/MTHFD1L/TBR1/ID2/MAPK3/ENG/SLC44A4/MAPK1/HOXB8/RPL38/STRA6/GNAS/STIL/GRHL3/RARG/SETD2/SETDB2/FZD5/PTK7/MIB1/SEC24B/SLC39A1/DVL1/PTK7/RARB/MYO6/DLX2/DLG1/TBX2/RARG/PLS1/CHST11/TRIOBP/OTX1/DVL2/TEAD2/NIPBL/C2CD3/INSIG1/FOXE1/PCGF2/NDRG4/HOXC9/PROX1/RARB/WDPCP/FGFR2/SLC39A1/MTHFD1L/VANG…
GOBP_ENDOCYTOSIS	GOBP_ENDOCYTOSIS	538	0.316937	2.08349	9.999e-05	0.000460642	0.000165767	12340	tags=33%, list=32%, signal=23%	RABGAP1L/MICALL1/ITSN1/NEDD4L/XKR9/GAPVD1/DLG4/PI4KB/SCYL2/FNBP1L/SCYL2/ACHE/NEDD4L/SNAP91/CALM1/BCL2L1/RABGAP1L/HSP90AA1/ENPP2/GAPVD1/CLCN3/APPL2/BCL2L1/FCER1G/GHR/HSPH1/CLCN3/FCER1G/NEDD4L/NLGN4Y/CD36/NEDD4L/AP2B1/HSPH1/USP33/BCL2L1/GAPVD1/BCL2L1/DPYSL2/ACHE/APOC3/TRIP10/XKR9/LRP10/CD36/RABGAP1L/RIN2/CTTN/SH3BP4/ITSN1/RAB5A/CD36/VAMP7/CD36/CD2AP/ARHGAP27/CLTA/EPN2/NEDD4L/BMP2K/VAMP7/HSP90AA1/BM…
GOBP_ENDOMEMBRANE_SYSTEM_ORGANIZATION	GOBP_ENDOMEMBRANE_SYSTEM_ORGANIZATION	424	0.361713	2.34177	9.999e-05	0.000460642	0.000165767	13125	tags=41%, list=34%, signal=28%	SPTA1/MICALL1/ACRBP/SEC31A/XKR9/FNBP1L/TJAP1/EMC1/PDCD10/SH3GLB1/ZMPSTE24/CLCN3/DEGS1/SLC4A1/OPTN/PDCD10/CLCN3/CDK1/CORO1C/SEC31A/STAM/CDK1/SEC31A/EMC1/SPAST/NPLOC4/XKR9/LYSMD3/CHMP3/TJAP1/LPIN1/HUWE1/OPTN/AP3D1/EMC3/LYSMD3/COG1/CHMP3/CSNK1A1/PPP2CA/TANGO2/CHMP2A/HTT/RAB18/TANGO2/LMAN1/SEC31A/SNX3/BLOC1S2/AKT1/STX18/RAB5B/ATL2/GBF1/ATP8B4/EMC8/RTN3/CCDC47/CHMP3/GET4/LAPTM4B/BCAS3/AKT2/ESYT3/ANO3/…
GOBP_ENERGY_DERIVATION_BY_OXIDATION_OF_ORGANIC_COMPOUNDS	GOBP_ENERGY_DERIVATION_BY_OXIDATION_OF_ORGANIC_COMPOUNDS	251	0.338037	2.10286	9.999e-05	0.000460642	0.000165767	18359	tags=54%, list=47%, signal=29%	IL6ST/COX7C/GNAS/GNAS/IL6ST/CALM1/NDUFS1/CDK1/LEPR/COX5A/MT-ND3/CDK1/IL6ST/LEPR/NDUFC1/MDH2/RB1CC1/FAHD1/IL6ST/CAT/ETFDH/IL6ST/PHKB/LEPR/LEPR/PIK3CA/PGM2L1/SNCA/PPP1CB/COX8A/AKT1/NDUFC2/AGL/SNCA/NDUFS8/SDHC/PPP1R3F/AKT2/NDUFS7/PARK7/STK40/UQCRQ/NDUFAB1/PPP1CB/NDUFS1/PINK1/AIFM2/IDE/POMC/SUCLA2/UQCRB/PANK2/AKT2/AGL/NDUFB8/NDUFA11/OGDH/PID1/LEP/GNAS/NDUFS1/COX4I1/PPP1CC/NNT/SIRT3/UQCR10/SDHA/GYS1/I…
GOBP_ENZYME_LINKED_RECEPTOR_PROTEIN_SIGNALING_PATHWAY	GOBP_ENZYME_LINKED_RECEPTOR_PROTEIN_SIGNALING_PATHWAY	933	0.321797	2.17325	9.999e-05	0.000460642	0.000165767	19718	tags=52%, list=51%, signal=27%	NUP62/IL6ST/ATP6V0A1/RASGRP4/ITSN1/PDK2/RASGRP4/F7/LEPROT/YES1/IL6ST/HSP90AA1/WWTR1/APPL2/TXNIP/ACTG1/GHR/USP15/LPXN/MAP3K7/HSP90AB1/UBE2O/SHOC2/LOX/AP2B1/STAM/CD109/NCF2/HSPA1A/IL6ST/MYO1C/TXNIP/UBA52/FOXO4/HSP90AB1/GRB10/MAP3K7/UBE2D1/OPA1/COL4A6/MAP3K7/RPS6KB1/FKBP1A/ACTR3/BDNF/ITSN1/IL6ST/STYK1/IL6ST/IGFBP6/FKBP8/USP9Y/PLCE1/FKBP8/NRG3/PIP4K2A/CEP57/TNK1/PIK3CA/TIA1/USP9X/EPN2/HES5/MYO1C/USP9…
GOBP_EPIDERMAL_CELL_DIFFERENTIATION	GOBP_EPIDERMAL_CELL_DIFFERENTIATION	287	0.29812	1.87645	9.999e-05	0.000460642	0.000165767	17160	tags=49%, list=44%, signal=28%	JUP/ASAH1/TXNIP/CD109/KRT76/KRT40/TXNIP/KLF7/EVPL/IFT74/LCE3D/HES5/AQP3/CTSL/IFT74/OVOL3/ZFP36L1/FURIN/KRTAP11-1/IL20/TP63/KLK5/KRTAP5-10/TP63/KRTAP19-3/KRTAP5-9/SLC44A4/KRTAP6-2/ERCC2/KRT36/ALOX15B/PTCH1/SEC24B/BCR/SPRR4/MYO6/KLK14/PLS1/TRIOBP/SPRR1A/IRF6/TMC1/SPRR2F/DSC3/CERS3/DSG3/LRTOMT/SLC4A7/KRTAP6-1/CYP26B1/EXPH5/VDR/HDAC1/TXNIP/SLC4A7/KRTAP2-4/RUNX1/PCSK6/GDF3/PTCH2/TGM5/KRTAP13-3/WDPCP/C…
GOBP_EPIDERMIS_DEVELOPMENT	GOBP_EPIDERMIS_DEVELOPMENT	375	0.314843	2.02204	9.999e-05	0.000460642	0.000165767	17160	tags=48%, list=44%, signal=27%	JUP/ZMPSTE24/ASAH1/TXNIP/ATP7A/CD109/KRT76/KRT40/ATP7A/TXNIP/KLF7/EVPL/IFT74/LCE3D/HES5/AQP3/CTSL/YBX1/IFT74/OVOL3/ATP2C1/ZFP36L1/FURIN/KRTAP11-1/IL20/TP63/PDGFA/KLK5/KRTAP5-10/PPARA/TP63/KRTAP19-3/KRTAP5-9/SLC44A4/YBX1/KRTAP6-2/ERCC2/KRT36/ALOX15B/GRHL3/WAS/PTCH1/SEC24B/BCR/STS/LAMA3/SPRR4/PPARA/MYO6/KLK14/PLS1/TRIOBP/SPRR1A/LAMA5/IRF6/TMC1/LGR4/CRABP2/SPRR2F/DSC3/TFDP1/CERS3/DSG3/LRTOMT/SLC4A7/…
GOBP_EPITHELIAL_CELL_DIFFERENTIATION	GOBP_EPITHELIAL_CELL_DIFFERENTIATION	641	0.292021	1.939	9.999e-05	0.000460642	0.000165767	16074	tags=44%, list=41%, signal=26%	IL6ST/JUP/IL6ST/WWTR1/BCCIP/ASAH1/TXNIP/TMOD1/CDK1/CD109/KRT76/KRT40/CDK1/IL6ST/TXNIP/FZR1/PGK1/KLF7/RAP1B/EVPL/CRYGB/HAPLN2/IFT74/IL6ST/IL6ST/LCE3D/HES5/RAB13/TST/AQP3/PCNA/MESP1/ATRX/CTSL/FEM1B/AKT1/PDE2A/IFT74/PGK1/OVOL3/HOXA5/ZFP36L1/FURIN/KRTAP11-1/NRG1/ELF3/BARX1/IL20/TP63/AKT2/DNPH1/ARID4A/ZEB1/KLK5/TJP1/KRTAP5-10/ATRX/BMPR2/MARVELD2/HSD17B4/ID2/TMEM38B/DNPH1/TP63/RAP1B/NRG1/KRTAP19-3/KRTA…
GOBP_EPITHELIAL_CELL_PROLIFERATION	GOBP_EPITHELIAL_CELL_PROLIFERATION	338	0.294418	1.87585	9.999e-05	0.000460642	0.000165767	16464	tags=41%, list=42%, signal=24%	PDCD10/PDCD10/ATP7A/ARG1/CCL26/CD109/ATP7A/WDR48/PROK2/IFT74/ARG1/HES5/WDR48/AKT1/IFT74/GPC3/HMGB2/SFRP1/HOXA5/ZFP36L1/CCL24/PSEN1/CDH13/PBLD/TP63/MAP2K5/RETNLB/BAX/RB1/BMPR2/NR4A1/ID2/TEK/IL12A/TP63/NRAS/CAV2/BAX/MAPK1/FGF1/CCL24/ITGB1BP1/SUZ12/PTEN/LEP/ARNT/LACRT/CDKN1C/KLK8/STAT1/STK11/ESR1/ARNT/PTCH1/CDC73/BTRC/WDR48/HMGB1/DLG1/GDF5/EGFL7/IRF6/LGR4/BMPER/VEGFA/BMP6/FAP/CXCL12/BAX/VDR/PPARG/RI…
GOBP_EPITHELIAL_TUBE_MORPHOGENESIS	GOBP_EPITHELIAL_TUBE_MORPHOGENESIS	280	0.266743	1.67585	9.999e-05	0.000460642	0.000165767	18847	tags=46%, list=48%, signal=24%	PBX1/BBS7/MICAL2/MICAL2/PBX1/PBX1/MICAL2/KAT2A/MICAL2/OPA1/FOXP1/TEAD2/FOXP1/TCTN1/IRX1/FOXP1/HES5/PRKACB/RSPO2/MESP1/EDNRA/FOXP1/GPC3/FKBPL/SFRP1/HOXA5/DAG1/CCDC40/PSEN1/LBX1/MICAL2/BBS7/AGT/MTHFD1L/TBR1/IRX2/KRAS/PRKACB/ENG/FGF1/FOXP1/DDR1/STIL/GRHL3/RARG/SETD2/SETDB2/PTK7/ESR1/MIB1/PTCH1/SEC24B/LIAS/CSF1/BTRC/DVL1/PTK7/PPP1CA/FOXP1/RPS7/DLG1/DAG1/MTHFR/TBX2/RARG/TSC1/TRAF6/IFT122/KRAS/LAMA5/FM…
GOBP_EPITHELIUM_DEVELOPMENT	GOBP_EPITHELIUM_DEVELOPMENT	1097	0.28817	1.95946	9.999e-05	0.000460642	0.000165767	16074	tags=43%, list=41%, signal=27%	PBX1/IL6ST/TMEM107/JUP/PDCD10/IL6ST/BBS7/ZMPSTE24/WWTR1/BCCIP/MICAL2/ASAH1/KANK2/TXNIP/ACTG1/PDCD10/TMOD1/ATP7A/PSME4/CDK1/MICAL2/AP2B1/PBX1/CD109/PBX1/KRT76/KRT40/CDK1/ATP7A/IL6ST/TXNIP/FZR1/MICAL2/PGK1/KAT2A/TBX5/KLF7/RAP1B/MICAL2/MLLT3/NPHP1/OPA1/EVPL/PSMC5/CRYGB/HAPLN2/FOXP1/IFT74/TEAD2/FOXP1/TCTN1/ARG2/IL6ST/CAT/IL6ST/FKBP8/IRX1/FKBP8/FOXP1/LCE3D/HES5/RAB13/TST/AQP3/PRKACB/PCNA/RSPO2/MESP1/A…
GOBP_ERK1_AND_ERK2_CASCADE	GOBP_ERK1_AND_ERK2_CASCADE	269	0.279197	1.74778	9.999e-05	0.000460642	0.000165767	20055	tags=51%, list=52%, signal=25%	MTURN/RANBP9/SERPINF2/CD36/CCL26/TNIP1/RAP1B/CD36/CD36/CD36/GCNT2/TREM2/APIP/ZFP36L1/P2RY6/CCL24/CD36/PDE8A/CD36/PDGFA/LMO3/NLRP6/ZFP36L2/TEK/MAPK3/RAP1B/ADRA1A/MAPK1/CSK/RAP1B/CD36/MAP3K12/CCL18/ATF3/GPER1/PTK2B/CCL24/ITGB1BP1/VRK3/PTEN/TNIP1/CD36/FERMT2/GLIPR2/MAP2K7/YWHAZ/SIRT3/PYCARD/OPRM1/AKAP12/ADRA1A/SHC1/CCL1/STYX/HMGB1/MAP2K7/EIF3A/OPRM1/DLG1/CRKL/RAPGEF2/GLIPR2/PLA2G2A/ABCA7/CX3CL1/OPRM…
GOBP_ESTABLISHMENT_OF_ORGANELLE_LOCALIZATION	GOBP_ESTABLISHMENT_OF_ORGANELLE_LOCALIZATION	390	0.360624	2.32201	9.999e-05	0.000460642	0.000165767	11713	tags=35%, list=30%, signal=25%	NUP62/BLOC1S6/SCFD1/SEC31A/BET1/FNBP1L/PDCD10/SNAP91/BBS7/S100A13/TRAPPC3/DLGAP5/PDCD10/TMEM230/BLOC1S6/ANKRD53/SEC31A/BLOC1S6/MYO1C/TBC1D23/PCM1/SEC31A/LAT/RAB6A/SPAST/OPA1/RAB6A/TRAK2/AP3S2/ACTR3/STARD3/VAMP7/AP3D1/MYO1D/RAN/VAMP7/KIF1B/MYO1C/TBC1D23/CHMP2A/KIF5B/RHOT1/TRAK1/AURKB/PPP6C/FBXW11/RAB6A/HTT/TMEM230/LMAN1/SEC31A/PPP6C/BLOC1S2/ITGB1/GBF1/TRAPPC9/MYO15A/PSEN1/TRAPPC2L/BET1/TMEM230/MYO…
GOBP_ESTABLISHMENT_OF_PROTEIN_LOCALIZATION	GOBP_ESTABLISHMENT_OF_PROTEIN_LOCALIZATION	1794	0.344111	2.37921	9.999e-05	0.000460642	0.000165767	16921	tags=48%, list=44%, signal=30%	YOD1/RPS29/NUP62/RPS21/RABGAP1L/TRIM23/SMYD3/ATP6V0A1/NCOA4/SLC16A1/MICALL1/ARFIP1/SCFD1/ITSN1/SEC31A/SRSF9/GAPVD1/PRR5L/BET1/DLG4/LEPROT/XPO7/NCOA4/PKDCC/RPL28/TNPO1/JUP/WWP2/RPS5/EMC1/PDCD10/ACHE/SNAP91/SVBP/CALM1/NCOA4/BBS7/NCOA4/SH3GLB1/KPNA1/STOM/SNX16/NUP98/S100A13/RABGAP1L/TFDP2/NXF3/HSP90AA1/GAPVD1/IL1RN/STOM/APPL2/TXNIP/OPTN/PDCD10/SLC10A7/CORO1C/STOM/RAB3IP/CD36/MDM2/NUP98/HSP90AB1/TSPA…
GOBP_ESTABLISHMENT_OF_PROTEIN_LOCALIZATION_TO_MEMBRANE	GOBP_ESTABLISHMENT_OF_PROTEIN_LOCALIZATION_TO_MEMBRANE	316	0.35569	2.25628	9.999e-05	0.000460642	0.000165767	19014	tags=56%, list=49%, signal=29%	RPS29/RPS21/MICALL1/PKDCC/RPL28/RPS5/EMC1/CALM1/STOM/TFDP2/HSP90AA1/STOM/OPTN/STOM/RAB3IP/MYO1C/UBA52/RPS5/RPS20/EMC1/DMTN/STOM/TFDP2/DMTN/NACA/OPTN/EMC3/MYO1C/UBA52/HSP90AA1/UBA52/RPS20/DMTN/CHM/GOLGA7B/ZDHHC12/DMTN/RPL28/GOPC/EMC8/RPL35/DMTN/BBC3/RPL27/SSR3/RPS14/GET4/TP63/DMTN/AKT2/DMTN/SRP72/SRP72/BAX/BMF/BCL2L11/ZDHHC4/RAB34/NMT1/RPL39/RPL23/TP63/OPTN/BAX/AKT2/CSK/TFDP2/RPS9/EMC3/CALM3/PARD3…
GOBP_ESTABLISHMENT_OF_PROTEIN_LOCALIZATION_TO_ORGANELLE	GOBP_ESTABLISHMENT_OF_PROTEIN_LOCALIZATION_TO_ORGANELLE	532	0.375171	2.46503	9.999e-05	0.000460642	0.000165767	15931	tags=47%, list=41%, signal=29%	RPS29/NUP62/RPS21/NCOA4/LEPROT/NCOA4/RPL28/TNPO1/JUP/RPS5/CALM1/NCOA4/NCOA4/SH3GLB1/KPNA1/SNX16/NUP98/TFDP2/HSP90AA1/APPL2/TXNIP/CD36/NUP98/HSP90AB1/TSPAN10/AP2B1/UFM1/STAM/LAMP2/TSPO/TXNIP/UBA52/BNIP3L/RPS5/HSP90AB1/MAN1A1/RPS20/DNAJA1/UBE2D1/UFM1/KPNA4/TFDP2/VTI1B/CD36/POT1/FAM53C/NUTF2/NUDT7/CD36/CAT/MFN2/HUWE1/CD36/AP3D1/RAN/USP9X/USP9X/PEX5L/UBA52/HSP90AA1/KPNA3/UBA52/RPS20/LMAN1/AP4M1/HK1/N…
GOBP_EXOCYTOSIS	GOBP_EXOCYTOSIS	828	0.318929	2.14222	9.999e-05	0.000460642	0.000165767	16966	tags=46%, list=44%, signal=27%	DEFA4/KNG1/ATP6V0A1/BLOC1S6/ANK1/NFAM1/SCFD1/ITSN1/A1BG/ALDOA/JUP/CALM1/MS4A3/STOM/S100A13/HSP90AA1/LY6G6F/ASAH1/DEGS1/SERPINF2/STOM/FCER1G/ANK1/IMPDH1/FCER1G/ARG1/ANK1/STOM/RAB3IP/LRRC7/CD36/HSP90AB1/BLOC1S6/SNAP47/ABCC4/STAM/LAMP2/BLOC1S6/CD109/CAB39/CTBP2/CREG1/HSPA1A/DYNLL1/HEXB/ANK1/ABCC4/HSP90AB1/LHFPL2/LAT/PAFAH1B2/RAP1B/RAB6A/DMTN/CST3/DYNLL1/STOM/RAB6A/SPP2/VTI1B/DMTN/CD36/FCGR3B/ANK1/FC…
GOBP_EXTERNAL_ENCAPSULATING_STRUCTURE_ORGANIZATION	GOBP_EXTERNAL_ENCAPSULATING_STRUCTURE_ORGANIZATION	341	0.267198	1.70373	9.999e-05	0.000460642	0.000165767	14867	tags=37%, list=38%, signal=23%	SERPINF2/ATP7A/LOX/BSG/POMT1/ATP7A/ADAMTSL3/CST3/COL4A6/HAPLN2/P3H4/NDNF/MMP8/ACAN/SLC2A10/CTSL/HSPG2/COL4A6/BSG/ITGB1/DAG1/FURIN/MMP1/VTN/ELF3/TIMP1/ITGB1/OLFML2A/PDGFA/COL6A3/AGT/KLK5/ADAMTS9/RB1/TMEM38B/ADAMTS6/ENG/ACAN/CAV2/HAS1/ERCC2/DDR1/HAS3/LAMA3/RAMP2/P3H4/BSG/DAG1/JAM2/LAMA5/MMP11/FAP/COL17A1/CLASP2/FBLN1/MADCAM1/ITGA11/MPZL3/RUNX1/CD44/MPZL3/ELN/ITGB5/SERPINH1/TMEM38B/COL8A2/COL8A2/MPV…
GOBP_FATTY_ACID_METABOLIC_PROCESS	GOBP_FATTY_ACID_METABOLIC_PROCESS	343	0.285538	1.82166	9.999e-05	0.000460642	0.000165767	22300	tags=59%, list=57%, signal=26%	PDK2/ASAH1/DEGS1/APPL2/CD36/PNPLA8/PRKAB2/ACSS1/CREM/APOC3/ACACA/CD36/NUDT7/CD36/LPIN1/ETFDH/ACSM3/CD36/SLC27A1/PNPLA8/ELOVL6/NCOR1/NUDT7/AKT1/CREM/PNPLA8/PDK4/UCP3/PNPLA8/CD36/LPIN2/CD36/AKT2/GSTZ1/PPARA/LTA4H/ACLY/CREM/NAAA/ELOVL6/HSD17B4/HACD4/NDUFAB1/APOC3/PTGR1/MAPK3/OLAH/QKI/ACBD5/HSD17B10/PANK2/AKT2/CD36/PRKAR2B/CNR1/ADH7/LEP/ACSS1/CD36/CYP4F2/ALOX15B/HACD2/IVD/CREM/LYPLA1/PLAA/TYRP1/LIAS/…
GOBP_FOREBRAIN_DEVELOPMENT	GOBP_FOREBRAIN_DEVELOPMENT	316	0.309583	1.96381	9.999e-05	0.000460642	0.000165767	20855	tags=52%, list=54%, signal=25%	RELN/SCYL2/SCYL2/NCOA1/AGTPBP1/RELN/ATP7A/ATP7A/DPCD/KAT2A/PCM1/HPRT1/TCTN1/NDNF/SECISBP2/NRG3/MYO1D/LPAR1/HES5/TACC1/KIF5B/ATRX/SRGAP2/SLC8A1/DLX1/TRAPPC9/SATB2/PSEN1/LHX6/SECISBP2/SECISBP2/BTG2/BAX/ATRX/TBR1/PCM1/DIXDC1/UQCRQ/GSX2/KRAS/AGTPBP1/CREB1/SLC8A3/BAX/SSTR3/SRGAP2/PCM1/NDE1/PAFAH1B1/TYROBP/TACC2/PTEN/ATIC/CREB1/STIL/SETD2/SCT/PCM1/UBB/NRGN/NRG3/ZDHHC16/SLC2A1/FLNA/DAB1/OTX2/ARPC5/NCOA1…
GOBP_G_PROTEIN_COUPLED_RECEPTOR_SIGNALING_PATHWAY	GOBP_G_PROTEIN_COUPLED_RECEPTOR_SIGNALING_PATHWAY	1053	0.265747	1.80384	9.999e-05	0.000460642	0.000165767	17608	tags=45%, list=45%, signal=26%	KNG1/RASGRP4/ITSN1/RASGRP4/ARHGEF12/GNAS/ADCY6/GNAS/CALM1/PNOC/OR10H5/CXCL5/FZD8/OR6N2/CCL26/USP33/ARHGEF12/PDE4A/RGS6/RGR/CA2/APOC3/NET1/PROK2/OR7A5/OR2L2/RGS6/XPR1/OR2T12/OR12D2/OR4D6/XCR1/ADGRF3/GABRA6/CX3CR1/ITSN1/ARHGEF1/PLCE1/OR8G1/GPR20/GNG10/OR9K2/RXFP1/PIK3CA/LPAR1/FGD1/ABR/PRKACB/C5/GRK6/PLEKHG5/SNCA/WASF2/EDNRA/AKT1/PDE2A/ARRDC3/RLN3/RGS13/CMKLR1/OPN1SW/P2RY6/CCL24/SNCA/GNA12/PDE4B/OR4…
GOBP_GAMETE_GENERATION	GOBP_GAMETE_GENERATION	575	0.30325	2.00153	9.999e-05	0.000460642	0.000165767	18923	tags=51%, list=49%, signal=27%	NUP62/ACRBP/OSBP2/RUVBL1/TNP1/RPL39L/UBR2/PSME4/PLD6/UBR2/MOV10L1/MEA1/SLC4A2/ACTR1A/DYNLL1/HEXB/NPM2/SPATA24/CREM/YBX2/YBX3/TBATA/WDR48/DPCD/PAFAH1B2/DNAJA1/UBR2/SCMH1/NPHP1/PROK2/DYNLL1/CELF1/RPS6KB1/GOLGA3/USP9Y/CEP57/USP9X/WDR48/USP9X/CELF4/FBXW11/ATRX/DDX3X/YBX3/CEP57/AKT1/DDX6/RAD23B/CREM/UTP14C/HMGB2/NANOS2/PRSS21/CCNI/RNF8/TEX11/DNAJA1/LRGUK/TDRD12/TP63/DDX3Y/ARID4A/SPAG11B/SPATA6L/CATSPE…
GOBP_GENERATION_OF_PRECURSOR_METABOLITES_AND_ENERGY	GOBP_GENERATION_OF_PRECURSOR_METABOLITES_AND_ENERGY	454	0.328949	2.14078	9.999e-05	0.000460642	0.000165767	18359	tags=52%, list=47%, signal=28%	NUP62/IL6ST/COX7C/GNAS/ALDOA/GNAS/IL6ST/CALM1/NUP98/DEGS1/SLC4A1/BPGM/ATP7A/NDUFS1/CDK1/NUP98/LEPR/COX5A/ACSS1/NCF2/MT-ND3/CDK1/BPGM/ATP7A/IL6ST/LEPR/PGK1/NDUFC1/MDH2/FECH/RB1CC1/FAHD1/IL6ST/CAT/ETFDH/IL6ST/DHRS3/PKM/PHKB/LEPR/LEPR/PIK3CA/PKM/PGM2L1/THTPA/SNCA/HK1/PPP1CB/TPI1/NCOR1/COX8A/AKT1/FECH/PGK1/NDUFC2/AGL/AK4/QDPR/SNCA/HK1/NDUFS8/SDHC/BPGM/PSEN1/PPP1R3F/NUP88/AKT2/NDUFS7/PARK7/GNPDA1/PPAR…
GOBP_GERM_CELL_DEVELOPMENT	GOBP_GERM_CELL_DEVELOPMENT	218	0.288471	1.77173	9.999e-05	0.000460642	0.000165767	17601	tags=47%, list=45%, signal=26%	ACRBP/OSBP2/TNP1/PSME4/PLD6/MOV10L1/DYNLL1/HEXB/NPM2/YBX2/DYNLL1/CELF1/RPS6KB1/CEP57/CELF4/FBXW11/CEP57/AKT1/HMGB2/NANOS2/RNF8/CATSPER2/BAX/ROPN1B/CELF1/GDF9/PABPC1L/TSSK4/TBPL1/QKI/RPS6KB1/NPM2/BAX/PANK2/PAFAH1B1/PAEP/PTK2B/OSBP2/CDYL/ROPN1/DDX25/ATM/CELF4/RSPH1/GDF9/GDF9/ZP3/REC8/ODF2/SPO11/JAM2/BRIP1/FBXW11/AURKA/SPINK2/ING2/DAZL/BAX/TCP11/MLH1/BAX/CATSPERD/NPPC/ELSPBP1/SPAG16/PTK2B/ZFX/PDE3A/…
GOBP_GLAND_DEVELOPMENT	GOBP_GLAND_DEVELOPMENT	368	0.319278	2.04743	9.999e-05	0.000460642	0.000165767	17684	tags=48%, list=45%, signal=27%	PBX1/NCOA1/ZMPSTE24/ATP7A/ARG1/PBX1/TSPO/PBX1/KRT76/ATP7A/RB1CC1/ARG1/NRG3/PKM/PIK3CA/PKM/PCNA/MESP1/PRLR/FEM1B/AKT1/SFRP1/HOXA5/AK4/DAG1/QDPR/CCDC40/PSEN1/SMAD2/NRG1/ELF3/TP63/PDGFA/AKT2/BAX/ID2/UPF2/BCL2L11/TP63/MAPK3/KRAS/NRG1/UPF2/CREB1/BAX/AKT2/MAPK1/JAK2/FGF1/CUL3/DDR1/PTEN/CREB1/STRA6/ALOX15B/UBE3A/RARG/NCOR2/ATM/STK11/SOCS2/ESR1/PTCH1/CSF1/NRG3/BTRC/ARF6/NCOA1/DAG1/FPGS/CRKL/TBX2/SRP54/IR…
GOBP_GLIOGENESIS	GOBP_GLIOGENESIS	249	0.318414	1.97935	9.999e-05	0.000460642	0.000165767	17883	tags=47%, list=46%, signal=26%	IL6ST/RELN/IL6ST/RELN/CDK1/TAL1/LEPR/TSPO/CDK1/IL6ST/SOX6/EIF2B4/HEXB/LEPR/SOX6/TSPAN2/CX3CR1/IL6ST/IL6ST/LEPR/LEPR/LPAR1/HES5/SRGAP2/TREM2/P2RX4/DLX1/AKT1/OPALIN/RNF10/DAG1/PSEN1/AKT2/P2RX4/GPR17/GSX2/MAPK3/KRAS/CREB1/SLC8A3/AKT2/MAPK1/SRGAP2/CSK/PAFAH1B1/CX3CR1/PTK2B/PARD3/ERCC2/PTEN/CREB1/OPALIN/BACE2/MYRF/PPP1CC/RNF10/DAAM2/MAPT/MAPT/CSF1/CNTNAP1/DAB1/LDLR/DLX2/DAG1/CRKL/ZMIZ1/KRAS/CHRM1/CX3C…
GOBP_GLYCEROLIPID_BIOSYNTHETIC_PROCESS	GOBP_GLYCEROLIPID_BIOSYNTHETIC_PROCESS	244	0.283813	1.76133	9.999e-05	0.000460642	0.000165767	16268	tags=42%, list=42%, signal=25%	PIGX/PI4KB/ACHE/DDHD1/PLD6/SLC44A3/ACHE/MTMR3/MTMR12/PGAP3/RAB5A/LPIN1/MTMR3/DDHD2/PLCE1/PIP4K2A/PIK3CA/PIP4K2A/SLC27A1/DDHD1/MTMR3/RAB5A/LPIN2/MTMR2/PIP5K1B/PDGFA/INPP5E/PIGQ/INPP5D/PIP5K1B/MTMR12/SLC44A4/PIK3R1/SLC44A3/PTEN/PHOSPHO1/CRLS1/DGKG/PIKFYVE/ARF3/ATM/PI4K2A/INPP5K/MPPE1/LDLR/PIKFYVE/PIK3R6/PIGF/PI4KB/PLA2G1B/PLA2G2A/PLEKHA3/PITPNM2/PITPNM2/DPM3/INPP5K/SH3YL1/PGAP2/PGAP2/PHOSPHO1/DGKD/…
GOBP_GLYCEROLIPID_METABOLIC_PROCESS	GOBP_GLYCEROLIPID_METABOLIC_PROCESS	386	0.291618	1.87623	9.999e-05	0.000460642	0.000165767	23969	tags=62%, list=62%, signal=24%	PIGX/PI4KB/MBOAT2/ACHE/ITPKC/ENPP2/DDHD1/PLD6/PNPLA4/LIPE/PNPLA8/SERINC5/SLC44A3/MECP2/ATG14/ACHE/APOC3/MTMR3/PLA2G4E/MTMR12/PGAP3/RAB5A/CAT/LPIN1/MTMR3/DDHD2/PLA1A/PLCE1/PIP4K2A/PIK3CA/GDE1/PIP4K2A/MBOAT2/SLC27A1/PNPLA8/DDHD1/IP6K1/MTMR11/PNPLA8/MTMR3/SOCS1/RAB5A/PNPLA8/MBOAT2/LPIN2/MTMR2/PIP5K1B/PDGFA/INPP5E/PIGQ/NAAA/SERINC2/APOC3/SOCS5/INPP5D/PIP5K1B/MTMR12/SLC44A4/PANK2/PIK3R1/MTMR10/SLC44A3…
GOBP_GLYCEROPHOSPHOLIPID_METABOLIC_PROCESS	GOBP_GLYCEROPHOSPHOLIPID_METABOLIC_PROCESS	316	0.304782	1.93335	9.999e-05	0.000460642	0.000165767	10233	tags=29%, list=26%, signal=22%	PIGX/PI4KB/MBOAT2/ACHE/ITPKC/ENPP2/DDHD1/PLD6/PNPLA8/SERINC5/SLC44A3/MECP2/ACHE/MTMR3/PLA2G4E/MTMR12/PGAP3/RAB5A/LPIN1/MTMR3/DDHD2/PLA1A/PIP4K2A/PIK3CA/GDE1/PIP4K2A/MBOAT2/SLC27A1/PNPLA8/DDHD1/IP6K1/MTMR11/PNPLA8/MTMR3/SOCS1/RAB5A/PNPLA8/MBOAT2/LPIN2/MTMR2/PIP5K1B/PDGFA/INPP5E/PIGQ/NAAA/SERINC2/SOCS5/INPP5D/PIP5K1B/MTMR12/SLC44A4/PIK3R1/MTMR10/SLC44A3/PAFAH1B1/PTEN/PHOSPHO1/CRLS1/DGKG/PIKFYVE/ARF…
GOBP_GLYCOPROTEIN_BIOSYNTHETIC_PROCESS	GOBP_GLYCOPROTEIN_BIOSYNTHETIC_PROCESS	302	0.29897	1.89014	9.999e-05	0.000460642	0.000165767	21756	tags=57%, list=56%, signal=26%	GBGT1/B3GALT5/FAM20B/FAM20B/C1GALT1/C1GALT1/ATP7A/B3GALT5/POMT1/ATP7A/TNIP1/MAN1A1/GALNT9/GALNT13/TRAK2/MGAT2/XYLT1/TRAK1/SLC2A10/LMAN1/GCNT2/B3GALT5/IL15/GLCE/AGO2/GALNT10/GALNT8/PSEN1/ST6GAL2/C1GALT1/GALNT5/BMPR2/B3GNT6/AGO2/MAN1A2/TET3/TMEM258/ALG1L/MUC7/ST3GAL1/RAMP1/TNIP1/BACE2/JAK3/MOGS/ALG3/B4GALNT2/ALG1/ITM2C/ALG14/OGT/TRAK1/HS6ST2/OSTC/B3GAT3/MAN2A2/ITM2B/ST8SIA2/GALNT1/IL15/CHST11/TRIP1…
GOBP_GLYCOPROTEIN_METABOLIC_PROCESS	GOBP_GLYCOPROTEIN_METABOLIC_PROCESS	368	0.296209	1.8995	9.999e-05	0.000460642	0.000165767	18916	tags=49%, list=49%, signal=26%	GBGT1/B3GALT5/FAM20B/FAM20B/C1GALT1/GANAB/C1GALT1/ATP7A/B3GALT5/POMT1/ATP7A/TNIP1/HEXB/MAN1A1/CST3/GALNT9/GALNT13/TRAK2/NDNF/MGAT2/XYLT1/FBXO6/TRAK1/SLC2A10/CTSL/LMAN1/GCNT2/B3GALT5/IL15/GLCE/AGO2/GALNT10/GALNT8/PSEN1/ST6GAL2/C1GALT1/GALNT5/PARK7/ADAMTS9/BMPR2/B3GNT6/AGO2/MAN1A2/TET3/RNF185/TMEM258/ALG1L/MUC7/ST3GAL1/RAMP1/LEP/TNIP1/BACE2/JAK3/MOGS/ALG3/B4GALNT2/ALG1/ITM2C/ALG14/OGT/TRAK1/HS6ST2/…
GOBP_GLYCOSYLATION	GOBP_GLYCOSYLATION	232	0.309303	1.90988	9.999e-05	0.000460642	0.000165767	21756	tags=59%, list=56%, signal=26%	GBGT1/B3GALT5/C1GALT1/C1GALT1/B3GALT5/POMT1/MAN1A1/GALNT9/GALNT13/TRAK2/MGAT2/TRAK1/LMAN1/GCNT2/B3GALT5/IL15/GALNT10/GALNT8/PSEN1/NANS/ST6GAL2/C1GALT1/GALNT5/B3GNT6/MAN1A2/TET3/TMEM258/ALG1L/MUC7/ST3GAL1/RAMP1/FUOM/FUOM/MOGS/ALG3/B4GALNT2/ALG1/ALG14/GBA2/OGT/TRAK1/OSTC/B3GAT3/MAN2A2/ST8SIA2/GALNT1/IL15/TRIP11/GFPT2/MAN1B1/SRD5A3/TMEM59/DPM3/GBGT1/ENTPD5/MGAT4B/TMTC1/GALNT1/TMTC4/MCFD2/ST3GAL2/SER…
GOBP_GOLGI_VESICLE_TRANSPORT	GOBP_GOLGI_VESICLE_TRANSPORT	343	0.388019	2.47546	9.999e-05	0.000460642	0.000165767	17357	tags=51%, list=45%, signal=29%	SPTA1/ANK1/KIF4B/SCFD1/SEC31A/F7/BET1/KIF26A/PKDCC/CUX1/OPTN/TRAPPC3/ANK1/SLC10A7/ANK1/SEC31A/ACTR1A/DYNLL1/SPTB/ANK1/SEC31A/RAB6A/SPAST/COPB2/DYNLL1/RAB6A/DCTN4/VTI1B/GOLGA3/ANK1/SPTB/VAMP7/CAPZA2/OPTN/AP3D1/GABARAPL2/COG1/VAMP7/RAB13/CUX1/SPTB/PPP6C/RAB6A/SPTB/HTT/LMAN1/AP4M1/SEC31A/DYNC1LI1/SNX3/PPP6C/CCDC91/STX18/VPS13A/GBF1/GOPC/VPS13A/TRAPPC9/TRAPPC2L/BET1/COPB1/DYNC1LI2/COPE/ANKRD28/CCDC91…
GOBP_GROWTH	GOBP_GROWTH	814	0.311561	2.09114	9.999e-05	0.000460642	0.000165767	19645	tags=49%, list=51%, signal=26%	MAP2K4/NEDD4L/GNAS/KIF26A/PKDCC/RUVBL1/GNAS/NEDD4L/ZMPSTE24/KPNA1/HSP90AA1/PDLIM5/WWTR1/GHR/PDLIM5/CAPRIN2/L1CAM/NEDD4L/HSP90AB1/LEPR/NEDD4L/CREG1/USP47/HSPA1A/EI24/LEPR/YBX3/WDR48/KAT2A/HSP90AB1/TBX5/DPYSL2/NSMCE3/ST20/NET1/RC3H2/RPS6KB1/E4F1/NRN1L/CTTN/PAK6/SH3BP4/ITCH/COPS2/BDNF/SPAG9/ITCH/FKBP8/PLCE1/FKBP8/NRG3/PKM/LEPR/LEPR/PIK3CA/USP9X/NEDD4L/USP47/WDR48/PPP2CA/USP9X/PKM/HSP90AA1/CSHL1/RSPO…
GOBP_HEAD_DEVELOPMENT	GOBP_HEAD_DEVELOPMENT	669	0.293969	1.95638	9.999e-05	0.000460642	0.000165767	16286	tags=42%, list=42%, signal=25%	ZIC2/PBX1/RELN/ITSN1/EML1/SCYL2/SCYL2/NCOA1/AGTPBP1/CALM1/MEIS2/BBS7/EML1/RELN/ATP7A/MEIS3/UFM1/PBX1/PBX1/ROGDI/TTC25/DYNLL1/ATP7A/TBC1D23/DPCD/KAT2A/PCM1/DPYSL2/MECP2/PAFAH1B2/UFM1/DYNLL1/HPRT1/TSPAN2/PBX3/TCTN1/ITSN1/NDNF/SECISBP2/NRG3/STXBP3/MYO1D/LPAR1/HES5/TACC1/TBC1D23/KIF5B/CA10/FBXW11/ATRX/RAB18/HSPG2/TTC25/SRGAP2/SLC8A1/EDNRA/DLX1/TMX2/SUDS3/SFRP1/GLUD1/AK4/MEIS2/TRAPPC9/SATB2/PSEN1/ZFAN…
GOBP_HEART_DEVELOPMENT	GOBP_HEART_DEVELOPMENT	481	0.319475	2.08679	9.999e-05	0.000460642	0.000165767	17205	tags=45%, list=44%, signal=26%	MAP2K4/BBS7/ZMPSTE24/TFDP2/PDLIM5/LDB3/MICAL2/PDLIM5/RBM24/MICAL2/LOX/AP2B1/HDAC9/TTC25/SOX6/MICAL2/MEF2A/SOX6/KAT2A/TNNC1/TBX5/MICAL2/HECTD1/TFDP2/PDLIM2/FKBP1A/IFT74/TAB2/TEAD2/TPM1/RB1CC1/TPM1/DHRS3/AP1B1/PLCE1/PDLIM3/TPM1/FKBP1A/PCNA/EIF4G2/AP1B1/MESP1/CACNA1C/AP1B1/TTC25/ECE1/CACNA1C/TPM1/SLC8A1/EDNRA/KAT2B/PPP3CB/PDE2A/IFT74/LEFTY1/GPC3/HEXIM1/ZFP36L1/MAP2K4/CCDC40/PSEN1/OXT/RBP4/SMAD2/CDKL…
GOBP_HEART_PROCESS	GOBP_HEART_PROCESS	255	0.300435	1.87102	9.999e-05	0.000460642	0.000165767	17272	tags=44%, list=44%, signal=25%	NEDD4L/ASB3/CLIC2/SPX/JUP/NEDD4L/CALM1/ZMPSTE24/WWTR1/DMD/NEDD4L/NEDD4L/MEF2A/TNNC1/MAP2K3/ASB3/MAP2K3/TPM1/TPM1/PIK3CA/TPM1/NEDD4L/CACNA1C/CACNA1C/TPM1/SLC8A1/P2RX4/PDE4B/OXT/PDE4B/TPM1/FKBP1B/GJD3/CACNA1G/AGT/TNNC1/GLRX3/P2RX4/CACNA1H/AKAP9/TMEM38B/CACNA1S/ADRA1A/SLC8A3/FKBP1B/JAK2/CALM3/MEF2A/ASPH/NMU/RANGRF/CACNB3/KCNK3/PDE4B/FLNA/ASB3/ADRA1A/CHRM2/FXYD4/FXYD3/DMD/DLG1/TBX2/ATG5/CHGA/CALM2/PP…
GOBP_HOMEOSTASIS_OF_NUMBER_OF_CELLS	GOBP_HOMEOSTASIS_OF_NUMBER_OF_CELLS	233	0.353701	2.18529	9.999e-05	0.000460642	0.000165767	17376	tags=49%, list=45%, signal=28%	SPTA1/KLF1/LIPA/SLC4A1/ALAS2/BPGM/TAL1/HSPA1A/BPGM/WDR48/TRIM10/DMTN/FAM210B/DMTN/TRIM10/RC3H2/DNASE2/ALAS2/WDR48/DYRK3/DMTN/PPP3CB/DMTN/AKT1/DYRK3/HMGB2/UBA5/HOXA5/ZFP36L1/RC3H1/PTBP3/PDE4B/BPGM/PDE4B/DMTN/RPS14/DMTN/ARID4A/DMTN/BAX/RBFOX2/RB1/FOXO3/VPS54/BCL2L11/IKZF1/KRAS/FOXO3/INPP5D/PKNOX1/BAX/RC3H2/ADD1/CORO1A/JAK2/ADAR/BAK1/PRMT1/FOXA3/RC3H2/ERCC2/ALAS2/ADD1/ARNT/JAK3/DMTN/STAT1/ADAR/BAK1/…
GOBP_HOMEOSTATIC_PROCESS	GOBP_HOMEOSTATIC_PROCESS	1676	0.314482	2.16982	9.999e-05	0.000460642	0.000165767	22560	tags=59%, list=58%, signal=27%	SPTA1/TRPV3/KNG1/ATP6V0A1/NCOA4/TXNRD1/SLC16A1/TRPV3/POC1B/NEDD4L/PDK2/TXNRD1/DLG4/GNAS/ALDOA/NCOA4/CLIC2/ADCY6/SPX/STAU1/RECQL4/ACHE/GNAS/NEDD4L/CALM1/NCOA4/NCOA4/KLF1/DCP2/HSP90AA1/NSMCE2/LIPA/WWTR1/HECTD4/CYBRD1/CLCN3/SLC4A1/ALAS2/APPL2/ACTG1/SLC12A6/CLCN3/BPGM/DMD/ATP7A/PRDX1/SLC10A7/NEDD4L/TAL1/CD36/GLS/HSP90AB1/LEPR/PNPLA4/IL20RA/NEDD4L/LOX/WNK1/PNPLA8/LAMP2/PRKAB2/HDAC9/NFE2L2/TSPO/HNRNPA2…
GOBP_HORMONE_TRANSPORT	GOBP_HORMONE_TRANSPORT	276	0.286277	1.79596	9.999e-05	0.000460642	0.000165767	23767	tags=62%, list=61%, signal=24%	SLC16A1/ITSN1/GNAS/GNAS/IL1RN/DYNLL1/KLF7/MPC2/DYNLL1/ITSN1/VAMP7/STXBP3/IL1RN/VAMP7/KIF5B/CACNA1C/CACNA1C/PPP3CB/SFRP1/GLUD1/TRH/RBP4/SMAD2/FKBP1B/AGT/PARK7/ILDR1/IL11/CARTPT/SLC9B2/GDF9/BAIAP3/POMC/SLCO1C1/CREB1/ENSA/HTR1A/FKBP1B/JAK2/GPER1/SCG5/CNR1/CREB1/LEP/GNAS/NMU/STXBP5L/SYTL4/RAC1/SCT/REST/REST/IL1RN/MAFA/SIRT3/GDF9/SLC2A1/STXBP5L/RAB11FIP3/GDF9/VAMP7/RFX3/SNX19/SNX19/IRS2/KALRN/PHPT1/CH…
GOBP_HUMORAL_IMMUNE_RESPONSE	GOBP_HUMORAL_IMMUNE_RESPONSE	219	0.285559	1.75419	9.999e-05	0.000460642	0.000165767	9631	tags=23%, list=25%, signal=17%	DEFA4/C1R/CXCL5/ATP7A/ITLN1/ATP7A/HTN1/ZP4/C5/WFDC10B/TREM2/DEFA1/VTN/C4BPB/LCN2/SPAG11B/KLK5/JCHAIN/RPL39/FCN2/MUC7/GAPDH/MASP2/CD59/BPIFB1/C7/CR1/ZP3/CD55/CAMP/TFEB/C4BPA/CR2/PLA2G1B/CHGA/PLA2G2A/WFDC3/OCIAD2/DCD/GALP/CXCL10/SH2D1A/RPL30/RPS19/GPI/C4BPB/S100A9/IFNA6/PTPN6/PPP2R3C/PPBP/REG3G/DEFA5/ZP3/C4BPB/COLEC11/C1QC/PRTN3/CFHR1/CD55/ROMO1/PLA2G6/ST6GAL1/C8G/CRP/CD81/FAM3A/LTA/PGLYRP4/C4BPB/B…
GOBP_I_KAPPAB_KINASE_NF_KAPPAB_SIGNALING	GOBP_I_KAPPAB_KINASE_NF_KAPPAB_SIGNALING	263	0.318105	1.98754	9.999e-05	0.000460642	0.000165767	11432	tags=31%, list=29%, signal=22%	NUP62/OTUD7B/TMEM9B/BIRC2/FAIM/S100A13/TAB3/OPTN/MAP3K7/CD36/BIRC2/TNIP1/UBA52/SHISA5/MAP3K7/UBE2V1/TMEM101/CD36/MAP3K7/FKBP1A/TAB2/LY96/CX3CR1/CD36/OPTN/MIER1/UBE2V1/CD36/TRIM6/LPAR1/UBA52/TMEM9B/FKBP1A/UBA52/BRD4/PLEKHG5/USP10/PPM1A/AKT1/UBD/CASP10/ATP2C1/NFKBIL1/PPM1B/ZFAND6/PPM1A/CD36/LY96/MIER1/TAB2/BIRC2/CD36/TFRC/UBE2V1/NLRP6/TRIM68/TRIM59/PINK1/OPTN/NEK6/TRIM6/TANK/CD36/CX3CR1/PPM1A/OPTN/…
GOBP_IMMUNE_EFFECTOR_PROCESS	GOBP_IMMUNE_EFFECTOR_PROCESS	1092	0.319082	2.1692	9.999e-05	0.000460642	0.000165767	11877	tags=31%, list=31%, signal=23%	DEFA4/ATP6V0A1/NFAM1/IFITM2/A1BG/ALDOA/YES1/BIRC2/JUP/MS4A3/C1R/BCL2L1/ZMPSTE24/STOM/S100A13/HSP90AA1/ASAH1/DEGS1/STOM/APPL2/BCL2L1/ACTG1/FCER1G/IMPDH1/FCER1G/ATP7A/ARG1/USP15/MAP3K7/STOM/LRRC7/CD36/HSP90AB1/LAMP2/BIRC2/CAB39/SERINC5/CREG1/HSPA1A/DYNLL1/ATP7A/MYO1C/HEXB/BCL2L1/EXOSC5/BNIP3L/BCL2L1/HSP90AB1/LAT/MAP3K7/PAFAH1B2/RAP1B/RAB6A/CST3/NPLOC4/DYNLL1/STOM/RAB6A/HPRT1/CD36/FCGR3B/RC3H2/MAP3K…
GOBP_IMMUNE_RESPONSE_REGULATING_SIGNALING_PATHWAY	GOBP_IMMUNE_RESPONSE_REGULATING_SIGNALING_PATHWAY	385	0.309149	1.98872	9.999e-05	0.000460642	0.000165767	9352	tags=24%, list=24%, signal=19%	MAP2K4/NFAM1/YES1/CALM1/HSP90AA1/TAB3/APPL2/ACTG1/FCER1G/FCER1G/PSME4/LPXN/MAP3K7/HSP90AB1/WNK1/MYO1C/EIF2B4/HSP90AB1/LAT/MAP3K7/RC3H2/MAP3K7/PSMC5/FOXP1/TAB2/FOXP1/WNK1/ACTR3/WNK1/FOXP1/PIK3CA/MYO1C/HSP90AA1/PRKACB/FBXW11/PLPP4/WASF2/PLPP4/PPP3CB/FOXP1/PSMD1/NFATC2/CMKLR1/RC3H1/PDE4B/MAP2K4/PLCL2/PSEN1/PDE4B/LILRB2/PSMD5/PSMD8/TAB2/NCK1/HSP90AB1/ACTG1/LAT/PSMD1/BAX/NCK1/PLCL2/PSMA5/WASF2/MAPK3/K…
GOBP_IMMUNE_SYSTEM_DEVELOPMENT	GOBP_IMMUNE_SYSTEM_DEVELOPMENT	883	0.312725	2.10645	9.999e-05	0.000460642	0.000165767	17408	tags=43%, list=45%, signal=25%	SPTA1/PBX1/NFAM1/RASGRP4/MTURN/RASGRP4/GNAS/CUL4A/GNAS/TNRC6B/MEIS2/KLF1/ZMPSTE24/SLC4A1/ALAS2/FCER1G/BPGM/FCER1G/ATP7A/PSME4/TAL1/DHRS2/LEPR/LOX/HDAC9/PBX1/NFE2L2/CD109/PBX1/ROGDI/GLRX5/HSPA1A/BPGM/ATP7A/CNOT4/LEPR/KAT2A/TRIM10/PDCD2/CUL4A/CA2/EIF2AK1/MLLT3/DMTN/FAM210B/DMTN/TRIM10/RC3H2/PSMC5/FOXP1/TSPAN2/FOXP1/ITCH/CRIP2/ITCH/CLC/CUL4A/AP3D1/FOXP1/RSAD2/MELK/DNASE2/PIP4K2A/ALAS2/LEPR/LEPR/HES5…
GOBP_IN_UTERO_EMBRYONIC_DEVELOPMENT	GOBP_IN_UTERO_EMBRYONIC_DEVELOPMENT	303	0.304428	1.92489	9.999e-05	0.000460642	0.000165767	12745	tags=36%, list=33%, signal=25%	OTUD7B/CUL4A/NCOA1/ATP7A/ATP7A/ZNF568/NPM2/YBX3/KAT2A/CUL4A/COPS2/TCTN1/CUL4A/CELF4/COPS2/PLPP4/C5/NXN/YBX3/CUL4A/EDNRA/PLPP4/AKT1/ZFP36L1/FURIN/CUL4A/ZFAND5/HSD17B2/SMAD2/ELF3/MBNL1/HOPX/POU5F1/BCL2L11/NMT1/EIF2S2/NPM2/CIR1/MAPK1/IFITM5/ADD1/PRMT1/CUL3/ERCC2/WDR74/EMG1/ADD1/ARNT/MBNL1/CNOT2/STIL/MBNL1/SETD2/CELF4/FZD5/COPS3/MIB1/ARNT/PTCH1/BIRC6/INPP5K/SLC39A1/ZP3/NCOA1/TFEB/NSRP1/ZFAND5/RPL7L1/…
GOBP_INFLAMMATORY_RESPONSE	GOBP_INFLAMMATORY_RESPONSE	655	0.280325	1.86349	9.999e-05	0.000460642	0.000165767	16988	tags=41%, list=44%, signal=24%	KNG1/IL6ST/NFAM1/BIRC2/IL6ST/PBK/LIPA/IL1RN/SERPINF2/FEM1A/APPL2/CXCL5/CHST2/CD36/OGG1/CCL26/BIRC2/HDAC9/NFE2L2/TNIP1/IL6ST/LAT/EIF2AK1/MAP2K3/PROK2/CD36/CELF1/LY86/MAP2K3/FOXP1/TSPAN2/XCR1/FOXP1/ITCH/LY96/PJA2/IL6ST/CD36/VAMP7/ITCH/IL6ST/CD36/FOXP1/MMP8/IL1RN/VAMP7/TNFSF18/HYAL3/C5/HSPG2/BRD4/SNCA/HK1/TREM2/IL15/EIF2AK1/ITGB1/AKT1/PDE2A/FOXP1/HMGB2/MAPK7/CMKLR1/MGST2/CCL24/SNCA/HK1/ABCF1/CD36/GB…
GOBP_INNATE_IMMUNE_RESPONSE	GOBP_INNATE_IMMUNE_RESPONSE	799	0.29816	1.99969	9.999e-05	0.000460642	0.000165767	11733	tags=29%, list=30%, signal=21%	DEFA4/TRIM23/IFITM2/YES1/BIRC2/C1R/TREML1/HSP90AA1/TAB3/APPL2/OPTN/FCER1G/FCER1G/ARG1/PSME4/MAP3K7/HSP90AB1/CCL26/BIRC2/SERINC5/NCF2/SUMO1/MYO1C/TRIM10/HSP90AB1/MAP3K7/TRIM58/TRIM10/MAP3K7/LY86/CNOT7/PSMC5/RPS6KB1/TAB2/ITCH/LY96/PJA2/CX3CR1/ACTR3/ARG2/VAMP7/ITCH/STYK1/CAPZA2/OPTN/ARG1/TRIM23/RSAD2/TRIM6/STXBP3/TNK1/VAMP7/MYO1C/CDC42EP4/OTUD4/HSP90AA1/KIF5B/PRKACB/HMGB3/NUB1/PPP6C/FBXW11/IFIT1B/DD…
GOBP_INORGANIC_ION_TRANSMEMBRANE_TRANSPORT	GOBP_INORGANIC_ION_TRANSMEMBRANE_TRANSPORT	741	0.291423	1.94775	9.999e-05	0.000460642	0.000165767	21663	tags=57%, list=56%, signal=27%	SLC6A19/TRPV3/ATP6V0A1/COX7C/TRPV3/NEDD4L/MRS2/CLIC2/WWP2/RHBG/NEDD4L/CALM1/TTYH1/STOM/CLCN3/SLC4A1/STOM/SLC12A6/CLCN3/DMD/ATP7A/NEDD4L/STOM/COX5A/NEDD4L/WNK1/CAB39/SUMO1/ATP7A/SLC39A13/CCDC51/TPCN1/NIPAL2/OPA1/STOM/XPR1/FKBP1A/XCR1/GABRA6/SLC12A6/SLC39A13/WNK1/WNK1/SLC25A27/SLC6A1/NEDD4L/CLIC5/FKBP1A/KIF5B/SLC31A1/HTT/CACNA1C/SLC2A10/SLC39A13/CACNA1C/SNCA/TREM2/SLC40A1/SLC8A1/P2RX4/COX8A/ITGB1/O…
GOBP_INTRACELLULAR_PROTEIN_TRANSPORT	GOBP_INTRACELLULAR_PROTEIN_TRANSPORT	1058	0.364381	2.47384	9.999e-05	0.000460642	0.000165767	17186	tags=50%, list=44%, signal=30%	YOD1/RPS29/NUP62/RPS21/RABGAP1L/TRIM23/NCOA4/MICALL1/ARFIP1/SCFD1/SEC31A/SRSF9/PRR5L/LEPROT/XPO7/NCOA4/RPL28/TNPO1/JUP/RPS5/PDCD10/NCOA4/NCOA4/SH3GLB1/KPNA1/STOM/SNX16/NUP98/RABGAP1L/TFDP2/NXF3/HSP90AA1/STOM/APPL2/TXNIP/PDCD10/STOM/RAB3IP/CD36/NUP98/HSP90AB1/AP2B1/UFM1/SEC31A/STAM/LAMP2/TSPO/SMG7/HNRNPA2B1/DYNLL1/ARL4A/MYO1C/DERL1/TXNIP/UBA52/GLE1/BNIP3L/PCM1/RPS5/HSP90AB1/MAN1A1/SEC31A/RPS20/STR…
GOBP_INTRACELLULAR_RECEPTOR_SIGNALING_PATHWAY	GOBP_INTRACELLULAR_RECEPTOR_SIGNALING_PATHWAY	247	0.412244	2.56086	9.999e-05	0.000460642	0.000165767	7448	tags=28%, list=19%, signal=23%	NCOA4/NCOA4/BIRC2/NCOA1/NCOA4/NCOA4/TAB3/KANK2/USP15/MAP3K7/UFM1/BIRC2/CTBP2/HSPA1A/CREM/UBA52/MAP3K7/DNAJA1/UFM1/UBE2V1/NPLOC4/MAP3K7/FOXP1/TAB2/FOXP1/ITCH/ITCH/UBE2V1/DHRS3/FOXP1/UBA52/UBA52/AXIN1/NR1I2/SMARCA4/NCOR1/DEFA1/FOXP1/NR3C1/CREM/UBA5/SFRP1/ERBIN/SMARCA4/DNAJA1/CALCOCO1/TAB2/BIRC2/TP63/RNF14/LMO3/PRCP/PARK7/PPARA/CREM/UBE2V1/RBFOX2/TRIM68/NR4A1/PRCP/ERBIN/TP63/UBR5/ERBIN/TRIP4/RNF6/US…
GOBP_INTRACELLULAR_TRANSPORT	GOBP_INTRACELLULAR_TRANSPORT	1547	0.355474	2.4469	9.999e-05	0.000460642	0.000165767	16945	tags=48%, list=44%, signal=30%	YOD1/SPTA1/RPS29/NUP62/RPS21/RABGAP1L/TRIM23/NCOA4/BLOC1S6/ANK1/MICALL1/ARFIP1/SCFD1/ITSN1/SEC31A/SRSF9/F7/PRR5L/BET1/LEPROT/XPO7/SCYL2/FNBP1L/NCOA4/RPL28/TNPO1/JUP/RPS5/SCYL2/PDCD10/NCOA4/BBS7/NCOA4/SH3GLB1/ZMPSTE24/KPNA1/STOM/SNX16/NUP98/RABGAP1L/TFDP2/NXF3/HSP90AA1/STOM/APPL2/TXNIP/TRAPPC3/ANK1/PDCD10/ANK1/DENND3/CORO1C/STOM/RAB3IP/CD36/NUP98/HSP90AB1/UBE2O/BLOC1S6/AP2B1/UFM1/SEC31A/STAM/LAMP2…
GOBP_INTRINSIC_APOPTOTIC_SIGNALING_PATHWAY	GOBP_INTRINSIC_APOPTOTIC_SIGNALING_PATHWAY	257	0.365485	2.27829	9.999e-05	0.000460642	0.000165767	12384	tags=34%, list=32%, signal=24%	TXNDC12/PDK2/CUL4A/PDCD10/BCL2L1/BCL2L1/PDCD10/MDM2/IL20RA/MDM2/NFE2L2/MDM2/USP47/HSPA1A/BCL2L1/YBX3/SHISA5/BCL2L1/CUL4A/DNAJA1/OPA1/ARL6IP5/VDAC2/CUL4A/MELK/USP47/MDM2/E2F2/DDX3X/YBX3/CUL4A/AKT1/MAPK7/UBQLN1/CASP9/CUL4A/DNAJA1/BBC3/NCK1/TP63/DIABLO/PARK7/BAX/NCK1/BMF/BCL2L11/TP63/PINK1/MAPK8IP1/BECN1/BAX/BECN1/PIK3R1/ZNF385A/JAK2/BAK1/CUL3/LGALS12/CUL1/STK25/TPT1/ATM/STK11/NOL3/SNW1/UBB/BAK1/CHA…
GOBP_ION_HOMEOSTASIS	GOBP_ION_HOMEOSTASIS	694	0.298053	1.98713	9.999e-05	0.000460642	0.000165767	16996	tags=44%, list=44%, signal=26%	TRPV3/KNG1/ATP6V0A1/NCOA4/TRPV3/NEDD4L/PDK2/DLG4/NCOA4/CLIC2/SPX/NEDD4L/CALM1/NCOA4/NCOA4/CYBRD1/CLCN3/SLC4A1/ALAS2/SLC12A6/CLCN3/DMD/ATP7A/SLC10A7/NEDD4L/CD36/GLS/NEDD4L/WNK1/TSPO/SLC4A2/ATP7A/SLC39A13/HEXB/CD52/TPCN1/CA2/EIF2AK1/DMXL1/PROK2/STEAP3/XPR1/CD36/FKBP1A/XCR1/SLC12A6/SLC39A13/WNK1/CX3CR1/CD36/WNK1/S100A14/SLC25A27/CD36/AP3D1/PLCE1/GPR20/ALAS2/LPAR1/NEDD4L/FKBP1A/SLC31A1/PDZD8/HTT/CACN…
GOBP_KERATINOCYTE_DIFFERENTIATION	GOBP_KERATINOCYTE_DIFFERENTIATION	237	0.27313	1.69033	9.999e-05	0.000460642	0.000165767	16074	tags=47%, list=41%, signal=28%	JUP/ASAH1/TXNIP/CD109/KRT76/KRT40/TXNIP/EVPL/IFT74/LCE3D/AQP3/CTSL/IFT74/ZFP36L1/FURIN/KRTAP11-1/IL20/TP63/KLK5/KRTAP5-10/TP63/KRTAP19-3/KRTAP5-9/KRTAP6-2/KRT36/ALOX15B/BCR/SPRR4/KLK14/SPRR1A/IRF6/SPRR2F/DSC3/CERS3/DSG3/KRTAP6-1/CYP26B1/EXPH5/VDR/TXNIP/KRTAP2-4/RUNX1/PCSK6/TGM5/KRTAP13-3/CAPN1/REG3G/ASAH1/JUP/KRTAP9-7/KRT19/KRT25/PRSS8/KRTAP5-5/KRT6C/KRT18/KRTAP9-1/JUP/KRT10/RUNX1/LATS1/LCE1A/KRT…
GOBP_LEUKOCYTE_CELL_CELL_ADHESION	GOBP_LEUKOCYTE_CELL_CELL_ADHESION	329	0.277796	1.7677	9.999e-05	0.000460642	0.000165767	19140	tags=45%, list=49%, signal=23%	SPTA1/IL6ST/YES1/IL6ST/HSPH1/ARG1/WNK1/HSPH1/TNIP1/IL6ST/RC3H2/WNK1/CX3CR1/ARG2/IL6ST/WNK1/IL6ST/ARG1/AP3D1/ZP4/PIK3CA/TNFSF18/CERCAM/NFAT5/IL15/ITGB1/AKT1/ADD2/SOCS1/RC3H1/NFAT5/LILRB2/ITGB1/NCK1/PPARA/TFRC/HSPH1/NCK1/IL12A/PDCD1LG2/EFNB3/SOCS5/PIK3R1/RC3H2/CSK/CORO1A/CX3CR1/RC3H2/LEP/RARA/TNIP1/JAK3/RAC1/TFRC/HSPH1/PYCARD/CR1/SEMA4D/CERCAM/NKAP/RC3H2/ZP3/HMGB1/CD55/CLEC4G/PNP/PELI1/PPARA/IL12RB…
GOBP_LEUKOCYTE_DIFFERENTIATION	GOBP_LEUKOCYTE_DIFFERENTIATION	485	0.282132	1.84375	9.999e-05	0.000460642	0.000165767	17405	tags=40%, list=45%, signal=23%	NFAM1/GNAS/CUL4A/GNAS/FCER1G/FCER1G/ATP7A/TAL1/DHRS2/LEPR/HDAC9/CD109/ATP7A/LEPR/KAT2A/CUL4A/CA2/EIF2AK1/RC3H2/FOXP1/TSPAN2/FOXP1/CUL4A/AP3D1/FOXP1/RSAD2/LEPR/LEPR/TNFSF18/HMGB3/CTSL/TREM2/IL15/CUL4A/EIF2AK1/PPP3CB/ITGB1/FOXP1/UBD/GPC3/KLF10/MITF/NFATC2/SFRP1/ZFP36L1/SOCS1/RC3H1/CUL4A/HMGB3/PLCL2/PSEN1/LILRB2/IL20/ITGB1/ANXA2/TFRC/TMEM176B/BAX/PLCL2/IL11/RB1/CARTPT/TESC/IL25/ZFP36L2/SLC9B2/NCAPH2…
GOBP_LEUKOCYTE_MEDIATED_IMMUNITY	GOBP_LEUKOCYTE_MEDIATED_IMMUNITY	724	0.315685	2.10775	9.999e-05	0.000460642	0.000165767	16096	tags=41%, list=41%, signal=25%	DEFA4/ATP6V0A1/NFAM1/A1BG/ALDOA/JUP/MS4A3/C1R/STOM/S100A13/HSP90AA1/ASAH1/DEGS1/STOM/FCER1G/IMPDH1/FCER1G/ARG1/MAP3K7/STOM/LRRC7/CD36/HSP90AB1/LAMP2/CAB39/CREG1/HSPA1A/DYNLL1/HEXB/HSP90AB1/LAT/MAP3K7/PAFAH1B2/RAP1B/RAB6A/CST3/DYNLL1/STOM/RAB6A/HPRT1/CD36/FCGR3B/MAP3K7/FCAR/SERPINB6/CD36/VAMP7/CAT/CLC/HUWE1/ARG1/CD36/GALNS/RSAD2/MMP8/STXBP3/COMMD3/PKM/VAMP7/PKM/HSP90AA1/RAB6A/PA2G4/DDX3X/RAB18/C5/…
GOBP_LEUKOCYTE_MIGRATION	GOBP_LEUKOCYTE_MIGRATION	413	0.286953	1.8548	9.999e-05	0.000460642	0.000165767	13736	tags=33%, list=35%, signal=22%	SLC16A1/F7/CKLF/GYPA/YES1/CXCL5/CKLF/FCER1G/FCER1G/L1CAM/CKLF/GYPA/WNK1/BSG/MPP1/CCL26/FCAMR/PLVAP/WNK1/CX3CR1/GYPC/WNK1/S100A14/PIK3CA/TNFSF18/MPP1/C5/TREM2/UMODL1/P2RX4/BSG/ITGB1/AKT1/ADD2/DEFA1/OXSR1/GYPC/MPP1/GBF1/CMKLR1/CCL24/MMP1/PDE4B/PDE4B/ITGB1/P2RX4/JCHAIN/SLC16A3/ESAM/TEK/IL12A/CKLF/MAPK3/INPP5D/PIK3R1/MAPK1/CORO1A/CCL18/CX3CR1/PTK2B/CCL24/PTK2/TRIM55/GYPA/LEP/TRIM55/RAC1/CXCR3/PTK2/PI…
GOBP_LEUKOCYTE_PROLIFERATION	GOBP_LEUKOCYTE_PROLIFERATION	279	0.269787	1.69452	9.999e-05	0.000460642	0.000165767	16287	tags=37%, list=42%, signal=22%	SPTA1/IL6ST/IL6ST/ARG1/IL6ST/HPRT1/RC3H2/ARG2/IL6ST/CLC/IL6ST/ARG1/ZP4/TNFSF18/TREM2/IL15/PPP3CB/NFATC2/RC3H1/PLCL2/LILRB2/FKBP1B/NCK1/TFRC/BAX/NCK1/PLCL2/IL12A/PDCD1LG2/MAPK3/INPP5D/MAPK8IP1/BAX/MAPK1/RC3H2/FKBP1B/CORO1A/IKZF3/PTK2/RC3H2/TYROBP/LEP/NFATC2/JAK3/PTK2/ATM/TFRC/CSF1/PYCARD/CR1/RC3H2/ZP3/HMGB1/CD55/CLEC4G/PNP/PELI1/AZI2/IL12RB1/CD22/CD86/DLG1/IL15/IRS2/CR2/TRAF6/HELLS/CX3CL1/CRTAM/LE…
GOBP_LIPID_BIOSYNTHETIC_PROCESS	GOBP_LIPID_BIOSYNTHETIC_PROCESS	648	0.311575	2.07018	9.999e-05	0.000460642	0.000165767	22178	tags=59%, list=57%, signal=26%	PBX1/GBGT1/PIGX/PI4KB/MBOAT2/ACHE/ASAH1/DEGS1/DDHD1/PLD6/PNPLA8/PRKAB2/PBX1/TSPO/SERINC5/ACSS1/PBX1/HEXB/SLC44A3/ACHE/APOC3/MTMR3/ACACA/FITM1/MTMR12/PGAP3/STARD3/RAB5A/LPIN1/ACSM3/MTMR3/DDHD2/PLCE1/FDFT1/PIP4K2A/RAN/PIK3CA/OSBPL9/PIP4K2A/MBOAT2/SLC27A1/SDR42E2/PNPLA8/ELOVL6/PRLR/FDFT1/DDHD1/AKT1/PNPLA8/PDK4/MTMR3/PLPP2/RAB5A/PNPLA8/MBOAT2/CREBL2/LPIN2/HSD17B2/ABCG1/ABCA8/MTMR2/PIP5K1B/PDGFA/INPP5…
GOBP_LIPID_CATABOLIC_PROCESS	GOBP_LIPID_CATABOLIC_PROCESS	304	0.299006	1.89106	9.999e-05	0.000460642	0.000165767	23798	tags=66%, list=61%, signal=26%	NCEH1/LIPA/ENPP2/ASAH1/DDHD1/PLD6/PNPLA4/LIPE/PNPLA8/HEXB/PAFAH1B2/APOC3/PLA2G4E/NUDT7/LPIN1/ETFDH/DDHD2/PLA1A/PLCE1/GDE1/NCEH1/PNPLA8/DDHD1/NUDT7/AKT1/PNPLA8/MGST2/PNPLA8/LPIN2/AKT2/PPARA/NAAA/HSD17B4/APOC3/ACBD5/HSD17B10/AKT2/PAFAH1B1/CNR1/LGALS12/LEP/PAFAH1B3/CYP4F2/YWHAH/IVD/SCT/CLPS/ABHD6/STS/GBA2/PLBD2/HSD17B10/PCCB/NEU2/LDLR/PLA2G12B/PPARA/PLA2G4F/IRS2/RAB7A/PLA2G1B/PLA2G2A/TYSND1/SRD5A3/A…
GOBP_LIPID_LOCALIZATION	GOBP_LIPID_LOCALIZATION	439	0.319658	2.07474	9.999e-05	0.000460642	0.000165767	23283	tags=65%, list=60%, signal=27%	NME4/ABCC3/XKR9/STARD6/SPX/OSBP2/NCOA1/SLC1A5/SLC4A1/SLC10A7/CD36/GLS/ABCC4/PNPLA8/PRKAB2/TSPO/HEXB/ABCC4/NCOA2/APOC3/NME4/ARL6IP5/XKR9/LRP10/ACACA/CD36/FITM1/SPNS1/RPS6KB1/NME4/ABCA6/STARD3/CD36/SLC1A5/VAMP7/CD36/PIP4K2A/STOML1/VAMP7/OSBPL9/PDZD8/PIP4K2A/ABCC4/SLC27A1/STOML1/PNPLA8/P2RX4/NPC2/ITGB1/AKT1/ATP8B4/PNPLA8/HDLBP/FURIN/STOML1/PNPLA8/HILPDA/CD36/TRH/PSEN1/TMEM159/OXT/OSBPL11/RBP4/PROCA1…
GOBP_LIPID_METABOLIC_PROCESS	GOBP_LIPID_METABOLIC_PROCESS	1259	0.31226	2.13468	9.999e-05	0.000460642	0.000165767	22180	tags=58%, list=57%, signal=27%	EBPL/PBX1/GBGT1/TXNRD1/SLC16A1/PIGX/PDK2/TXNRD1/GDPD5/PI4KB/MBOAT2/ACHE/NCOA1/ZMPSTE24/ITPKC/NCEH1/LIPA/ENPP2/ASAH1/DEGS1/IL1RN/APPL2/EBPL/DDHD1/PLD6/CD36/DHRS2/LEPR/PNPLA4/LIPE/PNPLA8/PRKAB2/PBX1/TSPO/SERINC5/ACSS1/PBX1/HEXB/CREM/LEPR/SLC44A3/NCOA2/MECP2/PAFAH1B2/ATG14/ACHE/APOC3/MTMR3/LRP10/ACACA/CD36/FITM1/EBPL/PLA2G4E/MTMR12/NUDT7/PGAP3/STARD3/RAB5A/CD36/CAT/LPIN1/ETFDH/ACSM3/MTMR3/DDHD2/PLA1…
GOBP_LIPID_MODIFICATION	GOBP_LIPID_MODIFICATION	246	0.321361	1.99548	9.999e-05	0.000460642	0.000165767	22237	tags=60%, list=57%, signal=26%	GBGT1/PI4KB/MBOAT2/ITPKC/APPL2/MTMR3/MTMR12/ETFDH/MTMR3/PIP4K2A/PIK3CA/PLPP4/PIP4K2A/MBOAT2/PLPP4/AKT1/IP6K1/MTMR11/PDK4/MTMR3/SOCS1/PLPP2/MBOAT2/ABCG1/MTMR2/PIP5K1B/INPP5E/AKT2/AGT/PPARA/HSD17B4/SOCS5/INPP5D/HSD17B10/PIP5K1B/MTMR12/PLPPR2/PIK3R1/AKT2/MTMR10/PLPPR2/CNR1/ADH7/PTEN/LEP/ALOX15B/IVD/DGKG/PIKFYVE/B4GALNT2/SOCS2/IP6K2/PI4K2A/GBA2/INPP5K/PLPP5/HSD17B10/PLPP1/PLPP5/PIKFYVE/PPARA/PIK3R6/P…
GOBP_LOCOMOTION	GOBP_LOCOMOTION	1623	0.304901	2.10095	9.999e-05	0.000460642	0.000165767	17221	tags=43%, list=44%, signal=27%	SPTA1/RELN/SLC16A1/F7/PRR5L/CKLF/GYPA/YES1/JUP/PDCD10/RANBP9/MTA2/SVBP/LRTM2/TNP1/ENPP2/KANK2/APPL2/RELN/ACTG1/CXCL5/CKLF/FCER1G/PDCD10/FCER1G/ATP7A/L1CAM/CKLF/LPXN/CMTM5/GYPA/CDK1/CORO1C/ELP3/LOX/WNK1/BSG/MPP1/CCL26/USP33/HDAC9/NFE2L2/TSPO/FCAMR/SCRT2/CDK1/ATP7A/MYO1C/HEXB/SPTB/FOXO4/DPCD/PLVAP/PCM1/TBX5/DPYSL2/GRB10/MECP2/KLF7/DNAJA1/IL24/MAP2K3/DMTN/NET1/DNAJA4/PROK2/CMTM5/SORD/DMTN/RIN2/RPS6K…
GOBP_LYMPHOCYTE_ACTIVATION	GOBP_LYMPHOCYTE_ACTIVATION	627	0.273233	1.81187	9.999e-05	0.000460642	0.000165767	18904	tags=43%, list=49%, signal=23%	SPTA1/IL6ST/NFAM1/YES1/IL6ST/FCER1G/HSPH1/FCER1G/ATP7A/ARG1/PRDX1/LEPR/HSPH1/HDAC9/ATP7A/IL6ST/LEPR/KAT2A/LAT/HPRT1/RC3H2/FKBP1A/FOXP1/FOXP1/ARG2/IL6ST/VAMP7/CLC/IL6ST/ARG1/AP3D1/FOXP1/RSAD2/ZP4/LEPR/LEPR/PIK3CA/VAMP7/TNFSF18/CD8B/FKBP1A/HMGB3/CTSL/IL15/PPP3CB/ITGB1/AKT1/FOXP1/NFATC2/SFRP1/HLA-F/ZFP36L1/SOCS1/RC3H1/HMGB3/PLCL2/PSEN1/LILRB2/RNF8/FKBP1B/ITGB1/NCK1/NSD2/LAT/TFRC/HSPH1/BAX/NCK1/PLCL2…
GOBP_LYMPHOCYTE_MEDIATED_IMMUNITY	GOBP_LYMPHOCYTE_MEDIATED_IMMUNITY	227	0.279688	1.7244	9.999e-05	0.000460642	0.000165767	10318	tags=25%, list=27%, signal=18%	C1R/FCER1G/FCER1G/ARG1/MAP3K7/MAP3K7/HPRT1/MAP3K7/VAMP7/CLC/ARG1/RSAD2/VAMP7/C5/PPP3CB/HLA-F/RNF8/C4BPB/NSD2/TFRC/IL12A/INPP5D/CORO1A/MASP2/LEP/KLRD1/FZD5/TFRC/WAS/C7/CR1/SLC15A4/IL1R1/ZP3/HMGB1/VAMP7/CD55/CLEC4G/KMT5B/IL12RB1/PIK3R6/C4BPA/CR2/TRAF6/UNG/CRK/CRTAM/CD1E/RIF1/PPP3CB/TCIRG1/TUBB4B/BTK/SH2D1A/MLH1/ULBP3/NSD2/C4BPB/HFE/PVR/EMP2/KLRD1/PTPN6/PRKCD/KIR2DL4/ZP3/C4BPB/C1QC/PPP3CB/CD55/PVR/H…
GOBP_MACROAUTOPHAGY	GOBP_MACROAUTOPHAGY	286	0.394157	2.48021	9.999e-05	0.000460642	0.000165767	12360	tags=42%, list=32%, signal=29%	YOD1/ATP6V0A1/SCFD1/SH3GLB1/WIPI2/OPTN/MAP3K7/UFM1/STAM/LAMP2/PRKAB2/DYNLL1/LIX1L/EI24/BNIP3L/MAP3K7/PAFAH1B2/ATG14/UFM1/LAMTOR4/DYNLL1/MTMR3/MAP3K7/CHMP3/RB1CC1/RAB5A/MTMR3/NBR1/MFN2/HUWE1/OPTN/EXOC7/GABARAPL2/PIP4K2A/CHMP3/PIK3CA/VPS26A/CHMP2A/HTT/PIP4K2A/CALCOCO2/AKT1/SESN3/CALCOCO2/UBA5/UBQLN1/MTMR3/RAB5A/PSEN1/ATP6V0D2/ATP6V1C1/LARP1/NPRL3/CHMP3/VPS26A/GNAI3/SESN3/EPG5/EXOC7/ADPRH/TMEM41B/ST…
GOBP_MACROMOLECULE_CATABOLIC_PROCESS	GOBP_MACROMOLECULE_CATABOLIC_PROCESS	1298	0.359179	2.45787	9.999e-05	0.000460642	0.000165767	14395	tags=42%, list=37%, signal=29%	YOD1/RPS29/RPS21/NEDD4L/UBR3/PRR5L/OTUD7B/TRIP12/CDC27/RPL28/BIRC2/TNPO1/WWP2/RPS5/CUL4A/TRIP12/NEDD4L/TNRC6B/USP12/ANAPC11/CALM1/FXR1/BBS7/SH3GLB1/ZMPSTE24/KPNA1/PBK/DCP2/HSP90AA1/CDC27/DDI2/WWTR1/IGF2BP2/FEM1A/UBR2/GID4/ATE1/ATE1/USP34/USP2/USP15/RBM24/PSME4/DENND3/NEDD4L/CDK1/IGF2BP2/UBR2/MDM2/HSP90AB1/ANAPC11/NEDD4L/AP2B1/TRIP12/STAM/LAMP2/BIRC2/USP33/MDM2/NFE2L2/SMG7/CDC27/MDM2/PPP2R5C/USP47…
GOBP_MACROMOLECULE_METHYLATION	GOBP_MACROMOLECULE_METHYLATION	269	0.325161	2.03551	9.999e-05	0.000460642	0.000165767	19676	tags=49%, list=51%, signal=25%	PCMTD1/SMYD3/GNAS/GNAS/MTA2/ZMPSTE24/PLD6/MOV10L1/PRDM5/MECP2/RAB6A/GSPT1/RAB6A/PCMTD2/GSPT1/PIK3CA/RAB6A/ATRX/DPY30/BRD4/PCMTD2/ASH2L/NSUN3/GSPT1/TDRD12/NSD2/NSD3/ARID4A/BTG2/TRMT2B/ATRX/WDR61/CTCFL/MEPCE/TET3/HSD17B10/MECOM/SUV39H2/PRMT1/SUZ12/CTCFL/PCMTD1/EMG1/PAGR1/GNAS/PAF1/SETD2/N6AMT1/MTO1/SETDB2/TRMT1L/SNW1/PCMT1/OGT/HSD17B10/KMT2E/SNW1/THADA/KMT5B/CTCF/CREBBP/MTHFR/ETF1/EZH1/HELLS/DNMT3A…
GOBP_MAINTENANCE_OF_LOCATION	GOBP_MAINTENANCE_OF_LOCATION	287	0.310116	1.95196	9.999e-05	0.000460642	0.000165767	17085	tags=46%, list=44%, signal=26%	CLIC2/CALM1/DMD/CD36/TSPO/HEXB/TPCN1/CD36/FITM1/FKBP1A/XCR1/CD36/CD36/AP3D1/FKBP1A/HTT/CACNA1C/CACNA1C/SNCA/HK1/SLC8A1/AKT1/VPS13A/BARD1/GOPC/VPS13A/P2RY6/SNCA/HK1/HILPDA/CD36/PSEN1/TMEM159/OSBPL11/ABCG1/LCN2/FKBP1B/GET4/CD36/PARK7/PPARA/BAX/G3BP2/AKAP9/TMEM38B/TMSB4Y/PINK1/DIAPH1/TMSB15A/BAX/TMSB15B/ZFYVE1/FKBP1B/CORO1A/CD36/GPER1/CALM3/DIAPH1/PTK2B/LEP/TAPT1/LACRT/CD36/SUPT7L/SP100/HK1/NOL3/TME…
GOBP_MALE_GAMETE_GENERATION	GOBP_MALE_GAMETE_GENERATION	459	0.309581	2.01613	9.999e-05	0.000460642	0.000165767	19338	tags=53%, list=50%, signal=27%	NUP62/ACRBP/OSBP2/RUVBL1/TNP1/RPL39L/UBR2/PSME4/PLD6/UBR2/MOV10L1/MEA1/SLC4A2/ACTR1A/DYNLL1/SPATA24/CREM/YBX2/YBX3/TBATA/WDR48/DPCD/PAFAH1B2/DNAJA1/UBR2/SCMH1/NPHP1/PROK2/DYNLL1/GOLGA3/USP9Y/CEP57/WDR48/ATRX/YBX3/CEP57/DDX6/RAD23B/CREM/UTP14C/HMGB2/NANOS2/PRSS21/CCNI/RNF8/TEX11/DNAJA1/LRGUK/TDRD12/TP63/ARID4A/SPAG11B/SPATA6L/CATSPER2/BAX/CREM/ATRX/GAMT/ROPN1B/GOLGA3/BCL2L11/RACGAP1/TP63/LIMK2/TSS…
GOBP_MAPK_CASCADE	GOBP_MAPK_CASCADE	814	0.309734	2.07888	9.999e-05	0.000460642	0.000165767	18140	tags=45%, list=47%, signal=25%	SPTA1/NUP62/MAP2K4/MOK/RASGRP4/MTURN/RASGRP4/MAP3K20/DLG4/MOK/MOK/MOK/PDCD10/RANBP9/CALM1/PBK/TAB3/SERPINF2/MAP3K20/GHR/PDCD10/RASGRP3/PSME4/CDK1/MAP3K7/LRRC7/CD36/CCL26/CDK1/TNIP1/SPTB/UBA52/MEF2A/PLVAP/LAT/MAP3K7/RAP1B/DNAJA1/STRADB/MAP2K3/DLG3/PROK2/UBE2V1/ARL6IP5/PEA15/CD36/MAP3K7/PSMC5/MAP2K3/TAB2/GADD45A/ITCH/PJA2/RB1CC1/CD36/SPTB/SPAG9/ITCH/NBR1/IGFBP6/MARK3/MAP4K5/UBE2V1/CD36/PLCE1/MMP8/L…
GOBP_MEMBRANE_ORGANIZATION	GOBP_MEMBRANE_ORGANIZATION	788	0.346224	2.32113	9.999e-05	0.000460642	0.000165767	19268	tags=54%, list=50%, signal=29%	SPTA1/MICALL1/SCFD1/ITSN1/SEC31A/XKR9/GAPVD1/BET1/DLG4/FNBP1L/EMC1/SNAP91/CALM1/SH3GLB1/BCL2L1/ZMPSTE24/TFDP2/HSP90AA1/GAPVD1/CLCN3/DEGS1/SLC4A1/APPL2/BCL2L1/ACTG1/TRAPPC3/CLCN3/CDK1/CORO1C/NLGN4Y/CD36/AP2B1/SNAP47/SEC31A/STAM/HSPA1A/CDK1/BCL2L1/UBA52/GAPVD1/BNIP3L/BCL2L1/SLC25A46/SEC31A/EMC1/SPAST/OPA1/TRIP10/TFDP2/XKR9/VTI1B/CD36/VDAC2/CTTN/CHMP3/ACTR3/ITSN1/STARD3/RAB5A/CD36/VAMP7/LPIN1/MFN2/H…
GOBP_MESENCHYME_DEVELOPMENT	GOBP_MESENCHYME_DEVELOPMENT	247	0.280151	1.74029	9.999e-05	0.000460642	0.000165767	15492	tags=36%, list=40%, signal=22%	WWTR1/RBM24/CORO1C/TBX5/TEAD2/ACTA1/PPP2CA/MESP1/GCNT2/EDNRA/SFRP1/HOXA5/DAG1/ZFP36L1/SMAD2/NRG1/PBLD/BMPR2/MAPK3/NRG1/ENG/MDM4/MAPK1/WNT8A/USF3/USF3/CRELD1/PTEN/SEMA6B/TAPT1/FERMT2/GLIPR2/STAT1/PTK7/BNC2/SEMA4D/FLNA/PTK7/DACT3/DAG1/GLIPR2/TBX2/HMGA2/LAMA5/USF3/LEF1/TEAD2/CLASP2/PDCD6/NRG1/SEMA4D/PAX1/PDCD4/RBM24/CORO1C/TRIM28/FGFR2/STAT1/HEYL/ADIPOR1/CLASP1/FUZ/NRG1/SEMA4A/FOXF2/ERBB4/EDN3/DDX5/…
GOBP_METAL_ION_HOMEOSTASIS	GOBP_METAL_ION_HOMEOSTASIS	573	0.289973	1.9132	9.999e-05	0.000460642	0.000165767	17272	tags=45%, list=44%, signal=26%	TRPV3/KNG1/NCOA4/TRPV3/NEDD4L/DLG4/NCOA4/CLIC2/SPX/NEDD4L/CALM1/NCOA4/NCOA4/CYBRD1/ALAS2/SLC12A6/DMD/ATP7A/SLC10A7/NEDD4L/CD36/NEDD4L/ATP7A/SLC39A13/HEXB/CD52/TPCN1/EIF2AK1/PROK2/STEAP3/CD36/FKBP1A/XCR1/SLC12A6/SLC39A13/CX3CR1/CD36/S100A14/SLC25A27/CD36/AP3D1/PLCE1/GPR20/ALAS2/LPAR1/NEDD4L/FKBP1A/SLC31A1/PDZD8/HTT/CACNA1C/SLC39A13/CACNA1C/SNCA/SLC40A1/SLC8A1/EDNRA/EIF2AK1/P2RX4/ATP2C1/CMKLR1/P2RY…
GOBP_METAL_ION_TRANSPORT	GOBP_METAL_ION_TRANSPORT	429	0.290549	1.88269	9.999e-05	0.000460642	0.000165767	16996	tags=45%, list=44%, signal=26%	TRPV3/TRPV3/MRS2/CLIC2/CALM1/ZMPSTE24/DMD/ATP7A/TSPO/EPB41/ATP7A/SLC39A13/TPCN1/NIPAL2/OPA1/FKBP1A/XCR1/EPB41/SLC39A13/EPB41/FKBP1A/PLPP4/HTT/CACNA1C/SLC39A13/CACNA1C/EPB41/SNCA/SLC40A1/SLC8A1/PLPP4/P2RX4/UBQLN1/ATP2C1/P2RY6/SNCA/PDE4B/PSEN1/PDE4B/LILRB2/EPB41/MCUR1/FKBP1B/CACNA1G/ANXA2/P2RX4/CATSPER2/BAX/ASIC1/CACNA1H/YME1L1/TMEM38B/EPB41/SLC39A12/CACNA1S/DIAPH1/ADRA1A/SLC8A3/BAX/EPB41/FKBP1B/CO…
GOBP_METHYLATION	GOBP_METHYLATION	315	0.318129	2.01743	9.999e-05	0.000460642	0.000165767	20014	tags=50%, list=51%, signal=25%	PCMTD1/SMYD3/GNAS/GNAS/MTA2/ZMPSTE24/PLD6/MOV10L1/PRDM5/MECP2/RAB6A/GSPT1/RAB6A/PCMTD2/PRDM10/GSPT1/PIK3CA/RAB6A/ATRX/DPY30/BRD4/PCMTD2/ASH2L/NSUN3/GSPT1/MAT2B/TDRD12/NSD2/PRDM10/NSD3/ARID4A/BTG2/TRMT2B/ATRX/WDR61/GAMT/CTCFL/MEPCE/HNMT/TET3/HSD17B10/MECOM/SUV39H2/PRMT1/COMT/MAT2B/SUZ12/CTCFL/PCMTD1/EMG1/PAGR1/GNAS/PAF1/SETD2/N6AMT1/MTO1/SETDB2/TRMT1L/SNW1/DPH5/PCMT1/OGT/HSD17B10/KMT2E/SNW1/THADA/…
GOBP_MICROTUBULE_BASED_MOVEMENT	GOBP_MICROTUBULE_BASED_MOVEMENT	321	0.331825	2.10728	9.999e-05	0.000460642	0.000165767	11688	tags=35%, list=30%, signal=25%	BLOC1S6/KIF4B/KIF26A/TNPO1/TNP1/DLGAP5/BLOC1S6/BLOC1S6/TTC25/DYNLL1/DPCD/PCM1/DNAJA1/RAB6A/SPAST/OPA1/DYNLL1/RAB6A/SORD/TRAK2/IFT74/AP3S2/ACTR3/VAMP7/AP3D1/BBS12/VAMP7/KIF1B/KIF5B/RHOT1/TRAK1/FBXW11/RAB6A/HTT/TTC25/DYNC1LI1/BLOC1S2/INTS13/IFT74/VPS13A/VPS13A/CCDC40/DNAJA1/DYNC1LI2/CATSPER2/KLC3/PCM1/SLC9B2/KTN1/ROPN1B/RACGAP1/DNHD1/TSSK4/KIF4A/COPG2/KIF12/KTN1/PCM1/NDE1/CCNYL1/PAFAH1B1/KIF2A/SSX2…
GOBP_MICROTUBULE_BASED_PROCESS	GOBP_MICROTUBULE_BASED_PROCESS	752	0.3413	2.28289	9.999e-05	0.000460642	0.000165767	17283	tags=47%, list=44%, signal=27%	NUP62/BLOC1S6/SLC16A1/POC1B/KIF4B/GAS2L3/KIF26A/EML1/TNPO1/RANBP9/TNP1/TTLL11/BCCIP/EML1/DLGAP5/TUBA8/CDK1/BLOC1S6/ANKRD53/USP33/BLOC1S6/TTC25/HSPA1A/CDK1/DYNLL1/DPCD/KAT2A/PCM1/CEP76/MECP2/DNAJA1/RAB6A/SPAST/OPA1/ATXN3/DYNLL1/RAB6A/SORD/TRAK2/IFT74/AP3S2/GADD45A/CHMP3/ACTR3/TUBB2A/VAMP7/ATXN3/TNKS/MARK3/SKA3/TTLL7/AP3D1/RAN/CHMP3/CEP57/TUBB6/VBP1/BBS12/VAMP7/KIF1B/TACC1/MARK3/CHMP2A/KIF5B/RHOT1/…
GOBP_MICROTUBULE_CYTOSKELETON_ORGANIZATION	GOBP_MICROTUBULE_CYTOSKELETON_ORGANIZATION	527	0.337513	2.21667	9.999e-05	0.000460642	0.000165767	19450	tags=52%, list=50%, signal=27%	NUP62/SLC16A1/POC1B/KIF4B/GAS2L3/EML1/RANBP9/TTLL11/BCCIP/EML1/DLGAP5/TUBA8/CDK1/ANKRD53/USP33/TTC25/HSPA1A/CDK1/KAT2A/PCM1/CEP76/MECP2/SPAST/ATXN3/GADD45A/CHMP3/TUBB2A/ATXN3/TNKS/MARK3/SKA3/TTLL7/RAN/CHMP3/CEP57/TUBB6/TACC1/MARK3/CHMP2A/AURKB/HEPACAM2/FBXW11/ATRX/HTT/FKBP4/RASSF7/TTC25/SRGAP2/DYNC1LI1/SNCA/SIK3/KAT2B/PCLAF/CEP57/CHORDC1/NCOR1/ITGB1/MID1/INTS13/CLTC/STAG2/DAG1/MAP7D2/SNCA/DYRK1A/…
GOBP_MITOCHONDRIAL_TRANSPORT	GOBP_MITOCHONDRIAL_TRANSPORT	232	0.369896	2.28403	9.999e-05	0.000460642	0.000165767	12106	tags=39%, list=31%, signal=27%	MPC1/LEPROT/MRS2/MPC1/SLC25A51/MPC1/SH3GLB1/BCL2L1/TFDP2/HSP90AA1/BCL2L1/PRKAB2/TSPO/HSPA1A/BCL2L1/BNIP3L/BCL2L1/OPA1/MPC2/TFDP2/ACACA/VDAC2/STARD3/MFN2/HUWE1/SLC25A52/SFXN1/TST/HSP90AA1/RHOT1/LMAN1/BLOC1S2/UCP3/PSEN1/SLC25A37/BBC3/MCUR1/TP63/BAX/NPEPPS/BMF/BCL2L11/NMT1/TP63/PINK1/ARIH2/BAX/UBE2D3/BAK1/MFN2/TFDP2/LEPROT/TOMM5/SLC25A33/MFF/YWHAH/MICALL2/UBE2D3/NOL3/BAK1/YWHAZ/FZD5/YWHAG/SLC25A36/A…
GOBP_MITOCHONDRION_ORGANIZATION	GOBP_MITOCHONDRION_ORGANIZATION	473	0.339329	2.21456	9.999e-05	0.000460642	0.000165767	12016	tags=36%, list=31%, signal=25%	LEPROT/AGTPBP1/CALM1/SH3GLB1/BCL2L1/TFDP2/HSP90AA1/WIPI2/BCL2L1/OPTN/DDHD1/ATP7A/NDUFS1/PLD6/TSPO/MT-ND3/HSPA1A/ATP7A/BCL2L1/MEF2A/BNIP3L/KAT2A/BCL2L1/SLC25A46/ATG14/OPA1/NDUFC1/TFDP2/VDAC2/TRAK2/CTTN/RB1CC1/MFN2/DDHD2/HUWE1/OPTN/GABARAPL2/HSP90AA1/RHOT1/TRAK1/HTT/DNAJC11/LMAN1/TREM2/DDHD1/BLOC1S2/AKT1/PDE2A/VPS13A/NDUFC2/VPS13A/NDUFS8/NRF1/BBC3/TP63/FUNDC2/NDUFS7/ATAD3A/PARK7/NDUFAF3/ATPAF1/TFRC…
GOBP_MITOTIC_CELL_CYCLE	GOBP_MITOTIC_CELL_CYCLE	932	0.346217	2.33806	9.999e-05	0.000460642	0.000165767	16798	tags=46%, list=43%, signal=28%	NUP62/PBX1/KIF4B/MAX/CDKN3/MAP3K20/EML1/RAD17/CDC27/CUL4A/ANAPC11/CALM1/MEIS2/TTYH1/BCL2L1/ZMPSTE24/PBK/CENPK/TFDP2/HSP90AA1/NSMCE2/CDC27/BCCIP/KANK2/APPL2/EML1/BCL2L1/OPTN/MAP3K20/ZNF655/DLGAP5/TUBA8/USP2/PSME4/CDK1/TAL1/MDM2/ZNF655/PKMYT1/ANAPC11/ANKRD53/MCM4/MDM2/PBX1/PBX1/CDC27/MDM2/USP47/HSPA1A/CDK1/ACTR1A/DYNLL1/CNOT4/NAA50/NPM2/BCL2L1/FZR1/FOXO4/PCM1/BCL2L1/CEP76/PRDM5/MECP2/CUL4A/ZWILCH/U…
GOBP_MITOTIC_NUCLEAR_DIVISION	GOBP_MITOTIC_NUCLEAR_DIVISION	274	0.339098	2.12594	9.999e-05	0.000460642	0.000165767	16913	tags=46%, list=43%, signal=26%	NUP62/KIF4B/CDC27/ANAPC11/CENPK/NSMCE2/CDC27/BCCIP/DLGAP5/CDK1/PKMYT1/ANAPC11/ANKRD53/CDC27/HSPA1A/CDK1/NAA50/NPM2/SPAST/CDC26/LPIN1/TNKS/RAN/PPP2CA/PSMG2/CHMP2A/AURKB/ATRX/DYNC1LI1/STAG2/CDC27/CDC16/DSN1/NSMCE2/AURKB/ATRX/RB1/RAD21/NCAPH2/STAG2/NSFL1C/NAA50/RACGAP1/SH2B1/KIF4A/NEK6/NPM2/PDS5A/NSMCE2/BECN1/CAV2/BECN1/ANAPC11/NDE1/CUL3/KIF2A/SEH1L/SEH1L/AKAP8L/PCID2/DCTN2/ATM/LSM14A/CDK5RAP2/CDC16…
GOBP_MODIFICATION_DEPENDENT_MACROMOLECULE_CATABOLIC_PROCESS	GOBP_MODIFICATION_DEPENDENT_MACROMOLECULE_CATABOLIC_PROCESS	600	0.368708	2.43957	9.999e-05	0.000460642	0.000165767	12388	tags=39%, list=32%, signal=28%	YOD1/NEDD4L/UBR3/OTUD7B/TRIP12/CDC27/BIRC2/WWP2/CUL4A/TRIP12/NEDD4L/USP12/ANAPC11/BBS7/ZMPSTE24/PBK/CDC27/WWTR1/FEM1A/UBR2/GID4/ATE1/ATE1/USP34/USP2/USP15/PSME4/NEDD4L/CDK1/UBR2/MDM2/HSP90AB1/ANAPC11/NEDD4L/TRIP12/STAM/BIRC2/USP33/MDM2/NFE2L2/CDC27/MDM2/PPP2R5C/USP47/SUMO1/HSPA1A/CDK1/FBXL4/UBR3/CNOT4/DERL1/FZR1/UBA52/USP24/HSP90AB1/MAN1A1/CUL4A/UBR2/UBE2D1/ATXN3/NPLOC4/TRIP12/HECTD1/RC3H2/UBE2H/…
GOBP_MONOCARBOXYLIC_ACID_METABOLIC_PROCESS	GOBP_MONOCARBOXYLIC_ACID_METABOLIC_PROCESS	576	0.297312	1.96263	9.999e-05	0.000460642	0.000165767	21247	tags=56%, list=55%, signal=26%	NUP62/SLC16A1/PDK2/ALDOA/MRS2/NUP98/ASAH1/DEGS1/SLC4A1/APPL2/BPGM/CD36/NUP98/BSG/PNPLA8/PRKAB2/ACSS1/CKMT1A/BPGM/CREM/PGK1/HAGH/APOC3/MPC2/SORD/ACACA/CD36/NUDT7/CD36/LPIN1/ETFDH/ACSM3/CD36/PKM/PKM/PGM2L1/OSBPL9/SLC27A1/HK1/PNPLA8/ELOVL6/TPI1/NCOR1/BSG/NUDT7/AKT1/PGK1/CREM/PNPLA8/PDK4/KYNU/UCP3/HK1/PNPLA8/BPGM/CD36/LPIN2/PSEN1/NUP88/CD36/AKT2/GSTZ1/PARK7/MTHFD1L/PPARA/LTA4H/ACLY/CREM/SLC16A3/NAAA/…
GOBP_MONONUCLEAR_CELL_DIFFERENTIATION	GOBP_MONONUCLEAR_CELL_DIFFERENTIATION	381	0.274088	1.76203	9.999e-05	0.000460642	0.000165767	25975	tags=62%, list=67%, signal=21%	NFAM1/FCER1G/FCER1G/ATP7A/DHRS2/LEPR/HDAC9/ATP7A/LEPR/KAT2A/RC3H2/FOXP1/FOXP1/AP3D1/FOXP1/RSAD2/LEPR/LEPR/TNFSF18/HMGB3/CTSL/TREM2/IL15/PPP3CB/ITGB1/FOXP1/UBD/NFATC2/SFRP1/ZFP36L1/SOCS1/RC3H1/HMGB3/PLCL2/PSEN1/LILRB2/ITGB1/TMEM176B/BAX/PLCL2/IL11/ZFP36L2/NCAPH2/IKZF1/SOCS5/INPP5D/PKNOX1/BAX/HDAC5/PIK3R1/RC3H2/IKZF3/ST3GAL1/BAK1/PTK2B/RC3H2/FOXP1/YY1/LEP/RARA/NFATC2/JAK3/PCID2/ATM/STK11/BAK1/FANCD…
GOBP_MONOSACCHARIDE_METABOLIC_PROCESS	GOBP_MONOSACCHARIDE_METABOLIC_PROCESS	246	0.324059	2.01223	9.999e-05	0.000460642	0.000165767	22789	tags=64%, list=59%, signal=27%	PDK2/ALDOA/ZMPSTE24/GALE/HECTD4/BPGM/LEPR/HECTD4/BPGM/CREM/LEPR/PGK1/KAT2A/NCOA2/SORD/FPGT/MDH2/PKM/OTOG/LEPR/LEPR/PIK3CA/PKM/PGM2L1/HK1/PPP1CB/TPI1/KAT2B/AKT1/USP7/PGK1/CREM/NUDT5/PDK4/HK1/BPGM/KBTBD2/RBP4/PPP1R3F/AKT2/PPARA/CREM/USP7/GALK2/PPP1CB/GALK1/COX11/POMC/DDB1/AKT2/ATF3/GAPDH/FPGT/SLC39A14/FUOM/LEP/FUOM/MAN2B2/FPGT/CREM/HK1/SLC2A1/OGT/INPP5K/HMGB1/PPP1CA/MAN2A2/PDK2/PPARA/IRS2/FAM3C/HK1…
GOBP_MORPHOGENESIS_OF_AN_EPITHELIUM	GOBP_MORPHOGENESIS_OF_AN_EPITHELIUM	486	0.286307	1.87132	9.999e-05	0.000460642	0.000165767	16068	tags=42%, list=41%, signal=25%	PBX1/PDCD10/BBS7/MICAL2/ACTG1/PDCD10/ATP7A/PSME4/MICAL2/AP2B1/PBX1/PBX1/ATP7A/MICAL2/KAT2A/TBX5/MICAL2/MLLT3/NPHP1/OPA1/PSMC5/FOXP1/TEAD2/FOXP1/TCTN1/IRX1/FOXP1/HES5/PRKACB/RSPO2/MESP1/EDNRA/FEM1B/FOXP1/CLTC/GPC3/PSMD1/FKBPL/SFRP1/HOXA5/DAG1/CCDC40/PSEN1/PSMD5/LBX1/PSMD8/TP63/MICAL2/BBS7/PDGFA/ACTG1/AGT/PSMD1/MTHFD1L/TBR1/IRX2/PSMA5/AP2B1/TP63/KRAS/PRKACB/ENG/FGF1/FOXP1/DDR1/PTEN/STIL/GRHL3/RARG/…
GOBP_MRNA_METABOLIC_PROCESS	GOBP_MRNA_METABOLIC_PROCESS	782	0.365785	2.45146	9.999e-05	0.000460642	0.000165767	14631	tags=44%, list=38%, signal=29%	RPS29/RPS21/CPEB1/SRSF9/PRR5L/RPL28/TNPO1/RPS5/MBNL3/TNRC6B/FXR1/PPIH/NUP98/DCP2/RBM41/IGF2BP2/RBM24/PSME4/MBNL3/IGF2BP2/NUP98/SMG7/HNRNPA2B1/RSRC1/APOBEC2/HSPA1A/IGF2BP2/PPP4R2/CNOT4/ZMAT5/EXOSC5/DCP2/SLFN14/UBA52/YBX3/RSRC1/CSDE1/RPS5/RIDA/RPS20/CSDE1/IGF2BP2/CDK12/PAPOLA/MBNL2/SERBP1/GSPT1/HBS1L/KHDRBS3/CELF1/RC3H2/CSDE1/CNOT7/PSMC5/GEMIN8/RPUSD3/CSDE1/CSDE1/PPP4R2/MBNL3/CSDE1/SECISBP2/GSPT1/T…
GOBP_MRNA_PROCESSING	GOBP_MRNA_PROCESSING	471	0.354572	2.31335	9.999e-05	0.000460642	0.000165767	16568	tags=47%, list=43%, signal=28%	CPEB1/SRSF9/MBNL3/FXR1/PPIH/NUP98/RBM41/RBM24/MBNL3/NUP98/HNRNPA2B1/RSRC1/APOBEC2/PPP4R2/ZMAT5/RSRC1/CDK12/PAPOLA/MBNL2/KHDRBS3/CELF1/GEMIN8/RPUSD3/PPP4R2/MBNL3/THRAP3/SREK1IP1/ZC3H14/LSM1/RBM38/TIA1/HNRNPA2B1/MAGOH/CELF4/THOC7/WBP11/RPRD1B/NCBP2/YBX1/PAPOLB/CCAR1/BARD1/CWF19L2/ZFP36L1/DYRK1A/PQBP1/PTBP3/CPSF2/PAPOLA/MBNL3/ZMAT5/PAN2/NCBP2/CASC3/USP4/MBNL1/SF3A1/SF3B3/RNF40/SLU7/RBFOX2/WBP4/FXR1/…
GOBP_MULTI_ORGANISM_PROCESS	GOBP_MULTI_ORGANISM_PROCESS	937	0.3148	2.12648	9.999e-05	0.000460642	0.000165767	17684	tags=48%, list=45%, signal=28%	NUP62/ACRBP/ALDOA/OSBP2/RUVBL1/NCOA1/TNP1/KLF1/KPNA1/NUP98/PNOC/RPL39L/UBR2/ATP7A/ARG1/PSME4/CDK1/PLD6/UBR2/CD36/NUP98/LEPR/BSG/MOV10L1/MEA1/SLC4A2/CDK1/ACTR1A/DYNLL1/ATP7A/HEXB/NPM2/SPATA24/CREM/UBA52/LEPR/YBX2/YBX3/TBATA/WDR48/DPCD/LHFPL2/PAFAH1B2/DNAJA1/UBR2/SCMH1/NPHP1/PROK2/DYNLL1/ADAM32/CD36/CELF1/LY86/RPS6KB1/GOLGA3/VDAC2/LY96/PAPPA/CD36/ARG1/CD36/USP9Y/ZP4/RAN/CEP57/LEPR/LEPR/USP9X/WDR48/…
GOBP_MULTICELLULAR_ORGANISM_REPRODUCTION	GOBP_MULTICELLULAR_ORGANISM_REPRODUCTION	696	0.311422	2.07676	9.999e-05	0.000460642	0.000165767	18923	tags=51%, list=49%, signal=28%	NUP62/ACRBP/OSBP2/RUVBL1/NCOA1/TNP1/KLF1/RPL39L/UBR2/ARG1/PSME4/PLD6/UBR2/BSG/MOV10L1/MEA1/SLC4A2/ACTR1A/DYNLL1/HEXB/NPM2/SPATA24/CREM/YBX2/YBX3/TBATA/WDR48/DPCD/PAFAH1B2/DNAJA1/UBR2/SCMH1/NPHP1/PROK2/DYNLL1/CELF1/RPS6KB1/GOLGA3/ARG1/USP9Y/CEP57/USP9X/WDR48/USP9X/CELF4/HYAL3/PCNA/FBXW11/ATRX/DDX3X/YBX3/CEP57/BSG/AKT1/DDX6/RAD23B/CREM/UTP14C/HMGB2/NANOS2/SFRP1/PRSS21/OXT/FOLR3/CCNI/RNF8/ACR/TEX11/…
GOBP_MULTICELLULAR_ORGANISMAL_HOMEOSTASIS	GOBP_MULTICELLULAR_ORGANISMAL_HOMEOSTASIS	462	0.320425	2.08796	9.999e-05	0.000460642	0.000165767	21334	tags=57%, list=55%, signal=27%	POC1B/GNAS/ADCY6/ACHE/GNAS/LIPA/WWTR1/CLCN3/APPL2/ACTG1/CLCN3/DMD/PRDX1/CD36/LEPR/IL20RA/PRKAB2/LEPR/YBX2/GRB10/CA2/ACHE/ACACA/CD36/CD36/LPIN1/MFN2/CD36/LEPR/LEPR/PIK3CA/BBS12/USP45/AQP3/PRKACB/GCNT2/SLC27A1/IL15/SLC40A1/ELOVL6/PRLR/P2RX4/ITGB1/ARRDC3/IP6K1/PIP/BARD1/PDK4/CMKLR1/CD36/PLCL2/OXT/RBP4/LCN2/PBLD/ITGB1/TP63/CD36/ACTG1/PRCP/P2RX4/TJP1/TFRC/JCHAIN/BAX/PLCL2/ADCY6/RB1/CARTPT/ELOVL6/ESAM/…
GOBP_MUSCLE_CELL_DIFFERENTIATION	GOBP_MUSCLE_CELL_DIFFERENTIATION	300	0.324959	2.05335	9.999e-05	0.000460642	0.000165767	18169	tags=50%, list=47%, signal=27%	MAP2K4/SMYD3/ZMPSTE24/PDLIM5/LDB3/PDLIM5/DMD/TMOD1/RBM24/LOX/HDAC9/SOX6/MEF2A/FOXO4/SOX6/KAT2A/TBX5/MECP2/TPM1/CDH15/BDNF/SPAG9/ACTA1/TPM1/RBM38/TPM1/MESP1/TPM1/SLC8A1/AKT1/NFATC2/MYEF2/MAP2K4/NRG1/TPM1/FOXO4/PPARA/RB1/WFIKKN2/CACNA1H/ID2/KRAS/RBM38/NRG1/ADRA1A/QKI/ENG/CAV2/HDAC5/SORT1/WNT8A/SORBS2/GPER1/MEF2A/PLD3/YY1/DYRK1B/SPAG9/NFATC2/MED28/MTPN/SOD2/CDK9/RAMP2/CTNNA1/ADRA1A/RARB/DMD/PPARA/BN…
GOBP_MUSCLE_CONTRACTION	GOBP_MUSCLE_CONTRACTION	312	0.31803	2.01525	9.999e-05	0.000460642	0.000165767	20276	tags=54%, list=52%, signal=26%	NEDD4L/ASB3/ALDOA/CLIC2/SPX/JUP/NEDD4L/CALM1/DMD/TMOD1/NEDD4L/NEDD4L/TNNC1/MAP2K3/PROK2/ASB3/RPS6KB1/MAP2K3/CTTN/TPM1/ARG2/ACTA1/TPM1/PLCE1/PIK3CA/TPM1/NEDD4L/CACNA1C/CACNA1C/TPM1/SLC8A1/EDNRA/P2RX4/MYL12A/PDE4B/OXT/PDE4B/TPM1/FKBP1B/CACNA1G/CHRNA3/TNNC1/P2RX4/CNN1/CACNA1H/GAMT/AKAP9/TMEM38B/CACNA1S/ADRA1A/RPS6KB1/HTR1D/SLC8A3/ARHGAP42/FKBP1B/GPER1/MYL9/CALM3/ASPH/NMU/RANGRF/PDE4B/FLNA/ASB3/RAP1G…
GOBP_MUSCLE_ORGAN_DEVELOPMENT	GOBP_MUSCLE_ORGAN_DEVELOPMENT	275	0.302518	1.89725	9.999e-05	0.000460642	0.000165767	18213	tags=46%, list=47%, signal=25%	FXR1/DMD/USP2/RBM24/LOX/BTBD1/HDAC9/SOX6/YBX3/MEF2A/FOXO4/SOX6/TNNC1/RPS6KB1/FKBP1A/TPM1/COPS2/ACTA1/TPM1/TPM1/FKBP1A/PRR14/COPS2/TPM1/YBX3/CHD2/DAG1/ITGB1BP2/NRG1/TPM1/LBX1/FOXO4/COL6A3/BTG2/TNNC1/UNC45B/RB1/CACNA1H/FXR1/FHL1/NRG1/RPS6KB1/CREB1/ENG/CAV2/BTBD1/ATF3/MEF2A/TCF12/CREB1/STRA6/CHD2/MTPN/SMTN/DMD/KMT5B/ANKRD33/DAG1/LAMA5/ATF3/LEF1/TTN/CYP26B1/CXCL10/NRG1/ITGA11/ELN/FOXN2/NR1D2/PROX1/RB…
GOBP_MUSCLE_STRUCTURE_DEVELOPMENT	GOBP_MUSCLE_STRUCTURE_DEVELOPMENT	521	0.323264	2.12159	9.999e-05	0.000460642	0.000165767	18213	tags=48%, list=47%, signal=27%	MAP2K4/SMYD3/MBNL3/FXR1/ZMPSTE24/PDLIM5/LDB3/PDLIM5/DMD/TMOD1/USP2/RBM24/MBNL3/CMTM5/LOX/BTBD1/HDAC9/SOX6/YBX3/MEF2A/FOXO4/SOX6/KAT2A/TNNC1/TBX5/MECP2/CMTM5/PDLIM2/RPS6KB1/FKBP1A/TPM1/COPS2/CDH15/BDNF/MBNL3/SPAG9/ACTA1/TPM1/PDLIM3/RBM38/TPM1/FKBP1A/PRR14/COPS2/MESP1/TPM1/YBX3/SLC8A1/AKT1/CHD2/NFATC2/DAG1/ZFP36L1/MYEF2/MAP2K4/ITGB1BP2/NRG1/TPM1/MBNL3/LBX1/FOXO4/COL6A3/BTG2/TNNC1/MBNL1/PPARA/UNC45B…
GOBP_MUSCLE_SYSTEM_PROCESS	GOBP_MUSCLE_SYSTEM_PROCESS	388	0.327453	2.10757	9.999e-05	0.000460642	0.000165767	18619	tags=50%, list=48%, signal=27%	MAP2K4/IL6ST/NEDD4L/ASB3/ALDOA/CLIC2/SPX/JUP/NEDD4L/IL6ST/CALM1/PDLIM5/PDLIM5/DMD/TMOD1/NEDD4L/NEDD4L/IL6ST/MEF2A/TNNC1/MAP2K3/PROK2/ASB3/RPS6KB1/MAP2K3/CTTN/TPM1/ARG2/IL6ST/ACTA1/IL6ST/TPM1/PLCE1/PIK3CA/TPM1/NEDD4L/CACNA1C/CACNA1C/TPM1/IL15/SLC8A1/EDNRA/P2RX4/MYL12A/DAG1/PDE4B/MAP2K4/OXT/PDE4B/TPM1/FKBP1B/CACNA1G/AGT/CHRNA3/TNNC1/GLRX3/P2RX4/PPARA/CNN1/CACNA1H/FOXO3/GAMT/AKAP9/TMEM38B/CACNA1S/FO…
GOBP_MUSCLE_TISSUE_DEVELOPMENT	GOBP_MUSCLE_TISSUE_DEVELOPMENT	312	0.306982	1.94524	9.999e-05	0.000460642	0.000165767	19823	tags=51%, list=51%, signal=25%	MAP2K4/ZMPSTE24/PDLIM5/PDLIM5/RBM24/LOX/HDAC9/SOX6/YBX3/MEF2A/SOX6/KAT2A/TNNC1/TBX5/RPS6KB1/FKBP1A/TPM1/COPS2/ACTA1/TPM1/TPM1/FKBP1A/COPS2/MESP1/TPM1/YBX3/SLC8A1/MAP2K4/ZFAND5/RBP4/NRG1/TPM1/NPRL3/BTG2/TNNC1/PPARA/ADAMTS9/RB1/NRG1/VGLL4/ADRA1A/RPS6KB1/CREB1/ENG/CAV2/MAPK1/WNT8A/SORBS2/ATF3/MEF2A/YY1/PTEN/CREB1/STRA6/PTCH1/MTPN/ADRA1A/ZFAND5/RARB/VGLL4/PPARA/ANKRD33/DLG1/TBX2/TSC1/CTDP1/NEBL/ATG5/…
GOBP_MYELOID_CELL_DIFFERENTIATION	GOBP_MYELOID_CELL_DIFFERENTIATION	367	0.345765	2.2171	9.999e-05	0.000460642	0.000165767	17405	tags=47%, list=45%, signal=26%	RASGRP4/MTURN/RASGRP4/GNAS/CUL4A/GNAS/TNRC6B/MEIS2/KLF1/SLC4A1/ALAS2/BPGM/TAL1/DHRS2/LOX/CD109/HSPA1A/BPGM/CNOT4/TRIM10/CUL4A/CA2/EIF2AK1/DMTN/FAM210B/DMTN/TRIM10/FOXP1/TSPAN2/FOXP1/CUL4A/FOXP1/DNASE2/PIP4K2A/ALAS2/DYRK3/HMGB3/DMTN/DPY30/PIP4K2A/TREM2/IL15/CUL4A/WASF2/KAT2B/EIF2AK1/DMTN/FOXP1/DYRK3/UBD/GPC3/KLF10/MITF/HMGB2/UBA5/SFRP1/HOXA5/CASP9/MEIS2/ZFP36L1/ASH2L/TNRC6B/PTBP3/CUL4A/BPGM/HMGB3/…
GOBP_MYELOID_LEUKOCYTE_ACTIVATION	GOBP_MYELOID_LEUKOCYTE_ACTIVATION	621	0.320714	2.12529	9.999e-05	0.000460642	0.000165767	16789	tags=44%, list=43%, signal=26%	DEFA4/ATP6V0A1/NFAM1/A1BG/ALDOA/JUP/MS4A3/STOM/S100A13/HSP90AA1/ASAH1/DEGS1/STOM/FCER1G/IMPDH1/FCER1G/ARG1/STOM/LRRC7/CD36/HSP90AB1/DHRS2/LAMP2/CAB39/CREG1/HSPA1A/DYNLL1/HEXB/HSP90AB1/LAT/PAFAH1B2/RAP1B/RAB6A/CST3/DYNLL1/STOM/RAB6A/CD36/FCGR3B/FOXP1/FCAR/FOXP1/PJA2/SERPINB6/CD36/VAMP7/CAT/HUWE1/ARG1/CD36/GALNS/FOXP1/MMP8/STXBP3/COMMD3/PKM/VAMP7/PKM/HSP90AA1/RAB6A/PA2G4/DDX3X/RAB18/SERPINB6/DYNC1L…
GOBP_MYELOID_LEUKOCYTE_MEDIATED_IMMUNITY	GOBP_MYELOID_LEUKOCYTE_MEDIATED_IMMUNITY	524	0.329312	2.16192	9.999e-05	0.000460642	0.000165767	16363	tags=45%, list=42%, signal=27%	DEFA4/ATP6V0A1/NFAM1/A1BG/ALDOA/JUP/MS4A3/STOM/S100A13/HSP90AA1/ASAH1/DEGS1/STOM/FCER1G/IMPDH1/FCER1G/ARG1/STOM/LRRC7/CD36/HSP90AB1/LAMP2/CAB39/CREG1/HSPA1A/DYNLL1/HEXB/HSP90AB1/LAT/PAFAH1B2/RAP1B/RAB6A/CST3/DYNLL1/STOM/RAB6A/CD36/FCGR3B/FCAR/SERPINB6/CD36/VAMP7/CAT/HUWE1/ARG1/CD36/GALNS/MMP8/STXBP3/COMMD3/PKM/VAMP7/PKM/HSP90AA1/RAB6A/PA2G4/DDX3X/RAB18/SERPINB6/DYNC1LI1/NPC2/UBR4/DEFA1/AMPD3/RAB5…
GOBP_NEGATIVE_REGULATION_OF_BIOSYNTHETIC_PROCESS	GOBP_NEGATIVE_REGULATION_OF_BIOSYNTHETIC_PROCESS	1375	0.338338	2.32041	9.999e-05	0.000460642	0.000165767	16639	tags=44%, list=43%, signal=28%	ZIC2/ZNF248/CPEB1/NEDD4L/MAX/THAP5/OTUD7B/RAD17/MOSPD1/SHMT1/WWP2/NEDD4L/TNRC6B/MTA2/SAP130/MEIS2/FXR1/TNP1/TFDP2/DCP2/WWTR1/IGF2BP2/KANK2/CUX1/TXNIP/UBR2/ATAD2B/USP2/CAPRIN2/RBM24/NEDD4L/TAL1/IGF2BP2/UBR2/CD36/MDM2/LEPR/NEDD4L/ZNF91/HDAC9/MDM2/TDP2/CTBP2/TSPO/HNRNPA2B1/MDM2/CREG1/USP47/SUMO1/HSPA1A/SCRT2/DYNLL1/IGF2BP2/ZNF568/SOX6/TXNIP/CREM/DCP2/UBA52/LEPR/YBX3/MEF2A/MXI1/SOX6/NCOA2/RIDA/PRDM5/…
GOBP_NEGATIVE_REGULATION_OF_CATABOLIC_PROCESS	GOBP_NEGATIVE_REGULATION_OF_CATABOLIC_PROCESS	271	0.358942	2.2481	9.999e-05	0.000460642	0.000165767	22057	tags=62%, list=57%, signal=27%	SCFD1/PBK/TAB3/SLC4A1/RBM24/HSP90AB1/LEPR/TSPO/LEPR/YBX3/HSP90AB1/APOC3/CST3/TAB2/SECISBP2/THRAP3/GABARAPL2/LEPR/LEPR/PIK3CA/DAP/EIF4G2/YBX1/SNCA/TREM2/YBX3/SNX3/NCOR1/AKT1/USP7/FURIN/SNCA/PSEN1/TIMP1/LARP1/TAB2/SECISBP2/HSP90AB1/LAPTM4B/MTMR2/SECISBP2/ANXA2/PARK7/SVIP/PPARA/SF3B3/USP7/BMF/RPL23/APOC3/CAMLG/PINK1/ADRA1A/BECN1/MDM4/BECN1/YBX1/EIF4G1/CNR1/HSP90AB1/LEP/FMR1/LAMP3/ALAD/CIRBP/UCHL5/OG…
GOBP_NEGATIVE_REGULATION_OF_CATALYTIC_ACTIVITY	GOBP_NEGATIVE_REGULATION_OF_CATALYTIC_ACTIVITY	696	0.319621	2.13144	9.999e-05	0.000460642	0.000165767	18574	tags=48%, list=48%, signal=26%	NUP62/KNG1/SMYD3/WWTR1/SLC4A1/SERPINF2/TXNIP/SH3BP5L/CORO1C/UBE2O/PKMYT1/LEPR/WNK1/HDAC9/CD109/USP47/DYNLL1/TXNIP/LEPR/DNAJA1/DLG3/APOC3/CST3/DYNLL1/SPP2/POT1/FKBP1A/SH3BP4/SERPINB7/GADD45A/SERPINB6/WNK1/WNK1/RNH1/SERPINI1/PIP4K2A/MYO1D/LEPR/LEPR/USP47/AIDA/PPP2CA/FKBP1A/ANP32E/GZMA/DDX3X/PIP4K2A/C5/WFDC10B/SERPINB6/SNCA/UMODL1/SLC8A1/KAT2B/CHORDC1/AKT1/GPC3/CDKN2A/MAPK7/SFRP1/HEXIM1/SOCS1/FURIN/…
GOBP_NEGATIVE_REGULATION_OF_CELL_ADHESION	GOBP_NEGATIVE_REGULATION_OF_CELL_ADHESION	256	0.331136	2.06305	9.999e-05	0.000460642	0.000165767	17785	tags=46%, list=46%, signal=25%	KNG1/IL1RN/ARG1/LPXN/CORO1C/WNK1/DMTN/DMTN/RC3H2/WNK1/ARG2/WNK1/ARG1/IL1RN/TNFSF18/DMTN/GCNT2/DMTN/AKT1/KANK1/MAP4K4/CDKN2A/MAPK7/SOCS1/RC3H1/MAP4K4/DMTN/LILRB2/CDH13/DMTN/BCAS3/DMTN/MAP2K5/PPARA/PDCD1LG2/SOCS5/MYADM/PIK3R1/RC3H2/JAK2/PTK2/RC3H2/ITGB1BP1/PLXNA2/PTEN/JAK3/DMTN/PTK2/IL1RN/B4GALNT2/CR1/SEMA4D/DAB1/MAP4K4/RC3H2/HMGB1/AJAP1/CLEC4G/PELI1/PPARA/CD86/DLG1/DUSP22/TIGIT/CX3CL1/CRTAM/VEGFA/…
GOBP_NEGATIVE_REGULATION_OF_CELL_CYCLE	GOBP_NEGATIVE_REGULATION_OF_CELL_CYCLE	546	0.347802	2.28851	9.999e-05	0.000460642	0.000165767	17170	tags=46%, list=44%, signal=27%	MAX/CDKN3/MAP3K20/THAP5/RAD17/CUL4A/BCL2L1/TFDP2/KANK2/BCL2L1/MAP3K20/ZNF655/PSME4/CDK1/MDM2/ZNF655/HSP90AB1/PRKAB2/MDM2/CAB39/MDM2/USP47/CDK1/CNOT4/BCL2L1/FZR1/FOXO4/KAT2A/BCL2L1/HSP90AB1/CUL4A/ZWILCH/STRADB/LAMTOR4/TFDP2/RBL2/CNOT7/PSMC5/NEK11/E4F1/UHMK1/GADD45A/RNF167/TNKS/CUL4A/RAD17/ZNF655/CDKN3/USP47/UHMK1/GFI1B/PSMG2/TAF6/ZNF655/MDM2/CHMP2A/FBXO6/PRKACB/AURKB/PCNA/EIF4G2/ATRX/DYNC1LI1/CUL4…
GOBP_NEGATIVE_REGULATION_OF_CELL_CYCLE_PHASE_TRANSITION	GOBP_NEGATIVE_REGULATION_OF_CELL_CYCLE_PHASE_TRANSITION	232	0.368577	2.27588	9.999e-05	0.000460642	0.000165767	16545	tags=48%, list=43%, signal=28%	RAD17/TFDP2/KANK2/ZNF655/PSME4/CDK1/MDM2/ZNF655/MDM2/MDM2/USP47/CDK1/CNOT4/FZR1/FOXO4/TFDP2/RBL2/CNOT7/PSMC5/GADD45A/RAD17/ZNF655/USP47/GFI1B/PSMG2/ZNF655/MDM2/AURKB/PCNA/DYNC1LI1/PSMD1/CDKN2A/FOXN3/ZFP36L1/TFDP3/PSMD5/PSMD8/FOXO4/AURKB/BTG2/PSMD1/BAX/RB1/ZFP36L2/PSMA5/RAD21/CNOT8/FHL1/UIMC1/PLAGL1/MDM4/BAX/ZNF385A/PRMT1/TFDP2/ZNF655/PTEN/CUL1/CNOT2/PCID2/FZR1/ATM/BRSK1/CDK5RAP2/PSMC6/CDC73/IK/PS…
GOBP_NEGATIVE_REGULATION_OF_CELL_CYCLE_PROCESS	GOBP_NEGATIVE_REGULATION_OF_CELL_CYCLE_PROCESS	315	0.361407	2.29188	9.999e-05	0.000460642	0.000165767	23711	tags=66%, list=61%, signal=26%	MAX/RAD17/TFDP2/KANK2/ZNF655/PSME4/CDK1/MDM2/ZNF655/HSP90AB1/MDM2/MDM2/USP47/CDK1/CNOT4/FZR1/FOXO4/KAT2A/HSP90AB1/TFDP2/RBL2/CNOT7/PSMC5/GADD45A/TNKS/RAD17/ZNF655/USP47/GFI1B/PSMG2/ZNF655/MDM2/CHMP2A/AURKB/PCNA/ATRX/DYNC1LI1/KAT2B/PSMD1/NANOS2/CDKN2A/FOXN3/ZFP36L1/TFDP3/PSMD5/PSMD8/HSP90AB1/FOXO4/AURKB/BTG2/PSMD1/BAX/ATRX/RB1/ZFP36L2/PSMA5/RAD21/CNOT8/RPL23/FHL1/UIMC1/PLAGL1/MDM4/BAX/ZNF385A/PRMT…
GOBP_NEGATIVE_REGULATION_OF_CELL_DEATH	GOBP_NEGATIVE_REGULATION_OF_CELL_DEATH	844	0.332629	2.23606	9.999e-05	0.000460642	0.000165767	14721	tags=41%, list=38%, signal=27%	NUP62/MAP2K4/NAT8/IL6ST/TXNDC12/BIRC2/PDCD10/IL6ST/FAIM/BCL2L1/KANK2/BCL2L1/PDCD10/CDK1/MDM2/HSP90AB1/UBE2O/DHRS2/AP2B1/UFM1/OGG1/BIRC2/MDM2/NFE2L2/MDM2/USP47/HSPA1A/SCRT2/CDK1/TAX1BP1/IL6ST/BCL2L1/UBA52/YBX3/BNIP3L/BCL2L1/HSP90AB1/MECP2/DNAJA1/STRADB/UFM1/TAX1BP1/OPA1/PROK2/GCLC/PEA15/CPEB4/PSMC5/RPS6KB1/VDAC2/CTTN/FOXP1/TEAD2/FOXP1/ITCH/PTRH2/CX3CR1/BDNF/ARG2/RB1CC1/IL6ST/NDNF/CAT/ITCH/FANK1/IL…
GOBP_NEGATIVE_REGULATION_OF_CELL_DIFFERENTIATION	GOBP_NEGATIVE_REGULATION_OF_CELL_DIFFERENTIATION	538	0.302429	1.98812	9.999e-05	0.000460642	0.000165767	16681	tags=43%, list=43%, signal=26%	PBX1/CUL4A/MBNL3/MEIS2/WWTR1/APPL2/MBNL3/CMTM5/CORO1C/TAL1/PBX1/NFE2L2/TSPO/PBX1/SOX6/FOXO4/SOX6/PCM1/TBX5/MECP2/CUL4A/DMTN/CDK12/CMTM5/DMTN/RC3H2/TRAK2/BDNF/MBNL3/SPAG9/NBR1/CUL4A/TRIM6/LSM1/HES5/BBS12/PPP2CA/TNFSF18/HMGB3/DMTN/MESP1/CUL4A/DLX1/DMTN/RUFY3/DDX6/KANK1/NFATC2/SFRP1/HOXA5/RNF10/MEIS2/ZFP36L1/SOCS1/RC3H1/CUL4A/HMGB3/PSEN1/DMTN/ANP32B/MBNL3/ABCG1/PBLD/LBX1/TP63/DMTN/FOXO4/DMTN/ZEB1/PP…
GOBP_NEGATIVE_REGULATION_OF_CELL_POPULATION_PROLIFERATION	GOBP_NEGATIVE_REGULATION_OF_CELL_POPULATION_PROLIFERATION	591	0.312538	2.06612	9.999e-05	0.000460642	0.000165767	17597	tags=44%, list=45%, signal=25%	NUP62/CDKN3/P3H2/PDCD10/KANK2/APPL2/PDCD10/ARG1/DHRS2/CD109/CTBP2/TSPO/PPP2R5C/HSPA1A/FOXO4/TBX5/EIF2AK1/IL24/DLG3/CELF1/CNOT7/IFT74/SH3BP4/TPM1/ARG2/MFN2/IGFBP6/ARG1/TPM1/CDKN3/TPM1/TPM1/IL15/IL24/KAT2B/EIF2AK1/CLDN19/PPP2R5C/IFT74/GPC3/KLF10/CDKN2A/SFRP1/RNF10/RC3H1/RBP4/LILRB2/SMAD2/TPM1/NUDT6/CDH13/PBLD/LBX1/FOXO4/BTG2/OGN/CNN1/BAX/RB1/BMPR2/TESC/IL12A/CELF1/PDCD1LG2/INPP5D/VGLL4/ADRA1A/BECN1…
GOBP_NEGATIVE_REGULATION_OF_CELLULAR_CATABOLIC_PROCESS	GOBP_NEGATIVE_REGULATION_OF_CELLULAR_CATABOLIC_PROCESS	221	0.368778	2.26784	9.999e-05	0.000460642	0.000165767	21430	tags=60%, list=55%, signal=27%	SCFD1/PBK/TAB3/RBM24/HSP90AB1/LEPR/TSPO/LEPR/YBX3/HSP90AB1/APOC3/CST3/TAB2/SECISBP2/THRAP3/GABARAPL2/LEPR/LEPR/PIK3CA/DAP/EIF4G2/YBX1/SNCA/TREM2/YBX3/AKT1/USP7/FURIN/SNCA/PSEN1/TIMP1/LARP1/TAB2/SECISBP2/HSP90AB1/LAPTM4B/MTMR2/SECISBP2/ANXA2/PARK7/SVIP/USP7/BMF/RPL23/APOC3/CAMLG/PINK1/ADRA1A/BECN1/BECN1/YBX1/EIF4G1/CNR1/HSP90AB1/LEP/FMR1/LAMP3/ALAD/CIRBP/UCHL5/OGT/PBK/SNCA/ADRA1A/STYX/EIF4G1/RPS7/…
GOBP_NEGATIVE_REGULATION_OF_CELLULAR_COMPONENT_ORGANIZATION	GOBP_NEGATIVE_REGULATION_OF_CELLULAR_COMPONENT_ORGANIZATION	641	0.317822	2.11032	9.999e-05	0.000460642	0.000165767	18591	tags=49%, list=48%, signal=27%	SPTA1/SCFD1/DLG4/TRIP12/BIRC2/ADCY6/TRIP12/BCL2L1/DCP2/BCL2L1/ATAD2B/TMOD1/CORO1C/TRIP12/BIRC2/TSPO/HSPA1A/SPTB/BCL2L1/DCP2/KAT2A/BCL2L1/DMTN/OPA1/APOC3/DNAJA4/CST3/TRIP12/DMTN/POT1/VDAC2/TRAK2/RAP1GAP/TRIP12/SPTB/CAPZA2/HUWE1/TNKS/PIK3CA/LPAR1/AIDA/VBP1/PSMG2/AURKB/SPTB/DMTN/ATRX/SPTB/FKBP4/DDX3X/DYNC1LI1/SNCA/WASF2/KAT2B/ZNF451/DMTN/RUFY3/PPM1A/AKT1/ADD2/KANK1/NANOS2/SNCA/DYRK1A/PPM1A/PSEN1/DMT…
GOBP_NEGATIVE_REGULATION_OF_CYTOKINE_PRODUCTION	GOBP_NEGATIVE_REGULATION_OF_CYTOKINE_PRODUCTION	254	0.307256	1.91314	9.999e-05	0.000460642	0.000165767	13707	tags=35%, list=35%, signal=23%	OTUD7B/APPL2/ARG1/HSP90AB1/HDAC9/TSPO/TAX1BP1/HSP90AB1/TAX1BP1/NPLOC4/FKBP1A/NUTF2/ITCH/CX3CR1/ARG2/ITCH/ARG1/CD2AP/MMP8/TAX1BP1/TIA1/FKBP1A/SLC2A10/TREM2/ERBIN/HLA-F/NFKBIL1/PPM1B/CMKLR1/FURIN/HSP90AB1/LAPTM4B/MAP2K5/PPARA/IL12A/PDCD1LG2/ERBIN/CARD18/POMC/SOCS5/INPP5D/ERBIN/CSK/CX3CR1/TYROBP/TAX1BP1/SUZ12/YY1/HSP90AB1/RARA/JAK3/OTUD5/RAC1/NFKBIL1/PYCARD/CR1/HMGB1/PPARA/MAVS/ASB1/TIGIT/CX3CL1/LGR…
GOBP_NEGATIVE_REGULATION_OF_DEVELOPMENTAL_PROCESS	GOBP_NEGATIVE_REGULATION_OF_DEVELOPMENTAL_PROCESS	740	0.295627	1.97574	9.999e-05	0.000460642	0.000165767	17607	tags=45%, list=45%, signal=26%	PBX1/CUL4A/MBNL3/MEIS2/WWTR1/APPL2/MBNL3/CMTM5/CORO1C/TAL1/PBX1/NFE2L2/TSPO/PBX1/SOX6/FZR1/YBX3/PGK1/FOXO4/SOX6/PCM1/TBX5/MECP2/CUL4A/KLF7/DMTN/CDK12/CST3/CMTM5/DMTN/RC3H2/TRAK2/GADD45A/BDNF/MBNL3/SPAG9/NBR1/HUWE1/CUL4A/TRIM6/LSM1/EPN2/HES5/BBS12/PPP2CA/TNFSF18/HYAL3/HMGB3/E2F2/RSPO2/DMTN/MESP1/HSPG2/YBX1/YBX3/CUL4A/DLX1/DMTN/RUFY3/DDX6/KANK1/PGK1/NFATC2/SFRP1/HOXA5/RNF10/MEIS2/ZFP36L1/SOCS1/RC3H…
GOBP_NEGATIVE_REGULATION_OF_GENE_EXPRESSION	GOBP_NEGATIVE_REGULATION_OF_GENE_EXPRESSION	996	0.356679	2.41562	9.999e-05	0.000460642	0.000165767	13707	tags=39%, list=35%, signal=27%	RPS29/NUP62/RPS21/CPEB1/SRSF9/PRR5L/OTUD7B/RPL28/SHMT1/TNPO1/WWP2/RPS5/PDCD10/TNRC6B/FXR1/TNP1/ZMPSTE24/NUP98/DCP2/IGF2BP2/SERPINF2/APPL2/UBR2/PDCD10/ATAD2B/ARG1/CAPRIN2/RBM24/PSME4/IGF2BP2/UBR2/NUP98/HSP90AB1/HDAC9/TSPO/SMG7/HNRNPA2B1/MOV10L1/HSPA1A/IGF2BP2/TAX1BP1/CNOT4/EXOSC5/DCP2/SLFN14/UBA52/YBX3/CSDE1/RPS5/RIDA/HSP90AB1/RPS20/MECP2/SRCAP/EIF2AK1/CSDE1/UBR2/SCMH1/IGF2BP2/TAX1BP1/SERBP1/NPLOC…
GOBP_NEGATIVE_REGULATION_OF_GROWTH	GOBP_NEGATIVE_REGULATION_OF_GROWTH	219	0.268276	1.64802	9.999e-05	0.000460642	0.000165767	25610	tags=64%, list=66%, signal=22%	CAPRIN2/HSPA1A/EI24/TBX5/ST20/SH3BP4/SPAG9/PPP2CA/DDX3X/SMARCA4/GPC3/CDKN2A/SFRP1/SMARCA4/CAPRIN2/RBP4/WWC3/PPARA/RB1/BMPR2/FHL1/GDF9/OSGIN2/VGLL4/RNF6/YY1/PTEN/SEMA6B/SMARCA4/SPAG9/ALOX15B/GNG4/STK11/SOCS2/IP6K2/NKD1/PTCH1/GDF9/WWC1/SEMA4D/GDF9/ST7L/VGLL4/PPARA/ADRB2/DACT3/ST7L/CTDP1/UBAP2/FGF13/UBAP2/HNF4A/PPP1R9B/HNF4A/SMARCA4/PPARG/CDKN1B/MT1E/DDX3X/SEMA4D/OSTN/DCSTAMP/MUL1/FGF13/PPARG/NDRG3/…
GOBP_NEGATIVE_REGULATION_OF_HYDROLASE_ACTIVITY	GOBP_NEGATIVE_REGULATION_OF_HYDROLASE_ACTIVITY	391	0.315814	2.03391	9.999e-05	0.000460642	0.000165767	17544	tags=45%, list=45%, signal=25%	KNG1/SERPINF2/UBE2O/PKMYT1/LEPR/WNK1/HDAC9/CD109/USP47/LEPR/DLG3/APOC3/CST3/SPP2/FKBP1A/SH3BP4/SERPINB7/SERPINB6/WNK1/WNK1/SERPINI1/MYO1D/LEPR/LEPR/USP47/FKBP1A/GZMA/DDX3X/C5/WFDC10B/SERPINB6/SNCA/UMODL1/AKT1/GPC3/MAPK7/FURIN/SNCA/TNK2/VTN/TIMP1/AHSG/FKBP1B/SERPINB7/BCAS3/COL6A3/ANXA2/AGT/PARK7/MAP2K5/WFIKKN2/ITIH3/SERPINI1/APOC3/CARD18/ENSA/ZFYVE1/SORT1/FKBP1B/GAPDH/PEBP1/SLC39A14/PXK/LAMP3/PCID…
GOBP_NEGATIVE_REGULATION_OF_IMMUNE_SYSTEM_PROCESS	GOBP_NEGATIVE_REGULATION_OF_IMMUNE_SYSTEM_PROCESS	352	0.257202	1.64416	9.999e-05	0.000460642	0.000165767	24456	tags=61%, list=63%, signal=23%	CUL4A/ARG1/LPXN/CUL4A/NPLOC4/RC3H2/CNOT7/ITCH/ARG2/ITCH/CUL4A/ARG1/TNFSF18/HMGB3/C5/CUL4A/PPP3CB/AKT1/SFRP1/HLA-F/PPM1B/SOCS1/RC3H1/CUL4A/HMGB3/PLCL2/LILRB2/C4BPB/TMEM176B/PLCL2/CARTPT/NLRP6/GPR17/PDCD1LG2/LRFN5/SOCS5/INPP5D/PIK3R1/YTHDF3/RC3H2/ADAR/GPER1/RC3H2/TYROBP/CNR1/RARA/CD59/JAK3/KLRD1/ATM/ADAR/WASL/RNF26/CR1/RC3H2/HMGB1/CD55/SEC14L1/CLEC4G/PELI1/LDLR/C4BPA/CD22/CD86/DLG1/PHPT1/CRK/TIGIT/…
GOBP_NEGATIVE_REGULATION_OF_INTRACELLULAR_SIGNAL_TRANSDUCTION	GOBP_NEGATIVE_REGULATION_OF_INTRACELLULAR_SIGNAL_TRANSDUCTION	437	0.329672	2.13886	9.999e-05	0.000460642	0.000165767	16932	tags=44%, list=44%, signal=26%	NUP62/TXNDC12/OTUD7B/RANBP9/BCL2L1/PBK/BCL2L1/UBR2/OPTN/UBR2/MDM2/MDM2/NFE2L2/MDM2/PPP2R5C/USP47/HSPA1A/TNIP1/BCL2L1/YBX3/BCL2L1/DNAJA1/UBR2/MAP2K3/OPA1/NPLOC4/VDAC2/MAP2K3/SH3BP4/ITCH/ITCH/MFN2/OPTN/MARK3/CD2AP/STAMBP/LPAR1/USP47/AIDA/PPP2CA/MDM2/MARK3/DYRK3/DDX3X/YBX3/USP10/NCOR1/PPM1A/AKT1/PDE2A/PPP2R5C/SESN3/KANK1/DYRK3/MAPK7/SFRP1/ERBIN/PPM1B/DAG1/DYRK1A/PPM1A/HIPK3/WWC3/DNAJA1/NPRL3/INPP5E/…
GOBP_NEGATIVE_REGULATION_OF_ION_TRANSPORT	GOBP_NEGATIVE_REGULATION_OF_ION_TRANSPORT	265	0.354189	2.21487	9.999e-05	0.000460642	0.000165767	7261	tags=29%, list=19%, signal=24%	YOD1/NEDD4L/PKDCC/CLIC2/WWP2/NEDD4L/CALM1/APPL2/ATP7A/NEDD4L/CD36/NEDD4L/WNK1/UFM1/CAB39/SUMO1/ATP7A/GRB10/KLF7/UFM1/DMTN/APOC3/ARL6IP5/PEA15/DMTN/CD36/WNK1/CD36/WNK1/CD36/RSAD2/ERLEC1/STXBP3/NEDD4L/DMTN/LMAN1/SNCA/SNX3/DMTN/AKT1/OXSR1/PEA15/UBQLN1/SFRP1/BARD1/GOPC/SLC43A2/SNCA/CD36/TRH/SLC43A2/DMTN/LILRB2/FKBP1B/CD36/DMTN/AKT2/DMTN/KCNRG/PARK7/SVIP/CARTPT/IL12A/SLC43A2/APOC3/AKT2/CSK/FKBP1B/CD36…
GOBP_NEGATIVE_REGULATION_OF_KINASE_ACTIVITY	GOBP_NEGATIVE_REGULATION_OF_KINASE_ACTIVITY	230	0.341906	2.10982	9.999e-05	0.000460642	0.000165767	18762	tags=49%, list=48%, signal=26%	NUP62/SMYD3/WWTR1/SH3BP5L/CORO1C/WNK1/DNAJA1/GADD45A/WNK1/WNK1/PIP4K2A/AIDA/PPP2CA/PIP4K2A/SNCA/SLC8A1/KAT2B/CHORDC1/AKT1/CDKN2A/SFRP1/HEXIM1/SOCS1/SNCA/PSEN1/HIPK3/DNAJA1/AHSG/NCK1/AGT/PARK7/DUSP5/CHORDC1/NCK1/RB1/TESC/COX11/SOCS5/MAPK8IP1/SNX6/HIPK3/SLC8A3/NPRL2/CSK/ADAR/PRKAR2B/ITGB1BP1/PKIG/SH3BP5/PTEN/CAMK2N2/CDKN1C/CHORDC1/ADAR/MAPT/MAPT/PYCARD/PPIA/INPP5K/DVL1/SNCA/YWHAG/SNX6/PRDX3/GADD45A…
GOBP_NEGATIVE_REGULATION_OF_LOCOMOTION	GOBP_NEGATIVE_REGULATION_OF_LOCOMOTION	288	0.301187	1.89644	9.999e-05	0.000460642	0.000165767	15860	tags=41%, list=41%, signal=25%	JUP/PDCD10/SVBP/PDCD10/CORO1C/NFE2L2/TBX5/MECP2/IL24/DNAJA4/GADD45A/TPM1/CX3CR1/TPM1/NRG3/TPM1/C5/SRGAP2/TPM1/IL24/CLDN19/AKT1/ARRDC3/KANK1/MITF/RAP2A/SFRP1/DAG1/SVBP/TPM1/TIMP1/PBLD/MAP2K5/ADAMTS9/FOXO3/FOXO3/ENG/HDAC5/HAS1/SRGAP2/CX3CR1/ITGB1BP1/PTEN/SEMA6B/IL24/ALOX15B/DNAJA4/RAC1/SP100/FRMD5/WASL/ABHD6/WAS/NRG3/SEMA4D/CTNNA1/HMGB1/MITF/DNAJA4/GADD45A/SP100/DAG1/STK26/PIP5KL1/DUSP22/MIIP/SP100…
GOBP_NEGATIVE_REGULATION_OF_MITOTIC_CELL_CYCLE	GOBP_NEGATIVE_REGULATION_OF_MITOTIC_CELL_CYCLE	282	0.36332	2.28379	9.999e-05	0.000460642	0.000165767	15630	tags=45%, list=40%, signal=27%	MAP3K20/RAD17/BCL2L1/TFDP2/KANK2/BCL2L1/MAP3K20/ZNF655/PSME4/CDK1/MDM2/ZNF655/MDM2/MDM2/USP47/CDK1/CNOT4/BCL2L1/FOXO4/BCL2L1/ZWILCH/TFDP2/RBL2/CNOT7/PSMC5/NEK11/E4F1/GADD45A/RAD17/ZNF655/USP47/GFI1B/PSMG2/ZNF655/MDM2/AURKB/PCNA/DYNC1LI1/PSMD1/CDKN2A/FOXN3/ZFP36L1/TFDP3/PSMD5/PSMD8/FOXO4/AURKB/BTG2/PSMD1/BAX/RB1/ZFP36L2/PSMA5/RAD21/CNOT8/FHL1/PLAGL1/MDM4/BAX/ZNF385A/PRMT1/TFDP2/ZNF655/PTEN/CUL1/CN…
GOBP_NEGATIVE_REGULATION_OF_MOLECULAR_FUNCTION	GOBP_NEGATIVE_REGULATION_OF_MOLECULAR_FUNCTION	991	0.324196	2.19535	9.999e-05	0.000460642	0.000165767	16932	tags=44%, list=44%, signal=27%	NUP62/KNG1/SMYD3/NEDD4L/MTURN/CLIC2/WWP2/NEDD4L/CALM1/WWTR1/SLC4A1/SERPINF2/TXNIP/SH3BP5L/NEDD4L/CORO1C/UBE2O/PKMYT1/LEPR/NEDD4L/WNK1/USP33/HDAC9/CD109/CAB39/USP47/SUMO1/DYNLL1/TAX1BP1/COMMD6/TXNIP/LEPR/DNAJA1/TAX1BP1/DLG3/APOC3/CST3/DYNLL1/RWDD3/EIF2S1/SPP2/POT1/FKBP1A/SH3BP4/DDX11/SERPINB7/GADD45A/ITCH/SERPINB6/WNK1/CAT/ITCH/WNK1/TNKS/RNH1/SERPINI1/PIP4K2A/MYO1D/TAX1BP1/LEPR/LEPR/NEDD4L/USP47/A…
GOBP_NEGATIVE_REGULATION_OF_MULTICELLULAR_ORGANISMAL_PROCESS	GOBP_NEGATIVE_REGULATION_OF_MULTICELLULAR_ORGANISMAL_PROCESS	878	0.288032	1.93955	9.999e-05	0.000460642	0.000165767	17891	tags=46%, list=46%, signal=26%	TRPV3/KNG1/TRPV3/OTUD7B/SPX/JUP/CUL4A/PDCD10/SVBP/SERPINF2/APPL2/PDCD10/ARG1/CORO1C/HSP90AB1/HDAC9/TSPO/TAX1BP1/SOX6/YBX3/PGK1/FOXO4/SOX6/PCM1/HSP90AB1/TBX5/MECP2/CUL4A/KLF7/TAX1BP1/APOC3/DNAJA4/CST3/NPLOC4/RC3H2/TRAK2/FKBP1A/NUTF2/GADD45A/ITCH/CX3CR1/ARG2/ITCH/CUL4A/ARG1/CD2AP/MMP8/TAX1BP1/TIA1/EPN2/HES5/PPP2CA/TNFSF18/FKBP1A/HMGB3/E2F2/RSPO2/MESP1/SLC2A10/KREMEN2/HSPG2/TREM2/IL15/YBX3/CUL4A/P2R…
GOBP_NEGATIVE_REGULATION_OF_NUCLEOBASE_CONTAINING_COMPOUND_METABOLIC_PROCESS	GOBP_NEGATIVE_REGULATION_OF_NUCLEOBASE_CONTAINING_COMPOUND_METABOLIC_PROCESS	1289	0.335334	2.29408	9.999e-05	0.000460642	0.000165767	18961	tags=50%, list=49%, signal=28%	ZIC2/ZNF248/NEDD4L/MAX/SRSF9/THAP5/OTUD7B/TRIP12/MOSPD1/WWP2/TRIP12/NEDD4L/MTA2/SAP130/MEIS2/TNP1/ZMPSTE24/TFDP2/DCP2/WWTR1/SLC4A1/KANK2/CUX1/TXNIP/UBR2/ATAD2B/USP2/RBM24/NEDD4L/TAL1/UBR2/CD36/MDM2/NEDD4L/TRIP12/ZNF91/OGG1/HDAC9/MDM2/TDP2/CTBP2/HNRNPA2B1/MDM2/CREG1/USP47/SUMO1/HSPA1A/SCRT2/ZNF568/SOX6/TXNIP/CREM/DCP2/UBA52/YBX3/MEF2A/MXI1/SOX6/NCOA2/PRDM5/MECP2/KLF7/UBR2/UBE2D1/SCMH1/GCLC/TRIP12/…
GOBP_NEGATIVE_REGULATION_OF_ORGANELLE_ORGANIZATION	GOBP_NEGATIVE_REGULATION_OF_ORGANELLE_ORGANIZATION	307	0.346615	2.19403	9.999e-05	0.000460642	0.000165767	18570	tags=52%, list=48%, signal=28%	SPTA1/SCFD1/BCL2L1/DCP2/BCL2L1/TMOD1/TSPO/HSPA1A/SPTB/BCL2L1/DCP2/KAT2A/BCL2L1/DMTN/OPA1/DMTN/POT1/SPTB/CAPZA2/HUWE1/TNKS/PIK3CA/PSMG2/AURKB/SPTB/DMTN/ATRX/SPTB/FKBP4/DYNC1LI1/SNCA/WASF2/KAT2B/DMTN/AKT1/ADD2/KANK1/NANOS2/SNCA/DYRK1A/DMTN/LILRB2/DMTN/AURKB/DMTN/TJP1/MAPRE1/TFRC/ATRX/DYRK1A/RAD21/WASF2/TMSB4Y/LIMK2/PINK1/WASHC2C/TMSB15A/MYADM/BECN1/BECN1/TMSB15B/PIK3R1/ADD1/CORO1A/SLX1B/ADD1/TJP1/C…
GOBP_NEGATIVE_REGULATION_OF_PEPTIDASE_ACTIVITY	GOBP_NEGATIVE_REGULATION_OF_PEPTIDASE_ACTIVITY	219	0.312358	1.91882	9.999e-05	0.000460642	0.000165767	16645	tags=44%, list=43%, signal=26%	KNG1/SERPINF2/UBE2O/CD109/USP47/CST3/SPP2/SERPINB7/SERPINB6/SERPINI1/USP47/DDX3X/C5/WFDC10B/SERPINB6/SNCA/UMODL1/AKT1/GPC3/FURIN/SNCA/VTN/TIMP1/AHSG/SERPINB7/COL6A3/ANXA2/AGT/PARK7/MAP2K5/WFIKKN2/ITIH3/SERPINI1/CARD18/GAPDH/PEBP1/LAMP3/PCID2/NOL3/SMR3A/BIRC6/TNFAIP8/CR1/UCHL5/SNCA/XIAP/PRDX3/NAIP/SERPINB6/SERPINA3/WFDC3/VEGFA/SPINK2/PICALM/BIN1/AMBP/APLP2/DDX3X/RFFL/VEGFA/CD44/SERPINH1/CSNK2A1/AP…
GOBP_NEGATIVE_REGULATION_OF_PHOSPHORUS_METABOLIC_PROCESS	GOBP_NEGATIVE_REGULATION_OF_PHOSPHORUS_METABOLIC_PROCESS	453	0.338661	2.20318	9.999e-05	0.000460642	0.000165767	18574	tags=51%, list=48%, signal=27%	NUP62/SMYD3/PRR5L/CALM1/PBK/WWTR1/SLC4A1/SH3BP5L/DMD/CORO1C/PKMYT1/WNK1/CD109/DYNLL1/DNAJA1/ATG14/DMTN/DLG3/DYNLL1/DMTN/FKBP1A/GADD45A/WNK1/SPAG9/WNK1/FKBP8/FKBP8/PIP4K2A/MYO1D/AIDA/PPP2CA/FKBP1A/DMTN/PIP4K2A/SLC27A1/SNCA/SLC8A1/KAT2B/DMTN/CHORDC1/NCOR1/AKT1/CDKN2A/SFRP1/HEXIM1/NTF3/SOCS1/SNCA/PSEN1/DMTN/HIPK3/DNAJA1/PBLD/AHSG/FKBP1B/NCK1/DMTN/PDGFA/DMTN/AGT/PARK7/DUSP5/PPARA/BAX/CHORDC1/NCK1/RB1…
GOBP_NEGATIVE_REGULATION_OF_PHOSPHORYLATION	GOBP_NEGATIVE_REGULATION_OF_PHOSPHORYLATION	351	0.344612	2.20259	9.999e-05	0.000460642	0.000165767	16057	tags=44%, list=41%, signal=27%	NUP62/SMYD3/PRR5L/CALM1/PBK/WWTR1/SLC4A1/SH3BP5L/DMD/CORO1C/WNK1/CD109/DYNLL1/DNAJA1/ATG14/DMTN/DYNLL1/DMTN/GADD45A/WNK1/SPAG9/WNK1/FKBP8/FKBP8/PIP4K2A/AIDA/PPP2CA/DMTN/PIP4K2A/SNCA/SLC8A1/KAT2B/DMTN/CHORDC1/NCOR1/AKT1/CDKN2A/SFRP1/HEXIM1/NTF3/SOCS1/SNCA/PSEN1/DMTN/HIPK3/DNAJA1/PBLD/AHSG/NCK1/DMTN/DMTN/AGT/PARK7/DUSP5/PPARA/BAX/CHORDC1/NCK1/RB1/TESC/COX11/SOCS5/MYADM/MAPK8IP1/SNX6/ENG/HIPK3/SLC8A…
GOBP_NEGATIVE_REGULATION_OF_PROTEIN_METABOLIC_PROCESS	GOBP_NEGATIVE_REGULATION_OF_PROTEIN_METABOLIC_PROCESS	927	0.323227	2.18222	9.999e-05	0.000460642	0.000165767	16522	tags=44%, list=42%, signal=27%	NUP62/KNG1/SMYD3/CPEB1/PRR5L/TRIP12/SHMT1/TRIP12/TNRC6B/SVBP/CALM1/FXR1/PBK/WWTR1/IGF2BP2/SERPINF2/SH3BP5L/DMD/CAPRIN2/RBM24/CORO1C/IGF2BP2/HSP90AB1/UBE2O/TRIP12/WNK1/CD109/TSPO/USP47/HSPA1A/IGF2BP2/RIDA/HSP90AB1/EIF2AK1/DNAJA1/ATG14/IGF2BP2/DMTN/CST3/TRIP12/EIF2S1/SPP2/CPEB4/DMTN/CELF1/CNOT7/FKBP1A/SERPINB7/GADD45A/SERPINB6/WNK1/TRIP12/SPAG9/WNK1/FKBP8/NCOA7/GABARAPL2/FKBP8/SERPINI1/CPEB4/TIA1/U…
GOBP_NEGATIVE_REGULATION_OF_PROTEIN_MODIFICATION_PROCESS	GOBP_NEGATIVE_REGULATION_OF_PROTEIN_MODIFICATION_PROCESS	487	0.314517	2.05593	9.999e-05	0.000460642	0.000165767	18222	tags=48%, list=47%, signal=26%	NUP62/SMYD3/PRR5L/TRIP12/TRIP12/SVBP/CALM1/PBK/WWTR1/SH3BP5L/DMD/CORO1C/TRIP12/WNK1/CD109/TSPO/HSPA1A/DNAJA1/ATG14/DMTN/TRIP12/DMTN/FKBP1A/GADD45A/WNK1/TRIP12/SPAG9/WNK1/FKBP8/NCOA7/FKBP8/AIDA/PPP2CA/FKBP1A/DMTN/NXN/SNCA/SLC8A1/KAT2B/ZNF451/DMTN/CHORDC1/AKT1/CDKN2A/SFRP1/HEXIM1/NTF3/SOCS1/SNCA/PSEN1/DMTN/HIPK3/SVBP/DNAJA1/PBLD/FKBP1B/NCK1/DMTN/USP4/DMTN/AGT/PARK7/DUSP5/BAX/CHORDC1/NCK1/RB1/TESC/R…
GOBP_NEGATIVE_REGULATION_OF_PROTEOLYSIS	GOBP_NEGATIVE_REGULATION_OF_PROTEOLYSIS	294	0.313676	1.97882	9.999e-05	0.000460642	0.000165767	16505	tags=45%, list=42%, signal=26%	KNG1/PBK/SERPINF2/HSP90AB1/UBE2O/CD109/USP47/HSP90AB1/CST3/SPP2/SERPINB7/SERPINB6/GABARAPL2/SERPINI1/USP47/DDX3X/C5/WFDC10B/SERPINB6/SNCA/UMODL1/AKT1/USP7/GPC3/FURIN/SNCA/PSEN1/VTN/TIMP1/AHSG/SERPINB7/HSP90AB1/COL6A3/ANXA2/AGT/PARK7/MAP2K5/SVIP/USP7/WFIKKN2/ITIH3/SERPINI1/RPL23/CARD18/CAMLG/IDE/GAPDH/PEBP1/CLN8/HSP90AB1/LAMP3/PCID2/NOL3/CHAC1/SMR3A/BIRC6/ALAD/TNFAIP8/CR1/UCHL5/OGT/PBK/SNCA/XIAP/P…
GOBP_NEGATIVE_REGULATION_OF_RESPONSE_TO_STIMULUS	GOBP_NEGATIVE_REGULATION_OF_RESPONSE_TO_STIMULUS	1429	0.316242	2.17127	9.999e-05	0.000460642	0.000165767	16282	tags=43%, list=42%, signal=27%	NUP62/KNG1/TXNDC12/PRR5L/LEPROT/OTUD7B/KIF26A/SCYL2/TRIP12/SPX/WWP2/SCYL2/TRIP12/RANBP9/FAIM/BCL2L1/PBK/WWTR1/IL1RN/SERPINF2/FEM1A/KANK2/APPL2/BCL2L1/UBR2/OPTN/ARG1/PSME4/LPXN/UBR2/MDM2/TRIP12/STAM/OGG1/MDM2/NFE2L2/CD109/MDM2/PPP2R5C/USP47/HSPA1A/SCRT2/TNIP1/BCL2L1/UBA52/YBX3/RGS6/BCL2L1/GRB10/KLF7/DNAJA1/UBR2/STRADB/MAP2K3/MLLT3/OPA1/NPLOC4/RGS6/TRIP12/ARL6IP5/PEA15/RC3H2/CNOT7/PSMC5/RPS6KB1/NUD…
GOBP_NEGATIVE_REGULATION_OF_SIGNALING	GOBP_NEGATIVE_REGULATION_OF_SIGNALING	1215	0.324322	2.21383	9.999e-05	0.000460642	0.000165767	14858	tags=40%, list=38%, signal=27%	NUP62/TXNDC12/PRR5L/LEPROT/OTUD7B/KIF26A/SCYL2/WWP2/SCYL2/ACHE/RANBP9/FAIM/BCL2L1/PBK/WWTR1/IL1RN/KANK2/BCL2L1/UBR2/OPTN/ARG1/PSME4/LPXN/UBR2/MDM2/STAM/MDM2/NFE2L2/CD109/MDM2/PPP2R5C/USP47/HSPA1A/SCRT2/TNIP1/BCL2L1/UBA52/YBX3/RGS6/BCL2L1/GRB10/KLF7/RAP1B/DNAJA1/UBR2/STRADB/ACHE/MAP2K3/MLLT3/OPA1/NPLOC4/RGS6/PEA15/CNOT7/PSMC5/RPS6KB1/VDAC2/MAP2K3/CTTN/FOXP1/SH3BP4/FOXP1/ITCH/LY96/CX3CR1/BDNF/RB1CC…
GOBP_NEGATIVE_REGULATION_OF_TRANSCRIPTION_BY_RNA_POLYMERASE_II	GOBP_NEGATIVE_REGULATION_OF_TRANSCRIPTION_BY_RNA_POLYMERASE_II	796	0.323283	2.16795	9.999e-05	0.000460642	0.000165767	17485	tags=45%, list=45%, signal=26%	ZNF248/NEDD4L/MAX/THAP5/OTUD7B/MOSPD1/WWP2/NEDD4L/MTA2/SAP130/MEIS2/WWTR1/KANK2/CUX1/TXNIP/USP2/NEDD4L/TAL1/CD36/MDM2/NEDD4L/HDAC9/MDM2/CTBP2/HNRNPA2B1/MDM2/SUMO1/HSPA1A/SCRT2/ZNF568/TXNIP/CREM/UBA52/YBX3/MEF2A/MXI1/NCOA2/PRDM5/MECP2/KLF7/UBE2D1/CD36/E4F1/FOXP1/GADD45A/FOXP1/COPS2/CD36/HSF4/ZBTB25/LCOR/MIER1/IRX1/CD36/FOXP1/MXI1/ZFP37/USP9X/NEDD4L/HNRNPA2B1/CGGBP1/DNAJC17/HES5/GFI1B/USP9X/TBL1XR1…
GOBP_NEGATIVE_REGULATION_OF_TRANSFERASE_ACTIVITY	GOBP_NEGATIVE_REGULATION_OF_TRANSFERASE_ACTIVITY	257	0.351464	2.19089	9.999e-05	0.000460642	0.000165767	16057	tags=43%, list=41%, signal=26%	NUP62/SMYD3/WWTR1/SH3BP5L/CORO1C/WNK1/DNAJA1/POT1/GADD45A/WNK1/WNK1/PIP4K2A/AIDA/PPP2CA/PIP4K2A/SNCA/SLC8A1/KAT2B/CHORDC1/AKT1/CDKN2A/SFRP1/HEXIM1/SOCS1/SNCA/PSEN1/HIPK3/DNAJA1/AHSG/NCK1/AGT/PARK7/DUSP5/CHORDC1/NCK1/RB1/TESC/COX11/RPL23/SOCS5/MAPK8IP1/SNX6/HIPK3/SLC8A3/NPRL2/CSK/ADAR/PRKAR2B/ITGB1BP1/PKIG/SH3BP5/PTEN/CAMK2N2/CDKN1C/CHORDC1/ADAR/MAPT/MAPT/PYCARD/PPIA/INPP5K/DVL1/SNCA/YWHAG/SNX6/PR…
GOBP_NEGATIVE_REGULATION_OF_TRANSPORT	GOBP_NEGATIVE_REGULATION_OF_TRANSPORT	371	0.347167	2.22813	9.999e-05	0.000460642	0.000165767	14898	tags=44%, list=38%, signal=28%	YOD1/ARFIP1/NEDD4L/DLG4/PKDCC/CLIC2/SPX/WWP2/NEDD4L/CALM1/APPL2/ATP7A/NEDD4L/CD36/NEDD4L/WNK1/UFM1/CAB39/SUMO1/ATP7A/GRB10/KLF7/RAP1B/UFM1/DMTN/APOC3/ARL6IP5/PEA15/DMTN/CD36/WNK1/CD36/WNK1/CD36/RSAD2/ERLEC1/STXBP3/NEDD4L/DMTN/LMAN1/SNCA/SNX3/DMTN/AKT1/OXSR1/PEA15/UBQLN1/SFRP1/BARD1/HLA-F/GOPC/SLC43A2/SNCA/CD36/TRH/SLC43A2/OXT/DMTN/LILRB2/NRG1/FKBP1B/CD36/DMTN/MTMR2/AKT2/DMTN/KCNRG/PARK7/SVIP/IL11…
GOBP_NERVOUS_SYSTEM_PROCESS	GOBP_NERVOUS_SYSTEM_PROCESS	1120	0.281545	1.91593	9.999e-05	0.000460642	0.000165767	19518	tags=50%, list=50%, signal=27%	ZIC2/RELN/UBR3/DLG4/GNAS/ESPN/SPX/GNAS/AGTPBP1/MEIS2/BBS7/ZMPSTE24/PNOC/OR10H5/RELN/NLGN4Y/CD36/OR6N2/GLS/TTC25/UBR3/HEXB/PDE4A/KAT2A/CCDC50/MECP2/RGR/OPA1/PROK2/OR7A5/OR2L2/ARL6IP5/CD36/RPS6KB1/OR2T12/OR12D2/OR4D6/CRYGB/PAK6/PJA2/SERPINB6/GABRA6/CX3CR1/BDNF/CD36/HSF4/DDHD2/CD36/DHRS3/SLC6A1/OR8G1/OTOG/OR9K2/CLIC5/CELF4/CHM/HTT/TTC25/SERPINB6/P2RX4/PPP3CB/CLDN19/AKT1/RBP3/CRYGN/UBA5/PIP/PRCD/RNF1…
GOBP_NEUROGENESIS	GOBP_NEUROGENESIS	1451	0.310775	2.13501	9.999e-05	0.000460642	0.000165767	19302	tags=49%, list=50%, signal=27%	SPTA1/PBX1/IL6ST/BLOC1S6/RELN/MICALL1/ITSN1/NEDD4L/DLG4/EML1/SCYL2/ADCY6/SCYL2/RANBP9/NEDD4L/IL6ST/NCOA1/FAIM/AGTPBP1/SVBP/LRTM2/HSP90AA1/PDLIM5/APPL2/EML1/CUX1/RELN/FZD8/PDLIM5/ATP7A/CAPRIN2/L1CAM/NEDD4L/CDK1/LRRC7/TAL1/HSP90AB1/LEPR/BLOC1S6/NEDD4L/ELP3/WNK1/BTBD1/BSG/USP33/BLOC1S6/HDAC9/TDP2/PBX1/NFE2L2/TSPO/PBX1/ROGDI/SCRT2/CDK1/ATP7A/IL6ST/SOX6/EIF2B4/HEXB/SPTB/LEPR/MEF2A/TBC1D23/SOX6/PCM1/HS…
GOBP_NEURON_DEATH	GOBP_NEURON_DEATH	306	0.311444	1.97101	9.999e-05	0.000460642	0.000165767	20590	tags=54%, list=53%, signal=26%	MAP2K4/MAX/HSP90AB1/AP2B1/HSP90AB1/MECP2/ARL6IP5/EIF2S1/CPEB4/CX3CR1/BDNF/NDNF/SLC25A27/CPEB4/PIK3CA/SNCA/DLX1/AKT1/LANCL1/HLA-F/NTF3/SNCA/RRAS2/MAP2K4/PSEN1/HSP90AB1/TP63/DIABLO/AKT2/BTG2/PARK7/PPARA/CPEB4/BAX/RB1/FOXO3/AP2B1/GCLM/BCL2L11/TP63/KRAS/PINK1/FOXO3/SNX6/CREB1/BAX/AKT2/CORO1A/JAK2/EIF4G1/MAP3K12/GAPDH/CX3CR1/PTK2B/CRLF1/TYROBP/HSP90AB1/CREB1/MAX/AMBRA1/ATM/REST/REST/UBB/MAPT/MAPT/CSF1…
GOBP_NEURON_DEVELOPMENT	GOBP_NEURON_DEVELOPMENT	1008	0.320566	2.17216	9.999e-05	0.000460642	0.000165767	19616	tags=49%, list=50%, signal=26%	SPTA1/PBX1/BLOC1S6/RELN/MICALL1/ITSN1/NEDD4L/DLG4/SCYL2/ADCY6/SCYL2/RANBP9/NEDD4L/SVBP/LRTM2/HSP90AA1/PDLIM5/CUX1/RELN/PDLIM5/ATP7A/CAPRIN2/L1CAM/NEDD4L/LRRC7/HSP90AB1/BLOC1S6/NEDD4L/WNK1/BSG/USP33/BLOC1S6/TDP2/PBX1/NFE2L2/TSPO/PBX1/ATP7A/SPTB/MEF2A/TBC1D23/HSP90AB1/DPYSL2/GRB10/MECP2/KLF7/SPAST/OPA1/HPRT1/DPYSL5/NRN1L/TRAK2/CTTN/UHMK1/TSPAN2/PAK6/PBX3/TENM3/TCTN1/WNK1/BDNF/RAP1GAP/ITSN1/NDNF/SPT…
GOBP_NEURON_DIFFERENTIATION	GOBP_NEURON_DIFFERENTIATION	1224	0.318064	2.1717	9.999e-05	0.000460642	0.000165767	19616	tags=49%, list=50%, signal=26%	SPTA1/PBX1/BLOC1S6/RELN/MICALL1/ITSN1/NEDD4L/DLG4/SCYL2/ADCY6/SCYL2/RANBP9/NEDD4L/NCOA1/AGTPBP1/SVBP/LRTM2/HSP90AA1/PDLIM5/CUX1/RELN/FZD8/PDLIM5/ATP7A/CAPRIN2/L1CAM/NEDD4L/LRRC7/TAL1/HSP90AB1/BLOC1S6/NEDD4L/WNK1/BSG/USP33/BLOC1S6/HDAC9/TDP2/PBX1/NFE2L2/TSPO/PBX1/ATP7A/SPTB/MEF2A/TBC1D23/HSP90AB1/DPYSL2/GRB10/MECP2/KLF7/SPAST/OPA1/NGRN/HPRT1/DPYSL5/NRN1L/TRAK2/CTTN/UHMK1/TSPAN2/PAK6/PBX3/COPS2/TEN…
GOBP_NEURON_PROJECTION_GUIDANCE	GOBP_NEURON_PROJECTION_GUIDANCE	252	0.301127	1.87389	9.999e-05	0.000460642	0.000165767	17774	tags=41%, list=46%, signal=23%	SPTA1/RELN/RANBP9/LRTM2/RELN/L1CAM/BSG/USP33/SPTB/DPYSL2/GRB10/KLF7/DPYSL5/BDNF/RAP1GAP/SPTB/NOTCH3/PIK3CA/KIF5B/SPTB/SPTB/BSG/MAPK7/DAG1/USP33/TBR1/BMPR2/EFNB3/MAPK3/PIK3R1/MAPK1/PTK2/UNC5D/PLXNA2/SEMA6B/RAC1/CHL1/PTK2/NFASC/PTCH1/LAMA3/SEMA4D/DVL1/DAB1/OTX2/SHC1/BSG/DAG1/ZSWIM8/IRS2/KALRN/LAMA5/RAC1/BDNF/VEGFA/MAPK7/CXCL12/FEZF2/SEMA4D/VEGFA/DOK1/PLXNB1/LGR6/RAP1GAP/LMX1A/PLXNB3/FEZF2/SEMA4A/FE…
GOBP_NUCLEAR_CHROMOSOME_SEGREGATION	GOBP_NUCLEAR_CHROMOSOME_SEGREGATION	232	0.336876	2.08014	9.999e-05	0.000460642	0.000165767	16794	tags=46%, list=43%, signal=27%	NUP62/KIF4B/CDC27/ANAPC11/CENPK/NSMCE2/CDC27/DLGAP5/ANAPC11/ANKRD53/CDC27/NAA50/DDX11/ACTR3/P3H4/CDC26/TNKS/RAN/PSMG2/CHMP2A/AURKB/ATRX/DYNC1LI1/STAG2/CDC27/CDC16/DSN1/NSMCE2/TEX11/AURKB/ATRX/RB1/RAD21/NCAPH2/STAG2/NAA50/RACGAP1/KIF4A/NEK6/PDS5A/NSMCE2/BECN1/BECN1/ANAPC11/CUL3/SEH1L/SEH1L/AKAP8L/MCMBP/PCID2/SYCE1/DCTN2/ATM/FANCD2/CDK5RAP2/CDC16/SPATA22/SMC4/P3H4/IK/SGO1/REC8/SPO11/CTCF/MOS/BRIP1/…
GOBP_NUCLEAR_TRANSPORT	GOBP_NUCLEAR_TRANSPORT	315	0.352244	2.23377	9.999e-05	0.000460642	0.000165767	14597	tags=43%, list=38%, signal=27%	NUP62/SRSF9/XPO7/TNPO1/JUP/KPNA1/NUP98/NXF3/APPL2/TXNIP/CD36/NUP98/HSP90AB1/UFM1/SMG7/HNRNPA2B1/RSRC1/TXNIP/GLE1/RSRC1/HSP90AB1/STRADB/UFM1/KPNA4/CD36/FAM53C/GEMIN8/UHMK1/NUTF2/CD36/CD36/RAN/HNRNPA2B1/UHMK1/MAGOH/KPNA3/THOC7/NCBP2/SMG7/PPM1A/AKT1/HTATIP2/RITA1/BARD1/RGPD3/PPM1A/CD36/CPSF2/PSEN1/SMG7/GLE1/ANP32B/SMG7/SMG7/NUP88/HSP90AB1/CD36/NCBP2/CASC3/PARK7/SLU7/HDAC3/UPF2/RBM8A/SRSF2/RPL23/NUP9…
GOBP_NUCLEIC_ACID_PHOSPHODIESTER_BOND_HYDROLYSIS	GOBP_NUCLEIC_ACID_PHOSPHODIESTER_BOND_HYDROLYSIS	273	0.305329	1.91353	9.999e-05	0.000460642	0.000165767	15574	tags=42%, list=40%, signal=26%	RPS21/BOP1/CUL4A/KPNA1/DCP2/ENPP2/PLD6/OGG1/TDP2/EXOSC5/DCP2/SLFN14/UBA52/RIDA/CUL4A/ST20/TATDN3/APEX2/CNOT7/NUDT16L1/CUL4A/DNASE2/UBA52/APLF/UBA52/PCNA/RPA1/NCBP2/CUL4A/POP5/AGO2/G3BP1/HMGB2/ENDOD1/CUL4A/CPSF2/EXO5/KHNYN/RPA1/PAN2/NCBP2/BAX/APTX/AGO2/CNOT8/RNASEH2A/DDB1/BAX/ERCC2/PLD3/KHNYN/SLX1B/CNOT2/CSTF3/UBB/SND1/NOP14/PPP1R8/HMGB1/WRN/SPO11/TDP2/RNASE2/POP5/EXO5/TSEN2/REXO4/YBEY/DCP2/UBC/EM…
GOBP_NUCLEOBASE_CONTAINING_COMPOUND_TRANSPORT	GOBP_NUCLEOBASE_CONTAINING_COMPOUND_TRANSPORT	230	0.345969	2.13489	9.999e-05	0.000460642	0.000165767	13488	tags=42%, list=35%, signal=28%	NUP62/SRSF9/SLC25A51/NUP98/NXF3/IGF2BP2/IGF2BP2/NUP98/ABCC4/SMG7/HNRNPA2B1/IGF2BP2/MYO1C/GLE1/ABCC4/IGF2BP2/SLC35A1/NUTF2/TNKS/SLC25A52/RAN/SLC25A19/HNRNPA2B1/MYO1C/TST/MAGOH/THOC7/NCBP2/SMG7/YBX1/ABCC4/ZFP36L1/CPSF2/SMG7/GLE1/SLC19A1/SMG7/SMG7/NUP88/NCBP2/CASC3/EPG5/SLU7/G3BP2/UPF2/RBM8A/SRSF2/NUP98/PARP11/QKI/UPF2/SSB/ABCC4/YBX1/THOC2/SEH1L/SEH1L/NUP50/SLC25A33/AKAP8L/FMR1/SETD2/SLC25A42/PCID2/…
GOBP_NUCLEOBASE_CONTAINING_SMALL_MOLECULE_METABOLIC_PROCESS	GOBP_NUCLEOBASE_CONTAINING_SMALL_MOLECULE_METABOLIC_PROCESS	542	0.351915	2.31419	9.999e-05	0.000460642	0.000165767	17704	tags=47%, list=46%, signal=27%	NME4/NUP62/TXNRD1/PDK2/TXNRD1/ALDOA/SHMT1/ADCY6/DCTPP1/NUP98/ENTPD6/SLC4A1/BPGM/IMPDH1/AMD1/NUP98/MPP1/OGG1/ACSS1/APOBEC2/BPGM/ITPA/NUDT4/PDE4A/PGK1/PARG/OPA1/MPC2/NME4/HPRT1/ACACA/NME4/NUDT4/NUDT7/TK2/ACSM3/RRM2B/AMD1/PKM/RAN/CMPK1/MPP1/PKM/UPP2/PGM2L1/TXNRD1/PRPS2/NT5C3A/APOBEC3C/HK1/TREM2/ELOVL6/TPI1/PPCDC/NCOR1/NUDT7/PDE2A/AMPD3/PGK1/MPP1/NUDT5/AK4/PDK4/AMPD3/KYNU/HK1/PDE4B/BPGM/PSEN1/PDE4B/N…
GOBP_NUCLEOSIDE_PHOSPHATE_BIOSYNTHETIC_PROCESS	GOBP_NUCLEOSIDE_PHOSPHATE_BIOSYNTHETIC_PROCESS	217	0.362613	2.22587	9.999e-05	0.000460642	0.000165767	14787	tags=41%, list=38%, signal=26%	NME4/PDK2/ALDOA/ADCY6/IMPDH1/ACSS1/MPC2/NME4/HPRT1/ACACA/NME4/TK2/RRM2B/PKM/CMPK1/PKM/UPP2/PRPS2/TREM2/ELOVL6/PPCDC/AMPD3/AK4/PDK4/AMPD3/KYNU/PANK3/NME4/GSTZ1/PPARA/ACLY/ADCY6/ELOVL6/NME4/PINK1/TBPL1/PANK2/MAPK1/ATIC/PID1/ACSS1/HACD2/NMNAT3/PARP16/CMPK1/UCK2/PARP9/ACSL5/TECR/ACSL6/DGUOK/PRPSAP1/ACSBG1/AMPD3/PNP/PDK2/PPARA/DCTD/RRM2/NADK2/GMPS/PPCS/PAPSS2/STOML2/PKM/RFK/RRM2B/RD3/QPRT/ELOVL5/PDHB/…
GOBP_ORGANELLE_ASSEMBLY	GOBP_ORGANELLE_ASSEMBLY	771	0.339038	2.2703	9.999e-05	0.000460642	0.000165767	17126	tags=46%, list=44%, signal=27%	NUP62/POC1B/KIF4B/SCFD1/ACRBP/TMEM107/FNBP1L/UBXN10/BOP1/TNPO1/RPS5/NEK1/TNP1/BBS7/IQUB/SH3GLB1/CENPK/HSP90AA1/LDB3/NEK1/WWTR1/BCCIP/WIPI2/DLGAP5/TMOD1/CDK1/RAB3IP/ABCC4/STAM/TTC25/HSPA1A/CDK1/ACTR1A/DYNLL1/MEF2A/ABCC4/KAT2A/CSDE1/PCM1/RPS5/CEP76/CSDE1/ATG14/NPHP1/DYNLL1/MTMR3/ARMC9/EIF2S1/BBOF1/CSDE1/FITM1/CNOT7/IFT74/TPM1/CHMP3/CSDE1/CSDE1/TCTN1/ACTR3/RB1CC1/RAB5A/ACTA1/MTMR3/CSDE1/MFN2/TNKS/TP…
GOBP_ORGANELLE_FISSION	GOBP_ORGANELLE_FISSION	430	0.336604	2.18117	9.999e-05	0.000460642	0.000165767	16913	tags=47%, list=43%, signal=27%	NUP62/KIF4B/CDC27/ANAPC11/CENPK/NSMCE2/CDC27/BCCIP/UBR2/DLGAP5/DDHD1/CDK1/CORO1C/UBR2/PKMYT1/ANAPC11/ANKRD53/CDC27/MOV10L1/HSPA1A/CDK1/NAA50/NPM2/FZR1/SLC25A46/UBR2/SPAST/OPA1/ACTR3/P3H4/CDC26/LPIN1/DDHD2/TNKS/RAN/PPP2CA/PSMG2/CHMP2A/AURKB/ATRX/DYNC1LI1/DDHD1/NANOS2/STAG2/CDC27/CDC16/DSN1/NSMCE2/TEX11/TDRD12/AURKB/ATRX/RB1/RAD21/BCL2L11/NCAPH2/DNM3/STAG2/NSFL1C/NAA50/RACGAP1/PINK1/SH2B1/KIF4A/NEK…
GOBP_ORGANELLE_LOCALIZATION	GOBP_ORGANELLE_LOCALIZATION	593	0.364592	2.41094	9.999e-05	0.000460642	0.000165767	10404	tags=31%, list=27%, signal=23%	NUP62/BLOC1S6/SCFD1/SEC31A/BET1/FNBP1L/PDCD10/SNAP91/BBS7/S100A13/HSP90AA1/TRAPPC3/DLGAP5/PDCD10/CDK1/RAB3IP/TMEM230/BLOC1S6/ANKRD53/SEC31A/BLOC1S6/CTBP2/CDK1/ACTR1A/DYNLL1/MYO1C/MEF2A/TBC1D23/KAT2A/PCM1/CEP76/SEC31A/LAT/RAB6A/ATG14/SPAST/NPHP1/OPA1/DYNLL1/RAB6A/VTI1B/TRAK2/AP3S2/TCTN1/ACTR3/STARD3/VAMP7/SPAG9/MFN2/AP3D1/STXBP3/MYO1D/RAN/CEP57/VAMP7/RAB13/KIF1B/MYO1C/TBC1D23/HSP90AA1/CHMP2A/KIF5B…
GOBP_ORGANIC_ACID_BIOSYNTHETIC_PROCESS	GOBP_ORGANIC_ACID_BIOSYNTHETIC_PROCESS	287	0.303149	1.90811	9.999e-05	0.000460642	0.000165767	21812	tags=58%, list=56%, signal=26%	SHMT1/DEGS1/GLS/PNPLA8/PRKAB2/SERINC5/ACSS1/APOC3/ACACA/ACSM3/PKM/ALDH18A1/GGT6/PKM/OSBPL9/PNPLA8/ELOVL6/GLUD1/PNPLA8/APIP/PDK4/KYNU/MGST2/PNPLA8/GOT1L1/MGST3/PARK7/MTHFD1L/LTA4H/ACLY/ELOVL6/HSD17B4/HACD4/GAMT/NDUFAB1/RBP1/GLUL/APOC3/OLAH/QKI/HSD17B10/GAD1/SUCLA2/MGST3/ACSS1/ALOX15B/HACD2/PSAT1/LIAS/EIF6/UROS/ASNSD1/ALOXE3/GGTLC1/HSD17B10/TECR/ACSBG1/PLA2G4F/MTHFR/FADS2/BHMT2/PLA2G1B/APOA5/WDTC1/…
GOBP_ORGANIC_ACID_CATABOLIC_PROCESS	GOBP_ORGANIC_ACID_CATABOLIC_PROCESS	236	0.343756	2.12697	9.999e-05	0.000460642	0.000165767	14909	tags=42%, list=38%, signal=26%	SHMT1/ARG1/GCSH/GLS/RIDA/SORD/NUDT7/ARG2/LPIN1/ETFDH/AMT/ARG1/TST/NUDT7/AKT1/AMT/GLUD1/QDPR/KYNU/LPIN2/NPL/ASRGL1/AKT2/NPL/GSTZ1/GNPDA1/PPARA/HSD17B4/GLUL/HNMT/ACBD5/HSD17B10/GAD1/GLDC/AKT2/NPL/ACAD8/CNR1/OGDH/LEP/NPL/CYP4F2/AADAT/IVD/PPM1K/GCAT/SLC25A44/HMGCLL1/HSD17B10/PCCB/SARDH/PPARA/IRS2/TYSND1/PCBD1/AHCY/ALDH6A1/DBT/CYP4A11/DAO/ETFA/CYP2W1/CYP26B1/ACOT4/AHCY/ALDH3A2/IDNK/QPRT/SLC25A21/CRYL1…
GOBP_ORGANIC_ACID_METABOLIC_PROCESS	GOBP_ORGANIC_ACID_METABOLIC_PROCESS	936	0.317951	2.14763	9.999e-05	0.000460642	0.000165767	18761	tags=50%, list=48%, signal=27%	NUP62/SLC16A1/PDK2/PPA2/ALDOA/MRS2/SHMT1/NUP98/ASAH1/DEGS1/SLC4A1/APPL2/GHR/BPGM/ATP7A/ARG1/GCSH/PSME4/CD36/GLS/NUP98/BSG/PNPLA8/PRKAB2/SERINC5/ACSS1/BPHL/CKMT1A/BPGM/ATP7A/PPA2/CREM/PGK1/RIDA/MECP2/HAGH/APOC3/MPC2/GCLC/SORD/ACACA/CD36/PSMC5/MDH2/NUDT7/ARG2/CD36/LPIN1/ETFDH/ACSM3/AMT/ARG1/CD36/UEVLD/PKM/ALDH18A1/GGT6/TST/PKM/PGM2L1/OSBPL9/SLC27A1/HK1/PNPLA8/ELOVL6/TPI1/NCOR1/BSG/NUDT7/AKT1/GCLC/P…
GOBP_ORGANIC_ACID_TRANSPORT	GOBP_ORGANIC_ACID_TRANSPORT	290	0.334465	2.10746	9.999e-05	0.000460642	0.000165767	20720	tags=58%, list=53%, signal=28%	SLC6A19/ABCC3/SLC16A1/MPC1/MPC1/SPX/MPC1/NCOA1/SLC1A5/ARG1/SLC10A7/CD36/GLS/PNPLA8/SLC38A6/PRKAB2/NCOA2/MPC2/ARL6IP5/XK/ACACA/CD36/RPS6KB1/CD36/SLC1A5/ARG1/CD36/SLC6A1/SFXN1/SLC27A1/PNPLA8/SLC38A1/P2RX4/ITGB1/AKT1/PNPLA8/SLC43A2/PNPLA8/CD36/TRH/SLC43A2/PSEN1/OXT/FOLR3/PROCA1/SLC19A1/SLC36A4/ITGB1/CD36/AKT2/SV2A/P2RX4/PPARA/SLC36A3/SLC16A3/SLC43A2/SLCO1C1/RPS6KB1/AKT2/CD36/PPFIA4/SLC7A2/CLN8/STRA6…
GOBP_ORGANIC_ANION_TRANSPORT	GOBP_ORGANIC_ANION_TRANSPORT	341	0.307288	1.95936	9.999e-05	0.000460642	0.000165767	17705	tags=49%, list=46%, signal=27%	ABCC3/SLC16A1/MPC1/MPC1/MPC1/NCOA1/SLC1A5/SLC4A1/ARG1/SLC10A7/CD36/GLS/ABCC4/PNPLA8/SLC38A6/SLC4A2/ABCC4/NCOA2/CA2/SLC35A1/MPC2/ARL6IP5/CD36/CD36/SLC1A5/SLC52A2/SLC16A12/ARG1/CD36/SLC6A1/SLC25A19/SFXN1/SLC2A10/ABCC4/SLC27A1/PNPLA8/SLC38A1/P2RX4/ITGB1/SLC16A4/PNPLA8/SLC43A2/PNPLA8/CD36/TRH/SLC43A2/PSEN1/OXT/FOLR3/PROCA1/SLC19A1/SLC36A4/ITGB1/CD36/SV2A/P2RX4/SLC36A3/SLC16A3/SLC43A2/ABCC10/SLCO1C1/A…
GOBP_ORGANIC_CYCLIC_COMPOUND_CATABOLIC_PROCESS	GOBP_ORGANIC_CYCLIC_COMPOUND_CATABOLIC_PROCESS	584	0.376713	2.48898	9.999e-05	0.000460642	0.000165767	14331	tags=43%, list=37%, signal=28%	RPS29/RPS21/PRR5L/RPL28/TNPO1/RPS5/TNRC6B/DCTPP1/FXR1/KPNA1/ENTPD6/DCP2/IGF2BP2/RBM24/PSME4/IGF2BP2/OGG1/NFE2L2/SMG7/APOBEC2/HSPA1A/IGF2BP2/CNOT4/ITPA/NUDT4/PDE4A/EXOSC5/DCP2/SLFN14/UBA52/YBX3/CSDE1/RPS5/RIDA/RPS20/ST20/CSDE1/IGF2BP2/SERBP1/GSPT1/HBS1L/HPRT1/CELF1/RC3H2/CSDE1/CNOT7/PSMC5/NUDT4/NUDT7/CSDE1/CSDE1/CSDE1/SECISBP2/GSPT1/THRAP3/RNH1/DNASE2/ZC3H14/LSM1/PPP2CA/UBA52/MAGOH/UPP2/UBA52/RPS2…
GOBP_ORGANIC_HYDROXY_COMPOUND_BIOSYNTHETIC_PROCESS	GOBP_ORGANIC_HYDROXY_COMPOUND_BIOSYNTHETIC_PROCESS	217	0.322889	1.98203	9.999e-05	0.000460642	0.000165767	21812	tags=58%, list=56%, signal=26%	ITPKC/ASAH1/ACACA/FDFT1/RAN/OSBPL9/SNCA/ELOVL6/FDFT1/IP6K1/QDPR/P2RY6/SNCA/ABCG1/LSS/PARK7/ACLY/ELOVL6/HSD17B4/CACNA1H/HSD17B10/CYB5R2/GPER1/FGF1/PTK2B/NFYA/CYB5R2/FDFT1/LEP/ALOX15B/PNPO/REST/REST/PSAT1/IP6K2/TYRP1/EBP/HSD17B10/SNCA/PDXK/NFYA/HRH1/FDFT1/RAPGEF2/PCBD1/CLCN2/SRD5A3/APOA5/BMP6/DAO/INSIG1/IP6K1/ASAH2B/FAXDC2/KPNB1/CYP7B1/PTK2B/OSBPL7/PROX1/ASIP/SREBF1/P2RY6/IP6K1/OSBPL1A/MVK/PPIP5K2/…
GOBP_ORGANIC_HYDROXY_COMPOUND_METABOLIC_PROCESS	GOBP_ORGANIC_HYDROXY_COMPOUND_METABOLIC_PROCESS	495	0.317244	2.07635	9.999e-05	0.000460642	0.000165767	21768	tags=57%, list=56%, signal=26%	EBPL/MRS2/CALM1/ITPKC/LIPA/ASAH1/EBPL/ATP7A/LEPR/PNPLA4/LIPE/ACSS1/ATP7A/NUDT4/LEPR/MECP2/HAGH/SORD/HPRT1/ACACA/NUDT4/EBPL/STARD3/CAT/DHRS3/PLCE1/FDFT1/RAN/LEPR/LEPR/GDE1/OSBPL9/SNCA/ELOVL6/TPI1/FDFT1/NPC2/DIO1/IP6K1/HDLBP/QDPR/P2RY6/PLPP2/SNCA/RBP4/ABCG1/DIO1/MTMR2/INPP5E/LSS/PARK7/CLN6/ACLY/NAAA/ELOVL6/HSD17B4/CACNA1H/GALK1/PTGR1/INPP5D/SLCO1C1/HSD17B10/IYD/PANK2/HTR1A/CYB5R2/GPER1/FGF1/PTK2B/T…
GOBP_ORGANIC_HYDROXY_COMPOUND_TRANSPORT	GOBP_ORGANIC_HYDROXY_COMPOUND_TRANSPORT	223	0.338199	2.08148	9.999e-05	0.000460642	0.000165767	23186	tags=66%, list=60%, signal=27%	ABCC3/SLC16A1/OSBP2/NCOA1/SLC10A7/CD36/TSPO/NCOA2/APOC3/CD36/STARD3/CD36/CD36/PIP4K2A/AQP3/OSBPL9/SYT12/PIP4K2A/SNCA/NPC2/FURIN/SNCA/CD36/OXT/OSBPL11/RBP4/ABCG1/ABCA8/CD36/SYT15/ANXA2/AGT/PARK7/SLC16A3/CARTPT/APOC3/PINK1/POMC/SLCO1C1/SLC6A2/HTR1A/SYT15/CD36/CNR1/SLC2A13/OSBP2/STRA6/LEP/CD36/SYT12/PTCH1/CETP/SYT15/SNCA/NCOA1/RALBP1/SLCO1B7/LDLR/MTTP/SYT4/SOAT2/P2RX1/SYT1/CHGA/ABCA7/APOA5/TSKU/LAMT…
GOBP_ORGANONITROGEN_COMPOUND_BIOSYNTHETIC_PROCESS	GOBP_ORGANONITROGEN_COMPOUND_BIOSYNTHETIC_PROCESS	1518	0.322959	2.22164	9.999e-05	0.000460642	0.000165767	22514	tags=61%, list=58%, signal=28%	NME4/SPTA1/RPS29/RPS21/GBGT1/CPEB1/PIGX/B3GALT5/PDK2/LARP4/MRPS18C/PPA2/ALDOA/MRPS33/RPL28/SHMT1/ADCY6/RPS5/ACHE/TNRC6B/FAM20B/FXR1/MRPS27/FAM20B/C1GALT1/IGF2BP2/ASAH1/DEGS1/WIPI2/ALAS2/RPL39L/DMD/IMPDH1/CHST2/C1GALT1/ATP7A/ARG1/AMD1/CAPRIN2/SLC10A7/RBM24/IGF2BP2/GLS/B3GALT5/NFE2L2/TSPO/SERINC5/ACSS1/POMT1/IGF2BP2/CKMT1A/ATP7A/TNIP1/PPA2/EIF2B4/UBA52/YBX2/MRPS27/SLC44A3/YBX3/GLE1/CSDE1/RPS5/RIDA/…
GOBP_ORGANONITROGEN_COMPOUND_CATABOLIC_PROCESS	GOBP_ORGANONITROGEN_COMPOUND_CATABOLIC_PROCESS	1206	0.348945	2.38147	9.999e-05	0.000460642	0.000165767	17010	tags=49%, list=44%, signal=30%	YOD1/NEDD4L/UBR3/OTUD7B/TRIP12/CDC27/BIRC2/SHMT1/WWP2/CUL4A/TRIP12/NEDD4L/USP12/DCTPP1/ANAPC11/BBS7/ZMPSTE24/PBK/HSP90AA1/ENPP2/CDC27/DDI2/WWTR1/ASAH1/FEM1A/UBR2/GID4/ATE1/ATE1/USP34/USP2/ARG1/USP15/GCSH/PSME4/DENND3/NEDD4L/CDK1/UBR2/MDM2/GLS/HSP90AB1/ANAPC11/NEDD4L/AP2B1/TRIP12/STAM/OGG1/PNPLA8/LAMP2/BIRC2/USP33/MDM2/NFE2L2/CDC27/MDM2/PPP2R5C/USP47/APOBEC2/SUMO1/HSPA1A/CDK1/FBXL4/UBR3/CNOT4/ITPA…
GOBP_ORGANOPHOSPHATE_BIOSYNTHETIC_PROCESS	GOBP_ORGANOPHOSPHATE_BIOSYNTHETIC_PROCESS	513	0.334467	2.19341	9.999e-05	0.000460642	0.000165767	14787	tags=40%, list=38%, signal=26%	NME4/PIGX/PDK2/PI4KB/MBOAT2/ALDOA/ADCY6/ACHE/ITPKC/DDHD1/IMPDH1/PLD6/SERINC5/ACSS1/CKMT1A/HEXB/SLC44A3/ACHE/MPC2/NME4/MTMR3/SORD/HPRT1/ACACA/FITM1/NME4/MTMR12/TK2/PGAP3/RAB5A/LPIN1/MTMR3/DDHD2/RRM2B/PIP4K2A/PKM/CMPK1/PIK3CA/PKM/UPP2/PIP4K2A/MBOAT2/PRPS2/SLC27A1/SNCA/TREM2/ELOVL6/TPI1/PPCDC/DDHD1/AMPD3/IP6K1/AK4/PDK4/MTMR3/AMPD3/KYNU/P2RY6/SNCA/RAB5A/MBOAT2/LPIN2/PANK3/NME4/ABCA8/MTMR2/PIP5K1B/PDG…
GOBP_ORGANOPHOSPHATE_METABOLIC_PROCESS	GOBP_ORGANOPHOSPHATE_METABOLIC_PROCESS	914	0.331211	2.23438	9.999e-05	0.000460642	0.000165767	18621	tags=49%, list=48%, signal=27%	NME4/NUP62/PIGX/PDK2/PI4KB/MBOAT2/ALDOA/ADCY6/ACHE/DCTPP1/CALM1/NUP98/ENTPD6/ITPKC/ENPP2/SLC4A1/BPGM/DDHD1/IMPDH1/PLD6/NUP98/MPP1/OGG1/PNPLA8/SERINC5/ACSS1/CKMT1A/BPGM/ITPA/NUDT4/HEXB/PDE4A/SLC44A3/PGK1/MECP2/ACHE/OPA1/MPC2/NME4/MTMR3/SORD/HPRT1/ACACA/FITM1/NME4/NUDT4/PLA2G4E/MTMR12/NUDT7/TK2/PGAP3/RAB5A/LPIN1/ACSM3/MTMR3/DDHD2/RRM2B/PLA1A/PLCE1/FDFT1/PIP4K2A/PKM/RAN/CMPK1/PIK3CA/GDE1/MPP1/PKM/UP…
GOBP_OSSIFICATION	GOBP_OSSIFICATION	346	0.296855	1.89496	9.999e-05	0.000460642	0.000165767	17922	tags=45%, list=46%, signal=25%	PBX1/IL6ST/GNAS/PKDCC/ACHE/GNAS/IL6ST/ZMPSTE24/WWTR1/HEMGN/ALPL/LOX/PBX1/PBX1/IL6ST/ACHE/TUFT1/IL6ST/CAT/NBR1/IL6ST/DHRS3/XYLT1/CHRDL2/BMP2K/HSPE1/RSPO2/BMP2K/KREMEN2/SLC8A1/AKT1/CLTC/GPC3/KLF10/SFRP1/BMP2K/RRAS2/SATB2/OXT/CCDC47/AHSG/TP63/BMPR2/HSD17B4/TEK/TMEM38B/TP63/MAPK3/TP53INP2/MAPK1/SORT1/IFITM5/SUCO/ADAR/PTK2B/RPL38/PTK2/ERCC2/SUCO/PHOSPHO1/LEP/TAPT1/GNAS/FERMT2/PTK2/REST/REST/ADAR/NBR1/…
GOBP_PATTERN_SPECIFICATION_PROCESS	GOBP_PATTERN_SPECIFICATION_PROCESS	377	0.282723	1.8166	9.999e-05	0.000460642	0.000165767	17443	tags=44%, list=45%, signal=25%	PBX1/RELN/TMEM107/MEIS2/BBS7/MICAL2/RELN/MEIS3/PLD6/MICAL2/PBX1/PBX1/TTC25/MICAL2/DPCD/KAT2A/TBX5/MICAL2/SCMH1/MLLT3/RFNG/IFT74/PBX3/TCTN1/FKBP8/IRX1/AP1B1/FKBP8/NRG3/HES5/AIDA/PRKACB/AP1B1/MESP1/AP1B1/TTC25/HOXD8/DLX1/MID1/IFT74/LEFTY1/GPC3/SFRP1/HOXA5/MEIS2/SATB2/CCDC40/PSEN1/SMAD2/BARX1/LBX1/TP63/MICAL2/BBS7/BTG2/MESP2/TBR1/BMPR2/IRX2/GSX2/TP63/PRKACB/CRAMP1/ENG/WNT8A/FGF1/HOXB8/PLXNA2/YY1/FKB…
GOBP_PEPTIDE_BIOSYNTHETIC_PROCESS	GOBP_PEPTIDE_BIOSYNTHETIC_PROCESS	596	0.333765	2.20778	9.999e-05	0.000460642	0.000165767	14388	tags=41%, list=37%, signal=27%	RPS29/RPS21/CPEB1/LARP4/MRPS18C/PPA2/MRPS33/RPL28/SHMT1/RPS5/TNRC6B/FXR1/MRPS27/IGF2BP2/RPL39L/DMD/CAPRIN2/RBM24/IGF2BP2/NFE2L2/IGF2BP2/TNIP1/PPA2/EIF2B4/UBA52/YBX2/MRPS27/YBX3/GLE1/CSDE1/RPS5/RIDA/RPS20/EIF2AK1/HAGH/CSDE1/IGF2BP2/GCLC/GSPT1/HBS1L/EIF2S1/NGRN/CPEB4/CELF1/CSDE1/CNOT7/RPS6KB1/RPUSD3/UHMK1/CSDE1/CSDE1/CSDE1/SECISBP2/GSPT1/PKM/CPEB4/TIA1/GGT6/MRPL52/UHMK1/UBA52/PKM/DHX29/MAGOH/EIF3J/…
GOBP_PEPTIDE_METABOLIC_PROCESS	GOBP_PEPTIDE_METABOLIC_PROCESS	736	0.329286	2.19983	9.999e-05	0.000460642	0.000165767	14388	tags=41%, list=37%, signal=27%	RPS29/RPS21/NAT8/CPEB1/LARP4/MRPS18C/PPA2/MRPS33/RPL28/SHMT1/CLIC2/RPS5/TNRC6B/FXR1/MRPS27/IGF2BP2/RPL39L/DMD/CAPRIN2/RBM24/IGF2BP2/NFE2L2/IGF2BP2/TNIP1/PPA2/EIF2B4/UBA52/YBX2/MRPS27/YBX3/GLE1/CSDE1/RPS5/RIDA/RPS20/EIF2AK1/HAGH/CSDE1/IGF2BP2/GCLC/GSPT1/ARL6IP5/HBS1L/EIF2S1/NGRN/CPEB4/CELF1/CSDE1/CNOT7/RPS6KB1/RPUSD3/UHMK1/CSDE1/CSDE1/CSDE1/SECISBP2/GSPT1/PKM/CPEB4/TIA1/GGT6/MRPL52/UHMK1/UBA52/CLI…
GOBP_PEPTIDE_SECRETION	GOBP_PEPTIDE_SECRETION	353	0.287543	1.83852	9.999e-05	0.000460642	0.000165767	13707	tags=35%, list=35%, signal=23%	SLC16A1/ARFIP1/ITSN1/ACHE/SVBP/IL1RN/DYNLL1/KLF7/ACHE/DMTN/MPC2/DYNLL1/STEAP3/DMTN/ITSN1/CD2AP/RSAD2/STXBP3/IL1RN/RAB13/TANGO2/KIF5B/MYH10/DMTN/CACNA1C/TANGO2/CACNA1C/TREM2/PPP3CB/DMTN/SFRP1/GLUD1/TRH/RBP4/DMTN/SMAD2/PPY/SVBP/ABCG1/FKBP1B/DMTN/DMTN/PARK7/ILDR1/CARTPT/SLC9B2/IL12A/CANX/BAIAP3/COPG2/ENSA/FKBP1B/JAK2/GPER1/CNR1/DPH3/LEP/NMU/DMTN/STXBP5L/SYTL4/RAC1/SCT/REST/REST/IL1RN/RHBDF1/MAFA/SIR…
GOBP_PEPTIDYL_AMINO_ACID_MODIFICATION	GOBP_PEPTIDYL_AMINO_ACID_MODIFICATION	1138	0.317909	2.16479	9.999e-05	0.000460642	0.000165767	17683	tags=45%, list=45%, signal=26%	NUP62/MAP2K4/NAT8/IL6ST/SMYD3/RELN/P3H2/DLG4/ART5/PKDCC/PDCD10/RUVBL1/NEK1/IL6ST/NCOA1/AGTPBP1/CALM1/PPIH/ZMPSTE24/TTLL11/NUP98/HSP90AA1/NSMCE2/NEK1/ENPP2/KIAA1586/RELN/KIAA1586/GHR/SH3BP5L/PDCD10/DMD/ATP7A/CAPRIN2/GCSH/CDK1/MAP3K7/TAL1/CD36/MDM2/NUP98/HSP90AB1/KIAA1586/LOX/WNK1/HDAC9/MDM2/CAB39/MDM2/SUMO1/CDK1/ATP7A/IL6ST/NAA50/KAT2A/TPGS2/HSP90AB1/TOP1/PRDM5/MAP3K7/MECP2/SRCAP/RAB6A/IL24/MAP2K3…
GOBP_PEPTIDYL_LYSINE_MODIFICATION	GOBP_PEPTIDYL_LYSINE_MODIFICATION	356	0.333444	2.13329	9.999e-05	0.000460642	0.000165767	19699	tags=51%, list=51%, signal=26%	NUP62/NAT8/SMYD3/RUVBL1/NCOA1/ZMPSTE24/NUP98/NSMCE2/KIAA1586/KIAA1586/ATP7A/GCSH/MAP3K7/MDM2/NUP98/KIAA1586/LOX/HDAC9/MDM2/MDM2/SUMO1/ATP7A/NAA50/KAT2A/PRDM5/MAP3K7/MECP2/SRCAP/RWDD3/MAP3K7/BAZ1A/P3H4/TAF5/TAF6/MDM2/ATRX/DPY30/BRD4/SNCA/KAT2B/ZNF451/TAF5L/TAF12/ASH2L/SNCA/NSMCE2/SUMO3/NUP88/NSD2/NSD3/ARID4A/PARK7/KANSL1/ATRX/WDR61/CTCFL/NDUFAB1/NAA50/NUP98/MAPK3/TET3/MECOM/NSMCE2/SUV39H2/SUMO1/SE…
GOBP_PEPTIDYL_SERINE_MODIFICATION	GOBP_PEPTIDYL_SERINE_MODIFICATION	301	0.336765	2.12846	9.999e-05	0.000460642	0.000165767	16359	tags=43%, list=42%, signal=26%	SMYD3/PDCD10/HSP90AA1/PDCD10/DMD/CAPRIN2/CDK1/HSP90AB1/WNK1/CAB39/CDK1/HSP90AB1/TOP1/IL24/DMTN/GALNT13/DMTN/RPS6KB1/UHMK1/GADD45A/WNK1/BDNF/NDNF/WNK1/TNKS/MARK3/MAST3/TRIM6/PIK3CA/UHMK1/CSNK1A1/MARK3/DYRK3/HSP90AA1/AURKB/AXIN1/DMTN/SNCA/IL24/DMTN/AKT1/DYRK3/MAPK7/NTF3/CAPRIN2/SNCA/DYRK1A/TLK1/CREBL2/PLCL2/DMTN/HIPK3/SGK1/NCK1/HSP90AB1/DMTN/AKT2/AURKB/DMTN/PARK7/TFRC/MAPKAP1/BAX/NCK1/PLCL2/IL11/DY…
GOBP_PEPTIDYL_TYROSINE_MODIFICATION	GOBP_PEPTIDYL_TYROSINE_MODIFICATION	336	0.293177	1.86743	9.999e-05	0.000460642	0.000165767	18116	tags=44%, list=47%, signal=24%	MAP2K4/IL6ST/RELN/DLG4/PKDCC/NEK1/IL6ST/NEK1/ENPP2/RELN/GHR/SH3BP5L/TAL1/CD36/IL6ST/IL24/MAP2K3/DMTN/DLG3/DMTN/CD36/CNOT7/MAP2K3/BDNF/IL6ST/CD36/IL6ST/CD36/MELK/HES5/PPP2CA/TNFSF18/DYRK3/CSHL1/DMTN/TREM2/IL15/IL24/PRLR/DMTN/DYRK3/SFRP1/NTF3/SOCS1/DYRK1A/CD36/TNK2/MAP2K4/PSEN1/DMTN/VTN/HIPK3/NRG1/IL20/CD36/DMTN/PDGFA/DMTN/AGT/MAP2K5/TPST2/IL11/TEK/IL12A/DYRK1A/MAPK3/NRG1/SOCS5/ADRA1A/SNX6/HIPK3/TP…
GOBP_PHAGOCYTOSIS	GOBP_PHAGOCYTOSIS	255	0.318171	1.98148	9.999e-05	0.000460642	0.000165767	11989	tags=32%, list=31%, signal=23%	XKR9/YES1/HSP90AA1/CLCN3/APPL2/ACTG1/FCER1G/CLCN3/FCER1G/CORO1C/CD36/HSP90AB1/LEPR/NCF2/MYO1C/LEPR/HSP90AB1/EIF2AK1/XKR9/CD36/ACTR3/RAB5A/CD36/VAMP7/CD36/LEPR/LEPR/PIK3CA/VAMP7/MYO1C/HSP90AA1/PLPP4/TREM2/IL15/WASF2/EIF2AK1/SNX3/PLPP4/ITGB1/CDC42SE2/P2RY6/RAB5A/CD36/C4BPB/AHSG/ITGB1/NCK1/HSP90AB1/CD36/ACTG1/NCK1/CD302/RAB34/WASF2/MAPK3/BECN1/NCKAP1/BECN1/PIK3R1/MAPK1/FCN2/CSK/CORO1A/CD36/XKR9/PTK2…
GOBP_PHOSPHOLIPID_BIOSYNTHETIC_PROCESS	GOBP_PHOSPHOLIPID_BIOSYNTHETIC_PROCESS	251	0.304457	1.89396	9.999e-05	0.000460642	0.000165767	14768	tags=39%, list=38%, signal=25%	PIGX/PI4KB/MBOAT2/ACHE/DDHD1/PLD6/SERINC5/HEXB/SLC44A3/ACHE/MTMR3/FITM1/MTMR12/PGAP3/RAB5A/LPIN1/MTMR3/DDHD2/PIP4K2A/PIK3CA/PIP4K2A/MBOAT2/SLC27A1/DDHD1/MTMR3/RAB5A/MBOAT2/LPIN2/ABCA8/MTMR2/PIP5K1B/PDGFA/INPP5E/PIGQ/TMEM38B/INPP5D/PIP5K1B/MTMR12/SLC44A4/PIK3R1/SLC44A3/PTEN/PHOSPHO1/CRLS1/DGKG/PIKFYVE/ARF3/ATM/PI4K2A/INPP5K/MPPE1/PIKFYVE/PIK3R6/PIGF/SERINC1/PI4KB/PLA2G1B/PLA2G2A/PLEKHA3/PITPNM2/SR…
GOBP_PHOSPHOLIPID_METABOLIC_PROCESS	GOBP_PHOSPHOLIPID_METABOLIC_PROCESS	382	0.314162	2.02011	9.999e-05	0.000460642	0.000165767	10233	tags=29%, list=26%, signal=22%	PIGX/PI4KB/MBOAT2/ACHE/ITPKC/ENPP2/DDHD1/PLD6/PNPLA8/SERINC5/HEXB/SLC44A3/MECP2/ACHE/MTMR3/FITM1/PLA2G4E/MTMR12/PGAP3/RAB5A/LPIN1/MTMR3/DDHD2/PLA1A/FDFT1/PIP4K2A/PIK3CA/GDE1/PLPP4/PIP4K2A/MBOAT2/SLC27A1/PNPLA8/FDFT1/PLPP4/DDHD1/IP6K1/MTMR11/PNPLA8/MTMR3/SOCS1/PLPP2/RAB5A/PNPLA8/MBOAT2/LPIN2/PROCA1/ABCA8/MTMR2/PIP5K1B/PDGFA/INPP5E/PIGQ/NAAA/SERINC2/TMEM38B/SOCS5/INPP5D/PIP5K1B/MTMR12/SLC44A4/PLPPR…
GOBP_POSITIVE_REGULATION_OF_ANION_TRANSPORT	GOBP_POSITIVE_REGULATION_OF_ANION_TRANSPORT	436	0.332091	2.15396	9.999e-05	0.000460642	0.000165767	16226	tags=44%, list=42%, signal=26%	ITSN1/PRR5L/LEPROT/JUP/PDCD10/ACHE/SH3GLB1/STOM/TFDP2/STOM/PDCD10/STOM/ITLN1/HSP90AB1/NFE2L2/DYNLL1/MYO1C/MEF2A/PCM1/HSP90AB1/CA2/ACHE/MPC2/DYNLL1/STOM/TFDP2/NUTF2/ITSN1/VAMP7/HUWE1/CD2AP/RAN/VAMP7/MYO1C/KIF5B/ZFAND1/MYH10/NCBP2/TREM2/P2RX4/PPP3CB/RUFY3/PPM1A/ITGB1/AKT1/GPC3/GLUD1/PPM1A/TRH/CREBL2/PSEN1/OXT/RBP4/ANP32B/ABCG1/BBC3/ABCA8/ITGB1/HSP90AB1/TP63/NCBP2/BCAS3/AKT2/ANXA2/P2RX4/ILDR1/PCM1/C…
GOBP_POSITIVE_REGULATION_OF_BIOSYNTHETIC_PROCESS	GOBP_POSITIVE_REGULATION_OF_BIOSYNTHETIC_PROCESS	1758	0.325062	2.24594	9.999e-05	0.000460642	0.000165767	18199	tags=47%, list=47%, signal=28%	NUP62/ZIC2/MAP2K4/PBX1/SMYD3/NCOA4/DCAF6/PCGF5/DCAF6/MAX/DCAF6/LARP4/NCOA4/MOSPD1/WIZ/BIRC2/JUP/ZNF496/RUVBL1/NCOA1/MTA2/MEIS2/NCOA4/FXR1/MRPS27/NCOA4/KLF1/NUP98/WIZ/TFDP2/HSP90AA1/CDK8/WWTR1/MICAL2/CLCN3/SERPINF2/DLGAP5/HSPH1/MED30/CLCN3/ATAD2B/CAPRIN2/MEIS3/MICAL2/TAL1/CD36/MDM2/NUP98/HSP90AB1/GABPB2/ZNF91/HSPH1/BIRC2/MLLT10/MDM2/MLLT10/PBX1/NFE2L2/CTBP2/PBX1/MDM2/POMT1/DCAF6/TNIP1/HEXB/NPM2/UB…
GOBP_POSITIVE_REGULATION_OF_CATABOLIC_PROCESS	GOBP_POSITIVE_REGULATION_OF_CATABOLIC_PROCESS	422	0.370526	2.39801	9.999e-05	0.000460642	0.000165767	13530	tags=41%, list=35%, signal=28%	NEDD4L/PRR5L/WWP2/NEDD4L/TNRC6B/BBS7/SH3GLB1/HSP90AA1/OPTN/RBM24/NEDD4L/MAP3K7/MDM2/NEDD4L/MDM2/NFE2L2/MDM2/SUMO1/HSPA1A/FZR1/TPCN1/BNIP3L/RIDA/MAP3K7/PAFAH1B2/ST20/ATXN3/HECTD1/CELF1/MAP3K7/CNOT7/SH3BP4/ITCH/ITCH/ATXN3/HUWE1/OPTN/TRIM6/PIP4K2A/NEDD4L/CSNK1A1/MDM2/HSP90AA1/NUB1/AXIN1/HTT/PIP4K2A/SNCA/TREM2/AGO2/CALCOCO2/AKT1/SESN3/CALCOCO2/GPC3/NANOS2/UBQLN1/BARD1/ZFP36L1/FURIN/TNRC6B/SNCA/RC3H1/…
GOBP_POSITIVE_REGULATION_OF_CATALYTIC_ACTIVITY	GOBP_POSITIVE_REGULATION_OF_CATALYTIC_ACTIVITY	1262	0.311564	2.13025	9.999e-05	0.000460642	0.000165767	19884	tags=49%, list=51%, signal=26%	MAP2K4/RABGAP1L/RELN/RASGRP4/GAPVD1/RASGRP4/MAP3K20/ARHGEF12/DLG4/PRR5/ADCY6/PDCD10/CALM1/PBK/DCUN1D1/RABGAP1L/HSP90AA1/TAB3/GAPVD1/RELN/MAP3K20/GHR/PDCD10/RASGRP3/ATP7A/PSME4/ARHGAP23/CDK1/CORO1C/MAP3K7/TAL1/HSP90AB1/BCL2L13/WNK1/GARNL3/CCL26/CAB39/SERINC5/HNRNPA2B1/DOCK9/ARHGEF12/DNAJA2/HSPA1A/CDK1/DYNLL1/ATP7A/NPM2/FZR1/UBA52/GAPVD1/RGS6/HSP90AB1/PDCD2/LAT/MAP3K7/ST20/DNAJA1/STRADB/ATG14/MAP2K…
GOBP_POSITIVE_REGULATION_OF_CELL_ACTIVATION	GOBP_POSITIVE_REGULATION_OF_CELL_ACTIVATION	311	0.27404	1.73638	9.999e-05	0.000460642	0.000165767	19884	tags=43%, list=51%, signal=22%	SPTA1/IL6ST/YES1/IL6ST/HSPH1/HSPH1/IL6ST/IL6ST/VAMP7/IL6ST/AP3D1/MMP8/ZP4/PIK3CA/VAMP7/TREM2/IL15/AKT1/NFATC2/HLA-F/SOCS1/LILRB2/NCK1/NSD2/TFRC/HSPH1/NCK1/IL12A/PDCD1LG2/EFNB3/SOCS5/INPP5D/PIK3R1/CRLF2/CSK/CORO1A/JAK2/TYROBP/LEP/RARA/NFATC2/JAK3/PCID2/RAC1/TFRC/HSPH1/PYCARD/CR1/NKAP/ZP3/HMGB1/VAMP7/CD55/PNP/PELI1/KMT5B/IL12RB1/PIK3R6/CD86/IL15/IRS2/TRAF6/ZMIZ1/RAC1/LEF1/RIF1/BTK/MLH1/NSD2/RUNX1/P…
GOBP_POSITIVE_REGULATION_OF_CELL_ADHESION	GOBP_POSITIVE_REGULATION_OF_CELL_ADHESION	386	0.292203	1.87999	9.999e-05	0.000460642	0.000165767	19984	tags=47%, list=51%, signal=23%	SPTA1/IL6ST/YES1/JUP/IL6ST/SERPINF2/HSPH1/CD36/HSPH1/IL6ST/DMTN/DMTN/CD36/RIN2/IFT74/TPM1/IL6ST/NDNF/CD36/IL6ST/TPM1/CD36/AP3D1/ZP4/PIK3CA/TPM1/TNFSF18/DMTN/NFAT5/GCNT2/TPM1/LIMS1/IL15/DMTN/AKT1/IFT74/MAP4K4/SFRP1/DAG1/SOCS1/CD36/NFAT5/MAP4K4/DMTN/LILRB2/TPM1/CDH13/NCK1/CD36/DMTN/DMTN/TJP1/TFRC/HSPH1/NCK1/TEK/IL12A/PDCD1LG2/EFNB3/SOCS5/MYADM/PIK3R1/CSK/CORO1A/JAK2/CD36/PTK2B/LEP/TJP1/RARA/CD36/JA…
GOBP_POSITIVE_REGULATION_OF_CELL_CELL_ADHESION	GOBP_POSITIVE_REGULATION_OF_CELL_CELL_ADHESION	255	0.281629	1.7539	9.999e-05	0.000460642	0.000165767	19984	tags=45%, list=51%, signal=22%	SPTA1/IL6ST/YES1/IL6ST/SERPINF2/HSPH1/HSPH1/IL6ST/DMTN/DMTN/IL6ST/IL6ST/AP3D1/ZP4/PIK3CA/DMTN/NFAT5/GCNT2/IL15/DMTN/AKT1/SOCS1/NFAT5/DMTN/LILRB2/NCK1/DMTN/DMTN/TJP1/TFRC/HSPH1/NCK1/IL12A/PDCD1LG2/EFNB3/SOCS5/PIK3R1/CSK/CORO1A/LEP/TJP1/RARA/JAK3/DMTN/RAC1/TFRC/HSPH1/PYCARD/CR1/NKAP/ZP3/HMGB1/CD55/PNP/IL12RB1/PIK3R6/CD86/IL15/TRAF6/ZMIZ1/CX3CL1/RAC1/LEF1/RUNX1/CD44/PTPN6/ZBTB16/RNASE10/PAK3/CD86/ZP…
GOBP_POSITIVE_REGULATION_OF_CELL_CYCLE	GOBP_POSITIVE_REGULATION_OF_CELL_CYCLE	343	0.334207	2.13216	9.999e-05	0.000460642	0.000165767	17170	tags=46%, list=44%, signal=26%	NUP62/PBX1/MAP3K20/CDC27/WIZ/CUL4A/ANAPC11/MEIS2/WIZ/TFDP2/NSMCE2/CDC27/MAP3K20/DLGAP5/USP2/CDK1/TAL1/MDM2/HSP90AB1/ANAPC11/MDM2/PBX1/PBX1/CDC27/MDM2/CDK1/CNOT4/NPM2/FOXO4/HSP90AB1/MECP2/CUL4A/SPAST/TFDP2/RBL2/CNOT7/RPS6KB1/CCPG1/DDX11/GADD45A/CUL4A/MDM2/DYRK3/AURKB/PCNA/ATRX/DDX3X/DYNC1LI1/BRD4/CUL4A/AKT1/DYRK3/CDC27/CDC16/MEIS2/CUL4A/NSMCE2/HSP90AB1/CENPV/FOXO4/AURKB/BTG2/BAX/ATRX/RB1/ID2/RAD21…
GOBP_POSITIVE_REGULATION_OF_CELL_CYCLE_PROCESS	GOBP_POSITIVE_REGULATION_OF_CELL_CYCLE_PROCESS	266	0.345941	2.16362	9.999e-05	0.000460642	0.000165767	17110	tags=47%, list=44%, signal=27%	NUP62/PBX1/MAP3K20/CDC27/WIZ/CUL4A/ANAPC11/WIZ/TFDP2/NSMCE2/CDC27/MAP3K20/DLGAP5/CDK1/MDM2/ANAPC11/MDM2/PBX1/PBX1/CDC27/MDM2/CDK1/CNOT4/NPM2/FOXO4/MECP2/CUL4A/SPAST/TFDP2/RBL2/CNOT7/DDX11/GADD45A/CUL4A/MDM2/DYRK3/AURKB/PCNA/ATRX/DDX3X/DYNC1LI1/BRD4/CUL4A/AKT1/DYRK3/CDC27/CDC16/CUL4A/NSMCE2/CENPV/FOXO4/AURKB/BTG2/BAX/ATRX/RB1/ID2/RAD21/CNOT8/RPL23/NSFL1C/RACGAP1/MEPCE/SH2B1/PLAGL1/NPM2/NSMCE2/BECN…
GOBP_POSITIVE_REGULATION_OF_CELL_DEATH	GOBP_POSITIVE_REGULATION_OF_CELL_DEATH	564	0.333797	2.20009	9.999e-05	0.000460642	0.000165767	21551	tags=56%, list=55%, signal=26%	MAP2K4/KNG1/ITSN1/MAP3K20/ARHGEF12/NCOA1/BCL2L1/BCL2L1/TXNIP/MAP3K20/ARG1/CD36/PNMA5/IL20RA/TSPO/ARHGEF12/BCL2L1/TXNIP/UBA52/BNIP3L/BCL2L1/PDCD2/DNAJA1/NET1/ARL6IP5/PPP2R1B/EIF2S1/PEA15/CD36/CELF1/GADD45A/PTRH2/ITSN1/CD36/FANK1/MFN2/ARG1/ARHGEF1/CD36/MELK/LPAR1/TIA1/FGD1/ABR/UBA52/UBA52/GZMA/HTT/DDX3X/PLEKHG5/SNCA/ITGB1/AKT1/CCAR1/PEA15/HTATIP2/SUDS3/UBD/CDKN2A/SFRP1/HOXA5/BARD1/CASP9/SNCA/CD36/M…
GOBP_POSITIVE_REGULATION_OF_CELL_DEVELOPMENT	GOBP_POSITIVE_REGULATION_OF_CELL_DEVELOPMENT	255	0.290613	1.80986	9.999e-05	0.000460642	0.000165767	19966	tags=50%, list=51%, signal=25%	IL6ST/RELN/IL6ST/FAIM/CUX1/RELN/CAPRIN2/L1CAM/TSPO/IL6ST/DMTN/OPA1/DMTN/CX3CR1/BDNF/IL6ST/IL6ST/CUX1/DMTN/EIF4G2/LIMS1/DMTN/RUFY3/DAG1/CAPRIN2/ISLR2/DMTN/DMTN/DMTN/BMPR2/SLC9B2/GSX2/MYADM/XRCC5/ADD1/GPER1/CX3CR1/TYROBP/PLXNA2/IL1RAPL1/ADD1/MME/STK25/CUX1/DMTN/FERMT2/PPP1CC/RAC1/STK11/SNW1/MAPT/MAPT/OPRM1/SEMA4D/FLNA/SNW1/RFX3/ADD1/OPRM1/DAG1/CRKL/KALRN/TWF2/RAC3/TRIOBP/CRK/CX3CL1/OPRM1/RAC1/CRABP…
GOBP_POSITIVE_REGULATION_OF_CELL_DIFFERENTIATION	GOBP_POSITIVE_REGULATION_OF_CELL_DIFFERENTIATION	735	0.310362	2.0733	9.999e-05	0.000460642	0.000165767	19125	tags=47%, list=49%, signal=25%	IL6ST/BLOC1S6/RELN/MTURN/GNAS/PKDCC/GNAS/IL6ST/NCOA1/FAIM/WWTR1/SERPINF2/CUX1/RELN/CAPRIN2/RBM24/L1CAM/TAL1/CD36/HSP90AB1/BLOC1S6/BLOC1S6/TSPO/HSPA1A/IL6ST/SOX6/MEF2A/SOX6/KAT2A/HSP90AB1/TBX5/CA2/DMTN/OPA1/FAM210B/DMTN/CD36/RIN2/CDH15/CX3CR1/BDNF/IL6ST/CD36/HSF4/SPAG9/IL6ST/CD36/AP3D1/ADIRF/CUX1/DMTN/EIF4G2/MESP1/PA2G4/GCNT2/LIMS1/TREM2/IL15/DLX1/DMTN/RUFY3/AKT1/KLF10/HMGB2/SFRP1/HOXA5/DAG1/CMKLR…
GOBP_POSITIVE_REGULATION_OF_CELL_POPULATION_PROLIFERATION	GOBP_POSITIVE_REGULATION_OF_CELL_POPULATION_PROLIFERATION	795	0.315915	2.1185	9.999e-05	0.000460642	0.000165767	18758	tags=48%, list=48%, signal=26%	SPTA1/PBX1/IL6ST/CUL4A/PDCD10/IL6ST/MEIS2/S100A13/WWTR1/SERPINF2/CXCL5/PDCD10/ATP7A/ARG1/MEIS3/MDM2/ABCC4/CCL26/MDM2/PBX1/MARCKSL1/TSPO/PBX1/MDM2/ROGDI/DNAJA2/ATP7A/IL6ST/FZR1/ABCC4/WDR48/TBX5/PDCD2/MECP2/CUL4A/IL24/PROK2/CNOT7/RPS6KB1/FOXP1/CCPG1/SERPINB7/FOXP1/CRIP2/CX3CR1/IL6ST/HSF4/MFN2/IL6ST/SLC25A27/CUL4A/ARG1/FOXP1/STAMBP/ZP4/HES5/WDR48/MDM2/RPRD1B/GCNT2/ABCC4/IL15/IL24/CUL4A/PRLR/AKT1/FOX…
GOBP_POSITIVE_REGULATION_OF_CELL_PROJECTION_ORGANIZATION	GOBP_POSITIVE_REGULATION_OF_CELL_PROJECTION_ORGANIZATION	311	0.317272	2.01031	9.999e-05	0.000460642	0.000165767	18292	tags=45%, list=47%, signal=25%	RELN/DLG4/FNBP1L/ENPP2/CUX1/RELN/ATP7A/CAPRIN2/L1CAM/CORO1C/LRRC7/NFE2L2/DYNLL1/ATP7A/KAT2A/OPA1/DYNLL1/TENM3/ACTR3/BDNF/NDNF/ATF1/PLCE1/SERPINI1/PIK3CA/CDC42EP4/CUX1/ATMIN/EIF4G2/HTT/WASF2/SNX3/RUFY3/CAPRIN2/ISLR2/FKBP1B/NCK1/BCAS3/NCK1/BMPR2/ATMIN/SERPINI1/DNM3/WASF2/NCKAP1/PIK3R1/FKBP1B/PTK2B/CNR1/PLXNA2/EPS8L3/IL1RAPL1/TAPT1/STK25/PLEKHM1/CUX1/CCP110/FMR1/RAC1/STK11/WASL/TENM2/MAPT/PTK7/MAPT/…
GOBP_POSITIVE_REGULATION_OF_CELLULAR_COMPONENT_BIOGENESIS	GOBP_POSITIVE_REGULATION_OF_CELLULAR_COMPONENT_BIOGENESIS	477	0.330536	2.15787	9.999e-05	0.000460642	0.000165767	22672	tags=60%, list=58%, signal=26%	NUP62/ARFIP1/FNBP1L/CUL4A/LRTM2/SH3GLB1/HSP90AA1/SERPINF2/ATP7A/TAL1/CD36/ANKRD53/STAM/CCL26/LRRC24/SUMO1/HSPA1A/DYNLL1/ATP7A/MYO1C/MECP2/CUL4A/RAP1B/NPHP1/DYNLL1/CD36/PSMC5/CTTN/TPM1/ACTR3/BDNF/CD36/CUL4A/TPM1/CD36/PLCE1/PIP4K2A/PIK3CA/LPAR1/TPM1/MYO1C/CDC42EP4/ATMIN/HSP90AA1/CHMP2A/RPA1/HTT/DDX3X/PIP4K2A/TPM1/SNCA/LIMS1/CUL4A/WASF2/CLDN19/STX18/G3BP1/MAP4K4/LRRC4B/SFRP1/DAG1/CCL24/SNCA/MMP1/CUL…
GOBP_POSITIVE_REGULATION_OF_CELLULAR_COMPONENT_ORGANIZATION	GOBP_POSITIVE_REGULATION_OF_CELLULAR_COMPONENT_ORGANIZATION	1020	0.332738	2.25569	9.999e-05	0.000460642	0.000165767	18788	tags=49%, list=48%, signal=27%	NUP62/ANK1/RELN/ARFIP1/ITSN1/NEDD4L/DLG4/SCYL2/FNBP1L/CDC27/SCYL2/CUL4A/NEDD4L/ANAPC11/LRTM2/SH3GLB1/TFDP2/HSP90AA1/NSMCE2/ENPP2/CDC27/SERPINF2/APPL2/CUX1/RELN/DLGAP5/ANK1/DDHD1/ATP7A/CAPRIN2/L1CAM/ANK1/NEDD4L/CORO1C/PLD6/LRRC7/TAL1/CD36/ANAPC11/NEDD4L/AP2B1/ANKRD53/CCL26/LRRC24/NFE2L2/HNRNPA2B1/CDC27/SUMO1/HSPA1A/DYNLL1/ATP7A/MYO1C/NPM2/ANK1/KAT2A/MECP2/CUL4A/RAP1B/SPAST/NPHP1/OPA1/DYNLL1/TFDP2/…
GOBP_POSITIVE_REGULATION_OF_CELLULAR_PROTEIN_LOCALIZATION	GOBP_POSITIVE_REGULATION_OF_CELLULAR_PROTEIN_LOCALIZATION	271	0.353039	2.21113	9.999e-05	0.000460642	0.000165767	15855	tags=44%, list=41%, signal=27%	NUP62/LEPROT/JUP/SH3GLB1/STOM/TFDP2/WWTR1/STOM/CDK1/STOM/HSP90AB1/AP2B1/EPB41/CDK1/MYO1C/HSP90AB1/STOM/TFDP2/NUTF2/EPB41/HUWE1/CD2AP/RAN/EPB41/MYO1C/KIF5B/EPB41/TREM2/ITGB1/AKT1/PSEN1/CCT4/BBC3/EPB41/ITGB1/HSP90AB1/TP63/AKT2/PARK7/TFRC/NPEPPS/HDAC3/AP2B1/NMT1/EPB41/MEPCE/TP63/LIMK2/PINK1/UBR5/ARIH2/EPB41/UBE2D3/PIK3R1/AKT2/MAPK1/JAK2/GPER1/TFDP2/TYROBP/ITGB1BP1/LEPROT/MIEF2/HSP90AB1/LEP/MFF/YWHAH…
GOBP_POSITIVE_REGULATION_OF_CYTOKINE_PRODUCTION	GOBP_POSITIVE_REGULATION_OF_CYTOKINE_PRODUCTION	390	0.275196	1.77196	9.999e-05	0.000460642	0.000165767	18877	tags=43%, list=49%, signal=23%	IL6ST/NFAM1/IL6ST/HSP90AA1/SERPINF2/FCER1G/FCER1G/MAP3K7/CD36/HSPA1A/IL6ST/MAP3K7/CD36/MAP3K7/SERPINB7/LY96/IL6ST/CD36/IL6ST/CD36/RSAD2/MMP8/TRIM6/HSP90AA1/DDX3X/C5/HK1/TREM2/IL15/HMGB2/HLA-F/FURIN/HK1/PQBP1/PDE4B/HILPDA/CD36/PSEN1/GBP5/PDE4B/LILRB2/LY96/SERPINB7/CD36/AGT/PARK7/IL12A/TRIM6/CREB1/XRCC5/PIK3R1/CRLF2/JAK2/CD36/GAPDH/PAEP/TYROBP/ZCCHC3/CREB1/LEP/RARA/ARNT/CD36/ALOX15B/POLR3E/SETD2/ST…
GOBP_POSITIVE_REGULATION_OF_DEFENSE_RESPONSE	GOBP_POSITIVE_REGULATION_OF_DEFENSE_RESPONSE	321	0.335478	2.13048	9.999e-05	0.000460642	0.000165767	14583	tags=38%, list=38%, signal=25%	IL6ST/IL6ST/HSP90AA1/TAB3/OPTN/FCER1G/FCER1G/ARG1/PSME4/MAP3K7/TNIP1/IL6ST/MAP3K7/MAP3K7/PSMC5/TAB2/IL6ST/VAMP7/IL6ST/OPTN/ARG1/MMP8/TRIM6/VAMP7/TNFSF18/HSP90AA1/PRKACB/FBXW11/SNCA/TREM2/IL15/PDE2A/HMGB2/PSMD1/HLA-F/HEXIM1/MGST2/CCL24/SNCA/PQBP1/GBP5/PSMD5/PSMD8/TAB2/AGT/PSMD1/PARK7/KLK5/IL12A/PSMA5/MAPK3/KRAS/NRAS/OPTN/PRKACB/TRIM6/XRCC5/MUC7/JAK2/CLEC4C/CCL24/OPTN/TYROBP/CNR1/ZCCHC3/CUL1/TNIP1/…
GOBP_POSITIVE_REGULATION_OF_DEVELOPMENTAL_PROCESS	GOBP_POSITIVE_REGULATION_OF_DEVELOPMENTAL_PROCESS	1110	0.315314	2.14498	9.999e-05	0.000460642	0.000165767	19149	tags=48%, list=49%, signal=26%	IL6ST/BLOC1S6/RELN/ITSN1/NEDD4L/MTURN/DLG4/GNAS/PKDCC/JUP/GNAS/NEDD4L/IL6ST/NCOA1/FAIM/LRTM2/ENPP2/WWTR1/SERPINF2/CUX1/RELN/GHR/DDHD1/CAPRIN2/RBM24/L1CAM/NEDD4L/CORO1C/PLD6/TAL1/CD36/HSP90AB1/BLOC1S6/NEDD4L/LRRC24/BLOC1S6/NFE2L2/TSPO/HSPA1A/IL6ST/SOX6/YBX3/MEF2A/SOX6/KAT2A/HSP90AB1/TBX5/CA2/DMTN/OPA1/FAM210B/DMTN/CD36/RIN2/RPS6KB1/CDH15/CX3CR1/BDNF/ITSN1/ARG2/IL6ST/CD36/HSF4/SPAG9/DDHD2/IL6ST/CD3…
GOBP_POSITIVE_REGULATION_OF_DNA_BINDING_TRANSCRIPTION_FACTOR_ACTIVITY	GOBP_POSITIVE_REGULATION_OF_DNA_BINDING_TRANSCRIPTION_FACTOR_ACTIVITY	252	0.325544	2.02584	9.999e-05	0.000460642	0.000165767	14566	tags=34%, list=37%, signal=22%	ZIC2/NFAM1/RELN/JUP/TAB3/RELN/MAP3K7/CD36/HSPA1A/UBA52/MAP3K7/UBE2V1/CD36/MAP3K7/TAB2/CX3CR1/CD36/CAT/FANK1/UBE2V1/CD36/TRIM6/TNFSF18/UBA52/UBA52/SMARCA4/AKT1/TAF12/SMARCA4/TRAPPC9/CD36/TAB2/CD36/AGT/PARK7/TFRC/UBE2V1/TRIM68/KRAS/PINK1/TSSK4/TRIM6/HDAC5/JAK2/CD36/CX3CR1/PTEN/SMARCA4/CD36/TRIM37/COPS5/UBB/TFRC/ESR1/MTPN/PYCARD/PPIA/PRDX3/EIF2AK2/TERF2IP/TRIM13/MAVS/TRAF6/PSMA6/PLA2G1B/KRAS/CX3CL1/…
GOBP_POSITIVE_REGULATION_OF_ESTABLISHMENT_OF_PROTEIN_LOCALIZATION	GOBP_POSITIVE_REGULATION_OF_ESTABLISHMENT_OF_PROTEIN_LOCALIZATION	305	0.361078	2.28432	9.999e-05	0.000460642	0.000165767	17192	tags=49%, list=44%, signal=28%	PRR5L/LEPROT/JUP/PDCD10/ACHE/SH3GLB1/STOM/TFDP2/STOM/PDCD10/STOM/HSP90AB1/DYNLL1/MYO1C/PCM1/HSP90AB1/ACHE/MPC2/DYNLL1/STOM/TFDP2/NUTF2/HUWE1/CD2AP/RAN/MYO1C/KIF5B/ZFAND1/MYH10/TREM2/PPP3CB/RUFY3/PPM1A/GLUD1/PPM1A/TRH/PSEN1/CCT4/RBP4/ANP32B/ABCG1/BBC3/HSP90AB1/TP63/BCAS3/AKT2/PCM1/NPEPPS/HDAC3/SAR1B/NMT1/TP63/PINK1/BAIAP3/UBR5/ARIH2/UBE2D3/PIK3R1/AKT2/MAPK1/PCM1/JAK2/GPER1/TFDP2/PPM1A/ITGB1BP1/LEP…
GOBP_POSITIVE_REGULATION_OF_GENE_EXPRESSION	GOBP_POSITIVE_REGULATION_OF_GENE_EXPRESSION	916	0.288207	1.9444	9.999e-05	0.000460642	0.000165767	25109	tags=62%, list=65%, signal=23%	NAT8/IL6ST/NFAM1/LARP4/PDCD10/IL6ST/TNRC6B/FXR1/MRPS27/TNP1/ZMPSTE24/NUP98/HSP90AA1/SERPINF2/ACTG1/FCER1G/PDCD10/ATAD2B/FCER1G/RBM24/MAP3K7/CD36/NUP98/NFE2L2/HSPA1A/IL6ST/MYO1C/MRPS27/YBX3/KAT2A/MAP3K7/DNAJA4/NGRN/CD36/CELF1/MAP3K7/RPS6KB1/RPUSD3/UHMK1/SERPINB7/LY96/IL6ST/CD36/ACTA1/SECISBP2/IL6ST/CD36/THRAP3/RSAD2/MMP8/TRIM6/PKM/UHMK1/KIF1B/MYO1C/PKM/DHX29/HSP90AA1/CELF4/EIF4G2/DDX3X/SLC2A10/C5/…
GOBP_POSITIVE_REGULATION_OF_GROWTH	GOBP_POSITIVE_REGULATION_OF_GROWTH	216	0.353048	2.16614	9.999e-05	0.000460642	0.000165767	19414	tags=51%, list=50%, signal=26%	NEDD4L/NEDD4L/GHR/L1CAM/NEDD4L/NEDD4L/USP47/YBX3/TBX5/RPS6KB1/BDNF/NEDD4L/USP47/CSHL1/EIF4G2/DDX3X/YBX3/RUFY3/AKT1/SFRP1/ISLR2/DNPH1/MAP2K5/BMPR2/DNPH1/RPS6KB1/CREB1/SLC44A4/MAPK1/EIF4G1/PTK2B/CREB1/LEP/SLC25A33/N6AMT1/MAPT/MAPT/PLAA/MTPN/CSF1/SEMA4D/ZP3/EIF4G1/SYT4/TBX2/PLAA/PLS1/SYT1/TWF2/CRABP2/BDNF/VEGFA/MAP3K13/EIF4G1/NIPBL/CXCL12/ZNF639/DISC1/MAP3K13/DDX3X/SEMA4D/VEGFA/PTK2B/MUL1/PROX1/EXOS…
GOBP_POSITIVE_REGULATION_OF_GTPASE_ACTIVITY	GOBP_POSITIVE_REGULATION_OF_GTPASE_ACTIVITY	364	0.301761	1.9339	9.999e-05	0.000460642	0.000165767	17198	tags=41%, list=44%, signal=24%	RABGAP1L/GAPVD1/ARHGEF12/RABGAP1L/GAPVD1/RASGRP3/ARHGAP23/CORO1C/GARNL3/CCL26/DOCK9/ARHGEF12/GAPVD1/RGS6/NET1/RGS6/RABGAP1L/RIN2/RAP1GAP/ADAP1/ARHGEF1/ARHGAP27/ABR/RAP1GAP2/CHM/STARD8/SRGAP2/LIMS1/DENND1A/TBC1D15/USP6/ITGB1/DEPDC1/MAP4K4/SFRP1/SNX13/RGPD3/NTF3/CCL24/PLEKHG6/MAP4K4/ASAP2/NPRL3/ITGB1/NET1/BCAS3/AKT2/ARHGAP22/TBC1D13/RGS6/ADPRH/RACGAP1/RGS10/CAV2/RGS6/ARHGAP42/RGS8/NPRL2/AKT2/SRGAP2…
GOBP_POSITIVE_REGULATION_OF_HYDROLASE_ACTIVITY	GOBP_POSITIVE_REGULATION_OF_HYDROLASE_ACTIVITY	688	0.319473	2.12915	9.999e-05	0.000460642	0.000165767	17198	tags=42%, list=44%, signal=24%	RABGAP1L/RASGRP4/GAPVD1/RASGRP4/ARHGEF12/CALM1/RABGAP1L/GAPVD1/RASGRP3/PSME4/ARHGAP23/CORO1C/HSP90AB1/BCL2L13/GARNL3/CCL26/DOCK9/ARHGEF12/DNAJA2/HSPA1A/DYNLL1/GAPVD1/RGS6/HSP90AB1/PDCD2/ST20/DNAJA1/NET1/BCL2L13/RGS6/DYNLL1/ARL6IP5/RABGAP1L/POT1/RIN2/DDX11/TPM1/BCL2L13/BCL2L13/BDNF/RAP1GAP/BCL2L13/ADAP1/BCL2L13/TPM1/ARHGEF1/ARHGAP27/GABARAPL2/BCL2L13/LPAR1/TPM1/BCL2L13/ABR/RAP1GAP2/TCEA1/HSPE1/DAP…
GOBP_POSITIVE_REGULATION_OF_IMMUNE_RESPONSE	GOBP_POSITIVE_REGULATION_OF_IMMUNE_RESPONSE	585	0.308584	2.03898	9.999e-05	0.000460642	0.000165767	11663	tags=29%, list=30%, signal=21%	IL6ST/NFAM1/YES1/IL6ST/C1R/HSP90AA1/TAB3/APPL2/ACTG1/FCER1G/FCER1G/PSME4/LPXN/MAP3K7/HSP90AB1/WNK1/IL6ST/MYO1C/EIF2B4/HSP90AB1/LAT/MAP3K7/RC3H2/MAP3K7/PSMC5/FOXP1/TAB2/FOXP1/WNK1/ACTR3/IL6ST/VAMP7/WNK1/IL6ST/FOXP1/RSAD2/ZP4/TRIM6/PIK3CA/VAMP7/MYO1C/HSP90AA1/PRKACB/FBXW11/PLPP4/C5/IL15/WASF2/PLPP4/FOXP1/HMGB2/PSMD1/NFATC2/HLA-F/CMKLR1/HEXIM1/PQBP1/RC3H1/PDE4B/PLCL2/PSEN1/GBP5/PDE4B/VTN/C4BPB/PSMD5…
GOBP_POSITIVE_REGULATION_OF_IMMUNE_SYSTEM_PROCESS	GOBP_POSITIVE_REGULATION_OF_IMMUNE_SYSTEM_PROCESS	862	0.290993	1.95769	9.999e-05	0.000460642	0.000165767	13518	tags=32%, list=35%, signal=22%	SPTA1/IL6ST/NFAM1/F7/GNAS/YES1/GNAS/IL6ST/C1R/HSP90AA1/TAB3/APPL2/ACTG1/FCER1G/HSPH1/FCER1G/ARG1/PSME4/LPXN/MAP3K7/CD36/HSP90AB1/WNK1/HSPH1/IL6ST/MYO1C/EIF2B4/PLVAP/HSP90AB1/LAT/MAP3K7/CA2/CD36/RC3H2/MAP3K7/PSMC5/FOXP1/TAB2/FOXP1/WNK1/CX3CR1/ACTR3/IL6ST/CD36/VAMP7/WNK1/S100A14/IL6ST/ARG1/CD36/AP3D1/FOXP1/RSAD2/MMP8/ZP4/TRIM6/PIK3CA/VAMP7/MYO1C/TNFSF18/AQP3/HSP90AA1/PRKACB/FBXW11/PLPP4/C5/HK1/TREM…
GOBP_POSITIVE_REGULATION_OF_INTRACELLULAR_SIGNAL_TRANSDUCTION	GOBP_POSITIVE_REGULATION_OF_INTRACELLULAR_SIGNAL_TRANSDUCTION	904	0.315506	2.12761	9.999e-05	0.000460642	0.000165767	13758	tags=35%, list=35%, signal=24%	NUP62/MAP2K4/RELN/RASGRP4/MTURN/RASGRP4/F7/MAP3K20/PRR5L/TMEM9B/PRR5/BIRC2/RUNDC3A/PDCD10/BCL2L1/PBK/S100A13/HSP90AA1/TAB3/SERPINF2/BCL2L1/RELN/MAP3K20/GHR/PDCD10/USP15/CDK1/MAP3K7/CD36/HSP90AB1/CAMTA1/SHOC2/IL20RA/CCL26/BIRC2/HSPA1A/CDK1/BCL2L1/UBA52/SHISA5/BCL2L1/HSP90AB1/MAP3K7/RAP1B/MAP2K3/LAMTOR4/NET1/PROK2/UBE2V1/TMEM101/ARL6IP5/PEA15/CD36/RC3H2/MAP3K7/MAP2K3/FKBP1A/TAB2/GADD45A/PJA2/CX3CR1…
GOBP_POSITIVE_REGULATION_OF_ION_TRANSPORT	GOBP_POSITIVE_REGULATION_OF_ION_TRANSPORT	599	0.323097	2.13763	9.999e-05	0.000460642	0.000165767	24431	tags=66%, list=63%, signal=25%	TRPV3/RELN/TRPV3/ITSN1/PRR5L/LEPROT/JUP/PDCD10/ACHE/CALM1/SH3GLB1/STOM/TFDP2/STOM/RELN/PDCD10/DMD/STOM/ITLN1/HSP90AB1/WNK1/NFE2L2/TSPO/DYNLL1/MYO1C/MEF2A/PCM1/HSP90AB1/CA2/ACHE/MPC2/DYNLL1/STOM/TFDP2/NUTF2/WNK1/ITSN1/VAMP7/WNK1/HUWE1/CD2AP/RAN/VAMP7/MYO1C/KIF5B/ZFAND1/MYH10/HTT/NCBP2/SNCA/TREM2/P2RX4/PPP3CB/RUFY3/PPM1A/ITGB1/AKT1/GPC3/GLUD1/P2RY6/SNCA/PPM1A/TRH/CREBL2/PSEN1/OXT/RBP4/ANP32B/ABCG1/…
GOBP_POSITIVE_REGULATION_OF_LEUKOCYTE_CELL_CELL_ADHESION	GOBP_POSITIVE_REGULATION_OF_LEUKOCYTE_CELL_CELL_ADHESION	217	0.290152	1.78108	9.999e-05	0.000460642	0.000165767	16558	tags=36%, list=43%, signal=21%	SPTA1/IL6ST/YES1/IL6ST/HSPH1/HSPH1/IL6ST/IL6ST/IL6ST/AP3D1/ZP4/PIK3CA/NFAT5/IL15/AKT1/SOCS1/NFAT5/LILRB2/NCK1/TFRC/HSPH1/NCK1/IL12A/PDCD1LG2/EFNB3/SOCS5/PIK3R1/CSK/CORO1A/LEP/RARA/JAK3/RAC1/TFRC/HSPH1/PYCARD/CR1/NKAP/ZP3/HMGB1/CD55/PNP/IL12RB1/PIK3R6/CD86/IL15/TRAF6/ZMIZ1/RAC1/LEF1/RUNX1/CD44/PTPN6/ZBTB16/PAK3/CD86/ZP3/IRAK1/IGF2/CDC42/HHLA2/CD55/CTLA4/TNFRSF13C/SIRPG/MYB/HLA-G/GRB2/CD81/LEF1/CAV…
GOBP_POSITIVE_REGULATION_OF_LOCOMOTION	GOBP_POSITIVE_REGULATION_OF_LOCOMOTION	493	0.301151	1.97051	9.999e-05	0.000460642	0.000165767	18742	tags=45%, list=48%, signal=24%	F7/PDCD10/ENPP2/ACTG1/PDCD10/ATP7A/ELP3/WNK1/CCL26/HDAC9/NFE2L2/ATP7A/MYO1C/FOXO4/PLVAP/MAP2K3/DMTN/DMTN/RIN2/RPS6KB1/MAP2K3/FOXP1/FOXP1/WNK1/CX3CR1/SPAG9/WNK1/S100A14/FOXP1/LPAR1/MYO1C/TNFSF18/DMTN/GCNT2/TREM2/SLC8A1/AGO2/P2RX4/DMTN/RUFY3/ITGB1/AKT1/OXSR1/FOXP1/CCAR1/MAP4K4/CMKLR1/NTF3/CCL24/RRAS2/MAP4K4/DMTN/VTN/CDH13/ITGB1/DMTN/BCAS3/PDGFA/FOXO4/AKT2/ACTG1/DMTN/AGT/P2RX4/TJP1/MAPRE1/BMPR2/AGO2…
GOBP_POSITIVE_REGULATION_OF_MAP_KINASE_ACTIVITY	GOBP_POSITIVE_REGULATION_OF_MAP_KINASE_ACTIVITY	215	0.345818	2.1213	9.999e-05	0.000460642	0.000165767	13786	tags=35%, list=35%, signal=23%	MAP2K4/MAP3K20/PDCD10/PBK/TAB3/MAP3K20/GHR/PDCD10/CDK1/MAP3K7/CDK1/UBA52/MAP3K7/MAP2K3/PROK2/UBE2V1/PEA15/MAP3K7/MAP2K3/TAB2/GADD45A/SPAG9/IGFBP6/MAP4K5/UBE2V1/PLCE1/LPAR1/UBA52/UBA52/C5/PEA15/NTF3/MAP2K4/PSEN1/NRG1/TAB2/PDGFA/AGT/DUSP5/MAP2K5/UBE2V1/MAPK3/KRAS/NRG1/TPD52L1/MAPK1/CSK/MAP3K12/FGF1/PTK2B/SPAG9/MAP2K7/MAP3K9/UBB/PEA15/FZD5/PPIA/PBK/MAPKAPK5/SHC1/MAP2K7/PIK3R6/ERP29/GADD45A/CRKL/TRAF…
GOBP_POSITIVE_REGULATION_OF_MAPK_CASCADE	GOBP_POSITIVE_REGULATION_OF_MAPK_CASCADE	471	0.296284	1.93306	9.999e-05	0.000460642	0.000165767	18140	tags=43%, list=47%, signal=24%	MAP2K4/MTURN/MAP3K20/PDCD10/PBK/TAB3/SERPINF2/MAP3K20/GHR/PDCD10/CDK1/MAP3K7/CD36/CCL26/CDK1/UBA52/MAP3K7/RAP1B/MAP2K3/PROK2/UBE2V1/ARL6IP5/PEA15/CD36/MAP3K7/MAP2K3/TAB2/GADD45A/PJA2/RB1CC1/CD36/SPAG9/IGFBP6/MAP4K5/UBE2V1/CD36/PLCE1/MMP8/LPAR1/UBA52/UBA52/AXIN1/C5/GCNT2/TREM2/MID1/PEA15/P2RY6/NTF3/CCL24/CD36/MAP2K4/PSEN1/NRG1/PDE8A/TAB2/CD36/PDGFA/AGT/DUSP5/MAP2K5/IL11/UBE2V1/TEK/MAPK3/KRAS/RAP1B…
GOBP_POSITIVE_REGULATION_OF_MOLECULAR_FUNCTION	GOBP_POSITIVE_REGULATION_OF_MOLECULAR_FUNCTION	1573	0.314545	2.16598	9.999e-05	0.000460642	0.000165767	18400	tags=46%, list=47%, signal=27%	SPTA1/ZIC2/MAP2K4/RABGAP1L/NFAM1/RELN/RASGRP4/GAPVD1/RASGRP4/MAP3K20/ARHGEF12/DLG4/PRR5/CLIC2/ADCY6/JUP/PDCD10/CALM1/PBK/DCUN1D1/RABGAP1L/HSP90AA1/TAB3/GAPVD1/RELN/MAP3K20/GHR/PDCD10/RASGRP3/DMD/ATP7A/CAPRIN2/PSME4/ARHGAP23/CDK1/CORO1C/MAP3K7/TAL1/CD36/HSP90AB1/BCL2L13/WNK1/GARNL3/CCL26/USP33/CAB39/CTBP2/SERINC5/HNRNPA2B1/EPB41/DOCK9/ARHGEF12/DNAJA2/HSPA1A/CDK1/DYNLL1/ATP7A/DERL1/NPM2/FZR1/UBA52/…
GOBP_POSITIVE_REGULATION_OF_MULTICELLULAR_ORGANISMAL_PROCESS	GOBP_POSITIVE_REGULATION_OF_MULTICELLULAR_ORGANISMAL_PROCESS	1215	0.277732	1.8958	9.999e-05	0.000460642	0.000165767	18780	tags=45%, list=48%, signal=25%	IL6ST/NFAM1/RELN/F7/GNAS/PKDCC/SPX/JUP/ACHE/GNAS/IL6ST/FAIM/LRTM2/HSP90AA1/WWTR1/SERPINF2/APPL2/CUX1/RELN/FCER1G/GHR/FCER1G/CAPRIN2/L1CAM/MAP3K7/CD36/LEPR/PRKAB2/LRRC24/NFE2L2/TSPO/HSPA1A/IL6ST/SOX6/LEPR/YBX2/YBX3/MEF2A/SOX6/KAT2A/TBX5/GRB10/MAP3K7/CA2/ACHE/DMTN/OPA1/PROK2/DMTN/CD36/MAP3K7/RPS6KB1/CTTN/SERPINB7/TPM1/LY96/CX3CR1/BDNF/IL6ST/CD36/VAMP7/LPIN1/MFN2/IL6ST/TPM1/CD36/AP3D1/RSAD2/MMP8/TRI…
GOBP_POSITIVE_REGULATION_OF_NERVOUS_SYSTEM_DEVELOPMENT	GOBP_POSITIVE_REGULATION_OF_NERVOUS_SYSTEM_DEVELOPMENT	235	0.276537	1.71042	9.999e-05	0.000460642	0.000165767	19241	tags=45%, list=49%, signal=23%	IL6ST/RELN/IL6ST/FAIM/LRTM2/CUX1/RELN/CAPRIN2/L1CAM/LRRC24/TSPO/IL6ST/OPA1/CX3CR1/BDNF/IL6ST/IL6ST/CUX1/EIF4G2/RUFY3/LRRC4B/DAG1/CAPRIN2/ISLR2/OXT/BMPR2/GSX2/XRCC5/GPER1/CX3CR1/PLXNA2/IL1RAPL1/MME/STK25/CUX1/PPP1CC/STK11/SNW1/MAPT/MAPT/OPRM1/SEMA4D/SNW1/OPRM1/DAG1/KALRN/TWF2/CX3CL1/OPRM1/CRABP2/SLITRK3/BDNF/VEGFA/OPRM1/MAP3K13/BIN1/CXCL12/LRRN1/CAMK2B/CAPRIN1/DISC1/MAP3K13/PPARG/HDAC1/SEMA4D/OPRM…
GOBP_POSITIVE_REGULATION_OF_NUCLEOBASE_CONTAINING_COMPOUND_METABOLIC_PROCESS	GOBP_POSITIVE_REGULATION_OF_NUCLEOBASE_CONTAINING_COMPOUND_METABOLIC_PROCESS	1680	0.329589	2.27413	9.999e-05	0.000460642	0.000165767	18194	tags=47%, list=47%, signal=28%	NUP62/ZIC2/PBX1/SMYD3/CPEB1/NCOA4/DCAF6/PCGF5/DCAF6/MAX/DCAF6/PRR5L/NCOA4/MOSPD1/BIRC2/JUP/ZNF496/RUVBL1/TNRC6B/NCOA1/MTA2/MEIS2/NCOA4/NCOA4/KLF1/NUP98/TFDP2/HSP90AA1/CDK8/WWTR1/MICAL2/SERPINF2/DLGAP5/MED30/ATAD2B/CAPRIN2/MEIS3/RBM24/MICAL2/TAL1/MDM2/NUP98/HSP90AB1/GABPB2/ZNF91/BIRC2/MLLT10/MDM2/MLLT10/PBX1/NFE2L2/CTBP2/PBX1/HNRNPA2B1/MDM2/DCAF6/HSPA1A/TNIP1/HEXB/NPM2/UBA52/MICAL2/MEF2A/WDR48/FOX…
GOBP_POSITIVE_REGULATION_OF_ORGANELLE_ORGANIZATION	GOBP_POSITIVE_REGULATION_OF_ORGANELLE_ORGANIZATION	529	0.368472	2.42017	9.999e-05	0.000460642	0.000165767	11860	tags=34%, list=31%, signal=25%	NUP62/ANK1/ARFIP1/CDC27/ANAPC11/SH3GLB1/TFDP2/NSMCE2/CDC27/SERPINF2/DLGAP5/ANK1/DDHD1/ANK1/PLD6/TAL1/ANAPC11/ANKRD53/CCL26/HNRNPA2B1/CDC27/HSPA1A/DYNLL1/MYO1C/NPM2/ANK1/KAT2A/MECP2/SPAST/OPA1/DYNLL1/TFDP2/POT1/ANK1/CTTN/DDX11/TPM1/ACTR3/DDHD2/TNKS/MIER1/TPM1/PIP4K2A/LPAR1/TPM1/HNRNPA2B1/MYO1C/CDC42EP4/ATMIN/KIF5B/AURKB/ATRX/HTT/PIP4K2A/LMAN1/TPM1/BRD4/SNCA/TREM2/WASF2/DDHD1/CALCOCO2/STX18/G3BP1/C…
GOBP_POSITIVE_REGULATION_OF_PHOSPHORUS_METABOLIC_PROCESS	GOBP_POSITIVE_REGULATION_OF_PHOSPHORUS_METABOLIC_PROCESS	874	0.315412	2.12342	9.999e-05	0.000460642	0.000165767	17984	tags=45%, list=46%, signal=26%	MAP2K4/IL6ST/SMYD3/RELN/MAP3K20/PRR5L/DLG4/PRR5/ADCY6/PDCD10/IL6ST/CALM1/FXR1/PBK/HSP90AA1/ENPP2/TAB3/RELN/MAP3K20/GHR/PDCD10/CAPRIN2/CDK1/MAP3K7/TAL1/ITLN1/CD36/HSP90AB1/CAMTA1/LEPR/WNK1/CAB39/CDK1/IL6ST/UBA52/LEPR/HSP90AB1/LAT/MAP3K7/STRADB/ATG14/IL24/MAP2K3/DLG3/PROK2/UBE2V1/KCTD20/PEA15/CD36/MAP3K7/MAP2K3/TAB2/PAK6/GADD45A/WNK1/CX3CR1/BDNF/RB1CC1/IL6ST/CD36/SPAG9/WNK1/IL6ST/IGFBP6/MAP4K5/UBE2…
GOBP_POSITIVE_REGULATION_OF_PROTEIN_CONTAINING_COMPLEX_ASSEMBLY	GOBP_POSITIVE_REGULATION_OF_PROTEIN_CONTAINING_COMPLEX_ASSEMBLY	230	0.322989	1.99309	9.999e-05	0.000460642	0.000165767	11965	tags=35%, list=31%, signal=25%	ARFIP1/CUL4A/SH3GLB1/HSP90AA1/TAL1/CD36/ANKRD53/CCL26/SUMO1/HSPA1A/MYO1C/MECP2/CUL4A/RAP1B/CD36/PSMC5/CTTN/ACTR3/CD36/CUL4A/CD36/MYO1C/CDC42EP4/HSP90AA1/RPA1/DDX3X/SNCA/CUL4A/WASF2/CCL24/SNCA/MMP1/CUL4A/CD36/GBP5/NRG1/RPA1/NCK1/CD36/PARK7/MAPRE1/TFRC/BAX/NCK1/BMF/BCL2L11/AKAP9/WASF2/RAP1B/PINK1/NRG1/WASHC2C/DDB1/CREB1/NCKAP1/BAX/RAP1B/CORO1A/EIF4G1/BAK1/CD36/PTK2B/SUMO1/CCL24/ARPC3/ERCC2/CREB1/CD…
GOBP_POSITIVE_REGULATION_OF_PROTEIN_KINASE_ACTIVITY	GOBP_POSITIVE_REGULATION_OF_PROTEIN_KINASE_ACTIVITY	485	0.332082	2.17018	9.999e-05	0.000460642	0.000165767	13488	tags=33%, list=35%, signal=22%	MAP2K4/RELN/MAP3K20/DLG4/PRR5/ADCY6/PDCD10/CALM1/PBK/HSP90AA1/TAB3/RELN/MAP3K20/GHR/PDCD10/CDK1/MAP3K7/TAL1/HSP90AB1/WNK1/CAB39/CDK1/UBA52/HSP90AB1/LAT/MAP3K7/STRADB/MAP2K3/DLG3/PROK2/UBE2V1/PEA15/MAP3K7/MAP2K3/TAB2/PAK6/GADD45A/WNK1/BDNF/SPAG9/WNK1/IGFBP6/MAP4K5/UBE2V1/PLCE1/NRG3/PIK3CA/LPAR1/PPP2CA/UBA52/HSP90AA1/PRKACB/UBA52/AXIN1/DDX3X/C5/SLC27A1/SNCA/PRLR/AKT1/PEA15/MAP4K4/DAG1/NTF3/SOCS1/SN…
GOBP_POSITIVE_REGULATION_OF_PROTEIN_METABOLIC_PROCESS	GOBP_POSITIVE_REGULATION_OF_PROTEIN_METABOLIC_PROCESS	1373	0.339886	2.33104	9.999e-05	0.000460642	0.000165767	17638	tags=46%, list=45%, signal=27%	MAP2K4/IL6ST/SMYD3/RELN/NEDD4L/LARP4/MAP3K20/PRR5L/DLG4/PRR5/BIRC2/ADCY6/WWP2/PDCD10/RANBP9/NEDD4L/IL6ST/CALM1/FXR1/MRPS27/TNP1/BBS7/PBK/DCUN1D1/HSP90AA1/ENPP2/TAB3/RELN/MAP3K20/GHR/PDCD10/CAPRIN2/PSME4/NEDD4L/CDK1/MAP3K7/TAL1/ITLN1/CD36/MDM2/HSP90AB1/CAMTA1/LEPR/BCL2L13/NEDD4L/WNK1/BIRC2/MDM2/NFE2L2/CAB39/MDM2/POMT1/SUMO1/HSPA1A/CDK1/TNIP1/IL6ST/DERL1/FZR1/UBA52/LEPR/MRPS27/YBX3/WDR48/KAT2A/HSP9…
GOBP_POSITIVE_REGULATION_OF_PROTEIN_MODIFICATION_PROCESS	GOBP_POSITIVE_REGULATION_OF_PROTEIN_MODIFICATION_PROCESS	943	0.341142	2.305	9.999e-05	0.000460642	0.000165767	17825	tags=46%, list=46%, signal=26%	MAP2K4/IL6ST/SMYD3/RELN/MAP3K20/PRR5L/DLG4/PRR5/BIRC2/ADCY6/PDCD10/IL6ST/CALM1/FXR1/PBK/DCUN1D1/HSP90AA1/ENPP2/TAB3/RELN/MAP3K20/GHR/PDCD10/CAPRIN2/CDK1/MAP3K7/TAL1/ITLN1/CD36/HSP90AB1/CAMTA1/LEPR/WNK1/BIRC2/CAB39/POMT1/CDK1/TNIP1/IL6ST/DERL1/FZR1/UBA52/LEPR/WDR48/KAT2A/HSP90AB1/NSMCE3/LAT/MAP3K7/MECP2/STRADB/UBE2D1/ATG14/IL24/MAP2K3/DLG3/PROK2/UBE2V1/RWDD3/PEA15/CD36/MAP3K7/MAP2K3/FKBP1A/TAB2/PA…
GOBP_POSITIVE_REGULATION_OF_PROTEIN_PHOSPHORYLATION	GOBP_POSITIVE_REGULATION_OF_PROTEIN_PHOSPHORYLATION	733	0.3319	2.21695	9.999e-05	0.000460642	0.000165767	17787	tags=45%, list=46%, signal=25%	MAP2K4/IL6ST/SMYD3/RELN/MAP3K20/PRR5L/DLG4/PRR5/ADCY6/PDCD10/IL6ST/CALM1/FXR1/PBK/HSP90AA1/ENPP2/TAB3/RELN/MAP3K20/GHR/PDCD10/CAPRIN2/CDK1/MAP3K7/TAL1/ITLN1/CD36/HSP90AB1/LEPR/WNK1/CAB39/CDK1/IL6ST/UBA52/LEPR/HSP90AB1/LAT/MAP3K7/STRADB/ATG14/IL24/MAP2K3/DLG3/PROK2/UBE2V1/PEA15/CD36/MAP3K7/MAP2K3/TAB2/PAK6/GADD45A/WNK1/CX3CR1/BDNF/RB1CC1/IL6ST/CD36/SPAG9/WNK1/IL6ST/IGFBP6/MAP4K5/UBE2V1/CD36/PLCE1/…
GOBP_POSITIVE_REGULATION_OF_PROTEIN_SERINE_THREONINE_KINASE_ACTIVITY	GOBP_POSITIVE_REGULATION_OF_PROTEIN_SERINE_THREONINE_KINASE_ACTIVITY	286	0.348249	2.19133	9.999e-05	0.000460642	0.000165767	18140	tags=46%, list=47%, signal=25%	MAP2K4/MAP3K20/PDCD10/CALM1/PBK/TAB3/MAP3K20/GHR/PDCD10/CDK1/MAP3K7/HSP90AB1/CAB39/CDK1/UBA52/HSP90AB1/MAP3K7/MAP2K3/PROK2/UBE2V1/PEA15/MAP3K7/MAP2K3/TAB2/GADD45A/SPAG9/IGFBP6/MAP4K5/UBE2V1/PLCE1/LPAR1/PPP2CA/UBA52/UBA52/DDX3X/C5/SLC27A1/SNCA/AKT1/PEA15/NTF3/SNCA/MAP2K4/PSEN1/NRG1/TAB2/HSP90AB1/PDGFA/AGT/DUSP5/MAP2K5/UBE2V1/MAPK3/KRAS/NRG1/TPD52L1/MAPK1/CSK/ALS2/MAP3K12/FGF1/CCNYL1/CALM3/PTK2B/HS…
GOBP_POSITIVE_REGULATION_OF_PROTEOLYSIS	GOBP_POSITIVE_REGULATION_OF_PROTEOLYSIS	332	0.352114	2.24156	9.999e-05	0.000460642	0.000165767	15853	tags=42%, list=41%, signal=25%	TNP1/BBS7/PSME4/MDM2/BCL2L13/MDM2/NFE2L2/MDM2/SUMO1/HSPA1A/TNIP1/FZR1/WDR48/PDCD2/ST20/BCL2L13/ATXN3/HECTD1/ARL6IP5/BCL2L13/BCL2L13/BCL2L13/BCL2L13/ATXN3/BCL2L13/WDR48/CSNK1A1/BCL2L13/MDM2/HSPE1/NUB1/DAP/AXIN1/FBXW11/DDX3X/SNCA/TREM2/AKT1/CASP10/UBQLN1/CASP9/FURIN/SNCA/ZER1/NUB1/PSEN1/ANP32B/BBC3/ATXN3/RNF14/DIABLO/BBS7/CLN6/BAX/RNF40/BCL2L11/BCL2L13/CLPX/PINK1/SOCS5/TANK/ARIH2/NRDC/RNF185/BAX/JA…
GOBP_POSITIVE_REGULATION_OF_RESPONSE_TO_BIOTIC_STIMULUS	GOBP_POSITIVE_REGULATION_OF_RESPONSE_TO_BIOTIC_STIMULUS	236	0.323838	2.00373	9.999e-05	0.000460642	0.000165767	14583	tags=39%, list=38%, signal=24%	HSP90AA1/TAB3/FCER1G/FCER1G/ARG1/USP15/PSME4/MAP3K7/MAP3K7/MAP3K7/LY86/PSMC5/TAB2/LY96/ARG1/TRIM6/HSP90AA1/PRKACB/FBXW11/HMGB2/PSMD1/HLA-F/HEXIM1/PQBP1/GBP5/LY96/PSMD5/PSMD8/TAB2/PSMD1/KLK5/IL12A/PSMA5/KRAS/NRAS/PRKACB/TRIM6/XRCC5/USP15/MUC7/CLEC4C/TYROBP/ZCCHC3/CUL1/KLRD1/LSM14A/PSMC6/PYCARD/BTRC/PARP9/SLC15A4/HMGB1/PSMD1/MAVS/CREBBP/TRAF6/PSMA6/KRAS/FBXW11/TAB2/CRTAM/PSMD4/BMP6/PSMD9/PSMD5/SKP1…
GOBP_POSITIVE_REGULATION_OF_RESPONSE_TO_EXTERNAL_STIMULUS	GOBP_POSITIVE_REGULATION_OF_RESPONSE_TO_EXTERNAL_STIMULUS	454	0.317649	2.06724	9.999e-05	0.000460642	0.000165767	14583	tags=38%, list=38%, signal=24%	IL6ST/F7/IL6ST/HSP90AA1/TAB3/SERPINF2/OPTN/FCER1G/FCER1G/ARG1/USP15/PSME4/MAP3K7/WNK1/CCL26/TNIP1/IL6ST/MAP3K7/MAP3K7/LY86/PSMC5/TAB2/LY96/WNK1/IL6ST/VAMP7/WNK1/S100A14/IL6ST/OPTN/ARG1/MMP8/TRIM6/LPAR1/VAMP7/TNFSF18/HSP90AA1/PRKACB/FBXW11/SNCA/TREM2/IL15/P2RX4/PDE2A/OXSR1/HMGB2/PSMD1/HLA-F/CMKLR1/HEXIM1/MGST2/NTF3/CCL24/SNCA/PQBP1/GBP5/LY96/CDH13/PSMD5/PSMD8/FKBP1B/TAB2/AGT/PSMD1/PARK7/KLK5/P2RX4…
GOBP_POSITIVE_REGULATION_OF_SECRETION	GOBP_POSITIVE_REGULATION_OF_SECRETION	266	0.295802	1.85003	9.999e-05	0.000460642	0.000165767	23493	tags=61%, list=60%, signal=25%	ITSN1/ACHE/STAM/DYNLL1/ACHE/MPC2/DYNLL1/CADPS/ITSN1/RAB5A/VAMP7/CD2AP/VAMP7/CHMP2A/KIF5B/HYAL3/MYH10/SNCA/TREM2/P2RX4/PPP3CB/GLUD1/HLA-F/SNCA/RAB5A/TRH/OXT/RBP4/ABCG1/RAB9A/CACNA1G/P2RX4/ILDR1/CARTPT/CACNA1H/PINK1/BAIAP3/CREB1/SNF8/JAK2/GPER1/CNR1/CREB1/LEP/LACRT/NMU/CYP4F2/SYTL4/RAC1/SCT/SIRT3/PPIA/SNCA/ARF6/ZP3/VAMP7/SYT4/IRS2/RAB7A/ATG5/PHPT1/PLA2G1B/SYT1/RAC1/STAM/CACNB2/BMP6/CXCL12/PPP3CB/CY…
GOBP_POSITIVE_REGULATION_OF_SIGNALING	GOBP_POSITIVE_REGULATION_OF_SIGNALING	1538	0.329509	2.26771	9.999e-05	0.000460642	0.000165767	18127	tags=47%, list=47%, signal=28%	NUP62/MAP2K4/IL6ST/NFAM1/RELN/RASGRP4/ITSN1/MTURN/RASGRP4/F7/MAP3K20/PRR5L/DLG4/TMEM9B/PRR5/BIRC2/RUNDC3A/JUP/STAU1/PDCD10/RUVBL1/IL6ST/BCL2L1/PBK/S100A13/HSP90AA1/TAB3/SERPINF2/APPL2/BCL2L1/RELN/MAP3K20/GHR/PDCD10/USP34/USP15/CAPRIN2/PSME4/CDK1/MAP3K7/CD36/HSP90AB1/CAMTA1/UBE2O/SHOC2/IL20RA/WNK1/CCL26/BIRC2/CTBP2/USP47/HSPA1A/CDK1/DYNLL1/IL6ST/MYO1C/BCL2L1/UBA52/SHISA5/BCL2L1/HSP90AB1/GRB10/MAP3…
GOBP_POSITIVE_REGULATION_OF_TRANSCRIPTION_BY_RNA_POLYMERASE_II	GOBP_POSITIVE_REGULATION_OF_TRANSCRIPTION_BY_RNA_POLYMERASE_II	1066	0.316307	2.14805	9.999e-05	0.000460642	0.000165767	21342	tags=54%, list=55%, signal=26%	PBX1/SMYD3/DCAF6/PCGF5/DCAF6/MAX/DCAF6/MOSPD1/JUP/NCOA1/MTA2/MEIS2/TFDP2/CDK8/WWTR1/MICAL2/SERPINF2/DLGAP5/MED30/ATAD2B/CAPRIN2/MEIS3/MICAL2/TAL1/MDM2/GABPB2/ZNF91/MLLT10/MDM2/MLLT10/PBX1/NFE2L2/CTBP2/PBX1/MDM2/DCAF6/TNIP1/HEXB/UBA52/MICAL2/MEF2A/FOXO4/KAT2A/NCOA2/TBX5/MECP2/KLF7/MICAL2/CDK12/TFDP2/DCAF6/CNOT7/PSMC5/E4F1/IFT74/CCPG1/ZNF143/PRDM10/ZNF143/TEAD2/ACTR3/HSF4/CCNC/LPIN1/ZNF292/ATF1/TNK…
GOBP_POSITIVE_REGULATION_OF_TRANSFERASE_ACTIVITY	GOBP_POSITIVE_REGULATION_OF_TRANSFERASE_ACTIVITY	623	0.317873	2.10695	9.999e-05	0.000460642	0.000165767	17972	tags=44%, list=46%, signal=24%	MAP2K4/RELN/MAP3K20/DLG4/PRR5/ADCY6/PDCD10/CALM1/PBK/DCUN1D1/HSP90AA1/TAB3/RELN/MAP3K20/GHR/PDCD10/CDK1/MAP3K7/TAL1/HSP90AB1/WNK1/CAB39/SERINC5/HNRNPA2B1/CDK1/FZR1/UBA52/HSP90AB1/LAT/MAP3K7/STRADB/ATG14/MAP2K3/DLG3/PROK2/UBE2V1/PEA15/POT1/MAP3K7/MAP2K3/TAB2/PAK6/GADD45A/WNK1/BDNF/SPAG9/WNK1/IGFBP6/TNKS/MAP4K5/UBE2V1/PLCE1/NRG3/PIK3CA/LPAR1/HNRNPA2B1/PPP2CA/UBA52/HSP90AA1/PRKACB/AURKB/UBA52/PCNA/A…
GOBP_POSITIVE_REGULATION_OF_TRANSPORT	GOBP_POSITIVE_REGULATION_OF_TRANSPORT	803	0.312802	2.09811	9.999e-05	0.000460642	0.000165767	22555	tags=59%, list=58%, signal=26%	TRPV3/RELN/TRPV3/ITSN1/NEDD4L/PRR5L/LEPROT/SCYL2/JUP/SCYL2/PDCD10/ACHE/NEDD4L/CALM1/SH3GLB1/STOM/TFDP2/STOM/APPL2/RELN/FCER1G/PDCD10/DMD/FCER1G/NEDD4L/STOM/ITLN1/CD36/HSP90AB1/NEDD4L/AP2B1/WNK1/STAM/NFE2L2/TSPO/DYNLL1/MYO1C/MEF2A/PCM1/HSP90AB1/CA2/ACHE/MPC2/DYNLL1/STOM/TFDP2/CD36/NUTF2/PLA2G4E/CADPS/WNK1/ITSN1/RAB5A/CD36/VAMP7/WNK1/HUWE1/CD36/CD2AP/RAN/NEDD4L/VAMP7/MYO1C/CHMP2A/KIF5B/HYAL3/ZFAND1…
GOBP_POST_TRANSLATIONAL_PROTEIN_MODIFICATION	GOBP_POST_TRANSLATIONAL_PROTEIN_MODIFICATION	339	0.335178	2.1364	9.999e-05	0.000460642	0.000165767	16101	tags=45%, list=41%, signal=27%	KNG1/DCAF6/DCAF6/DCAF6/ASB3/CUL4A/AGTPBP1/DCUN1D1/ASB8/WIPI2/FEM1A/PSME4/BTBD1/DCAF6/FBXL4/SHISA5/CUL4A/CST3/ASB3/SPP2/DCAF6/PSMC5/FBXL4/COPS2/LRRC41/RAB5A/CUL4A/UBE2F/FBXO30/FBXL20/RAB13/DCAF8/FBXO6/NUB1/CHM/FBXW11/COPS2/COPS7A/SPSB3/UBE2F/CUL4A/ASB13/FEM1B/FBXW12/DCAF8/UBD/GPC3/PSMD1/RAB5A/CUL4A/NUB1/ASB7/TIMP1/PSMD5/ASB7/PSMD8/AHSG/FBXO9/PSMD1/FBXO9/ASB11/KTN1/PSMA5/COPS4/FBXL19/SOCS5/AGTPBP1/…
GOBP_POSTTRANSCRIPTIONAL_REGULATION_OF_GENE_EXPRESSION	GOBP_POSTTRANSCRIPTIONAL_REGULATION_OF_GENE_EXPRESSION	543	0.363793	2.39237	9.999e-05	0.000460642	0.000165767	11540	tags=36%, list=30%, signal=26%	NUP62/CPEB1/LARP4/SHMT1/TNPO1/TNRC6B/FXR1/MRPS27/ZMPSTE24/NUP98/DCP2/IGF2BP2/CAPRIN2/RBM24/PSME4/IGF2BP2/NUP98/HNRNPA2B1/MOV10L1/HSPA1A/IGF2BP2/EIF2B4/EXOSC5/DCP2/UBA52/YBX2/MRPS27/YBX3/GLE1/CSDE1/RIDA/EIF2AK1/CSDE1/ATG14/IGF2BP2/SERBP1/GSPT1/EIF2S1/NGRN/CPEB4/CELF1/RC3H2/CSDE1/CNOT7/PSMC5/RPS6KB1/RPUSD3/UHMK1/CSDE1/CSDE1/CSDE1/SECISBP2/GSPT1/THRAP3/ZC3H14/PKM/CPEB4/RAN/TIA1/HNRNPA2B1/UHMK1/UBA52…
GOBP_PROCESS_UTILIZING_AUTOPHAGIC_MECHANISM	GOBP_PROCESS_UTILIZING_AUTOPHAGIC_MECHANISM	492	0.370146	2.42155	9.999e-05	0.000460642	0.000165767	12498	tags=39%, list=32%, signal=27%	YOD1/ATP6V0A1/SCFD1/FNBP1L/SH3GLB1/ZMPSTE24/HSP90AA1/TAB3/WIPI2/OPTN/MAP3K7/LEPR/UFM1/STAM/LAMP2/PRKAB2/USP33/TSPO/DYNLL1/LIX1L/EI24/TPCN1/LEPR/BNIP3L/MAP3K7/PAFAH1B2/ATG14/UFM1/LAMTOR4/DYNLL1/MTMR3/MAP3K7/CTTN/TAB2/SH3BP4/CHMP3/RB1CC1/RAB5A/MTMR3/NBR1/MFN2/HUWE1/OPTN/EXOC7/GABARAPL2/TRIM6/PIP4K2A/CHMP3/ATG4A/LEPR/LEPR/PIK3CA/VPS26A/HSP90AA1/CHMP2A/DAP/EIF4G2/HTT/PIP4K2A/SNCA/TREM2/USP10/CALCOCO2…
GOBP_PROTEASOMAL_PROTEIN_CATABOLIC_PROCESS	GOBP_PROTEASOMAL_PROTEIN_CATABOLIC_PROCESS	449	0.385011	2.50297	9.999e-05	0.000460642	0.000165767	12051	tags=39%, list=31%, signal=28%	YOD1/NEDD4L/UBR3/CDC27/BIRC2/WWP2/CUL4A/NEDD4L/ANAPC11/BBS7/PBK/CDC27/DDI2/WWTR1/UBR2/GID4/ATE1/ATE1/PSME4/NEDD4L/CDK1/UBR2/MDM2/HSP90AB1/ANAPC11/NEDD4L/BIRC2/MDM2/NFE2L2/CDC27/MDM2/PPP2R5C/SUMO1/HSPA1A/CDK1/FBXL4/UBR3/DERL1/FZR1/UBA52/HSP90AB1/MAN1A1/CUL4A/UBR2/UBE2D1/ATXN3/NPLOC4/HECTD1/UBE2H/PSMC5/ITCH/FBXL4/CDC26/ITCH/ATXN3/HUWE1/CUL4A/CD2AP/GABARAPL2/FBXL20/ERLEC1/RHBDD2/NEDD4L/RMND5A/CSNK1A…
GOBP_PROTEIN_ACYLATION	GOBP_PROTEIN_ACYLATION	219	0.346833	2.13059	9.999e-05	0.000460642	0.000165767	22611	tags=59%, list=58%, signal=25%	NAT8/RUVBL1/NCOA1/ZMPSTE24/MAP3K7/NAA50/KAT2A/MAP3K7/MECP2/SRCAP/MAP3K7/BAZ1A/NAA30/AANAT/TAF5/TAF6/GOLGA7B/DDX3X/SNCA/ZDHHC12/KAT2B/ZNF451/PPM1A/TAF5L/TAF12/PPM1B/SNCA/PPM1A/NAA16/PARK7/KANSL1/GLUL/ZDHHC4/NMT1/NAA50/MAPK3/PPM1A/JADE3/OGDH/LACRT/CDYL/YEATS2/SUPT7L/MAPT/ZNF451/MAPT/ZDHHC15/ZDHHC16/OGT/SNCA/TADA2A/NCOA1/TERF2IP/CTCF/CREBBP/ATG5/TAOK1/LEF1/ZDHHC24/AANAT/CTCF/NCOA1/ZNF451/KANSL3/BRD8…
GOBP_PROTEIN_CATABOLIC_PROCESS	GOBP_PROTEIN_CATABOLIC_PROCESS	858	0.354472	2.38442	9.999e-05	0.000460642	0.000165767	17323	tags=50%, list=45%, signal=29%	YOD1/NEDD4L/UBR3/OTUD7B/TRIP12/CDC27/BIRC2/WWP2/CUL4A/TRIP12/NEDD4L/USP12/ANAPC11/BBS7/ZMPSTE24/PBK/HSP90AA1/CDC27/DDI2/WWTR1/FEM1A/UBR2/GID4/ATE1/ATE1/USP34/USP2/USP15/PSME4/DENND3/NEDD4L/CDK1/UBR2/MDM2/HSP90AB1/ANAPC11/NEDD4L/AP2B1/TRIP12/STAM/LAMP2/BIRC2/USP33/MDM2/NFE2L2/CDC27/MDM2/PPP2R5C/USP47/SUMO1/HSPA1A/CDK1/FBXL4/UBR3/CNOT4/DERL1/FZR1/UBA52/USP24/BNIP3L/HSP90AB1/MAN1A1/CUL4A/UBR2/UBE2D1…
GOBP_PROTEIN_CONTAINING_COMPLEX_DISASSEMBLY	GOBP_PROTEIN_CONTAINING_COMPLEX_DISASSEMBLY	301	0.302803	1.9138	9.999e-05	0.000460642	0.000165767	18970	tags=54%, list=49%, signal=28%	SPTA1/MRPS18C/MRPS33/MRPS27/TNP1/ZMPSTE24/MICAL2/TMOD1/MICAL2/LAMP2/LIX1L/SPTB/MICAL2/MRPS27/GLE1/MICAL2/ATG14/SPAST/DMTN/GSPT1/DMTN/CHMP3/SPTB/CAPZA2/GSPT1/GABARAPL2/CHMP3/PIK3CA/MRPL52/NAPB/CSNK1A1/DYRK3/CHMP2A/KIF5B/ZFAND1/SPTB/AXIN1/DMTN/SPTB/DMTN/CALCOCO2/SMARCA4/ADD2/DYRK3/CALCOCO2/UBQLN1/SMARCA4/GSPT1/DMTN/GLE1/CHMP3/DMTN/SMARCE1/MICAL2/DMTN/EPG5/STX17/RPL23/WASHC2C/VTA1/ADD1/WNT8A/MRPS18C…
GOBP_PROTEIN_CONTAINING_COMPLEX_LOCALIZATION	GOBP_PROTEIN_CONTAINING_COMPLEX_LOCALIZATION	257	0.350387	2.18418	9.999e-05	0.000460642	0.000165767	19057	tags=54%, list=49%, signal=28%	NUP62/SRSF9/DLG4/TNPO1/NUP98/NXF3/LRRC7/NUP98/AP2B1/SMG7/HNRNPA2B1/DYNLL1/GLE1/PCM1/DLG3/DYNLL1/IFT74/AP3D1/RAN/HNRNPA2B1/BBS12/MAGOH/KIF5B/THOC7/NCBP2/SMG7/IFT74/DAG1/CPSF2/SMG7/GLE1/SMG7/SMG7/NUP88/NCBP2/CASC3/SLU7/PCM1/UPF2/RBM8A/AP2B1/SRSF2/DNM3/NUP98/UPF2/SSB/THOC2/PCM1/SEH1L/SEH1L/TYROBP/SSX2IP/NUP50/AKAP8L/SETD2/KLHL21/PCID2/DDX25/ATM/PCM1/NUP153/WASL/TTC21B/DYNC2LI1/SMG7/EIF6/GPC4/THOC6/S…
GOBP_PROTEIN_CONTAINING_COMPLEX_SUBUNIT_ORGANIZATION	GOBP_PROTEIN_CONTAINING_COMPLEX_SUBUNIT_ORGANIZATION	1685	0.32312	2.22951	9.999e-05	0.000460642	0.000165767	20665	tags=56%, list=53%, signal=29%	SPTA1/SMYD3/ARFIP1/SCFD1/MAX/SEC31A/SRSF9/MRPS18C/BET1/DLG4/ALDOA/MRPS33/BOP1/BIRC2/SHMT1/RPS5/CUL4A/TSPAN4/RUVBL1/RANBP9/MSRB2/SNAP91/SH3BGR/MRPS27/TNP1/PPIH/ACTR6/SH3GLB1/ZMPSTE24/CENPK/NUP98/HSP90AA1/SLC1A5/MICAL2/APPL2/TRAPPC3/DLGAP5/DMD/TMOD1/NDUFS1/PSME4/LPXN/MICAL2/TAL1/ITLN1/CD36/MDM2/GLS/NUP98/HSP90AB1/AP2B1/SNAP47/ANKRD53/SEC31A/LAMP2/CCL26/BIRC2/MCM4/MDM2/MDM2/EPB41/TTC25/SUMO1/MT-ND3/…
GOBP_PROTEIN_DEPHOSPHORYLATION	GOBP_PROTEIN_DEPHOSPHORYLATION	299	0.368957	2.33064	9.999e-05	0.000460642	0.000165767	14967	tags=43%, list=38%, signal=27%	LRRC2/CDKN3/PPA2/CALM1/HSP90AB1/CAMTA1/SHOC2/PPP2R5C/PPP4R2/PPA2/HSP90AB1/MTMR3/PPP2R1B/FKBP1A/PPP4R2/MTMR3/PPP3R2/CDKN3/PPP2R5E/PPP2CA/FKBP1A/PPP6R2/PPP6C/FBXW11/HTT/RPRD1B/PPP1CB/PPP6C/PPP3CB/PPM1A/PPP2R5C/ACP1/PPM1B/MTMR3/PPM1A/LILRB2/PTPN4/FKBP1B/NCK1/HSP90AB1/MTMR2/PPP2R5E/MDP1/DUSP5/NCK1/PPP2R2B/PPP1CB/PINK1/PTPN7/ENSA/FKBP1B/JAK2/CALM3/CDKN3/PPM1A/VRK3/PTEN/HSP90AB1/PPP1R12A/DUSP15/HACD2/P…
GOBP_PROTEIN_KINASE_B_SIGNALING	GOBP_PROTEIN_KINASE_B_SIGNALING	224	0.279075	1.7183	9.999e-05	0.000460642	0.000165767	18120	tags=43%, list=47%, signal=23%	F7/HSP90AA1/HSP90AB1/LOX/PPP2R5C/HSP90AB1/RPS6KB1/CX3CR1/PIK3CA/HSP90AA1/GCNT2/P2RX4/ITGB1/AKT1/PPP2R5C/SESN3/DAG1/ZFP36L1/NRG1/ITGB1/HSP90AB1/PDGFA/PARK7/P2RX4/SESN3/PPARA/TEK/PINK1/NRG1/RPS6KB1/ENG/PIK3R1/GPER1/FGF1/CX3CR1/PTK2/ITGB1BP1/PTEN/HSP90AB1/LEP/RPS6KB2/FERMT2/RAC1/PTK2/STK11/ESR1/INPP5K/NRG2/PPARA/CD86/DLG1/DAG1/TSPYL5/IRS2/CX3CL1/RAC1/INPP5K/RICTOR/PDCD6/NRG1/NKX3-1/MUL1/FGF4/THPO/PP…
GOBP_PROTEIN_LOCALIZATION_TO_CELL_PERIPHERY	GOBP_PROTEIN_LOCALIZATION_TO_CELL_PERIPHERY	308	0.311628	1.97263	9.999e-05	0.000460642	0.000165767	18864	tags=48%, list=49%, signal=25%	ANK1/DLG4/ASB3/PKDCC/JUP/BCL2L1/SLC4A1/BCL2L1/OPTN/ANK1/ANK1/BSG/EPB41/TSPAN33/ANK1/BCL2L1/BCL2L1/ASB3/ARL6IP5/VTI1B/LZTFL1/ANK1/EPB41/OPTN/EPB41/RAB13/KIF1B/KIF5B/AP4M1/EPB41/TREM2/BSG/ITGB1/AKT1/CLTC/RAP2A/GOPC/DAG1/TSPAN5/EPB41/ITGB1/AKT2/SLC9A3R2/MRAP/TESC/RAB34/EPB41/OPTN/MYADM/EPB41/PIK3R1/AKT2/CSK/GPER1/OPTN/ITGB1BP1/RAMP1/PID1/RANGRF/NKD2/RAB31/NFASC/LYPLA1/CACNB3/MRAP/PTCH1/LIN7C/GPC4/IN…
GOBP_PROTEIN_LOCALIZATION_TO_MEMBRANE	GOBP_PROTEIN_LOCALIZATION_TO_MEMBRANE	609	0.32314	2.13939	9.999e-05	0.000460642	0.000165767	19185	tags=52%, list=49%, signal=27%	RPS29/RPS21/ANK1/MICALL1/DLG4/ASB3/PKDCC/RPL28/JUP/RPS5/EMC1/CALM1/SH3GLB1/BCL2L1/STOM/TFDP2/HSP90AA1/SLC4A1/STOM/BCL2L1/OPTN/ANK1/ANK1/STOM/RAB3IP/LRRC7/AP2B1/BSG/TSPAN33/MYO1C/ANK1/BCL2L1/UBA52/RPS5/BCL2L1/RPS20/EMC1/DMTN/DLG3/ASB3/STOM/ARL6IP5/TFDP2/VTI1B/DMTN/LZTFL1/ANK1/NACA/OPTN/AP3D1/EMC3/RAB13/MYO1C/UBA52/HSP90AA1/KIF5B/UBA52/RPS20/DMTN/CHM/GOLGA7B/AP4M1/TREM2/ZDHHC12/DMTN/BSG/ITGB1/AKT1/…
GOBP_PROTEIN_LOCALIZATION_TO_NUCLEUS	GOBP_PROTEIN_LOCALIZATION_TO_NUCLEUS	251	0.38287	2.38176	9.999e-05	0.000460642	0.000165767	12414	tags=39%, list=32%, signal=27%	NUP62/OTUD7B/TNPO1/JUP/KPNA1/NUP98/WWTR1/APPL2/TXNIP/CDK1/CD36/MDM2/NUP98/HSP90AB1/UFM1/MDM2/NOL8/MDM2/CDK1/TXNIP/HSP90AB1/NOL8/UFM1/KPNA4/CD36/FAM53C/NUTF2/CD36/CD36/CD2AP/RAN/MDM2/KPNA3/AKT1/INTS13/BARD1/RGPD3/CD36/PSEN1/CCT4/SUMO3/NUP88/HSP90AB1/CD36/PARK7/TFRC/TOR1AIP1/HDAC3/GLUL/RPL23/NUP98/MEPCE/LIMK2/UBR5/TOR1AIP2/TOR1AIP2/PIK3R1/MAPK1/JAK2/CD36/FBXO4/NOL8/PKIG/HSP90AB1/LEP/NUP50/PAF1/CD36…
GOBP_PROTEIN_LOCALIZATION_TO_ORGANELLE	GOBP_PROTEIN_LOCALIZATION_TO_ORGANELLE	917	0.365272	2.46446	9.999e-05	0.000460642	0.000165767	14522	tags=42%, list=37%, signal=28%	RPS29/NUP62/RPS21/NCOA4/MICALL1/DLG4/LEPROT/OTUD7B/TMEM107/NCOA4/RPL28/TNPO1/JUP/RPS5/EMC1/CALM1/NCOA4/NCOA4/SH3GLB1/KPNA1/SNX16/NUP98/TFDP2/HSP90AA1/WWTR1/APPL2/TXNIP/OPTN/CDK1/CD36/MDM2/NUP98/HSP90AB1/TSPAN10/AP2B1/UFM1/STAM/LAMP2/MDM2/NOL8/TSPO/MDM2/TTC25/CDK1/TXNIP/UBA52/BNIP3L/PCM1/RPS5/HSP90AB1/MAN1A1/NOL8/RPS20/ZWILCH/DNAJA1/UBE2D1/EMC1/RAB6A/UFM1/LAMTOR4/KPNA4/RAB6A/TFDP2/VTI1B/CD36/POT1/…
GOBP_PROTEIN_LOCALIZATION_TO_PLASMA_MEMBRANE	GOBP_PROTEIN_LOCALIZATION_TO_PLASMA_MEMBRANE	259	0.322591	2.01248	9.999e-05	0.000460642	0.000165767	18825	tags=48%, list=48%, signal=25%	ANK1/ASB3/PKDCC/JUP/BCL2L1/SLC4A1/BCL2L1/OPTN/ANK1/ANK1/BSG/TSPAN33/ANK1/BCL2L1/BCL2L1/ASB3/ARL6IP5/VTI1B/ANK1/OPTN/RAB13/KIF5B/TREM2/BSG/ITGB1/AKT1/CLTC/RAP2A/GOPC/TSPAN5/ITGB1/AKT2/SLC9A3R2/MRAP/TESC/RAB34/OPTN/MYADM/PIK3R1/AKT2/CSK/GPER1/OPTN/ITGB1BP1/RAMP1/PID1/RANGRF/NKD2/RAB31/NFASC/LYPLA1/CACNB3/MRAP/PTCH1/INPP5K/FLNA/ASB3/RAMP2/ARF6/TSPAN15/BSG/GOPC/DLG1/RAPGEF2/PLS1/RAB7A/LAMA5/AP2M1/VAM…
GOBP_PROTEIN_MATURATION	GOBP_PROTEIN_MATURATION	262	0.303666	1.89656	9.999e-05	0.000460642	0.000165767	17102	tags=43%, list=44%, signal=24%	F7/TNP1/C1R/ZMPSTE24/DDI2/SERPINF2/GCSH/GLRX5/TSPAN33/NAA50/PGK1/FKBP1A/NAA30/AANAT/XPNPEP3/FKBP1A/PRKACB/CTSL/ECE1/KAT2B/PGK1/FURIN/PSEN1/TSPAN5/NAA16/FKBP1B/GLRX3/TESC/NDUFAB1/YME1L1/NAA50/CARD18/PRKACB/XPNPEP3/ISCA1/FKBP1B/BAK1/ATP23/SCG5/YME1L1/ASPH/PLGRKT/MME/BACE2/MYRF/NKD2/CGA/NOL3/BAK1/CHAC1/PTCH1/LIAS/PYCARD/SDE2/OGT/CPZ/ECE2/RHBDD1/TSPAN15/PSEN2/CREBBP/LDLRAD3/TYSND1/NFU1/SPPL3/STOML2/S…
GOBP_PROTEIN_MODIFICATION_BY_SMALL_PROTEIN_CONJUGATION	GOBP_PROTEIN_MODIFICATION_BY_SMALL_PROTEIN_CONJUGATION	861	0.349351	2.35022	9.999e-05	0.000460642	0.000165767	9192	tags=31%, list=24%, signal=25%	NUP62/TRIM23/DCAF6/PCGF5/NEDD4L/DCAF6/DCAF6/UBR3/ASB3/RNF182/TRIP12/CDC27/BIRC2/WWP2/CUL4A/TRIP12/NEDD4L/ANAPC11/SVBP/RNF208/NUP98/DCUN1D1/ASB8/HSP90AA1/NSMCE2/CDC27/WWTR1/HECTD4/FEM1A/KIAA1586/UBR2/GID4/KIAA1586/MED30/RNF182/PSME4/FBXO28/NEDD4L/UBR2/MDM2/NUP98/HSP90AB1/UBE2O/ANAPC11/KIAA1586/NEDD4L/TRIP12/BTBD1/UFM1/BIRC2/MDM2/NFE2L2/TSPO/CDC27/MDM2/DCAF6/SUMO1/HSPA1A/HECTD4/FBXL4/UBR3/RNF182/CN…
GOBP_PROTEIN_MODIFICATION_BY_SMALL_PROTEIN_CONJUGATION_OR_REMOVAL	GOBP_PROTEIN_MODIFICATION_BY_SMALL_PROTEIN_CONJUGATION_OR_REMOVAL	1031	0.358777	2.43317	9.999e-05	0.000460642	0.000165767	13571	tags=41%, list=35%, signal=29%	YOD1/NUP62/TRIM23/DCAF6/PCGF5/NEDD4L/DCAF6/DCAF6/UBR3/ASB3/OTUD7B/RNF182/TRIP12/CDC27/BIRC2/WWP2/CUL4A/RUVBL1/TRIP12/NEDD4L/USP12/ANAPC11/SVBP/RNF208/NUP98/DCUN1D1/ASB8/HSP90AA1/NSMCE2/CDC27/WWTR1/HECTD4/FEM1A/KIAA1586/UBR2/GID4/KIAA1586/MED30/USP34/USP2/USP15/RNF182/PSME4/FBXO28/NEDD4L/CDK1/MAP3K7/UBR2/MDM2/NUP98/HSP90AB1/UBE2O/ANAPC11/KIAA1586/NEDD4L/TRIP12/BTBD1/UFM1/STAM/BIRC2/USP33/MDM2/NFE2…
GOBP_PROTEIN_MODIFICATION_BY_SMALL_PROTEIN_REMOVAL	GOBP_PROTEIN_MODIFICATION_BY_SMALL_PROTEIN_REMOVAL	264	0.411198	2.56987	9.999e-05	0.000460642	0.000165767	15631	tags=53%, list=40%, signal=32%	YOD1/OTUD7B/BIRC2/RUVBL1/USP12/USP34/USP2/USP15/PSME4/CDK1/MAP3K7/MDM2/STAM/BIRC2/USP33/MDM2/MDM2/USP47/CDK1/TNIP1/UBA52/USP24/WDR48/FOXO4/KAT2A/MAP3K7/UBE2D1/ATXN3/MAP3K7/PSMC5/ATXN3L/ITCH/COPS2/ITCH/ATXN3/USP9Y/STAMBP/USP9X/USP47/WDR48/USP45/USP9X/MDM2/UBA52/OTUD4/RHOT1/UBA52/COPS2/COPS7A/USP10/KAT2B/SNX3/USP6/USP7/RAD23B/ZRANB1/SUDS3/PSMD1/BARD1/SMAD2/PSMD5/ATXN3/PSMD8/BIRC2/USP4/FOXO4/USP33/P…
GOBP_PROTEIN_PHOSPHOPANTETHEINYLATION	GOBP_PROTEIN_PHOSPHOPANTETHEINYLATION	289	0.333738	2.10205	9.999e-05	0.000460642	0.000165767	10261	tags=33%, list=26%, signal=25%	YOD1/OTUD7B/USP12/TTLL11/C1GALT1/USP34/C1GALT1/USP2/USP15/MDM2/LOX/USP33/MDM2/MDM2/USP47/USP24/KAT2A/ATXN3/GALNT9/GALNT13/ATXN3L/ATXN3/UBE2F/USP9Y/TTLL7/MGAT2/STAMBP/XYLT1/USP9X/GGT6/USP47/USP45/USP9X/MDM2/OTUD4/CHM/GOLGA7B/CERCAM/UBE2F/ZDHHC12/USP10/KAT2B/USP6/GALNT10/USP7/ZRANB1/UBA5/GALNT8/ATXN3/C1GALT1/RNF14/PAN2/USP4/GALNT5/USP33/TPST2/USP7/B3GNT6/COLGALT2/GLUL/ZDHHC4/TANK/TPST2/USP38/USP15/…
GOBP_PROTEIN_PHOSPHORYLATION	GOBP_PROTEIN_PHOSPHORYLATION	1440	0.330534	2.27033	9.999e-05	0.000460642	0.000165767	18198	tags=46%, list=47%, signal=27%	NUP62/MAP2K4/IL6ST/SMYD3/RELN/MOK/PDK2/CDKN3/MAP3K20/PRR5L/DLG4/PRR5/MOK/SCYL2/MOK/PKDCC/ADCY6/SCYL2/MOK/PDCD10/NEK1/IL6ST/CALM1/FXR1/ZMPSTE24/PBK/HSP90AA1/CDK8/NEK1/ENPP2/TAB3/WWTR1/BCCIP/RELN/MAP3K20/GHR/SH3BP5L/PDCD10/DMD/USP15/CAPRIN2/CDK1/CORO1C/MAP3K7/TAL1/ITLN1/CD36/HSP90AB1/PKMYT1/LEPR/LIPE/ELP3/LOX/WNK1/PRKAB2/CD109/CAB39/RSRC1/PPP2R5C/CDK1/IL6ST/UBA52/LEPR/RSRC1/HSP90AB1/TOP1/LAT/MAP3K7…
GOBP_PROTEIN_POLYMERIZATION	GOBP_PROTEIN_POLYMERIZATION	264	0.376267	2.35157	9.999e-05	0.000460642	0.000165767	17668	tags=51%, list=45%, signal=28%	SPTA1/ARFIP1/RANBP9/MSRB2/HSP90AA1/TMOD1/ANKRD53/CCL26/HSPA1A/MYO1C/SPTB/MECP2/DMTN/OPA1/DMTN/VDAC2/CTTN/CHMP3/ACTR3/SPTB/CAPZA2/TRIM6/CHMP3/MYO1C/CDC42EP4/HSP90AA1/CHMP2A/SPTB/DMTN/SPTB/FKBP4/SNCA/WASF2/DMTN/ADD2/KANK1/CCL24/SNCA/DYRK1A/DMTN/CHMP3/NCK1/DMTN/DMTN/MAPRE1/NCK1/ESAM/DYRK1A/AKAP9/DNM3/WASF2/TMSB4Y/SLC39A12/PINK1/DIAPH1/WASHC2C/TRIM6/TMSB15A/MYADM/NCKAP1/TMSB15B/ADD1/CORO1A/JAK2/NDE1/…
GOBP_PROTEIN_POLYUBIQUITINATION	GOBP_PROTEIN_POLYUBIQUITINATION	317	0.365381	2.3184	9.999e-05	0.000460642	0.000165767	11634	tags=39%, list=30%, signal=28%	NEDD4L/TRIP12/CDC27/BIRC2/WWP2/TRIP12/NEDD4L/ANAPC11/CDC27/UBR2/PSME4/FBXO28/NEDD4L/UBR2/MDM2/UBE2O/ANAPC11/NEDD4L/TRIP12/BIRC2/MDM2/CDC27/MDM2/FBXL4/FZR1/UBA52/UBR2/UBE2D1/UBE2V1/TRIP12/HECTD1/RC3H2/UBE2H/PSMC5/ITCH/FBXL4/TRIP12/CDC26/ITCH/RNF167/HUWE1/TNKS/UBE2V1/DZIP3/FBXO30/FBXL20/TRIM6/NHLRC4/NEDD4L/RMND5A/MDM2/UBA52/FBXO6/UBA52/FBXW11/DDX3X/FBXW12/UBE2H/MKRN1/PSMD1/UBE3B/BARD1/CDC27/CDC16/R…
GOBP_PROTEIN_TARGETING	GOBP_PROTEIN_TARGETING	401	0.368184	2.37543	9.999e-05	0.000460642	0.000165767	17181	tags=51%, list=44%, signal=29%	RPS29/RPS21/NCOA4/MICALL1/LEPROT/NCOA4/RPL28/RPS5/NCOA4/NCOA4/SH3GLB1/STOM/SNX16/HSP90AA1/STOM/STOM/RAB3IP/LAMP2/TSPO/MYO1C/UBA52/BNIP3L/RPS5/MAN1A1/RPS20/UBE2D1/DMTN/STOM/VTI1B/DMTN/TRAK2/NUDT7/NACA/CAT/MFN2/HUWE1/AP3D1/USP9X/MYO1C/USP9X/PEX5L/UBA52/HSP90AA1/TRAK1/UBA52/RPS20/DMTN/CHM/GOLGA7B/LMAN1/AP4M1/ZDHHC12/DMTN/NUDT7/VPS13A/ERBIN/RPL28/VPS13A/ZFAND6/RPL35/DMTN/RPL27/SSR3/RPS14/DMTN/AKT2/DM…
GOBP_PROTEOLYSIS	GOBP_PROTEOLYSIS	1581	0.33745	2.32399	9.999e-05	0.000460642	0.000165767	17134	tags=47%, list=44%, signal=29%	YOD1/KNG1/RELN/NEDD4L/UBR3/F7/OTUD7B/TRIP12/CDC27/BIRC2/WWP2/CUL4A/RUVBL1/TRIP12/NEDD4L/USP12/ANAPC11/AGTPBP1/SVBP/TNP1/BBS7/C1R/ZMPSTE24/PBK/NUP98/CDC27/DDI2/WWTR1/SERPINF2/FEM1A/UBR2/RELN/GID4/ATE1/ATE1/USP34/USP2/USP15/PSME4/NEDD4L/CDK1/MAP3K7/UBR2/MDM2/NUP98/HSP90AB1/UBE2O/ANAPC11/BCL2L13/NEDD4L/TRIP12/STAM/BIRC2/USP33/MDM2/NFE2L2/CD109/RHBDL1/CDC27/MDM2/PPP2R5C/USP47/SUMO1/HSPA1A/CDK1/FBXL4/…
GOBP_PURINE_CONTAINING_COMPOUND_METABOLIC_PROCESS	GOBP_PURINE_CONTAINING_COMPOUND_METABOLIC_PROCESS	395	0.348873	2.24808	9.999e-05	0.000460642	0.000165767	13432	tags=37%, list=35%, signal=25%	NME4/NUP62/PDK2/ALDOA/SHMT1/ADCY6/NUP98/SLC4A1/BPGM/IMPDH1/AMD1/NUP98/MPP1/ACSS1/BPGM/ITPA/NUDT4/PDE4A/PGK1/OPA1/MPC2/NME4/HPRT1/ACACA/NME4/NUDT4/NUDT7/ACSM3/AMD1/PKM/RAN/MPP1/PKM/PGM2L1/PRPS2/HK1/TREM2/ELOVL6/TPI1/PPCDC/NCOR1/NUDT7/PDE2A/AMPD3/PGK1/MPP1/AK4/PDK4/AMPD3/KYNU/HK1/PDE4B/BPGM/PSEN1/PDE4B/PANK3/NME4/PDE8A/LRGUK/NUP88/GNAI3/DNPH1/GSTZ1/PPARA/ACLY/TPST2/NUDT1/ADCY6/ELOVL6/HSD17B4/NME4/G…
GOBP_RAS_PROTEIN_SIGNAL_TRANSDUCTION	GOBP_RAS_PROTEIN_SIGNAL_TRANSDUCTION	315	0.328203	2.08131	9.999e-05	0.000460642	0.000165767	13944	tags=37%, list=36%, signal=24%	NUP62/RASGRP4/CTNNAL1/RASGRP4/ARHGEF12/KANK2/RASGRP3/DENND3/SHOC2/CTNNAL1/ARHGEF12/DENND4A/LAT/RAP1B/APOC3/NET1/MFN2/ARHGEF1/RALGDS/PLCE1/STAMBP/GPR20/LPAR1/CDC42EP4/STARD8/PLEKHG5/WASF2/DENND1A/KANK1/GBF1/G3BP1/MAP4K4/CDC42SE2/CDKN2A/RAP2A/ERBIN/ARHGEF28/DENND4A/GNA12/RRAS2/MAP4K4/RAB9A/CDH13/NET1/DENND4B/LAT/PARK7/MAPKAP1/RB1/GPR17/G3BP2/ROPN1B/WASF2/ERBIN/RIT1/APOC3/KRAS/RAP1B/NRAS/ADRA1A/RASG…
GOBP_REACTIVE_OXYGEN_SPECIES_METABOLIC_PROCESS	GOBP_REACTIVE_OXYGEN_SPECIES_METABOLIC_PROCESS	235	0.352431	2.17984	9.999e-05	0.000460642	0.000165767	15052	tags=43%, list=39%, signal=27%	BIRC2/HSP90AA1/CLCN3/CLCN3/ATP7A/PRDX1/NDUFS1/CD36/HSP90AB1/BIRC2/NFE2L2/TSPO/NCF2/DYNLL1/ATP7A/HSP90AB1/DYNLL1/CD36/GADD45A/CX3CR1/ARG2/CD36/CAT/CD36/MMP8/HBE1/HSP90AA1/SNCA/P2RX4/AKT1/GBF1/PDK4/SNCA/CD36/PAGE4/BIRC2/HSP90AB1/CD36/GNAI3/PRCP/AGT/PARK7/P2RX4/PPARA/HBG2/HBD/NDUFS1/PRCP/PINK1/BECN1/BECN1/JAK2/CD36/CX3CR1/PTK2B/TPO/HBE1/TYROBP/HSP90AB1/PID1/LEP/SLC25A33/NDUFS1/CD36/RAC1/PIKFYVE/NNT/…
GOBP_RECEPTOR_MEDIATED_ENDOCYTOSIS	GOBP_RECEPTOR_MEDIATED_ENDOCYTOSIS	248	0.359578	2.23451	9.999e-05	0.000460642	0.000165767	12603	tags=38%, list=32%, signal=26%	MICALL1/ITSN1/DLG4/PI4KB/SCYL2/FNBP1L/SCYL2/ACHE/SNAP91/HSP90AA1/FCER1G/HSPH1/FCER1G/CD36/AP2B1/HSPH1/ACHE/APOC3/CD36/CTTN/ITSN1/RAB5A/CD36/CD36/CD2AP/ARHGAP27/CLTA/BMP2K/HSP90AA1/BMP2K/CTSL/HSPG2/SCGB3A2/SNCA/ITGB1/CLTC/BMP2K/NTF3/SNCA/RAB5A/CD36/TNK2/STAB1/VTN/ITGB1/CD36/MTMR2/ANXA2/TFRC/JCHAIN/HSPH1/SLC9B2/AP2B1/DNM3/APOC3/CANX/CAV2/WDR54/CD36/WDR54/RAMP1/CLTB/CD36/FCHO1/FMR1/TBC1D5/RAC1/PIKFY…
GOBP_REGULATION_OF_ACTIN_FILAMENT_BASED_PROCESS	GOBP_REGULATION_OF_ACTIN_FILAMENT_BASED_PROCESS	338	0.325331	2.0728	9.999e-05	0.000460642	0.000165767	18715	tags=48%, list=48%, signal=26%	SPTA1/ARFIP1/JUP/SERPINF2/ACTG1/TMOD1/CCL26/MYO1C/SPTB/TNNC1/DMTN/DMTN/CTTN/TPM1/ACTR3/SPTB/CAPZA2/TPM1/CD2AP/PIK3CA/LPAR1/TPM1/MYO1C/CDC42EP4/SPTB/DMTN/SPTB/CACNA1C/CACNA1C/TPM1/WASF2/DMTN/ADD2/KANK1/SFRP1/NTF3/CCL24/PDE4B/PDE4B/DMTN/TPM1/NCK1/DMTN/BCAS3/PDGFA/ACTG1/DMTN/TNNC1/TJP1/NCK1/DIXDC1/ESAM/TEK/AKAP9/WASF2/TMSB4Y/WASHC2C/TMSB15A/MYADM/NCKAP1/TMSB15B/PIK3R1/ADD1/CORO1A/PTK2B/CCL24/ITGB1BP…
GOBP_REGULATION_OF_ACTIN_FILAMENT_ORGANIZATION	GOBP_REGULATION_OF_ACTIN_FILAMENT_ORGANIZATION	234	0.347236	2.14646	9.999e-05	0.000460642	0.000165767	17797	tags=48%, list=46%, signal=27%	SPTA1/ARFIP1/SERPINF2/ACTG1/TMOD1/CCL26/MYO1C/SPTB/DMTN/DMTN/CTTN/TPM1/ACTR3/SPTB/CAPZA2/TPM1/PIK3CA/LPAR1/TPM1/MYO1C/CDC42EP4/SPTB/DMTN/SPTB/TPM1/WASF2/DMTN/ADD2/KANK1/SFRP1/CCL24/DMTN/TPM1/NCK1/DMTN/ACTG1/DMTN/TJP1/NCK1/ESAM/WASF2/TMSB4Y/WASHC2C/TMSB15A/MYADM/NCKAP1/TMSB15B/PIK3R1/ADD1/CORO1A/PTK2B/CCL24/ITGB1BP1/ARPC3/ADD1/TJP1/DMTN/STMN1/FERMT2/RAC1/WASL/WAS/MTPN/PYCARD/GBA2/INPP5K/FLNA/ARF6/…
GOBP_REGULATION_OF_ANATOMICAL_STRUCTURE_MORPHOGENESIS	GOBP_REGULATION_OF_ANATOMICAL_STRUCTURE_MORPHOGENESIS	855	0.28972	1.94861	9.999e-05	0.000460642	0.000165767	20050	tags=50%, list=52%, signal=26%	SPTA1/RELN/NEDD4L/LARP4/DLG4/ALDOA/JUP/NEDD4L/ZMPSTE24/S100A13/PDLIM5/ENPP2/CUX1/RELN/PDLIM5/DDHD1/CAPRIN2/L1CAM/PSME4/NEDD4L/CORO1C/PLD6/NEDD4L/AP2B1/NFE2L2/EPB41/HEXB/PGK1/FOXO4/MECP2/MLLT3/DMTN/OPA1/PROK2/CST3/DMTN/PSMC5/TRAK2/FOXP1/EPB41/GADD45A/TPM1/FOXP1/CX3CR1/BDNF/SPAG9/DDHD2/HUWE1/TPM1/RNH1/FOXP1/PKM/LPAR1/TPM1/FGD1/EPN2/NEDD4L/EPB41/CDC42EP4/CUX1/PKM/E2F2/MYH10/RSPO2/DMTN/EIF4G2/MESP1/P…
GOBP_REGULATION_OF_ANATOMICAL_STRUCTURE_SIZE	GOBP_REGULATION_OF_ANATOMICAL_STRUCTURE_SIZE	440	0.335029	2.1748	9.999e-05	0.000460642	0.000165767	17797	tags=48%, list=46%, signal=27%	SPTA1/KNG1/ARFIP1/ADCY6/CLCN3/SERPINF2/SLC12A6/CLCN3/TMOD1/ATP7A/L1CAM/HSP90AB1/CCL26/ATP7A/MYO1C/SPTB/HSP90AB1/DPYSL2/DMTN/LAMTOR4/GCLC/DMTN/CTTN/SLC12A6/ACTR3/BDNF/RB1CC1/RAB5A/SPTB/CAPZA2/PIK3CA/MYO1C/CDC42EP4/RAP1GAP2/SPTB/DMTN/EIF4G2/SPTB/ECE1/WASF2/SLC8A1/EDNRA/DMTN/RUFY3/AKT1/ADD2/GCLC/KANK1/CCL24/RAB5A/ISLR2/DMTN/NCK1/HSP90AB1/DMTN/DMTN/AGT/NCK1/ADCY6/BMPR2/ESAM/GCLM/WASF2/TMSB4Y/WASHC2C/…
GOBP_REGULATION_OF_ANION_TRANSPORT	GOBP_REGULATION_OF_ANION_TRANSPORT	752	0.336637	2.2517	9.999e-05	0.000460642	0.000165767	17212	tags=48%, list=44%, signal=28%	YOD1/NUP62/SLC16A1/ARFIP1/SCFD1/ITSN1/GAPVD1/PRR5L/LEPROT/PKDCC/JUP/WWP2/PDCD10/ACHE/SH3GLB1/STOM/TFDP2/GAPVD1/STOM/APPL2/PDCD10/ARG1/STOM/ITLN1/CD36/HSP90AB1/UFM1/NFE2L2/TSPO/DYNLL1/MYO1C/GAPVD1/MEF2A/BNIP3L/PCM1/HSP90AB1/GRB10/KLF7/CA2/DNAJA1/ACHE/UFM1/DMTN/APOC3/MPC2/DYNLL1/STOM/ARL6IP5/TFDP2/PEA15/DMTN/CD36/RPS6KB1/UHMK1/NUTF2/ITSN1/CD36/VAMP7/HUWE1/SLC25A27/ARG1/CD36/CD2AP/RSAD2/ERLEC1/STXBP…
GOBP_REGULATION_OF_APOPTOTIC_SIGNALING_PATHWAY	GOBP_REGULATION_OF_APOPTOTIC_SIGNALING_PATHWAY	313	0.36209	2.29511	9.999e-05	0.000460642	0.000165767	12388	tags=34%, list=32%, signal=23%	TXNDC12/FAIM/BCL2L1/BCL2L1/MDM2/IL20RA/MDM2/NFE2L2/MDM2/USP47/HSPA1A/SCRT2/BCL2L1/YBX3/BCL2L1/DNAJA1/STRADB/OPA1/PPP2R1B/PEA15/RPS6KB1/VDAC2/CTTN/CX3CR1/BDNF/RB1CC1/USP47/MDM2/HTT/DDX3X/YBX3/FEM1B/AKT1/PEA15/HMGB2/MAPK7/UBQLN1/SFRP1/PSEN1/DNAJA1/BBC3/NCK1/TP63/GNAI3/AGT/PARK7/MAP2K5/BAX/NCK1/RB1/BMF/GCLM/BCL2L11/TP63/PINK1/RPS6KB1/MAPK8IP1/TPD52L1/BECN1/BAX/BECN1/ZNF385A/ATF3/GPER1/CX3CR1/PTEN/TP…
GOBP_REGULATION_OF_AUTOPHAGY	GOBP_REGULATION_OF_AUTOPHAGY	305	0.347336	2.19738	9.999e-05	0.000460642	0.000165767	16557	tags=47%, list=43%, signal=28%	ATP6V0A1/SCFD1/SH3GLB1/ZMPSTE24/TAB3/OPTN/MAP3K7/LEPR/PRKAB2/USP33/TSPO/TPCN1/LEPR/BNIP3L/MAP3K7/PAFAH1B2/LAMTOR4/MTMR3/MAP3K7/CTTN/TAB2/SH3BP4/RB1CC1/MTMR3/OPTN/EXOC7/TRIM6/PIP4K2A/LEPR/LEPR/PIK3CA/VPS26A/DAP/EIF4G2/HTT/PIP4K2A/SNCA/TREM2/USP10/CALCOCO2/AKT1/SESN3/CALCOCO2/UBQLN1/MTMR3/SNCA/ATP6V0D2/ATP6V1C1/LARP1/VPS26A/TAB2/GNAI3/USP33/PARK7/SVIP/SESN3/EXOC7/NLRP6/TRIM68/FOXO3/BMF/BCL2L11/MAPK…
GOBP_REGULATION_OF_BINDING	GOBP_REGULATION_OF_BINDING	316	0.359956	2.28334	9.999e-05	0.000460642	0.000165767	15788	tags=43%, list=41%, signal=26%	SPTA1/CLIC2/CALM1/ZMPSTE24/CAPRIN2/HSP90AB1/LOX/BTBD1/USP33/CTBP2/EPB41/SUMO1/DERL1/HSP90AB1/RFNG/EIF2S1/FKBP1A/CCPG1/EPB41/DDX11/BDNF/TNKS/MARK3/MMP8/TRIM6/RAN/EPB41/CSNK1A1/PPP2CA/MARK3/FKBP1A/AURKB/GZMA/EPB41/AKT1/ADD2/HMGB2/PBXIP1/CAPRIN2/PLCL2/PSEN1/SMAD2/VTN/SUMO3/EPB41/HSP90AB1/AURKB/USP33/ANXA2/PARK7/PPARA/MAPRE1/BAX/PLCL2/RB1/WFIKKN2/EPB41/MEPCE/MAPK3/CARD18/IDE/BTAF1/TRIM6/BTBD1/BAX/EPB…
GOBP_REGULATION_OF_BLOOD_CIRCULATION	GOBP_REGULATION_OF_BLOOD_CIRCULATION	253	0.311138	1.93693	9.999e-05	0.000460642	0.000165767	17272	tags=46%, list=44%, signal=26%	ASB3/CLIC2/SPX/JUP/CALM1/ZMPSTE24/DMD/MEF2A/ASB3/TPM1/TPM1/TPM1/CACNA1C/ECE1/CACNA1C/TPM1/SLC8A1/P2RX4/AKT1/PDE4B/OXT/PDE4B/TPM1/FKBP1B/GJD3/CACNA1G/AGT/GLRX3/P2RX4/BMPR2/CACNA1H/AKAP9/TMEM38B/CACNA1S/ADRA1A/SLC8A3/ARHGAP42/HTR1A/FKBP1B/JAK2/CALM3/MEF2A/ASPH/LEP/NMU/RANGRF/CACNB3/KCNK3/PDE4B/FLNA/ASB3/ADRA1A/CHRM2/FXYD4/FXYD3/HRH1/DMD/DLG1/KCNMB2/TBX2/P2RX1/CHGA/CALM2/KCNE1/FGF13/ANK2/CACNB2/BIN1…
GOBP_REGULATION_OF_BODY_FLUID_LEVELS	GOBP_REGULATION_OF_BODY_FLUID_LEVELS	435	0.291398	1.88986	9.999e-05	0.000460642	0.000165767	16515	tags=42%, list=42%, signal=25%	KNG1/F7/GNAS/ADCY6/GNAS/NCOA1/TREML1/SLC4A1/SERPINF2/ACTG1/FCER1G/FCER1G/ATP7A/CD36/NFE2L2/DOCK9/ATP7A/DMTN/DMTN/CD36/RAB5A/CD36/MFN2/CAPZA2/CD36/STXBP3/PIK3CA/HBE1/AQP3/PRKACB/DMTN/LMAN1/PRLR/P2RX4/DMTN/MYL12A/RAB5A/PHF21A/GNA12/CD36/OXT/DMTN/VTN/C4BPB/TP63/CD36/DMTN/PDGFA/ACTG1/DMTN/PRCP/P2RX4/HBG2/ADCY6/HBD/NLRP6/PRCP/TP63/MAPK3/SH2B1/PRKACB/CREB1/PIK3R1/MAPK1/ZNF385A/JAK2/FIBP/CD36/MFN2/MYL9/…
GOBP_REGULATION_OF_CATABOLIC_PROCESS	GOBP_REGULATION_OF_CATABOLIC_PROCESS	923	0.352	2.37612	9.999e-05	0.000460642	0.000165767	16268	tags=47%, list=42%, signal=29%	NUP62/ATP6V0A1/SCFD1/NEDD4L/PRR5L/TNPO1/WWP2/NEDD4L/TNRC6B/FXR1/BBS7/SH3GLB1/ZMPSTE24/PBK/NUP98/DCP2/HSP90AA1/TAB3/IGF2BP2/SLC4A1/OPTN/RBM24/PSME4/NEDD4L/MAP3K7/IGF2BP2/MDM2/NUP98/HSP90AB1/LEPR/NEDD4L/PRKAB2/USP33/MDM2/NFE2L2/TSPO/MDM2/SUMO1/HSPA1A/IGF2BP2/FZR1/EXOSC5/DCP2/UBA52/TPCN1/LEPR/YBX3/BNIP3L/RIDA/HSP90AB1/MAP3K7/PAFAH1B2/ST20/IGF2BP2/LAMTOR4/APOC3/SERBP1/ATXN3/CST3/HECTD1/MTMR3/CELF1/RC…
GOBP_REGULATION_OF_CATION_TRANSMEMBRANE_TRANSPORT	GOBP_REGULATION_OF_CATION_TRANSMEMBRANE_TRANSPORT	301	0.325532	2.05746	9.999e-05	0.000460642	0.000165767	20625	tags=55%, list=53%, signal=27%	RELN/NEDD4L/DLG4/CLIC2/WWP2/NEDD4L/CALM1/STOM/STOM/RELN/DMD/ATP7A/NEDD4L/STOM/LRRC7/NEDD4L/WNK1/CAB39/SUMO1/ATP7A/DLG3/STOM/FKBP1A/WNK1/WNK1/NEDD4L/FKBP1A/KIF5B/HTT/CACNA1C/CACNA1C/SNCA/TREM2/SLC8A1/ITGB1/OXSR1/UBQLN1/SLC43A2/P2RY6/SNCA/PDE4B/SLC43A2/PDE4B/FKBP1B/ITGB1/KCNRG/PARK7/BAX/GLRX/TESC/SLC43A2/AKAP9/TMEM38B/FHL1/PINK1/DIAPH1/BAX/KCNAB2/FKBP1B/CORO1A/GPER1/CALM3/DIAPH1/PTK2B/SUMO1/PTEN/LA…
GOBP_REGULATION_OF_CELL_ACTIVATION	GOBP_REGULATION_OF_CELL_ACTIVATION	514	0.268727	1.76252	9.999e-05	0.000460642	0.000165767	18743	tags=42%, list=48%, signal=23%	SPTA1/IL6ST/NFAM1/YES1/IL6ST/FCER1G/HSPH1/FCER1G/ARG1/HSPH1/IL6ST/KAT2A/LAT/DMTN/DMTN/RC3H2/PJA2/ARG2/IL6ST/VAMP7/CLC/IL6ST/ARG1/AP3D1/MMP8/ZP4/PIK3CA/VAMP7/TNFSF18/HMGB3/DMTN/TREM2/IL15/DMTN/AKT1/NFATC2/SFRP1/HLA-F/ZFP36L1/SOCS1/RC3H1/HMGB3/DMTN/LILRB2/NCK1/DMTN/NSD2/PDGFA/LAT/DMTN/TFRC/HSPH1/NCK1/ZFP36L2/IL12A/PDCD1LG2/EFNB3/LRFN5/SOCS5/INPP5D/MAPK8IP1/PIK3R1/RC3H2/CRLF2/CSK/CORO1A/IKZF3/JAK2/G…
GOBP_REGULATION_OF_CELL_ADHESION	GOBP_REGULATION_OF_CELL_ADHESION	654	0.294198	1.9557	9.999e-05	0.000460642	0.000165767	19984	tags=49%, list=51%, signal=25%	SPTA1/KNG1/IL6ST/YES1/JUP/IL6ST/IL1RN/SERPINF2/ACTG1/HSPH1/ARG1/LPXN/CORO1C/CD36/WNK1/HSPH1/IL6ST/DMTN/ATXN3/DMTN/CD36/RIN2/RC3H2/IFT74/TPM1/TENM3/WNK1/ARG2/IL6ST/NDNF/CD36/WNK1/ATXN3/IL6ST/ARG1/TPM1/CD36/AP3D1/SERPINI1/ZP4/IL1RN/PIK3CA/TPM1/PPP2CA/TNFSF18/DMTN/NFAT5/GCNT2/TPM1/LIMS1/IL15/PPP1CB/DMTN/AKT1/IFT74/KANK1/MAP4K4/CDKN2A/MAPK7/SFRP1/DAG1/SOCS1/RC3H1/CD36/NFAT5/MAP4K4/DMTN/LILRB2/TPM1/CD…
GOBP_REGULATION_OF_CELL_CELL_ADHESION	GOBP_REGULATION_OF_CELL_CELL_ADHESION	395	0.274553	1.76917	9.999e-05	0.000460642	0.000165767	19140	tags=45%, list=49%, signal=23%	SPTA1/IL6ST/YES1/IL6ST/IL1RN/SERPINF2/HSPH1/ARG1/WNK1/HSPH1/IL6ST/DMTN/DMTN/RC3H2/TENM3/WNK1/ARG2/IL6ST/WNK1/IL6ST/ARG1/AP3D1/ZP4/IL1RN/PIK3CA/TNFSF18/DMTN/NFAT5/GCNT2/IL15/DMTN/AKT1/MAPK7/SOCS1/RC3H1/NFAT5/DMTN/LILRB2/NCK1/DMTN/DMTN/MAP2K5/TJP1/PPARA/TFRC/HSPH1/NCK1/IL12A/PDCD1LG2/EFNB3/SOCS5/MYADM/PIK3R1/RC3H2/CSK/CORO1A/JAK2/PTK2/RC3H2/LEP/TJP1/RARA/JAK3/DMTN/RAC1/PTK2/IL1RN/B4GALNT2/TFRC/HSPH…
GOBP_REGULATION_OF_CELL_CYCLE	GOBP_REGULATION_OF_CELL_CYCLE	1074	0.335467	2.27894	9.999e-05	0.000460642	0.000165767	17170	tags=46%, list=44%, signal=27%	NUP62/PBX1/MOK/MAX/CDKN3/MAP3K20/THAP5/MOK/RAD17/MOK/CDC27/BOP1/WIZ/BIRC2/CUL4A/MOK/ANAPC11/CALM1/MEIS2/MS4A3/SH3GLB1/BCL2L1/ZMPSTE24/WIZ/TFDP2/HSP90AA1/NSMCE2/CDK8/CDC27/BCCIP/KANK2/APPL2/BCL2L1/MAP3K20/ZNF655/DLGAP5/USP2/PSME4/CDK1/TAL1/MDM2/ZNF655/HSP90AB1/PKMYT1/ANAPC11/ANKRD53/BIRC2/PRKAB2/MDM2/PBX1/CAB39/PBX1/CDC27/MDM2/USP47/HSPA1A/CDK1/ACTR1A/DYNLL1/CNOT4/NPM2/BCL2L1/FZR1/FOXO4/KAT2A/PCM1…
GOBP_REGULATION_OF_CELL_CYCLE_PHASE_TRANSITION	GOBP_REGULATION_OF_CELL_CYCLE_PHASE_TRANSITION	418	0.38336	2.47923	9.999e-05	0.000460642	0.000165767	16271	tags=48%, list=42%, signal=28%	PBX1/RAD17/CDC27/CUL4A/ANAPC11/TFDP2/HSP90AA1/NSMCE2/CDC27/KANK2/APPL2/ZNF655/DLGAP5/PSME4/CDK1/MDM2/ZNF655/ANAPC11/MDM2/PBX1/PBX1/CDC27/MDM2/USP47/CDK1/ACTR1A/DYNLL1/CNOT4/NPM2/FZR1/FOXO4/PCM1/CEP76/MECP2/CUL4A/UBE2D1/DYNLL1/TFDP2/RBL2/CNOT7/PSMC5/NEK11/GADD45A/CDC26/CUL4A/RAD17/ZNF655/CEP57/USP47/GFI1B/PSMG2/ZNF655/MDM2/DYRK3/HSP90AA1/AURKB/PCNA/DDX3X/DYNC1LI1/BRD4/CUL4A/CEP57/AKT1/DYRK3/UBD/PS…
GOBP_REGULATION_OF_CELL_CYCLE_PROCESS	GOBP_REGULATION_OF_CELL_CYCLE_PROCESS	695	0.354346	2.36268	9.999e-05	0.000460642	0.000165767	16448	tags=46%, list=42%, signal=28%	NUP62/PBX1/MAX/MAP3K20/RAD17/CDC27/WIZ/CUL4A/ANAPC11/CALM1/SH3GLB1/BCL2L1/ZMPSTE24/WIZ/TFDP2/HSP90AA1/NSMCE2/CDC27/KANK2/APPL2/BCL2L1/MAP3K20/ZNF655/DLGAP5/PSME4/CDK1/MDM2/ZNF655/HSP90AB1/PKMYT1/ANAPC11/ANKRD53/MDM2/PBX1/PBX1/CDC27/MDM2/USP47/HSPA1A/CDK1/ACTR1A/DYNLL1/CNOT4/NPM2/BCL2L1/FZR1/FOXO4/KAT2A/PCM1/BCL2L1/CEP76/HSP90AB1/MECP2/CUL4A/UBE2D1/SPAST/DYNLL1/TFDP2/RBL2/CNOT7/PSMC5/NEK11/E4F1/DD…
GOBP_REGULATION_OF_CELL_DEATH	GOBP_REGULATION_OF_CELL_DEATH	1414	0.332597	2.28268	9.999e-05	0.000460642	0.000165767	19913	tags=52%, list=51%, signal=28%	NUP62/MAP2K4/KNG1/NAT8/IL6ST/TXNDC12/ITSN1/MAP3K20/ARHGEF12/BIRC2/PDCD10/IL6ST/NCOA1/FAIM/BCL2L1/KPNA1/HSP90AA1/ASAH1/KANK2/BCL2L1/TXNIP/MAP3K20/PDCD10/ARG1/CDK1/CD36/MDM2/PNMA5/HSP90AB1/UBE2O/DHRS2/IL20RA/BCL2L13/LOX/AP2B1/UFM1/OGG1/BIRC2/MDM2/NFE2L2/TSPO/MDM2/USP47/ARHGEF12/HSPA1A/SCRT2/CDK1/TAX1BP1/IL6ST/BCL2L1/TXNIP/UBA52/YBX3/BNIP3L/BCL2L1/HSP90AB1/PDCD2/MECP2/DNAJA1/STRADB/UFM1/TAX1BP1/OPA1…
GOBP_REGULATION_OF_CELL_DEVELOPMENT	GOBP_REGULATION_OF_CELL_DEVELOPMENT	428	0.292847	1.89725	9.999e-05	0.000460642	0.000165767	19274	tags=47%, list=50%, signal=24%	IL6ST/RELN/IL6ST/FAIM/APPL2/CUX1/RELN/CAPRIN2/L1CAM/CORO1C/HDAC9/TSPO/IL6ST/PCM1/DMTN/OPA1/DMTN/TRAK2/CX3CR1/BDNF/IL6ST/IL6ST/HES5/CUX1/DMTN/EIF4G2/LIMS1/DLX1/DMTN/RUFY3/KANK1/HMGB2/RNF10/DAG1/CAPRIN2/ISLR2/PSEN1/DMTN/DMTN/DMTN/BMPR2/PCM1/SLC9B2/EFNB3/GSX2/MYADM/XRCC5/RNF6/ADD1/PCM1/GPER1/PAEP/CX3CR1/TYROBP/ITGB1BP1/PLXNA2/IL1RAPL1/PTEN/SEMA6B/ADD1/MME/STK25/CUX1/YWHAH/DMTN/FERMT2/PPP1CC/FERD3L/R…
GOBP_REGULATION_OF_CELL_DIFFERENTIATION	GOBP_REGULATION_OF_CELL_DIFFERENTIATION	1378	0.310521	2.12962	9.999e-05	0.000460642	0.000165767	17291	tags=44%, list=44%, signal=27%	PBX1/IL6ST/BLOC1S6/NFAM1/RELN/MTURN/GNAS/MBOAT2/PKDCC/BIRC2/CUL4A/MBNL3/GNAS/IL6ST/TNRC6B/NCOA1/FAIM/MEIS2/WWTR1/HEMGN/SERPINF2/APPL2/CUX1/RELN/CAPRIN2/RBM24/L1CAM/PSME4/MBNL3/CMTM5/CDK1/CORO1C/TAL1/CD36/HSP90AB1/BLOC1S6/LOX/BIRC2/BLOC1S6/HDAC9/PBX1/NFE2L2/CD109/TSPO/PBX1/PLEKHB2/HSPA1A/CDK1/IL6ST/CNOT4/SOX6/MEF2A/FOXO4/SOX6/KAT2A/PCM1/PLEKHB2/HSP90AB1/TBX5/DPYSL2/PDCD2/MECP2/CUL4A/KLF7/CA2/DMTN/…
GOBP_REGULATION_OF_CELL_MORPHOGENESIS	GOBP_REGULATION_OF_CELL_MORPHOGENESIS	280	0.302495	1.90046	9.999e-05	0.000460642	0.000165767	20635	tags=52%, list=53%, signal=25%	SPTA1/RELN/NEDD4L/LARP4/DLG4/ALDOA/NEDD4L/ZMPSTE24/S100A13/ENPP2/CUX1/RELN/CAPRIN2/NEDD4L/CORO1C/NEDD4L/EPB41/HEXB/DMTN/OPA1/DMTN/EPB41/TPM1/SPAG9/TPM1/LPAR1/TPM1/FGD1/NEDD4L/EPB41/CDC42EP4/CUX1/MYH10/DMTN/PDZD8/TPM1/EPB41/LIMS1/DMTN/KANK1/ZRANB1/CDC42SE2/DAG1/CAPRIN2/CCL24/DMTN/TPM1/EPB41/DMTN/DMTN/EPB41/DIAPH1/WASHC2C/MYADM/EPB41/CORO1A/DIAPH1/PTK2B/CCL24/PTK2/ITGB1BP1/PLXNA2/IL1RAPL1/SPAG9/CUX…
GOBP_REGULATION_OF_CELL_PROJECTION_ORGANIZATION	GOBP_REGULATION_OF_CELL_PROJECTION_ORGANIZATION	567	0.326819	2.15482	9.999e-05	0.000460642	0.000165767	20682	tags=52%, list=53%, signal=25%	RELN/NEDD4L/DLG4/FNBP1L/ADCY6/NEDD4L/FXR1/PDLIM5/ENPP2/CUX1/RELN/PDLIM5/ATP7A/CAPRIN2/L1CAM/NEDD4L/CORO1C/LRRC7/NEDD4L/NFE2L2/DYNLL1/ATP7A/KAT2A/DMTN/OPA1/DYNLL1/DMTN/TRAK2/TENM3/ACTR3/BDNF/RAP1GAP/RAB5A/NDNF/ATF1/PLCE1/SERPINI1/PIK3CA/LPAR1/NEDD4L/CDC42EP4/CUX1/ATMIN/DMTN/EIF4G2/HTT/FKBP4/TREM2/WASF2/SNX3/DMTN/RUFY3/AKT1/KANK1/RAP2A/SFRP1/CAPRIN2/RAB5A/PQBP1/ISLR2/PSEN1/DMTN/CDKL1/FKBP1B/NCK1/DM…
GOBP_REGULATION_OF_CELLULAR_AMIDE_METABOLIC_PROCESS	GOBP_REGULATION_OF_CELLULAR_AMIDE_METABOLIC_PROCESS	391	0.341424	2.19884	9.999e-05	0.000460642	0.000165767	12618	tags=38%, list=32%, signal=26%	CPEB1/PDK2/LARP4/SHMT1/TNRC6B/FXR1/MRPS27/IGF2BP2/CAPRIN2/RBM24/IGF2BP2/NFE2L2/IGF2BP2/EIF2B4/YBX2/MRPS27/YBX3/GLE1/CSDE1/RIDA/EIF2AK1/CSDE1/IGF2BP2/GSPT1/EIF2S1/NGRN/CPEB4/CELF1/CSDE1/CNOT7/RPS6KB1/RPUSD3/UHMK1/CSDE1/CSDE1/CSDE1/SECISBP2/GSPT1/PKM/CPEB4/TIA1/UHMK1/PKM/DHX29/MAGOH/CELF4/EIF4G2/PA2G4/DDX3X/NCBP2/YBX1/YBX3/EIF2AK1/AGO2/CTIF/AKT1/DDX6/NANOS2/PDK4/DHX29/ZFP36L1/CAPRIN2/TNRC6B/RTN3/RC…
GOBP_REGULATION_OF_CELLULAR_CATABOLIC_PROCESS	GOBP_REGULATION_OF_CELLULAR_CATABOLIC_PROCESS	775	0.35873	2.40267	9.999e-05	0.000460642	0.000165767	14575	tags=42%, list=37%, signal=28%	ATP6V0A1/SCFD1/PRR5L/TNPO1/TNRC6B/FXR1/BBS7/SH3GLB1/ZMPSTE24/PBK/DCP2/HSP90AA1/TAB3/IGF2BP2/OPTN/RBM24/PSME4/MAP3K7/IGF2BP2/MDM2/HSP90AB1/LEPR/PRKAB2/USP33/MDM2/NFE2L2/TSPO/MDM2/SUMO1/HSPA1A/IGF2BP2/FZR1/EXOSC5/DCP2/UBA52/TPCN1/LEPR/YBX3/BNIP3L/RIDA/HSP90AB1/MAP3K7/PAFAH1B2/ST20/IGF2BP2/LAMTOR4/APOC3/SERBP1/ATXN3/CST3/HECTD1/MTMR3/CELF1/RC3H2/MAP3K7/CNOT7/PSMC5/CTTN/TAB2/SH3BP4/ITCH/RB1CC1/MTMR3/…
GOBP_REGULATION_OF_CELLULAR_COMPONENT_BIOGENESIS	GOBP_REGULATION_OF_CELLULAR_COMPONENT_BIOGENESIS	856	0.319599	2.14966	9.999e-05	0.000460642	0.000165767	19458	tags=51%, list=50%, signal=27%	SPTA1/NUP62/ARFIP1/SCFD1/FNBP1L/BIRC2/CUL4A/LRTM2/FXR1/SH3GLB1/HSP90AA1/PDLIM5/SERPINF2/ACTG1/PDLIM5/TMOD1/ATP7A/CORO1C/TAL1/CD36/ANKRD53/STAM/CCL26/BIRC2/LRRC24/SUMO1/HSPA1A/DYNLL1/ATP7A/MYO1C/SPTB/KAT2A/CEP76/MECP2/CUL4A/RAP1B/DMTN/NPHP1/DNAJA4/DYNLL1/MTMR3/DMTN/CD36/PSMC5/VDAC2/CTTN/TPM1/ACTR3/BDNF/RAP1GAP/RAB5A/CD36/SPTB/MTMR3/CAPZA2/CUL4A/TPM1/CD36/PLCE1/PIP4K2A/PIK3CA/LPAR1/TPM1/NAPB/AIDA/M…
GOBP_REGULATION_OF_CELLULAR_COMPONENT_MOVEMENT	GOBP_REGULATION_OF_CELLULAR_COMPONENT_MOVEMENT	912	0.291139	1.96384	9.999e-05	0.000460642	0.000165767	18990	tags=47%, list=49%, signal=26%	F7/PRR5L/JUP/PDCD10/MTA2/SVBP/ENPP2/APPL2/ACTG1/PDCD10/ATP7A/CORO1C/ELP3/WNK1/MPP1/CCL26/HDAC9/NFE2L2/SCRT2/ATP7A/MYO1C/FOXO4/PLVAP/TNNC1/TBX5/MECP2/IL24/MAP2K3/DMTN/DNAJA4/DMTN/RIN2/RPS6KB1/MAP2K3/FOXP1/GADD45A/TPM1/FOXP1/WNK1/CX3CR1/SPAG9/WNK1/S100A14/TPM1/FOXP1/NRG3/LPAR1/TPM1/MYO1C/TNFSF18/MPP1/RHOT1/DMTN/CACNA1C/C5/GCNT2/SRGAP2/CACNA1C/TPM1/TREM2/IL24/SLC8A1/AGO2/P2RX4/CLDN19/DMTN/RUFY3/ITGB…
GOBP_REGULATION_OF_CELLULAR_COMPONENT_SIZE	GOBP_REGULATION_OF_CELLULAR_COMPONENT_SIZE	333	0.332117	2.11421	9.999e-05	0.000460642	0.000165767	17835	tags=47%, list=46%, signal=26%	SPTA1/ARFIP1/CLCN3/SLC12A6/CLCN3/TMOD1/ATP7A/L1CAM/HSP90AB1/CCL26/ATP7A/MYO1C/SPTB/HSP90AB1/DPYSL2/DMTN/LAMTOR4/DMTN/CTTN/SLC12A6/ACTR3/BDNF/RB1CC1/RAB5A/SPTB/CAPZA2/PIK3CA/MYO1C/CDC42EP4/RAP1GAP2/SPTB/DMTN/EIF4G2/SPTB/WASF2/DMTN/RUFY3/AKT1/ADD2/KANK1/CCL24/RAB5A/ISLR2/DMTN/NCK1/HSP90AB1/DMTN/DMTN/NCK1/BMPR2/ESAM/WASF2/TMSB4Y/WASHC2C/TMSB15A/MYADM/CREB1/NCKAP1/RNF6/TMSB15B/SNF8/CLNS1A/ADD1/ALS2/C…
GOBP_REGULATION_OF_CELLULAR_LOCALIZATION	GOBP_REGULATION_OF_CELLULAR_LOCALIZATION	737	0.338749	2.26315	9.999e-05	0.000460642	0.000165767	17192	tags=48%, list=44%, signal=28%	YOD1/NUP62/ARFIP1/SCFD1/NEDD4L/PRR5L/LEPROT/OTUD7B/PKDCC/CLIC2/JUP/PDCD10/NEDD4L/CALM1/SH3GLB1/BCL2L1/STOM/TFDP2/HSP90AA1/WWTR1/STOM/BCL2L1/PDCD10/DMD/NEDD4L/CDK1/STOM/CD36/HSP90AB1/NEDD4L/AP2B1/UFM1/EPB41/CDK1/DYNLL1/MYO1C/BCL2L1/BNIP3L/PCM1/BCL2L1/HSP90AB1/TNNC1/KLF7/DNAJA1/UFM1/DMTN/MPC2/DYNLL1/STOM/TFDP2/VTI1B/DMTN/CD36/LZTFL1/FKBP1A/UHMK1/NUTF2/EPB41/PLA2G4E/CHMP3/BDNF/CD36/VAMP7/HUWE1/CD36/…
GOBP_REGULATION_OF_CELLULAR_PROTEIN_CATABOLIC_PROCESS	GOBP_REGULATION_OF_CELLULAR_PROTEIN_CATABOLIC_PROCESS	229	0.370686	2.28679	9.999e-05	0.000460642	0.000165767	16921	tags=49%, list=44%, signal=28%	BBS7/PBK/HSP90AA1/MDM2/HSP90AB1/MDM2/NFE2L2/MDM2/SUMO1/HSPA1A/FZR1/HSP90AB1/ATXN3/HECTD1/ATXN3/GABARAPL2/CSNK1A1/MDM2/HSP90AA1/NUB1/AXIN1/TREM2/AKT1/USP7/RAD23B/UBQLN1/FURIN/GNA12/ZER1/NUB1/PSEN1/ATXN3/HSP90AB1/RNF14/LAPTM4B/BBS7/ANXA2/PARK7/SVIP/RNF40/USP7/RPL23/CAMLG/PINK1/SOCS5/VGLL4/ARIH2/RNF185/RNF14/PTK2B/SUMO1/PTK2/RAD23A/PTEN/HSP90AB1/MYLIP/CDC20B/UBE3A/FMR1/LAMP3/FZR1/NKD2/PTK2/RHBDF1/UB…
GOBP_REGULATION_OF_CELLULAR_PROTEIN_LOCALIZATION	GOBP_REGULATION_OF_CELLULAR_PROTEIN_LOCALIZATION	506	0.352966	2.31319	9.999e-05	0.000460642	0.000165767	17187	tags=49%, list=44%, signal=28%	YOD1/NUP62/NEDD4L/PRR5L/LEPROT/OTUD7B/PKDCC/JUP/PDCD10/NEDD4L/SH3GLB1/BCL2L1/STOM/TFDP2/HSP90AA1/WWTR1/STOM/BCL2L1/PDCD10/NEDD4L/CDK1/STOM/CD36/HSP90AB1/NEDD4L/AP2B1/UFM1/EPB41/CDK1/MYO1C/BCL2L1/BNIP3L/PCM1/BCL2L1/HSP90AB1/DNAJA1/UFM1/DMTN/STOM/TFDP2/VTI1B/DMTN/CD36/LZTFL1/UHMK1/NUTF2/EPB41/BDNF/CD36/HUWE1/CD36/CD2AP/ERLEC1/RAN/NEDD4L/EPB41/UHMK1/MYO1C/HSP90AA1/KIF5B/ZFAND1/DMTN/LMAN1/EPB41/TREM2…
GOBP_REGULATION_OF_CELLULAR_RESPONSE_TO_GROWTH_FACTOR_STIMULUS	GOBP_REGULATION_OF_CELLULAR_RESPONSE_TO_GROWTH_FACTOR_STIMULUS	239	0.345563	2.14017	9.999e-05	0.000460642	0.000165767	14060	tags=42%, list=36%, signal=27%	HSP90AB1/UBE2O/LOX/CD109/HSPA1A/MYO1C/UBA52/HSP90AB1/GRB10/FKBP8/FKBP8/EPN2/HES5/MYO1C/UBA52/UBA52/SLC2A10/ZNF451/DLX1/PPM1A/GPC3/SFRP1/NTF3/PPM1A/SMAD2/VTN/PBLD/HSP90AB1/AGT/PPARA/BMPR2/WFIKKN2/IL12A/SNX6/ENG/CAV2/FGF1/PPM1A/HSP90AB1/ARNT/FKBP8/CDKN1C/EPN2/HTRA4/STK11/SNW1/UBB/ZNF451/ARNT/SNX6/XIAP/OTX2/SNW1/MYO1C/TRIM33/PPARA/EPN2/CREBBP/GDF5/CHST11/BMPER/ING2/ZNF451/SNX25/UBC/PPARG/PDCD6/ARNT/…
GOBP_REGULATION_OF_CELLULAR_RESPONSE_TO_STRESS	GOBP_REGULATION_OF_CELLULAR_RESPONSE_TO_STRESS	611	0.356069	2.35774	9.999e-05	0.000460642	0.000165767	12213	tags=35%, list=31%, signal=25%	NUP62/TXNDC12/MTURN/MAP3K20/TRIP12/CUL4A/PDCD10/TRIP12/FXR1/BCL2L1/ZMPSTE24/PBK/NUP98/HSP90AA1/SERPINF2/BCL2L1/MAP3K20/HSPH1/PDCD10/CD36/MDM2/NUP98/HSP90AB1/TRIP12/HSPH1/OGG1/MDM2/NFE2L2/MDM2/USP47/HSPA1A/PPP4R2/BCL2L1/YBX3/WDR48/PARG/BCL2L1/HSP90AB1/CUL4A/EIF2AK1/DNAJA1/OPA1/UBE2V1/ATXN3/TRIP12/ARL6IP5/CD36/POT1/NUDT16L1/DDX11/GADD45A/ITCH/PJA2/TRIP12/ARG2/PPP4R2/RB1CC1/CD36/ITCH/NBR1/ATXN3/CUL4…
GOBP_REGULATION_OF_CHROMOSOME_ORGANIZATION	GOBP_REGULATION_OF_CHROMOSOME_ORGANIZATION	250	0.371404	2.30934	9.999e-05	0.000460642	0.000165767	9541	tags=29%, list=25%, signal=22%	CDC27/ANAPC11/DCP2/NSMCE2/CDC27/DLGAP5/TAL1/ANAPC11/HNRNPA2B1/CDC27/DCP2/KAT2A/MECP2/POT1/DDX11/CDC26/TNKS/MIER1/HNRNPA2B1/PSMG2/AURKB/ATRX/DYNC1LI1/BRD4/USP7/CDC27/CDC16/NSMCE2/CCT4/MIER1/CENPV/NSD3/AURKB/RNF40/ATRX/USP7/RB1/WDR61/RAD21/MAPK3/PINK1/NEK6/NSMCE2/BECN1/BECN1/XRCC5/MAPK1/ANAPC11/FBXO4/CUL3/SLX1B/AKAP8L/PAF1/FMR1/PCID2/MAP2K7/SETDB2/ATM/SNW1/CDK5RAP2/MIER1/MAPT/MAPT/CDC16/APOBEC1/HMB…
GOBP_REGULATION_OF_CYTOSKELETON_ORGANIZATION	GOBP_REGULATION_OF_CYTOSKELETON_ORGANIZATION	452	0.342536	2.22782	9.999e-05	0.000460642	0.000165767	18207	tags=48%, list=47%, signal=26%	SPTA1/NUP62/ARFIP1/SERPINF2/ACTG1/TMOD1/ANKRD53/CCL26/HSPA1A/MYO1C/SPTB/KAT2A/MECP2/SPAST/DMTN/DMTN/CTTN/TPM1/ACTR3/SPTB/CAPZA2/TPM1/CD2AP/SKA3/PIK3CA/LPAR1/TPM1/MYO1C/CDC42EP4/CHMP2A/SPTB/DMTN/SPTB/FKBP4/RASSF7/TPM1/SNCA/WASF2/KAT2B/DMTN/ADD2/CLTC/KANK1/SFRP1/NTF3/CCL24/SNCA/DYRK1A/DMTN/TPM1/NCK1/DMTN/BCAS3/PDGFA/ACTG1/DMTN/TJP1/MAPRE1/NCK1/DIXDC1/ESAM/TEK/DYRK1A/AKAP9/WASF2/TMSB4Y/SLC39A12/MAPK…
GOBP_REGULATION_OF_CYTOSOLIC_CALCIUM_ION_CONCENTRATION	GOBP_REGULATION_OF_CYTOSOLIC_CALCIUM_ION_CONCENTRATION	308	0.297267	1.88173	9.999e-05	0.000460642	0.000165767	17721	tags=45%, list=46%, signal=25%	TRPV3/KNG1/TRPV3/DLG4/CLIC2/CALM1/DMD/CD36/CD52/TPCN1/PROK2/CD36/FKBP1A/XCR1/CX3CR1/CD36/CD36/PLCE1/GPR20/LPAR1/FKBP1A/HTT/CACNA1C/CACNA1C/SNCA/SLC8A1/EDNRA/P2RX4/CMKLR1/P2RY6/SNCA/CD36/OXT/FKBP1B/CD36/P2RX4/BAX/CCR10/GPR17/TMEM38B/DIAPH1/ADRA1A/CAV2/SLC8A3/BAX/FKBP1B/CORO1A/JAK2/BAK1/CD36/GPER1/CX3CR1/CALM3/DIAPH1/PTK2B/CNR1/LACRT/NMU/CD36/OPRL1/CXCR3/NOL3/CACNB3/BAK1/GRIN1/KCNK3/ESR1/SNCA/ADRA1…
GOBP_REGULATION_OF_DEFENSE_RESPONSE	GOBP_REGULATION_OF_DEFENSE_RESPONSE	590	0.296371	1.95916	9.999e-05	0.000460642	0.000165767	14583	tags=36%, list=38%, signal=23%	IL6ST/BIRC2/IL6ST/ZMPSTE24/PBK/HSP90AA1/TAB3/FEM1A/APPL2/OPTN/FCER1G/FCER1G/ARG1/PSME4/MAP3K7/HSP90AB1/BIRC2/SUMO1/TNIP1/IL6ST/HSP90AB1/MAP3K7/NPLOC4/CELF1/MAP3K7/CNOT7/PSMC5/FOXP1/TAB2/FOXP1/ITCH/ARG2/IL6ST/VAMP7/ITCH/IL6ST/OPTN/ARG1/FOXP1/MMP8/TRIM6/VAMP7/TNFSF18/HSP90AA1/PRKACB/FBXW11/IFIT1B/BRD4/SNCA/TREM2/IL15/PDE2A/FOXP1/HMGB2/PSMD1/MAPK7/HLA-F/PPM1B/HEXIM1/MGST2/CCL24/SOCS1/SNCA/PQBP1/GBP5…
GOBP_REGULATION_OF_DEVELOPMENTAL_GROWTH	GOBP_REGULATION_OF_DEVELOPMENTAL_GROWTH	278	0.330322	2.07382	9.999e-05	0.000460642	0.000165767	19435	tags=49%, list=50%, signal=25%	NEDD4L/NEDD4L/ZMPSTE24/GHR/L1CAM/NEDD4L/NEDD4L/YBX3/TBX5/DPYSL2/RPS6KB1/CTTN/BDNF/SPAG9/PIK3CA/NEDD4L/EIF4G2/YBX3/RUFY3/AKT1/ISLR2/RBP4/WWC3/PPARA/BMPR2/GAMT/BCL2L11/VGLL4/RPS6KB1/CREB1/RNF6/MAPK1/YY1/PTEN/SEMA6B/CREB1/LEP/SPAG9/SOCS2/NKD1/MAPT/MAPT/PLAA/PTCH1/CSF1/WWC1/SEMA4D/ZP3/CTTN/VGLL4/PPARA/ADRB2/TNKS2/SYT4/TBX2/PLAA/CTDP1/PLS1/GDF5/SYT1/TWF2/CRABP2/BDNF/VEGFA/FGF13/MAP3K13/NIPBL/CXCL12/DI…
GOBP_REGULATION_OF_DNA_BINDING_TRANSCRIPTION_FACTOR_ACTIVITY	GOBP_REGULATION_OF_DNA_BINDING_TRANSCRIPTION_FACTOR_ACTIVITY	393	0.323448	2.08389	9.999e-05	0.000460642	0.000165767	16388	tags=41%, list=42%, signal=24%	ZIC2/NFAM1/RELN/MTURN/JUP/WWP2/TAB3/RELN/MAP3K7/CD36/SUMO1/HSPA1A/TAX1BP1/COMMD6/UBA52/MAP3K7/TAX1BP1/UBE2V1/RWDD3/CD36/MAP3K7/TAB2/ITCH/CX3CR1/CD36/CAT/ITCH/FANK1/UBE2V1/CD36/TRIM6/TAX1BP1/TNFSF18/UBA52/DAP/UBA52/SMARCA4/AKT1/USP7/CDKN2A/ERBIN/TAF12/NFKBIL1/CMKLR1/SMARCA4/TRAPPC9/TFDP3/CD36/SGK1/TAB2/CD36/AGT/PARK7/MAP2K5/TFRC/UBE2V1/USP7/RB1/TRIM68/G3BP2/ID2/ERBIN/MAPK3/KRAS/PINK1/TSSK4/TRIM6/E…
GOBP_REGULATION_OF_DNA_METABOLIC_PROCESS	GOBP_REGULATION_OF_DNA_METABOLIC_PROCESS	308	0.344303	2.17947	9.999e-05	0.000460642	0.000165767	14207	tags=39%, list=37%, signal=25%	TRIP12/CUL4A/TRIP12/ZMPSTE24/KPNA1/DCP2/HSP90AA1/HSP90AB1/TRIP12/ZNF91/OGG1/HNRNPA2B1/PPP4R2/NPM2/DCP2/WDR48/PARG/HSP90AB1/MECP2/CUL4A/ST20/UBE2V1/TRIP12/POT1/NUDT16L1/DDX11/TRIP12/PPP4R2/TNKS/CUL4A/UBE2V1/PIK3CA/USP9X/HNRNPA2B1/WDR48/USP9X/OTUD4/HSP90AA1/APLF/AURKB/PCNA/GZMA/ATRX/CUL4A/AKT1/USP7/CUL4A/CCT4/RNF8/HSP90AB1/NSD2/AURKB/HELB/TFRC/BAX/DNAJC2/ATRX/UBE2V1/USP7/BMPR2/MAPK3/UIMC1/SH2B1/UBR…
GOBP_REGULATION_OF_GROWTH	GOBP_REGULATION_OF_GROWTH	573	0.330465	2.18036	9.999e-05	0.000460642	0.000165767	19529	tags=49%, list=50%, signal=26%	NEDD4L/KIF26A/RUVBL1/NEDD4L/ZMPSTE24/GHR/CAPRIN2/L1CAM/NEDD4L/NEDD4L/CREG1/USP47/HSPA1A/EI24/YBX3/TBX5/DPYSL2/NSMCE3/ST20/NET1/RPS6KB1/E4F1/CTTN/SH3BP4/ITCH/BDNF/SPAG9/ITCH/PLCE1/NRG3/PIK3CA/NEDD4L/USP47/PPP2CA/CSHL1/EIF4G2/DDX3X/YBX3/SMARCA4/RUFY3/AKT1/GPC3/CDKN2A/SFRP1/SMARCA4/CAPRIN2/SOCS1/ISLR2/RBP4/WWC3/SGK1/NET1/DNPH1/AGT/ATAD3A/MAP2K5/PPARA/RB1/BMPR2/GAMT/VPS54/BCL2L11/DNPH1/FHL1/GDF9/PAK4…
GOBP_REGULATION_OF_GTPASE_ACTIVITY	GOBP_REGULATION_OF_GTPASE_ACTIVITY	430	0.309029	2.00248	9.999e-05	0.000460642	0.000165767	19874	tags=48%, list=51%, signal=24%	RABGAP1L/GAPVD1/ARHGEF12/RABGAP1L/GAPVD1/RASGRP3/ARHGAP23/CORO1C/WNK1/GARNL3/CCL26/DOCK9/ARHGEF12/GAPVD1/RGS6/NET1/RGS6/EIF2S1/RABGAP1L/RIN2/CCPG1/SH3BP4/WNK1/RAP1GAP/ADAP1/WNK1/ARHGEF1/ARHGAP27/FGD1/ABR/RAP1GAP2/CHM/STARD8/SRGAP2/LIMS1/DENND1A/TBC1D15/USP6/ITGB1/DEPDC1/MAP4K4/PBXIP1/SFRP1/SNX13/RGPD3/NTF3/CCL24/PLEKHG6/TNK2/MAP4K4/ASAP2/NPRL3/ITGB1/NET1/BCAS3/AKT2/ARHGAP22/TBC1D13/RGS6/ADPRH/RAC…
GOBP_REGULATION_OF_HEMOPOIESIS	GOBP_REGULATION_OF_HEMOPOIESIS	360	0.31571	2.02172	9.999e-05	0.000460642	0.000165767	12499	tags=31%, list=32%, signal=22%	NFAM1/MTURN/GNAS/CUL4A/GNAS/TNRC6B/MEIS2/TAL1/LOX/HSPA1A/CNOT4/KAT2A/CUL4A/CA2/FAM210B/RC3H2/FOXP1/FOXP1/CUL4A/AP3D1/FOXP1/GFI1B/TNFSF18/HMGB3/DPY30/TREM2/IL15/CUL4A/KAT2B/FOXP1/KLF10/MITF/HMGB2/NFATC2/SFRP1/HOXA5/MEIS2/ZFP36L1/ASH2L/SOCS1/TNRC6B/RC3H1/CUL4A/HMGB3/LILRB2/IL20/TMEM176B/RBFOX2/RB1/CARTPT/TESC/WDR61/ZFP36L2/SLC9B2/FOXO3/SOCS5/FOXO3/INPP5D/CREB1/PIK3R1/RC3H2/IKZF3/PRMT1/MYL9/HOXB8/PT…
GOBP_REGULATION_OF_HORMONE_LEVELS	GOBP_REGULATION_OF_HORMONE_LEVELS	446	0.292229	1.89873	9.999e-05	0.000460642	0.000165767	23822	tags=64%, list=61%, signal=26%	SLC16A1/ITSN1/GNAS/GNAS/ZMPSTE24/IL1RN/GHR/DHRS2/PNPLA4/LIPE/TSPO/DYNLL1/KLF7/MPC2/DYNLL1/AANAT/ITSN1/STARD3/VAMP7/DHRS3/STXBP3/IL1RN/VAMP7/KIF5B/CACNA1C/CTSL/ECE1/CACNA1C/PPP3CB/DIO1/SFRP1/GLUD1/FURIN/TRH/RBP4/HSD17B2/SMAD2/DIO1/FKBP1B/AGT/PARK7/ILDR1/IL11/CARTPT/HSD17B4/CACNA1H/SLC9B2/RBP1/GDF9/BAIAP3/IDE/POMC/SLCO1C1/HSD17B10/CREB1/IYD/ENSA/HTR1A/FKBP1B/JAK2/GPER1/TPO/SCG5/CNR1/ADH7/SLC39A14/C…
GOBP_REGULATION_OF_HORMONE_SECRETION	GOBP_REGULATION_OF_HORMONE_SECRETION	232	0.285042	1.76008	9.999e-05	0.000460642	0.000165767	23767	tags=61%, list=61%, signal=24%	SLC16A1/ITSN1/GNAS/GNAS/DYNLL1/KLF7/MPC2/DYNLL1/ITSN1/VAMP7/VAMP7/KIF5B/CACNA1C/CACNA1C/PPP3CB/SFRP1/GLUD1/TRH/RBP4/FKBP1B/AGT/ILDR1/IL11/CARTPT/SLC9B2/GDF9/BAIAP3/POMC/CREB1/ENSA/HTR1A/FKBP1B/JAK2/GPER1/SCG5/CNR1/CREB1/LEP/GNAS/NMU/STXBP5L/SYTL4/RAC1/SCT/REST/REST/SIRT3/GDF9/SLC2A1/STXBP5L/RAB11FIP3/GDF9/VAMP7/RFX3/IRS2/KALRN/PHPT1/CHGA/RAC1/ENSA/BMP6/PPP3CB/HNF4A/PSMD9/HNF4A/TCIRG1/GLP1R/CRHR1/…
GOBP_REGULATION_OF_HYDROLASE_ACTIVITY	GOBP_REGULATION_OF_HYDROLASE_ACTIVITY	1148	0.324894	2.21293	9.999e-05	0.000460642	0.000165767	19903	tags=50%, list=51%, signal=26%	RABGAP1L/KNG1/RASGRP4/GAPVD1/RASGRP4/ARHGEF12/BIRC2/SVBP/CALM1/RABGAP1L/GAPVD1/SERPINF2/RASGRP3/PSME4/ARHGAP23/CORO1C/HSP90AB1/UBE2O/PKMYT1/LEPR/SHOC2/BCL2L13/WNK1/GARNL3/CCL26/BIRC2/HDAC9/CD109/PPP2R5C/DOCK9/USP47/ARHGEF12/DNAJA2/HSPA1A/DYNLL1/PPP4R2/LEPR/GAPVD1/RGS6/HSP90AB1/TNNC1/PDCD2/ST20/DNAJA1/DLG3/APOC3/NET1/BCL2L13/CST3/RGS6/DYNLL1/ARL6IP5/PPP2R1B/EIF2S1/SPP2/RABGAP1L/POT1/RIN2/FKBP1A/CC…
GOBP_REGULATION_OF_IMMUNE_EFFECTOR_PROCESS	GOBP_REGULATION_OF_IMMUNE_EFFECTOR_PROCESS	358	0.279904	1.79148	9.999e-05	0.000460642	0.000165767	11850	tags=29%, list=30%, signal=21%	C1R/ZMPSTE24/HSP90AA1/APPL2/ARG1/MAP3K7/CD36/MAP3K7/NPLOC4/CD36/RC3H2/MAP3K7/ITCH/CD36/VAMP7/ITCH/CLC/ARG1/CD36/RSAD2/TRIM6/VAMP7/TNFSF18/HSP90AA1/IFIT1B/C5/HK1/IL15/PPP3CB/HLA-F/PPM1B/HK1/PQBP1/RC3H1/CD36/RBP4/VTN/C4BPB/CD36/NSD2/KLK5/TFRC/IL12A/SOCS5/TRIM6/RC3H2/CD36/RC3H2/TYROBP/LEP/RARA/CD59/CD36/JAK3/KLRD1/STAT1/HK1/FZD5/TFRC/WAS/C7/RNF26/PYCARD/CR1/PARP9/SLC15A4/RC3H2/IL1R1/ZP3/HMGB1/VAMP7/…
GOBP_REGULATION_OF_IMMUNE_RESPONSE	GOBP_REGULATION_OF_IMMUNE_RESPONSE	804	0.294659	1.97653	9.999e-05	0.000460642	0.000165767	11850	tags=29%, list=30%, signal=21%	MAP2K4/IL6ST/NFAM1/YES1/BIRC2/IL6ST/CALM1/C1R/TREML1/HSP90AA1/TAB3/APPL2/ACTG1/FCER1G/FCER1G/ARG1/PSME4/LPXN/MAP3K7/HSP90AB1/WNK1/BIRC2/SUMO1/IL6ST/MYO1C/EIF2B4/HSP90AB1/LAT/MAP3K7/FCGR3B/RC3H2/MAP3K7/CNOT7/PSMC5/FKBP1A/FOXP1/TAB2/FOXP1/WNK1/ACTR3/ARG2/IL6ST/VAMP7/WNK1/CLC/IL6ST/ARG1/FOXP1/RSAD2/ZP4/TRIM6/DNASE2/CD300LG/PIK3CA/VAMP7/MYO1C/TNFSF18/CD8B/HSP90AA1/FKBP1A/PRKACB/FBXW11/PLPP4/C5/TREM2/…
GOBP_REGULATION_OF_IMMUNE_SYSTEM_PROCESS	GOBP_REGULATION_OF_IMMUNE_SYSTEM_PROCESS	1322	0.289228	1.9808	9.999e-05	0.000460642	0.000165767	18750	tags=45%, list=48%, signal=25%	SPTA1/MAP2K4/IL6ST/NFAM1/MTURN/F7/GNAS/YES1/BIRC2/CUL4A/GNAS/IL6ST/TNRC6B/CALM1/MEIS2/C1R/TREML1/ZMPSTE24/HSP90AA1/TAB3/APPL2/ACTG1/FCER1G/HSPH1/FCER1G/ARG1/PSME4/LPXN/MAP3K7/TAL1/CD36/HSP90AB1/LOX/WNK1/MPP1/HSPH1/BIRC2/SUMO1/HSPA1A/IL6ST/CNOT4/MYO1C/EIF2B4/KAT2A/PLVAP/HSP90AB1/LAT/MAP3K7/CUL4A/CA2/FAM210B/NPLOC4/CD36/FCGR3B/RC3H2/MAP3K7/CNOT7/PSMC5/FKBP1A/FOXP1/TAB2/FOXP1/ITCH/PJA2/WNK1/CX3CR1/A…
GOBP_REGULATION_OF_INFLAMMATORY_RESPONSE	GOBP_REGULATION_OF_INFLAMMATORY_RESPONSE	287	0.275083	1.73145	9.999e-05	0.000460642	0.000165767	19278	tags=44%, list=50%, signal=23%	IL6ST/BIRC2/IL6ST/PBK/FEM1A/BIRC2/TNIP1/IL6ST/CELF1/FOXP1/FOXP1/IL6ST/VAMP7/IL6ST/FOXP1/MMP8/VAMP7/TNFSF18/BRD4/SNCA/TREM2/IL15/PDE2A/FOXP1/MAPK7/MGST2/CCL24/SNCA/IL20/AHSG/BIRC2/AGT/PARK7/PPARA/RB1/NLRP6/GPR17/TEK/CELF1/LRFN5/AREL1/SOCS5/JAK2/GPER1/CCL24/FOXP1/CNR1/TNIP1/ATM/FANCD2/ESR1/PYCARD/PBK/SNCA/IL1R1/XIAP/ZP3/CCL1/VAMP7/LDLR/PPARA/FOXP1/IL15/DUOXA1/PSMA6/PLA2G2A/CX3CL1/MAPK7/FOXP1/FOXP1/…
GOBP_REGULATION_OF_INNATE_IMMUNE_RESPONSE	GOBP_REGULATION_OF_INNATE_IMMUNE_RESPONSE	291	0.317431	2.00079	9.999e-05	0.000460642	0.000165767	11850	tags=31%, list=30%, signal=22%	BIRC2/HSP90AA1/TAB3/APPL2/FCER1G/FCER1G/ARG1/PSME4/MAP3K7/HSP90AB1/BIRC2/SUMO1/HSP90AB1/MAP3K7/MAP3K7/CNOT7/PSMC5/TAB2/ARG1/TRIM6/HSP90AA1/PRKACB/FBXW11/TREM2/HMGB2/PSMD1/HLA-F/HEXIM1/SOCS1/PQBP1/GBP5/PSMD5/PSMD8/TAB2/BIRC2/HSP90AB1/PSMD1/IL12A/PSMA5/KRAS/NRAS/PRKACB/TRIM6/XRCC5/YTHDF3/MUC7/JAK2/CLEC4C/ADAR/SUMO1/TYROBP/ZCCHC3/HSP90AB1/CUL1/LEP/KLRD1/STAT1/ADAR/LSM14A/PSMC6/PYCARD/BTRC/CR1/PARP9/…
GOBP_REGULATION_OF_INTRACELLULAR_PROTEIN_TRANSPORT	GOBP_REGULATION_OF_INTRACELLULAR_PROTEIN_TRANSPORT	230	0.403229	2.48823	9.999e-05	0.000460642	0.000165767	17186	tags=55%, list=44%, signal=31%	YOD1/NUP62/PRR5L/LEPROT/JUP/PDCD10/SH3GLB1/STOM/TFDP2/STOM/PDCD10/STOM/CD36/HSP90AB1/UFM1/MYO1C/BNIP3L/PCM1/HSP90AB1/UFM1/DMTN/STOM/TFDP2/DMTN/CD36/UHMK1/NUTF2/CD36/HUWE1/CD36/ERLEC1/RAN/UHMK1/MYO1C/KIF5B/ZFAND1/DMTN/LMAN1/DMTN/RUFY3/PPM1A/BARD1/PPM1A/CD36/PSEN1/DMTN/ANP32B/BBC3/HSP90AB1/TP63/CD36/DMTN/BCAS3/AKT2/DMTN/PARK7/SVIP/PCM1/NPEPPS/HDAC3/SAR1B/NMT1/TP63/PINK1/UBR5/ARIH2/UBE2D3/PIK3R1/AKT…
GOBP_REGULATION_OF_INTRACELLULAR_SIGNAL_TRANSDUCTION	GOBP_REGULATION_OF_INTRACELLULAR_SIGNAL_TRANSDUCTION	1579	0.319645	2.20119	9.999e-05	0.000460642	0.000165767	18120	tags=46%, list=47%, signal=27%	NUP62/MAP2K4/TXNDC12/RELN/RASGRP4/ITSN1/PDK2/MTURN/RASGRP4/F7/MAP3K20/PRR5L/ARHGEF12/OTUD7B/TMEM9B/PRR5/RAD17/BOP1/BIRC2/RUNDC3A/PDCD10/RANBP9/MTA2/BCL2L1/ZMPSTE24/PBK/S100A13/HSP90AA1/TAB3/SERPINF2/KANK2/BCL2L1/UBR2/OPTN/RELN/MAP3K20/GHR/PDCD10/USP15/ARHGAP23/DENND3/CDK1/MAP3K7/UBR2/CD36/MDM2/HSP90AB1/CAMTA1/SHOC2/IL20RA/GARNL3/CCL26/BIRC2/PRKAB2/MDM2/NFE2L2/MDM2/PPP2R5C/USP47/ARHGEF12/HSPA1A/CD…
GOBP_REGULATION_OF_INTRACELLULAR_TRANSPORT	GOBP_REGULATION_OF_INTRACELLULAR_TRANSPORT	320	0.376912	2.39349	9.999e-05	0.000460642	0.000165767	17186	tags=53%, list=44%, signal=30%	YOD1/NUP62/ARFIP1/SCFD1/PRR5L/LEPROT/JUP/PDCD10/SH3GLB1/STOM/TFDP2/STOM/PDCD10/STOM/CD36/HSP90AB1/UFM1/MYO1C/BNIP3L/PCM1/HSP90AB1/TNNC1/UFM1/DMTN/STOM/TFDP2/DMTN/CD36/UHMK1/NUTF2/PLA2G4E/CHMP3/CD36/HUWE1/CD36/ERLEC1/RAN/CHMP3/UHMK1/MYO1C/KIF5B/RHOT1/ZFAND1/DMTN/LMAN1/NCBP2/SNX3/DMTN/RUFY3/PPM1A/STX18/USP7/BARD1/PPM1A/CD36/PSEN1/DMTN/ANP32B/BBC3/CHMP3/HSP90AB1/TP63/CD36/DMTN/NCBP2/MTMR2/BCAS3/AKT2…
GOBP_REGULATION_OF_ION_TRANSPORT	GOBP_REGULATION_OF_ION_TRANSPORT	1165	0.319481	2.17737	9.999e-05	0.000460642	0.000165767	22681	tags=61%, list=58%, signal=27%	YOD1/NUP62/TRPV3/RELN/SLC16A1/TRPV3/ARFIP1/SCFD1/ITSN1/NEDD4L/GAPVD1/PRR5L/DLG4/LEPROT/PKDCC/CLIC2/JUP/WWP2/PDCD10/ACHE/NEDD4L/CALM1/SH3GLB1/ZMPSTE24/STOM/TFDP2/GAPVD1/STOM/APPL2/RELN/PDCD10/DMD/ATP7A/ARG1/NEDD4L/STOM/LRRC7/ITLN1/CD36/HSP90AB1/NEDD4L/WNK1/UFM1/NFE2L2/CAB39/TSPO/EPB41/SUMO1/DYNLL1/ATP7A/MYO1C/TPCN1/GAPVD1/MEF2A/BNIP3L/PCM1/HSP90AB1/GRB10/KLF7/CA2/DNAJA1/ACHE/UFM1/DMTN/DLG3/APOC3/M…
GOBP_REGULATION_OF_LEUKOCYTE_DIFFERENTIATION	GOBP_REGULATION_OF_LEUKOCYTE_DIFFERENTIATION	259	0.297741	1.85745	9.999e-05	0.000460642	0.000165767	13518	tags=31%, list=35%, signal=21%	NFAM1/GNAS/CUL4A/GNAS/TAL1/KAT2A/CUL4A/CA2/RC3H2/FOXP1/FOXP1/CUL4A/AP3D1/FOXP1/TNFSF18/HMGB3/TREM2/IL15/CUL4A/FOXP1/KLF10/MITF/NFATC2/SFRP1/ZFP36L1/SOCS1/RC3H1/CUL4A/HMGB3/LILRB2/IL20/TMEM176B/RB1/CARTPT/TESC/ZFP36L2/SLC9B2/SOCS5/INPP5D/CREB1/PIK3R1/RC3H2/IKZF3/RC3H2/FOXP1/TYROBP/CREB1/RARA/GNAS/NFATC2/JAK3/PCID2/FANCD2/CSF1/CR1/NKAP/RC3H2/HMGB1/MITF/PNP/IL12RB1/PIK3R6/FOXP1/CD86/IL15/TRAF6/ZMIZ1…
GOBP_REGULATION_OF_LEUKOCYTE_PROLIFERATION	GOBP_REGULATION_OF_LEUKOCYTE_PROLIFERATION	221	0.274736	1.68952	9.999e-05	0.000460642	0.000165767	16268	tags=36%, list=42%, signal=21%	SPTA1/IL6ST/IL6ST/ARG1/IL6ST/ARG2/IL6ST/CLC/IL6ST/ARG1/ZP4/TNFSF18/IL15/NFATC2/RC3H1/LILRB2/NCK1/TFRC/NCK1/IL12A/PDCD1LG2/MAPK3/INPP5D/MAPK8IP1/MAPK1/CORO1A/IKZF3/PTK2/TYROBP/LEP/NFATC2/JAK3/PTK2/ATM/TFRC/CSF1/PYCARD/CR1/ZP3/HMGB1/CD55/CLEC4G/PNP/PELI1/IL12RB1/CD22/CD86/DLG1/IL15/IRS2/TRAF6/CRTAM/BTK/MZB1/LST1/PTPN6/RC3H1/CD86/ZP3/IGF2/PLA2G2D/HHLA2/TWSG1/FLT3LG/CD55/CTLA4/FLT3LG/TNFRSF13C/HLA-G/…
GOBP_REGULATION_OF_LIPID_METABOLIC_PROCESS	GOBP_REGULATION_OF_LIPID_METABOLIC_PROCESS	347	0.318403	2.03311	9.999e-05	0.000460642	0.000165767	21923	tags=58%, list=56%, signal=26%	TXNRD1/PDK2/TXNRD1/NCOA1/ZMPSTE24/ASAH1/APPL2/CD36/PRKAB2/TSPO/NCOA2/ATG14/APOC3/MTMR3/ACACA/CD36/CD36/MTMR3/CD36/FDFT1/PIP4K2A/RAN/TBL1XR1/TXNRD1/PIP4K2A/SLC27A1/ELOVL6/FDFT1/NPC2/NCOR1/AKT1/PDK4/MTMR3/CD36/CREBL2/ABCG1/CD36/MTMR2/PDGFA/AKT2/LSS/AGT/GSTZ1/PPARA/ELOVL6/HDAC3/ID2/TEK/TBL1XR1/APOC3/CREB1/PANK2/AKT2/CD36/GPER1/FGF1/PTK2B/PTK2/CNR1/NFYA/LGALS12/FDFT1/CREB1/LEP/CD36/AMBRA1/PTK2/SCT/NC…
GOBP_REGULATION_OF_LYMPHOCYTE_ACTIVATION	GOBP_REGULATION_OF_LYMPHOCYTE_ACTIVATION	403	0.266267	1.71867	9.999e-05	0.000460642	0.000165767	18743	tags=41%, list=48%, signal=22%	SPTA1/IL6ST/NFAM1/YES1/IL6ST/HSPH1/ARG1/HSPH1/IL6ST/KAT2A/LAT/RC3H2/ARG2/IL6ST/CLC/IL6ST/ARG1/AP3D1/ZP4/PIK3CA/TNFSF18/HMGB3/IL15/AKT1/NFATC2/SFRP1/HLA-F/ZFP36L1/SOCS1/RC3H1/HMGB3/LILRB2/NCK1/NSD2/LAT/TFRC/HSPH1/NCK1/ZFP36L2/IL12A/PDCD1LG2/EFNB3/SOCS5/INPP5D/MAPK8IP1/PIK3R1/RC3H2/CSK/CORO1A/IKZF3/RC3H2/TYROBP/LEP/RARA/NFATC2/JAK3/PCID2/RAC1/ATM/FANCD2/TFRC/HSPH1/PYCARD/CR1/SLC15A4/NKAP/RC3H2/ZP3/…
GOBP_REGULATION_OF_MAP_KINASE_ACTIVITY	GOBP_REGULATION_OF_MAP_KINASE_ACTIVITY	283	0.316939	1.99288	9.999e-05	0.000460642	0.000165767	18140	tags=44%, list=47%, signal=24%	NUP62/MAP2K4/MAP3K20/PDCD10/PBK/TAB3/MAP3K20/GHR/PDCD10/CDK1/MAP3K7/CDK1/UBA52/MAP3K7/DNAJA1/MAP2K3/CDK12/PROK2/UBE2V1/PEA15/MAP3K7/MAP2K3/TAB2/GADD45A/SPAG9/IGFBP6/MAP4K5/UBE2V1/PLCE1/LPAR1/AIDA/PPP2CA/UBA52/UBA52/C5/PEA15/SFRP1/NTF3/MAP2K4/PSEN1/HIPK3/NRG1/DNAJA1/TAB2/PDGFA/AGT/DUSP5/MAP2K5/UBE2V1/MAPK3/KRAS/NRG1/MAPK8IP1/TPD52L1/HIPK3/MAPK1/CSK/MAP3K12/FGF1/PTK2B/SPAG9/MAP2K7/MAP3K9/UBB/PEA15/…
GOBP_REGULATION_OF_MAPK_CASCADE	GOBP_REGULATION_OF_MAPK_CASCADE	625	0.301373	1.99827	9.999e-05	0.000460642	0.000165767	18140	tags=44%, list=47%, signal=25%	NUP62/MAP2K4/MTURN/MAP3K20/PDCD10/RANBP9/PBK/TAB3/SERPINF2/MAP3K20/GHR/PDCD10/CDK1/MAP3K7/CD36/CCL26/CDK1/TNIP1/UBA52/MAP3K7/RAP1B/DNAJA1/MAP2K3/PROK2/UBE2V1/ARL6IP5/PEA15/CD36/MAP3K7/MAP2K3/TAB2/GADD45A/ITCH/PJA2/RB1CC1/CD36/SPAG9/ITCH/NBR1/IGFBP6/MAP4K5/UBE2V1/CD36/PLCE1/MMP8/LPAR1/AIDA/PPP2CA/UBA52/UBA52/AXIN1/C5/GCNT2/TREM2/NCOR1/MID1/AKT1/PEA15/MAP4K4/RAP2A/SFRP1/APIP/DAG1/P2RY6/NTF3/CCL24/C…
GOBP_REGULATION_OF_MEMBRANE_POTENTIAL	GOBP_REGULATION_OF_MEMBRANE_POTENTIAL	385	0.358241	2.30452	9.999e-05	0.000460642	0.000165767	24418	tags=70%, list=63%, signal=27%	RELN/NEDD4L/DLG4/PPA2/JUP/WWP2/NEDD4L/CALM1/BCL2L1/ZMPSTE24/BCL2L1/RELN/DMD/NDUFS1/NEDD4L/CD36/NEDD4L/TSPO/SUMO1/PPA2/BCL2L1/BNIP3L/BCL2L1/MECP2/ARL6IP5/CD36/GABRA6/CD36/SLC25A27/CD36/NEDD4L/KIF5B/CELF4/CACNA1C/CACNA1C/TREM2/SLC8A1/P2RX4/CLDN19/AKT1/KCNH7/CD36/PSEN1/FKBP1B/CD36/MTMR2/AKT2/CACNA1G/CHRNA3/PARK7/P2RX4/TMEM25/BAX/ASIC1/GLRX/CACNA1H/GCLM/NDUFS1/AKAP9/FHL1/PINK1/ADRA1A/SLC8A3/BAX/PANK2…
GOBP_REGULATION_OF_METAL_ION_TRANSPORT	GOBP_REGULATION_OF_METAL_ION_TRANSPORT	216	0.309933	1.90161	9.999e-05	0.000460642	0.000165767	17150	tags=47%, list=44%, signal=26%	TRPV3/TRPV3/CLIC2/CALM1/DMD/TSPO/EPB41/FKBP1A/EPB41/EPB41/FKBP1A/PLPP4/HTT/CACNA1C/CACNA1C/EPB41/SNCA/SLC8A1/PLPP4/P2RX4/UBQLN1/P2RY6/SNCA/PDE4B/PDE4B/LILRB2/EPB41/FKBP1B/P2RX4/BAX/TMEM38B/EPB41/DIAPH1/BAX/EPB41/FKBP1B/CORO1A/BAK1/GPER1/CALM3/DIAPH1/PTK2B/LACRT/FMR1/CACNB3/BAK1/GRIN1/PDE4B/INPP5K/SNCA/THADA/DMD/PSEN2/DLG1/UBQLN1/P2RX1/ATG5/PLA2G1B/DIAPH1/CALM2/CX3CL1/TMC1/HOMER3/ANK2/CACNB2/BIN1/…
GOBP_REGULATION_OF_MITOTIC_CELL_CYCLE	GOBP_REGULATION_OF_MITOTIC_CELL_CYCLE	539	0.365264	2.40137	9.999e-05	0.000460642	0.000165767	16798	tags=47%, list=43%, signal=27%	NUP62/PBX1/MAP3K20/RAD17/CDC27/CUL4A/ANAPC11/MEIS2/BCL2L1/ZMPSTE24/TFDP2/HSP90AA1/NSMCE2/CDC27/KANK2/APPL2/BCL2L1/MAP3K20/ZNF655/DLGAP5/USP2/PSME4/CDK1/TAL1/MDM2/ZNF655/PKMYT1/ANAPC11/MDM2/PBX1/PBX1/CDC27/MDM2/USP47/CDK1/ACTR1A/DYNLL1/CNOT4/NPM2/BCL2L1/FZR1/FOXO4/PCM1/BCL2L1/CEP76/MECP2/CUL4A/ZWILCH/UBE2D1/DYNLL1/TFDP2/RBL2/CNOT7/PSMC5/RPS6KB1/NEK11/E4F1/GADD45A/CDC26/CUL4A/RAD17/ZNF655/CEP57/USP…
GOBP_REGULATION_OF_MRNA_METABOLIC_PROCESS	GOBP_REGULATION_OF_MRNA_METABOLIC_PROCESS	311	0.397333	2.5176	9.999e-05	0.000460642	0.000165767	14597	tags=46%, list=38%, signal=29%	CPEB1/SRSF9/PRR5L/TNPO1/MBNL3/TNRC6B/FXR1/NUP98/DCP2/IGF2BP2/RBM24/PSME4/MBNL3/IGF2BP2/NUP98/HNRNPA2B1/HSPA1A/IGF2BP2/EXOSC5/DCP2/UBA52/YBX3/RIDA/IGF2BP2/PAPOLA/MBNL2/SERBP1/KHDRBS3/CELF1/RC3H2/CNOT7/PSMC5/MBNL3/SECISBP2/THRAP3/ZC3H14/TIA1/HNRNPA2B1/UBA52/MAGOH/CELF4/UBA52/NCBP2/YBX1/YBX3/AGO2/AKT1/PSMD1/NANOS2/BARD1/ZFP36L1/TNRC6B/DYRK1A/MYEF2/RC3H1/PAPOLA/MBNL3/LARP1/PSMD5/PSMD8/SECISBP2/NCBP2/…
GOBP_REGULATION_OF_MULTICELLULAR_ORGANISMAL_DEVELOPMENT	GOBP_REGULATION_OF_MULTICELLULAR_ORGANISMAL_DEVELOPMENT	1171	0.297069	2.02514	9.999e-05	0.000460642	0.000165767	17562	tags=43%, list=45%, signal=26%	IL6ST/NFAM1/RELN/MTURN/GNAS/MBOAT2/TRIP12/PKDCC/JUP/CUL4A/TRIP12/GNAS/IL6ST/TNRC6B/FAIM/LRTM2/MEIS2/ZMPSTE24/ENPP2/WWTR1/APPL2/CUX1/RELN/CAPRIN2/L1CAM/CDK1/TAL1/LOX/TRIP12/LRRC24/NFE2L2/CD109/TSPO/HSPA1A/CDK1/IL6ST/CNOT4/SOX6/PGK1/FOXO4/SOX6/KAT2A/PCM1/TBX5/MECP2/CUL4A/KLF7/CA2/OPA1/FAM210B/PROK2/TRIP12/RC3H2/TRAK2/FOXP1/GADD45A/FOXP1/CX3CR1/BDNF/TRIP12/IL6ST/NBR1/IL6ST/CUL4A/AP3D1/RNH1/FOXP1/PKM…
GOBP_REGULATION_OF_MYELOID_CELL_DIFFERENTIATION	GOBP_REGULATION_OF_MYELOID_CELL_DIFFERENTIATION	215	0.319155	1.95775	9.999e-05	0.000460642	0.000165767	12499	tags=34%, list=32%, signal=24%	MTURN/GNAS/CUL4A/GNAS/TNRC6B/MEIS2/TAL1/LOX/HSPA1A/CNOT4/CUL4A/CA2/FAM210B/FOXP1/FOXP1/CUL4A/FOXP1/HMGB3/DPY30/TREM2/CUL4A/KAT2B/FOXP1/KLF10/MITF/HMGB2/SFRP1/HOXA5/MEIS2/ZFP36L1/ASH2L/TNRC6B/CUL4A/HMGB3/IL20/RBFOX2/RB1/CARTPT/TESC/WDR61/SLC9B2/FOXO3/FOXO3/INPP5D/CREB1/PIK3R1/PRMT1/MYL9/HOXB8/PTK2B/FOXP1/TYROBP/CREB1/RARA/GNAS/ARNT/PAF1/RARG/MEIS2/STAT1/ARNT/EIF6/CSF1/CDC73/NFE2/KMT2E/HMGB1/MITF/L…
GOBP_REGULATION_OF_NERVOUS_SYSTEM_DEVELOPMENT	GOBP_REGULATION_OF_NERVOUS_SYSTEM_DEVELOPMENT	377	0.277382	1.78229	9.999e-05	0.000460642	0.000165767	19274	tags=46%, list=50%, signal=24%	IL6ST/RELN/IL6ST/FAIM/LRTM2/APPL2/CUX1/RELN/CAPRIN2/L1CAM/LRRC24/TSPO/IL6ST/PCM1/OPA1/TRAK2/CX3CR1/BDNF/IL6ST/IL6ST/HES5/CUX1/EIF4G2/DLX1/RUFY3/AKT1/HMGB2/LRRC4B/RNF10/DAG1/CAPRIN2/ISLR2/PSEN1/OXT/MTMR2/BMPR2/PCM1/EFNB3/GSX2/XRCC5/RNF6/PCM1/GPER1/CX3CR1/PARD3/PLXNA2/IL1RAPL1/PTEN/SEMA6B/MME/STK25/CUX1/YWHAH/RARG/MYRF/PPP1CC/FERD3L/KLK8/REST/REST/PCM1/STK11/RNF10/SNW1/DAAM2/MAPT/MAPT/OPRM1/SEMA4D/…
GOBP_REGULATION_OF_NEUROGENESIS	GOBP_REGULATION_OF_NEUROGENESIS	309	0.282801	1.79063	9.999e-05	0.000460642	0.000165767	19274	tags=46%, list=50%, signal=24%	IL6ST/RELN/IL6ST/FAIM/APPL2/CUX1/RELN/CAPRIN2/L1CAM/TSPO/IL6ST/PCM1/OPA1/TRAK2/CX3CR1/BDNF/IL6ST/IL6ST/HES5/CUX1/EIF4G2/DLX1/RUFY3/HMGB2/RNF10/DAG1/CAPRIN2/ISLR2/PSEN1/BMPR2/PCM1/EFNB3/GSX2/XRCC5/RNF6/PCM1/GPER1/CX3CR1/PLXNA2/IL1RAPL1/PTEN/SEMA6B/MME/STK25/CUX1/YWHAH/PPP1CC/FERD3L/REST/REST/PCM1/STK11/RNF10/SNW1/DAAM2/MAPT/MAPT/OPRM1/SEMA4D/PAX6/DAB1/CTNNA1/SNW1/HES2/LDLR/HELT/DLX2/OPRM1/DAG1/RAP…
GOBP_REGULATION_OF_NEURON_PROJECTION_DEVELOPMENT	GOBP_REGULATION_OF_NEURON_PROJECTION_DEVELOPMENT	392	0.309323	1.99239	9.999e-05	0.000460642	0.000165767	20416	tags=50%, list=53%, signal=25%	RELN/NEDD4L/ADCY6/NEDD4L/PDLIM5/CUX1/RELN/PDLIM5/CAPRIN2/L1CAM/NEDD4L/LRRC7/NEDD4L/NFE2L2/OPA1/TRAK2/TENM3/BDNF/NDNF/ATF1/SERPINI1/LPAR1/NEDD4L/CUX1/EIF4G2/FKBP4/SNX3/RUFY3/AKT1/KANK1/RAP2A/SFRP1/CAPRIN2/PQBP1/ISLR2/PSEN1/FKBP1B/NCK1/CHRNA3/NCK1/ADCY6/TBR1/BMPR2/EFNB3/SERPINI1/DNM3/SLC39A12/RNF6/FKBP1B/PTK2B/CNR1/PLXNA2/IL1RAPL1/PTEN/SEMA6B/MYLIP/STK25/CUX1/YWHAH/UBE3A/KLK8/DGKG/BRSK1/STK11/MAPT/…
GOBP_REGULATION_OF_ORGANELLE_ORGANIZATION	GOBP_REGULATION_OF_ORGANELLE_ORGANIZATION	1052	0.338178	2.29536	9.999e-05	0.000460642	0.000165767	18725	tags=49%, list=48%, signal=27%	SPTA1/NUP62/ANK1/ARFIP1/SCFD1/CDC27/PDCD10/ANAPC11/SH3GLB1/BCL2L1/TFDP2/DCP2/NSMCE2/CDC27/SERPINF2/BCL2L1/ACTG1/DLGAP5/ANK1/PDCD10/DDHD1/TMOD1/ANK1/PLD6/TAL1/PKMYT1/ANAPC11/ANKRD53/STAM/CCL26/TSPO/HNRNPA2B1/CDC27/HSPA1A/DYNLL1/MYO1C/SPTB/NPM2/ANK1/BCL2L1/FZR1/DCP2/BNIP3L/KAT2A/BCL2L1/CEP76/MECP2/SPAST/DMTN/OPA1/DYNLL1/MTMR3/TFDP2/DMTN/POT1/ANK1/CTTN/DDX11/TPM1/ACTR3/CDC26/RAB5A/SPTB/MTMR3/DDHD2/C…
GOBP_REGULATION_OF_PEPTIDASE_ACTIVITY	GOBP_REGULATION_OF_PEPTIDASE_ACTIVITY	397	0.318235	2.05123	9.999e-05	0.000460642	0.000165767	16582	tags=42%, list=43%, signal=25%	KNG1/BIRC2/SVBP/SERPINF2/PSME4/UBE2O/BCL2L13/BIRC2/CD109/USP47/PDCD2/ST20/BCL2L13/CST3/ARL6IP5/SPP2/SERPINB7/SERPINB6/BCL2L13/BCL2L13/BCL2L13/BCL2L13/SERPINI1/BCL2L13/USP47/BCL2L13/HSPE1/DAP/DDX3X/C5/WFDC10B/SERPINB6/SNCA/UMODL1/AKT1/GPC3/CASP10/CASP9/FURIN/SNCA/VTN/SVBP/ANP32B/TIMP1/BBC3/AHSG/SERPINB7/BIRC2/TP63/DIABLO/COL6A3/ANXA2/AGT/PARK7/MAP2K5/BAX/WFIKKN2/ITIH3/SERPINI1/BCL2L11/BCL2L13/CLPX…
GOBP_REGULATION_OF_PEPTIDE_SECRETION	GOBP_REGULATION_OF_PEPTIDE_SECRETION	272	0.285671	1.78981	9.999e-05	0.000460642	0.000165767	23767	tags=60%, list=61%, signal=24%	SLC16A1/ARFIP1/ITSN1/ACHE/DYNLL1/KLF7/ACHE/MPC2/DYNLL1/ITSN1/CD2AP/RSAD2/KIF5B/MYH10/CACNA1C/CACNA1C/TREM2/PPP3CB/SFRP1/GLUD1/TRH/RBP4/ABCG1/FKBP1B/ILDR1/CARTPT/SLC9B2/IL12A/BAIAP3/ENSA/FKBP1B/JAK2/GPER1/CNR1/DPH3/LEP/NMU/STXBP5L/SYTL4/RAC1/SCT/REST/REST/RHBDF1/SIRT3/PPIA/SLC2A1/OPRM1/STXBP5L/RAB11FIP3/ARF6/SERGEF/RFX3/ERP29/OPRM1/IRS2/KALRN/PHPT1/LLGL2/PLA2G1B/CHGA/OPRM1/RAC1/LLGL2/ENSA/OPRM1/BM…
GOBP_REGULATION_OF_PEPTIDE_TRANSPORT	GOBP_REGULATION_OF_PEPTIDE_TRANSPORT	524	0.338296	2.2209	9.999e-05	0.000460642	0.000165767	16096	tags=46%, list=41%, signal=28%	YOD1/NUP62/SLC16A1/ARFIP1/SCFD1/ITSN1/GAPVD1/PRR5L/LEPROT/PKDCC/JUP/WWP2/PDCD10/ACHE/SH3GLB1/STOM/TFDP2/GAPVD1/STOM/PDCD10/STOM/CD36/HSP90AB1/UFM1/DYNLL1/MYO1C/GAPVD1/BNIP3L/PCM1/HSP90AB1/KLF7/CA2/DNAJA1/ACHE/UFM1/DMTN/MPC2/DYNLL1/STOM/TFDP2/DMTN/CD36/UHMK1/NUTF2/ITSN1/CD36/HUWE1/CD36/CD2AP/RSAD2/ERLEC1/RAN/UHMK1/MYO1C/KIF5B/ZFAND1/MYH10/DMTN/CACNA1C/LMAN1/CACNA1C/TREM2/SNX3/PPP3CB/DMTN/RUFY3/PPM…
GOBP_REGULATION_OF_PEPTIDYL_TYROSINE_PHOSPHORYLATION	GOBP_REGULATION_OF_PEPTIDYL_TYROSINE_PHOSPHORYLATION	234	0.297885	1.84139	9.999e-05	0.000460642	0.000165767	13877	tags=35%, list=36%, signal=23%	IL6ST/RELN/DLG4/IL6ST/ENPP2/RELN/GHR/SH3BP5L/TAL1/CD36/IL6ST/IL24/DMTN/DLG3/DMTN/CD36/CNOT7/BDNF/IL6ST/CD36/IL6ST/CD36/HES5/PPP2CA/TNFSF18/CSHL1/DMTN/TREM2/IL15/IL24/DMTN/SFRP1/NTF3/SOCS1/CD36/TNK2/PSEN1/DMTN/VTN/NRG1/IL20/CD36/DMTN/PDGFA/DMTN/AGT/IL11/IL12A/NRG1/SOCS5/ADRA1A/SNX6/JAK2/CD36/PTK2B/CRLF1/SUZ12/SH3BP5/LEP/IL24/LACRT/CD36/DMTN/PARP9/SEMA4D/SNX6/ADRA1A/SHC1/IL15/DUSP22/IL6R/BDNF/DVL2/…
GOBP_REGULATION_OF_PHOSPHORUS_METABOLIC_PROCESS	GOBP_REGULATION_OF_PHOSPHORUS_METABOLIC_PROCESS	1421	0.323338	2.21956	9.999e-05	0.000460642	0.000165767	18253	tags=47%, list=47%, signal=27%	NUP62/MAP2K4/IL6ST/SMYD3/RELN/PDK2/CDKN3/MAP3K20/PRR5L/DLG4/PRR5/RAD17/ADCY6/PDCD10/IL6ST/CALM1/FXR1/PBK/NUP98/HSP90AA1/ENPP2/TAB3/WWTR1/BCCIP/SLC4A1/RELN/MAP3K20/GHR/SH3BP5L/PDCD10/DMD/ATP7A/CAPRIN2/CDK1/CORO1C/MAP3K7/TAL1/ITLN1/CD36/NUP98/HSP90AB1/CAMTA1/PKMYT1/LEPR/SHOC2/ELP3/LOX/WNK1/CD109/CAB39/SMG7/PPP2R5C/CDK1/DYNLL1/PPP4R2/ATP7A/IL6ST/UBA52/LEPR/HSP90AB1/LAT/MAP3K7/EIF2AK1/DNAJA1/STRADB/A…
GOBP_REGULATION_OF_PROTEIN_CATABOLIC_PROCESS	GOBP_REGULATION_OF_PROTEIN_CATABOLIC_PROCESS	350	0.349967	2.23635	9.999e-05	0.000460642	0.000165767	16129	tags=47%, list=41%, signal=28%	NEDD4L/WWP2/NEDD4L/BBS7/PBK/HSP90AA1/NEDD4L/MDM2/HSP90AB1/NEDD4L/MDM2/NFE2L2/MDM2/SUMO1/HSPA1A/FZR1/HSP90AB1/ATXN3/CST3/HECTD1/ITCH/ITCH/ATXN3/HUWE1/GABARAPL2/NEDD4L/CSNK1A1/MDM2/HSP90AA1/NUB1/AXIN1/SNCA/TREM2/SNX3/AKT1/USP7/RAD23B/GPC3/PSMD1/UBQLN1/BARD1/FURIN/SNCA/GNA12/ZER1/NUB1/PSEN1/C4BPB/TIMP1/ATXN3/HSP90AB1/RNF14/LAPTM4B/BBS7/ANXA2/PSMD1/PARK7/SVIP/SF3B3/RNF40/USP7/ASB11/RPL23/AREL1/CAMLG/…
GOBP_REGULATION_OF_PROTEIN_CONTAINING_COMPLEX_ASSEMBLY	GOBP_REGULATION_OF_PROTEIN_CONTAINING_COMPLEX_ASSEMBLY	398	0.322668	2.08035	9.999e-05	0.000460642	0.000165767	18481	tags=51%, list=48%, signal=27%	SPTA1/ARFIP1/BIRC2/CUL4A/SH3GLB1/HSP90AA1/TMOD1/TAL1/CD36/ANKRD53/CCL26/BIRC2/SUMO1/HSPA1A/MYO1C/SPTB/MECP2/CUL4A/RAP1B/DMTN/DMTN/CD36/PSMC5/VDAC2/CTTN/ACTR3/CD36/SPTB/CAPZA2/CUL4A/CD36/NAPB/AIDA/MYO1C/CDC42EP4/TNFSF18/HSP90AA1/SPTB/DMTN/SPTB/RPA1/FKBP4/DDX3X/SNCA/CUL4A/WASF2/DMTN/PPM1A/ADD2/KANK1/CCL24/SNCA/DYRK1A/MMP1/CUL4A/PPM1A/CD36/GBP5/DMTN/NRG1/RPA1/NCK1/BIRC2/CD36/DMTN/DMTN/PARK7/SVIP/MAP…
GOBP_REGULATION_OF_PROTEIN_KINASE_ACTIVITY	GOBP_REGULATION_OF_PROTEIN_KINASE_ACTIVITY	717	0.322846	2.15477	9.999e-05	0.000460642	0.000165767	18169	tags=44%, list=47%, signal=25%	NUP62/MAP2K4/SMYD3/RELN/CDKN3/MAP3K20/DLG4/PRR5/ADCY6/PDCD10/CALM1/PBK/HSP90AA1/TAB3/WWTR1/BCCIP/RELN/MAP3K20/GHR/SH3BP5L/PDCD10/CDK1/CORO1C/MAP3K7/TAL1/HSP90AB1/PKMYT1/ELP3/WNK1/CAB39/CDK1/UBA52/HSP90AB1/LAT/MAP3K7/DNAJA1/STRADB/MAP2K3/CDK12/DLG3/PROK2/UBE2V1/PEA15/MAP3K7/MAP2K3/TAB2/PAK6/GADD45A/WNK1/BDNF/CCNC/SPAG9/WNK1/IGFBP6/MAP4K5/UBE2V1/PLCE1/NRG3/CDKN3/PIK3CA/LPAR1/AIDA/PPP2CA/UBA52/HSP90…
GOBP_REGULATION_OF_PROTEIN_LOCALIZATION	GOBP_REGULATION_OF_PROTEIN_LOCALIZATION	794	0.330055	2.21316	9.999e-05	0.000460642	0.000165767	17192	tags=47%, list=44%, signal=28%	YOD1/NUP62/RABGAP1L/SLC16A1/ARFIP1/SCFD1/NEDD4L/GAPVD1/PRR5L/LEPROT/OTUD7B/PKDCC/JUP/WWP2/PDCD10/ACHE/NEDD4L/SH3GLB1/BCL2L1/STOM/RABGAP1L/TFDP2/HSP90AA1/GAPVD1/WWTR1/STOM/BCL2L1/PDCD10/NEDD4L/CDK1/STOM/CD36/HSP90AB1/NEDD4L/AP2B1/UFM1/EPB41/SUMO1/CDK1/DYNLL1/MYO1C/BCL2L1/GAPVD1/BNIP3L/PCM1/BCL2L1/HSP90AB1/KLF7/DNAJA1/ACHE/UFM1/DMTN/MPC2/DYNLL1/STOM/TFDP2/VTI1B/DMTN/CD36/RABGAP1L/LZTFL1/FKBP1A/UHMK…
GOBP_REGULATION_OF_PROTEIN_MODIFICATION_BY_SMALL_PROTEIN_CONJUGATION_OR_REMOVAL	GOBP_REGULATION_OF_PROTEIN_MODIFICATION_BY_SMALL_PROTEIN_CONJUGATION_OR_REMOVAL	218	0.363275	2.23116	9.999e-05	0.000460642	0.000165767	12388	tags=40%, list=32%, signal=28%	TRIP12/BIRC2/TRIP12/SVBP/DCUN1D1/HSP90AA1/HSP90AB1/TRIP12/BIRC2/TSPO/HSPA1A/TNIP1/DERL1/FZR1/WDR48/HSP90AB1/NSMCE3/DNAJA1/UBE2D1/TRIP12/RWDD3/FKBP1A/ITCH/TRIP12/ITCH/HUWE1/WDR48/OTUD4/HSP90AA1/FKBP1A/AXIN1/DDX3X/NXN/AKT1/ARRDC3/UBQLN1/PSEN1/SVBP/DNAJA1/BIRC2/HSP90AB1/USP4/PARK7/RNF40/HDAC3/RPL23/CAMLG/PINK1/UBR5/TANK/FBXO4/CUL3/PTEN/HSP90AB1/ARNT/TNIP1/CDC20B/UBE3A/FZR1/TANK/UBE2D1/UBB/ARNT/PLAA/…
GOBP_REGULATION_OF_PROTEIN_MODIFICATION_PROCESS	GOBP_REGULATION_OF_PROTEIN_MODIFICATION_PROCESS	1448	0.336078	2.30885	9.999e-05	0.000460642	0.000165767	17836	tags=46%, list=46%, signal=27%	NUP62/MAP2K4/IL6ST/SMYD3/RELN/CDKN3/MAP3K20/PRR5L/DLG4/PRR5/TRIP12/BIRC2/ADCY6/PDCD10/TRIP12/IL6ST/SVBP/CALM1/FXR1/ZMPSTE24/PBK/DCUN1D1/HSP90AA1/ENPP2/TAB3/WWTR1/BCCIP/RELN/MAP3K20/GHR/SH3BP5L/PDCD10/DMD/CAPRIN2/CDK1/CORO1C/MAP3K7/TAL1/ITLN1/CD36/HSP90AB1/CAMTA1/PKMYT1/LEPR/SHOC2/ELP3/LOX/TRIP12/WNK1/BIRC2/CD109/CAB39/TSPO/PPP2R5C/POMT1/HSPA1A/CDK1/PPP4R2/TNIP1/IL6ST/DERL1/FZR1/UBA52/LEPR/WDR48/K…
GOBP_REGULATION_OF_PROTEIN_PHOSPHORYLATION	GOBP_REGULATION_OF_PROTEIN_PHOSPHORYLATION	1066	0.333474	2.26463	9.999e-05	0.000460642	0.000165767	16758	tags=43%, list=43%, signal=26%	NUP62/MAP2K4/IL6ST/SMYD3/RELN/CDKN3/MAP3K20/PRR5L/DLG4/PRR5/ADCY6/PDCD10/IL6ST/CALM1/FXR1/PBK/HSP90AA1/ENPP2/TAB3/WWTR1/BCCIP/RELN/MAP3K20/GHR/SH3BP5L/PDCD10/DMD/CAPRIN2/CDK1/CORO1C/MAP3K7/TAL1/ITLN1/CD36/HSP90AB1/PKMYT1/LEPR/ELP3/LOX/WNK1/CD109/CAB39/PPP2R5C/CDK1/IL6ST/UBA52/LEPR/HSP90AB1/LAT/MAP3K7/EIF2AK1/DNAJA1/STRADB/ATG14/IL24/MAP2K3/DMTN/CDK12/DLG3/PROK2/UBE2V1/PEA15/DMTN/CD36/MAP3K7/CNOT7…
GOBP_REGULATION_OF_PROTEIN_SERINE_THREONINE_KINASE_ACTIVITY	GOBP_REGULATION_OF_PROTEIN_SERINE_THREONINE_KINASE_ACTIVITY	440	0.335038	2.17486	9.999e-05	0.000460642	0.000165767	18400	tags=47%, list=47%, signal=25%	NUP62/MAP2K4/CDKN3/MAP3K20/PDCD10/CALM1/PBK/TAB3/BCCIP/MAP3K20/GHR/PDCD10/CDK1/MAP3K7/HSP90AB1/PKMYT1/CAB39/CDK1/UBA52/HSP90AB1/MAP3K7/DNAJA1/MAP2K3/CDK12/PROK2/UBE2V1/PEA15/MAP3K7/MAP2K3/TAB2/GADD45A/CCNC/SPAG9/IGFBP6/MAP4K5/UBE2V1/PLCE1/CDKN3/LPAR1/AIDA/PPP2CA/UBA52/UBA52/HTT/DDX3X/C5/SLC27A1/SNCA/SLC8A1/KAT2B/CHORDC1/AKT1/PEA15/CDKN2A/SFRP1/HEXIM1/NTF3/SNCA/MAP2K4/PSEN1/CCNI/HIPK3/NRG1/DNAJA1/…
GOBP_REGULATION_OF_PROTEIN_STABILITY	GOBP_REGULATION_OF_PROTEIN_STABILITY	266	0.375457	2.34822	9.999e-05	0.000460642	0.000165767	17187	tags=50%, list=44%, signal=29%	NEDD4L/WIZ/PDCD10/NEDD4L/SH3GLB1/WIZ/HSP90AA1/DDI2/PDCD10/USP2/NEDD4L/MDM2/HSP90AB1/NEDD4L/LAMP2/USP33/MDM2/MDM2/USP47/SUMO1/HSPA1A/DERL1/KAT2A/HSP90AB1/ISOC2/USP9X/NEDD4L/USP47/USP9X/MDM2/HSP90AA1/FBXW11/HTT/SNCA/USP7/FKBPL/SNCA/CREBL2/CCT4/NAA16/GET4/HSP90AB1/USP4/LSS/USP33/PARK7/TMEM25/NAPG/CTNND1/APTX/USP7/TESC/HDAC3/BAG1/RPL23/KRAS/CAMLG/PINK1/CREB1/MDM4/PIK3R1/MAPK1/FBXO4/GAPDH/SUMO1/CUL3/T…
GOBP_REGULATION_OF_PROTEOLYSIS	GOBP_REGULATION_OF_PROTEOLYSIS	646	0.344516	2.28859	9.999e-05	0.000460642	0.000165767	16505	tags=45%, list=42%, signal=27%	KNG1/BIRC2/SVBP/TNP1/BBS7/PBK/SERPINF2/PSME4/MDM2/HSP90AB1/UBE2O/BCL2L13/BIRC2/MDM2/NFE2L2/CD109/MDM2/USP47/SUMO1/HSPA1A/TNIP1/FZR1/WDR48/HSP90AB1/PDCD2/ST20/BCL2L13/ATXN3/CST3/HECTD1/ARL6IP5/SPP2/SERPINB7/ITCH/SERPINB6/BCL2L13/BCL2L13/BCL2L13/ITCH/BCL2L13/ATXN3/GABARAPL2/SERPINI1/BCL2L13/USP47/WDR48/CSNK1A1/BCL2L13/MDM2/OTUD4/PRKACB/HSPE1/NUB1/DAP/AXIN1/FBXW11/DDX3X/C5/WFDC10B/SERPINB6/SNCA/TREM…
GOBP_REGULATION_OF_RESPONSE_TO_BIOTIC_STIMULUS	GOBP_REGULATION_OF_RESPONSE_TO_BIOTIC_STIMULUS	384	0.31265	2.01101	9.999e-05	0.000460642	0.000165767	13466	tags=36%, list=35%, signal=24%	BIRC2/ZMPSTE24/HSP90AA1/TAB3/APPL2/OPTN/FCER1G/FCER1G/ARG1/USP15/PSME4/MAP3K7/CD36/HSP90AB1/BIRC2/SUMO1/HSP90AB1/MAP3K7/NPLOC4/CD36/MAP3K7/LY86/CNOT7/PSMC5/FOXP1/TAB2/FOXP1/ITCH/LY96/ARG2/CD36/ITCH/OPTN/ARG1/CD36/FOXP1/TRIM6/HSP90AA1/PRKACB/FBXW11/IFIT1B/TREM2/IL15/FOXP1/HMGB2/PSMD1/HLA-F/NFKBIL1/PPM1B/HEXIM1/SOCS1/PQBP1/CD36/GBP5/LY96/PSMD5/PSMD8/TAB2/BIRC2/HSP90AB1/CD36/PSMD1/KLK5/IL12A/PSMA5/M…
GOBP_REGULATION_OF_RESPONSE_TO_EXTERNAL_STIMULUS	GOBP_REGULATION_OF_RESPONSE_TO_EXTERNAL_STIMULUS	899	0.299789	2.02128	9.999e-05	0.000460642	0.000165767	14518	tags=36%, list=37%, signal=24%	KNG1/IL6ST/F7/BIRC2/SPX/IL6ST/CALM1/ZMPSTE24/PBK/HSP90AA1/TAB3/SERPINF2/FEM1A/KANK2/APPL2/OPTN/FCER1G/FCER1G/ARG1/USP15/PSME4/MAP3K7/CD36/HSP90AB1/WNK1/MPP1/CCL26/BIRC2/NFE2L2/CD109/SUMO1/TNIP1/IL6ST/HSP90AB1/MAP3K7/DMTN/NPLOC4/DMTN/CD36/CELF1/MAP3K7/LY86/CNOT7/PSMC5/FOXP1/TAB2/FOXP1/ITCH/LY96/WNK1/ARG2/IL6ST/CD36/VAMP7/ITCH/WNK1/S100A14/IL6ST/OPTN/ARG1/CD36/FOXP1/MMP8/TRIM6/LPAR1/VAMP7/TNFSF18/M…
GOBP_REGULATION_OF_RESPONSE_TO_STRESS	GOBP_REGULATION_OF_RESPONSE_TO_STRESS	1223	0.320485	2.18822	9.999e-05	0.000460642	0.000165767	13506	tags=36%, list=35%, signal=25%	NUP62/KNG1/IL6ST/TXNDC12/MTURN/F7/MAP3K20/TRIP12/BIRC2/CUL4A/PDCD10/TRIP12/IL6ST/FXR1/BCL2L1/ZMPSTE24/PBK/NUP98/HSP90AA1/TAB3/SERPINF2/FEM1A/APPL2/BCL2L1/OPTN/ACTG1/MAP3K20/FCER1G/HSPH1/PDCD10/FCER1G/ATP7A/ARG1/PSME4/MAP3K7/CD36/MDM2/NUP98/HSP90AB1/TRIP12/HSPH1/OGG1/BIRC2/MDM2/NFE2L2/CD109/MDM2/USP47/SUMO1/HSPA1A/PPP4R2/ATP7A/TNIP1/IL6ST/BCL2L1/YBX3/WDR48/PARG/BCL2L1/HSP90AB1/MAP3K7/CUL4A/EIF2AK1…
GOBP_REGULATION_OF_SECRETION	GOBP_REGULATION_OF_SECRETION	545	0.283722	1.86663	9.999e-05	0.000460642	0.000165767	17697	tags=44%, list=46%, signal=25%	SLC16A1/ARFIP1/ITSN1/GNAS/SPX/ACHE/GNAS/CALM1/STAM/DYNLL1/KLF7/RAP1B/ACHE/MPC2/DYNLL1/CADPS/ITSN1/RAB5A/VAMP7/CD2AP/RSAD2/STXBP3/VAMP7/RAB13/CHMP2A/KIF5B/RHOT1/HYAL3/MYH10/SYT12/CACNA1C/CACNA1C/SNCA/TREM2/P2RX4/PPP3CB/SFRP1/GLUD1/HLA-F/SNCA/RAB5A/TRH/OXT/RBP4/NRG1/SGK1/ABCG1/RAB9A/FKBP1B/SYT15/CACNA1G/AGT/CHRNA3/SV2A/P2RX4/ILDR1/IL11/ASIC1/CARTPT/NLRP6/CACNA1H/SLC9B2/IL12A/GDF9/RAP1B/PINK1/NRG1/B…
GOBP_REGULATION_OF_SMALL_GTPASE_MEDIATED_SIGNAL_TRANSDUCTION	GOBP_REGULATION_OF_SMALL_GTPASE_MEDIATED_SIGNAL_TRANSDUCTION	294	0.325412	2.05285	9.999e-05	0.000460642	0.000165767	19867	tags=50%, list=51%, signal=25%	NUP62/RELN/RASGRP4/ITSN1/RASGRP4/ARHGEF12/KANK2/RELN/ARHGAP23/DENND3/SHOC2/GARNL3/ARHGEF12/DENND4A/APOC3/NET1/TRIP10/RAP1GAP/ITSN1/MFN2/ARHGEF1/CD2AP/PLCE1/STAMBP/GPR20/LPAR1/FGD1/ABR/RAP1GAP2/RHOT1/STARD8/SRGAP2/PLEKHG5/DENND1A/KANK1/GBF1/MAP4K4/CDC42SE2/ERBIN/ARHGEF28/DENND4A/MAP4K4/NET1/DENND4B/ARHGAP22/MAPKAP1/GPR17/ERBIN/RACGAP1/APOC3/KRAS/ADRA1A/RASGRP4/ERBIN/ARHGAP42/SRGAP2/CYTH4/ALS2/JAK2…
GOBP_REGULATION_OF_SMALL_MOLECULE_METABOLIC_PROCESS	GOBP_REGULATION_OF_SMALL_MOLECULE_METABOLIC_PROCESS	382	0.331265	2.13008	9.999e-05	0.000460642	0.000165767	18621	tags=50%, list=48%, signal=27%	NUP62/PDK2/ZMPSTE24/NUP98/SLC4A1/APPL2/PSME4/NUP98/LEPR/PRKAB2/LEPR/KAT2A/NCOA2/APOC3/ACACA/PSMC5/FDFT1/RAN/LEPR/LEPR/SNCA/TREM2/ELOVL6/PPP1CB/FDFT1/KAT2B/NCOR1/AKT1/USP7/PSMD1/AK4/PDK4/P2RY6/SNCA/PSEN1/PPP1R3F/ABCG1/PSMD5/PSMD8/NUP88/AKT2/LSS/PSMD1/GSTZ1/PARK7/PPARA/USP7/ELOVL6/PSMA5/PPP1CB/COX11/NUP98/APOC3/PINK1/POMC/DDB1/PANK2/AKT2/GPER1/FGF1/PTK2B/SEH1L/SEH1L/CNR1/NFYA/PID1/FDFT1/LEP/NUP50/A…
GOBP_REGULATION_OF_SUPRAMOLECULAR_FIBER_ORGANIZATION	GOBP_REGULATION_OF_SUPRAMOLECULAR_FIBER_ORGANIZATION	319	0.358879	2.27858	9.999e-05	0.000460642	0.000165767	17797	tags=50%, list=46%, signal=27%	SPTA1/ARFIP1/SERPINF2/ACTG1/TMOD1/ANKRD53/CCL26/HSPA1A/MYO1C/SPTB/MECP2/SPAST/DMTN/DMTN/CTTN/TPM1/ACTR3/SPTB/CAPZA2/TPM1/PIK3CA/LPAR1/TPM1/VBP1/MYO1C/CDC42EP4/SPTB/DMTN/SPTB/FKBP4/TPM1/SNCA/WASF2/DMTN/ADD2/KANK1/SFRP1/CCL24/SNCA/DYRK1A/PSEN1/DMTN/TPM1/NCK1/DMTN/ACTG1/DMTN/PARK7/TJP1/MAPRE1/NCK1/RB1/ESAM/DYRK1A/AKAP9/WASF2/TMSB4Y/SLC39A12/WASHC2C/TMSB15A/MYADM/NCKAP1/TMSB15B/PIK3R1/ADD1/CORO1A/PTK…
GOBP_REGULATION_OF_SYSTEM_PROCESS	GOBP_REGULATION_OF_SYSTEM_PROCESS	504	0.311368	2.0403	9.999e-05	0.000460642	0.000165767	17351	tags=46%, list=45%, signal=26%	IL6ST/RELN/DLG4/ASB3/GNAS/CLIC2/SPX/JUP/GNAS/IL6ST/CALM1/ZMPSTE24/RELN/DMD/GLS/EPB41/IL6ST/MEF2A/TNNC1/MECP2/PROK2/ASB3/RPS6KB1/CTTN/EPB41/TPM1/IL6ST/IL6ST/TPM1/PLCE1/TPM1/EPB41/CELF4/CACNA1C/ECE1/CACNA1C/TPM1/EPB41/SLC8A1/P2RX4/AKT1/RNF10/DAG1/PDE4B/OXT/PDE4B/TPM1/SGK1/EPB41/FKBP1B/MTMR2/GJD3/CACNA1G/AGT/CHRNA3/TNNC1/GLRX3/P2RX4/PPARA/TMEM25/CNN1/BMPR2/CARTPT/CACNA1H/FOXO3/GSX2/AKAP9/TMEM38B/EPB…
GOBP_REGULATION_OF_T_CELL_ACTIVATION	GOBP_REGULATION_OF_T_CELL_ACTIVATION	302	0.270421	1.70965	9.999e-05	0.000460642	0.000165767	16410	tags=36%, list=42%, signal=21%	SPTA1/IL6ST/YES1/IL6ST/HSPH1/ARG1/HSPH1/IL6ST/KAT2A/LAT/RC3H2/ARG2/IL6ST/CLC/IL6ST/ARG1/AP3D1/ZP4/PIK3CA/TNFSF18/IL15/AKT1/NFATC2/SOCS1/RC3H1/LILRB2/NCK1/LAT/TFRC/HSPH1/NCK1/IL12A/PDCD1LG2/EFNB3/SOCS5/MAPK8IP1/PIK3R1/RC3H2/CSK/CORO1A/RC3H2/LEP/RARA/NFATC2/JAK3/RAC1/FANCD2/TFRC/HSPH1/PYCARD/CR1/NKAP/RC3H2/ZP3/HMGB1/CD55/CLEC4G/PNP/PELI1/IL12RB1/PIK3R6/CD86/DLG1/IL15/TRAF6/ZMIZ1/TIGIT/RAC1/CRTAM/CL…
GOBP_REGULATION_OF_TRANS_SYNAPTIC_SIGNALING	GOBP_REGULATION_OF_TRANS_SYNAPTIC_SIGNALING	379	0.315289	2.0263	9.999e-05	0.000460642	0.000165767	20554	tags=53%, list=53%, signal=25%	RELN/DLG4/STAU1/ACHE/CALM1/RELN/NLGN4Y/KAT2A/MECP2/RAP1B/ACHE/PSMC5/CX3CR1/BDNF/RAB5A/NRG3/ABR/KIF5B/STAU1/RHOT1/CELF4/SYT12/ZDHHC12/PPP3CB/ITGB1/NTF3/RAB5A/PLCL2/PSEN1/OXT/LILRB2/ITGB1/MTMR2/CHRNA3/TMEM25/EIF4EBP2/PLCL2/ASIC1/STAU1/AKAP9/KRAS/RAP1B/PINK1/BAIAP3/ADRA1A/CREB1/SLC8A3/MAPK1/RAP1B/JAK2/GPER1/CX3CR1/CALM3/PTK2B/PRKAR2B/TYROBP/CNR1/PTEN/CREB1/PXK/MPP2/MME/NMU/YWHAH/STXBP5L/SYT12/FMR1/K…
GOBP_REGULATION_OF_TRANSFERASE_ACTIVITY	GOBP_REGULATION_OF_TRANSFERASE_ACTIVITY	910	0.319488	2.15489	9.999e-05	0.000460642	0.000165767	17972	tags=44%, list=46%, signal=25%	NUP62/MAP2K4/SMYD3/RELN/CDKN3/MAP3K20/DLG4/PRR5/ADCY6/PDCD10/CALM1/PBK/DCUN1D1/HSP90AA1/TAB3/WWTR1/BCCIP/FEM1A/RELN/MAP3K20/GHR/SH3BP5L/PDCD10/CDK1/CORO1C/MAP3K7/TAL1/HSP90AB1/PKMYT1/ELP3/WNK1/CAB39/SERINC5/HNRNPA2B1/CDK1/FZR1/UBA52/HSP90AB1/LAT/MAP3K7/DNAJA1/STRADB/ATG14/MAP2K3/CDK12/DLG3/PROK2/UBE2V1/PEA15/POT1/RBL2/MAP3K7/MAP2K3/TAB2/PAK6/GADD45A/WNK1/BDNF/CCNC/SPAG9/WNK1/IGFBP6/TNKS/MAP4K5/UB…
GOBP_REGULATION_OF_TRANSMEMBRANE_TRANSPORT	GOBP_REGULATION_OF_TRANSMEMBRANE_TRANSPORT	495	0.312312	2.04407	9.999e-05	0.000460642	0.000165767	20650	tags=55%, list=53%, signal=27%	RELN/NEDD4L/DLG4/CLIC2/WWP2/NEDD4L/CALM1/ZMPSTE24/STOM/STOM/APPL2/RELN/DMD/ATP7A/NEDD4L/STOM/LRRC7/ITLN1/NEDD4L/WNK1/NFE2L2/CAB39/SUMO1/ATP7A/TPCN1/MEF2A/GRB10/CA2/DLG3/STOM/ARL6IP5/PEA15/RPS6KB1/FKBP1A/WNK1/WNK1/SLC25A27/STXBP3/NEDD4L/CLIC5/FKBP1A/KIF5B/HTT/CACNA1C/CACNA1C/SNCA/TREM2/SLC8A1/EDNRA/ITGB1/AKT1/OXSR1/PEA15/GPC3/KCNH7/UBQLN1/KCNQ2/GOPC/SLC43A2/P2RY6/SNCA/PDE4B/CREBL2/SLC43A2/PSEN1/PD…
GOBP_REGULATION_OF_TRANSPORT	GOBP_REGULATION_OF_TRANSPORT	1545	0.310819	2.13934	9.999e-05	0.000460642	0.000165767	20625	tags=55%, list=53%, signal=28%	YOD1/NUP62/TRPV3/RELN/SLC16A1/TRPV3/ARFIP1/SCFD1/ITSN1/NEDD4L/GAPVD1/PRR5L/DLG4/LEPROT/GNAS/SCYL2/PKDCC/CLIC2/SPX/JUP/WWP2/SCYL2/PDCD10/ACHE/GNAS/NEDD4L/SNAP91/CALM1/SH3GLB1/ZMPSTE24/STOM/TFDP2/GAPVD1/STOM/APPL2/RELN/ACTG1/FCER1G/PDCD10/DMD/FCER1G/ATP7A/ARG1/NEDD4L/STOM/LRRC7/ITLN1/CD36/HSP90AB1/LEPR/NEDD4L/AP2B1/WNK1/UFM1/STAM/NFE2L2/CAB39/TSPO/EPB41/SUMO1/HSPA1A/DYNLL1/ATP7A/MYO1C/TPCN1/LEPR/GA…
GOBP_REGULATION_OF_TRANSPORTER_ACTIVITY	GOBP_REGULATION_OF_TRANSPORTER_ACTIVITY	248	0.328651	2.04231	9.999e-05	0.000460642	0.000165767	20625	tags=55%, list=53%, signal=26%	RELN/NEDD4L/DLG4/CLIC2/WWP2/NEDD4L/CALM1/STOM/STOM/RELN/DMD/ATP7A/NEDD4L/STOM/LRRC7/NEDD4L/WNK1/CAB39/SUMO1/ATP7A/DLG3/STOM/FKBP1A/WNK1/WNK1/NEDD4L/FKBP1A/KIF5B/HTT/SNCA/TREM2/ITGB1/OXSR1/UBQLN1/GOPC/P2RY6/SNCA/PDE4B/PDE4B/SGK1/FKBP1B/ITGB1/KCNRG/PARK7/GLRX/TESC/AKAP9/FHL1/PINK1/FKBP1B/CALM3/PTK2B/SUMO1/PTEN/SGK2/YWHAH/FMR1/RANGRF/SGK1/RASGRF1/CACNB3/GRIN1/PDE4B/OPRM1/SNCA/THADA/FXYD4/FXYD3/DMD/W…
GOBP_REGULATION_OF_VASCULATURE_DEVELOPMENT	GOBP_REGULATION_OF_VASCULATURE_DEVELOPMENT	248	0.274807	1.70771	9.999e-05	0.000460642	0.000165767	14755	tags=35%, list=38%, signal=22%	JUP/ENPP2/NFE2L2/PGK1/FOXO4/MECP2/PROK2/GADD45A/CX3CR1/RNH1/PKM/EPN2/PKM/E2F2/C5/HSPG2/AGO2/ITGB1/PGK1/HTATIP2/FKBPL/MAPK7/SFRP1/HOXA5/CCL24/STAB1/ITGB1/FOXO4/TJP1/ADAMTS9/AGO2/TEK/GLUL/SLC39A12/PAK4/ENG/HTATIP2/FGF1/CX3CR1/PTK2B/CCL24/LEP/TJP1/EPN2/SP100/STAT1/RAMP2/HMGB1/PIK3R6/GADD45A/SP100/EPN2/SP100/HMGA2/RNH1/BMPER/VEGFA/PLK2/MAPK7/PKM/CXCL10/PPARG/PDCD6/VEGFA/RNH1/RUNX1/PTK2B/TBXA2R/EMP2/S…
GOBP_REGULATION_OF_VESICLE_MEDIATED_TRANSPORT	GOBP_REGULATION_OF_VESICLE_MEDIATED_TRANSPORT	468	0.302699	1.97388	9.999e-05	0.000460642	0.000165767	16994	tags=45%, list=44%, signal=26%	ARFIP1/SCFD1/ITSN1/NEDD4L/DLG4/SCYL2/PKDCC/SCYL2/NEDD4L/SNAP91/CALM1/APPL2/FCER1G/FCER1G/NEDD4L/CD36/NEDD4L/AP2B1/STAM/RAP1B/APOC3/CD36/PLA2G4E/CADPS/CHMP3/ITSN1/RAB5A/CD36/VAMP7/CD36/CD2AP/STXBP3/CHMP3/NEDD4L/BMP2K/VAMP7/RAB13/CHMP2A/KIF5B/HYAL3/BMP2K/SYT12/SNCA/TREM2/IL15/SNX3/PPP3CB/USP6/STX18/RAB5B/USP7/RUFY2/GPC3/HLA-F/GOPC/BMP2K/NTF3/SNCA/RAB5A/CD36/TNK2/VTN/RAB9A/CDH13/CHMP3/AHSG/CD36/MTMR…
GOBP_REGULATION_OF_WNT_SIGNALING_PATHWAY	GOBP_REGULATION_OF_WNT_SIGNALING_PATHWAY	335	0.346509	2.20669	9.999e-05	0.000460642	0.000165767	16282	tags=47%, list=42%, signal=28%	SCYL2/JUP/SCYL2/RUVBL1/KPNA1/WWTR1/USP34/CAPRIN2/PSME4/WNK1/USP47/GRB10/MLLT3/PSMC5/WNK1/WNK1/IGFBP6/TNKS/USP47/CSNK1A1/PPP2CA/TBL1XR1/RSPO2/AXIN1/MESP1/DDX3X/NXN/KREMEN2/SNX3/SMARCA4/PPM1A/KANK1/ZRANB1/GPC3/PSMD1/SFRP1/PPM1B/SMARCA4/CAPRIN2/PPM1A/PSEN1/BARX1/PSMD5/PSMD8/PSMD1/CTNND1/DIXDC1/TBL1XR1/PSMA5/VGLL4/UBR5/PPM1A/CUL3/SMARCA4/NKD2/STK11/DAAM2/NKD1/PTK7/ESR1/PSMC6/TBL1XR1/CDC73/BTRC/TLE2/D…
GOBP_REPRODUCTION	GOBP_REPRODUCTION	1229	0.305853	2.08877	9.999e-05	0.000460642	0.000165767	18848	tags=51%, list=48%, signal=28%	NUP62/PBX1/NCOA4/ACRBP/ALDOA/NCOA4/BIRC2/OSBP2/RUVBL1/NCOA1/NCOA4/TNP1/NCOA4/KLF1/PNOC/RPL39L/UBR2/ALPL/ATP7A/ARG1/PSME4/CDK1/PLD6/UBR2/HSP90AB1/PKMYT1/LEPR/BSG/BIRC2/PBX1/PBX1/MOV10L1/MEA1/SLC4A2/CDK1/ACTR1A/DYNLL1/ATP7A/ZNF568/EIF2B4/HEXB/NPM2/FZR1/SPATA24/CREM/LEPR/YBX2/YBX3/TBATA/WDR48/DPCD/CSDE1/HSP90AB1/LHFPL2/PAFAH1B2/CSDE1/DNAJA1/UBR2/SCMH1/NPHP1/PROK2/DYNLL1/SORD/ADAM32/CELF1/CSDE1/RPS6K…
GOBP_REPRODUCTIVE_SYSTEM_DEVELOPMENT	GOBP_REPRODUCTIVE_SYSTEM_DEVELOPMENT	361	0.293116	1.87745	9.999e-05	0.000460642	0.000165767	14566	tags=40%, list=37%, signal=26%	NCOA4/NCOA4/BIRC2/NCOA1/NCOA4/NCOA4/HSP90AB1/BSG/BIRC2/MEA1/ZNF568/EIF2B4/YBX3/WDR48/CSDE1/HSP90AB1/CSDE1/CSDE1/CSDE1/CSDE1/CSDE1/WDR48/RAB13/HYAL3/ATRX/YBX3/FEM1B/BSG/AKT1/HMGB2/SFRP1/MGST1/ZFP36L1/RBP4/HSD17B2/TEX11/BIRC2/HSP90AB1/TP63/ARID4A/NUDT1/BAX/ATRX/BMPR2/TESC/HSD17B4/BCL2L11/GDF9/TP63/MAPK3/EIF2S2/BAX/MAPK1/BAK1/PTK2/PTEN/HSP90AB1/STRA6/LEP/MME/ARNT/ALOX15B/UBE3A/RARG/SETD2/PTK2/ATM/ST…
GOBP_RESPONSE_TO_ABIOTIC_STIMULUS	GOBP_RESPONSE_TO_ABIOTIC_STIMULUS	1104	0.322812	2.19571	9.999e-05	0.000460642	0.000165767	18426	tags=49%, list=47%, signal=28%	NUP62/TRPV3/MAP2K4/CPEB1/TRPV3/SCFD1/F7/MAP3K20/BIRC2/JUP/CALM1/MEIS2/ZMPSTE24/PBK/NUP98/S100A13/HSP90AA1/ALAS2/APPL2/TXNIP/MAP3K20/SLC12A6/HSPH1/DMD/USP2/ATP7A/PSME4/MDM2/NUP98/HSP90AB1/HSPH1/OGG1/BIRC2/MDM2/NFE2L2/CAB39/TSPO/MDM2/USP47/SUMO1/MT-ND3/DNAJA2/HSPA1A/ATP7A/EIF2B4/TXNIP/UBA52/YBX3/PGK1/BNIP3L/HSP90AB1/NSMCE3/MECP2/RGR/CA2/ST20/DNAJA1/NPHP1/OPA1/NET1/DNAJA4/GCLC/ATXN3/RWDD3/EIF2S1/SOR…
GOBP_RESPONSE_TO_ALCOHOL	GOBP_RESPONSE_TO_ALCOHOL	218	0.310913	1.90957	9.999e-05	0.000460642	0.000165767	16770	tags=42%, list=43%, signal=24%	F7/BIRC2/ADCY6/JUP/CALM1/OGG1/BIRC2/ACACA/RPS6KB1/AANAT/FECH/CAT/AKT1/FECH/SFRP1/DAG1/TRH/OXT/RBP4/SMAD2/SGK1/LARP1/BIRC2/SLC2A4/PPARA/ADCY6/RPS6KB1/LANCL2/BAK1/EIF4EBP1/CALM3/PTK2B/CNR1/ADH7/PTEN/LEP/SGK1/BAK1/GRIN1/APOBEC1/PTCH1/SOD2/ALAD/OPRM1/CTNNA1/PPARA/OPRM1/DAG1/GNAI1/OPRM1/DNMT3A/AANAT/OPRM1/SDF4/NQO1/FOSL1/DNMT3A/PPP1R9B/PPARG/OPRM1/OPRM1/NPPC/PTK2B/OSBPL7/HNRNPD/TBXA2R/OPRM1/SREBF1/PPA…
GOBP_RESPONSE_TO_BACTERIUM	GOBP_RESPONSE_TO_BACTERIUM	531	0.243037	1.59676	9.999e-05	0.000460642	0.000165767	25858	tags=64%, list=67%, signal=22%	DEFA4/OPTN/CXCL5/ALPL/FCER1G/FCER1G/ARG1/CD36/TSPO/IL24/CD36/LY86/RPS6KB1/FOXP1/TAB2/HTN1/FOXP1/LY96/CX3CR1/ARG2/CD36/S100A14/OPTN/ARG1/CD36/FOXP1/TRIM6/GZMA/WFDC10B/SNCA/TREM2/IL24/SNX3/AKT1/DEFA1/FOXP1/GPC3/HMGB2/ERBIN/NFKBIL1/MGST1/MGST2/SNCA/PDE4B/CD36/STAB1/PDE4B/LILRB2/LY96/ST13/C4BPB/LCN2/TAB2/CD36/SPAG11B/KLK5/JCHAIN/NLRP6/IL12A/PDCD1LG2/RPL39/ERBIN/MAPK3/OPTN/TRIM6/RPS6KB1/ERBIN/HDAC5/MA…
GOBP_RESPONSE_TO_BIOTIC_STIMULUS	GOBP_RESPONSE_TO_BIOTIC_STIMULUS	1303	0.294112	2.01265	9.999e-05	0.000460642	0.000165767	11424	tags=29%, list=29%, signal=22%	DEFA4/TRIM23/IFITM2/YES1/BIRC2/C1R/TREML1/BCL2L1/ZMPSTE24/HSP90AA1/TAB3/WIPI2/APPL2/BCL2L1/TXNIP/OPTN/CXCL5/ALPL/FCER1G/FCER1G/ATP7A/ARG1/USP15/PSME4/MAP3K7/ITLN1/CD36/HSP90AB1/CCL26/BIRC2/TSPO/SERINC5/NCF2/SUMO1/ATP7A/MYO1C/BCL2L1/TXNIP/EXOSC5/BNIP3L/BCL2L1/TRIM10/HSP90AB1/MAP3K7/MECP2/IL24/TRIM58/NPLOC4/XPR1/CD36/TRIM10/MAP3K7/LY86/CNOT7/PSMC5/RPS6KB1/FOXP1/TAB2/HTN1/FOXP1/ITCH/LY96/PJA2/CX3CR1…
GOBP_RESPONSE_TO_CYTOKINE	GOBP_RESPONSE_TO_CYTOKINE	1050	0.287976	1.95451	9.999e-05	0.000460642	0.000165767	17800	tags=44%, list=46%, signal=26%	IL6ST/IFITM2/BIRC2/SHMT1/PDCD10/IL6ST/BCL2L1/HSP90AA1/TAB3/ASAH1/IL1RN/APPL2/BCL2L1/CXCL5/FCER1G/GHR/PDCD10/FCER1G/ARG1/PSME4/MAP3K7/CD36/HSP90AB1/LEPR/IL20RA/LOX/WNK1/CCL26/BIRC2/NFE2L2/CTBP2/HNRNPA2B1/SUMO1/HSPA1A/TAX1BP1/IL6ST/MYO1C/BCL2L1/UBA52/LEPR/YBX3/KAT2A/PLVAP/BCL2L1/HSP90AB1/PRDM5/MAP3K7/RAP1B/IL24/TAX1BP1/UBE2V1/CD36/MAP3K7/CNOT7/PSMC5/RPS6KB1/TAB2/XCR1/AANAT/WNK1/CX3CR1/ACTR3/IL6ST/C…
GOBP_RESPONSE_TO_DRUG	GOBP_RESPONSE_TO_DRUG	321	0.30987	1.96786	9.999e-05	0.000460642	0.000165767	17374	tags=47%, list=45%, signal=27%	NAT8/ABCC3/F7/GNAS/GNAS/NCOA1/TXNIP/ARG1/HSP90AB1/LOX/ABCC4/OGG1/NFE2L2/TSPO/USP47/PDE4A/TXNIP/ABCC4/HSP90AB1/TOP1/RAP1B/ARL6IP5/SORD/RPS6KB1/FECH/CAT/ARG1/ADIRF/USP47/NR1I2/ABCC4/SLC8A1/PMS1/FECH/RAP2A/NFATC2/SFRP1/AK4/QDPR/MGST1/GNA12/PDE4B/PDE4B/SLC19A1/HSP90AB1/TFRC/GCLM/PTGR1/RAP1B/ADRA1A/RPS6KB1/GAD1/SLC6A2/CREB1/BECN1/ENG/ABCC4/BECN1/XRCC5/HDAC5/RAP1B/BAK1/PTK2B/PRKAR2B/MCM7/PTEN/HSP90AB1/…
GOBP_RESPONSE_TO_ENDOGENOUS_STIMULUS	GOBP_RESPONSE_TO_ENDOGENOUS_STIMULUS	1441	0.335504	2.30457	9.999e-05	0.000460642	0.000165767	17221	tags=47%, list=44%, signal=29%	SMYD3/CPEB1/ATP6V0A1/NCOA4/PDK2/MAX/F7/LEPROT/GNAS/TMEM107/NCOA4/ADCY6/JUP/GNAS/NCOA1/CALM1/NCOA4/NCOA4/KLF1/ZMPSTE24/OR10H5/IL1RN/KANK2/APPL2/TXNIP/UBR2/ALPL/FCER1G/GHR/FCER1G/ATP7A/ARG1/USP15/LPXN/MAP3K7/UBR2/CD36/MDM2/HSP90AB1/UBE2O/LEPR/SHOC2/LOX/UFM1/BSG/HDAC9/MDM2/NFE2L2/CD109/CAB39/TSPO/MDM2/MT-ND3/HSPA1A/ATP7A/MYO1C/SOX6/EIF2B4/TXNIP/UBA52/LEPR/FOXO4/SOX6/KAT2A/NCOA2/HSP90AB1/GRB10/MAP3K7…
GOBP_RESPONSE_TO_ENDOPLASMIC_RETICULUM_STRESS	GOBP_RESPONSE_TO_ENDOPLASMIC_RETICULUM_STRESS	269	0.321625	2.01338	9.999e-05	0.000460642	0.000165767	17855	tags=49%, list=46%, signal=27%	YOD1/TXNDC12/SEC31A/BCL2L1/BCL2L1/UFM1/SEC31A/NFE2L2/HSPA1A/DERL1/BCL2L1/BCL2L1/MAN1A1/SEC31A/UFM1/OPA1/ATXN3/NPLOC4/EIF2S1/DDX11/ATXN3/ERLEC1/RHBDD2/FBXO6/DDX3X/SEC31A/UBA5/UBQLN1/CCDC47/BBC3/ATXN3/NCK1/GET4/ERMP1/PARK7/SVIP/BAX/NCK1/UBE4B/BCL2L11/CANX/RNF185/BAX/PIK3R1/ADD1/EIF4G1/BAK1/ATF3/SEC31A/UBXN6/ADD1/ARFGAP1/SEC31A/GOSR2/COPS5/GOSR2/RASGRF1/PPP1R15B/BAK1/CHAC1/PARP16/PSMC6/DNAJB12/AMFR/…
GOBP_RESPONSE_TO_EXTRACELLULAR_STIMULUS	GOBP_RESPONSE_TO_EXTRACELLULAR_STIMULUS	437	0.368828	2.39289	9.999e-05	0.000460642	0.000165767	16058	tags=46%, list=41%, signal=28%	SLC6A19/SLC16A1/RASGRP4/PDK2/MAX/RASGRP4/F7/KIF26A/SPX/NCOA1/DCTPP1/SH3GLB1/WIPI2/KANK2/APPL2/ALPL/ARG1/OGG1/LAMP2/USP33/NFE2L2/TSPO/FOXO4/KAT2A/EIF2AK1/ATG14/OPA1/MTMR3/EIF2S1/SORD/CPEB4/XPR1/RPS6KB1/CAT/ACTA1/MTMR3/TNKS/ARG1/GABARAPL2/PKM/CPEB4/AQP3/PKM/CSHL1/DAP/IL15/SLC8A1/EIF2AK1/AKT1/SESN3/KLF10/AGL/SFRP1/PDK4/MTMR3/KYNU/UCP3/PAGE4/OXT/LARP1/NPRL3/FKBP1B/XPR1/BCAS3/FOXO4/USP33/SESN3/PPARA/C…
GOBP_RESPONSE_TO_GROWTH_FACTOR	GOBP_RESPONSE_TO_GROWTH_FACTOR	630	0.338662	2.2465	9.999e-05	0.000460642	0.000165767	18809	tags=50%, list=48%, signal=27%	MEIS2/APPL2/ATP7A/ARG1/USP15/LPXN/MAP3K7/HSP90AB1/UBE2O/SHOC2/LOX/CD109/HSPA1A/ATP7A/MYO1C/SOX6/UBA52/SOX6/KAT2A/HSP90AB1/GRB10/MAP3K7/UBE2D1/MAP2K3/MAP3K7/RPS6KB1/MAP2K3/CX3CR1/BDNF/NDNF/CAT/FKBP8/ARG1/USP9Y/FKBP8/CEP57/PIK3CA/TIA1/USP9X/EPN2/HES5/KIF1B/MYO1C/USP9X/UBA52/UBA52/SLC2A10/NCBP2/GCNT2/LIMS1/ZNF451/DLX1/CEP57/PPM1A/AKT1/PDE2A/LEFTY1/NR3C1/GPC3/TIAL1/MAPK7/SFRP1/MEIS2/ZFP36L1/NTF3/FURI…
GOBP_RESPONSE_TO_HORMONE	GOBP_RESPONSE_TO_HORMONE	794	0.335349	2.24866	9.999e-05	0.000460642	0.000165767	17249	tags=46%, list=44%, signal=27%	SMYD3/CPEB1/ATP6V0A1/NCOA4/PDK2/MAX/F7/LEPROT/NCOA4/ADCY6/NCOA1/CALM1/NCOA4/NCOA4/IL1RN/KANK2/APPL2/TXNIP/ALPL/GHR/ARG1/LEPR/LOX/UFM1/BSG/HDAC9/NFE2L2/CAB39/TSPO/MT-ND3/MYO1C/EIF2B4/TXNIP/LEPR/FOXO4/NCOA2/GRB10/CA2/RAP1B/DNAJA1/UFM1/OPA1/GCLC/SORD/ACACA/RPS6KB1/FOXP1/FOXP1/AANAT/PAPPA/FECH/CAT/ACTA1/LPIN1/ARG1/FOXP1/STXBP3/PIP4K2A/PKM/RXFP1/LEPR/LEPR/IL1RN/PIK3CA/RAB13/MYO1C/PKM/PRKACB/CSHL1/PCNA…
GOBP_RESPONSE_TO_INORGANIC_SUBSTANCE	GOBP_RESPONSE_TO_INORGANIC_SUBSTANCE	478	0.326951	2.13462	9.999e-05	0.000460642	0.000165767	16433	tags=43%, list=42%, signal=26%	NEDD4L/SEC31A/DLG4/PDCD10/NEDD4L/CALM1/ENTPD6/S100A13/DDI2/CYBRD1/TXNIP/PDCD10/ATP7A/ARG1/PRDX1/NEDD4L/CD36/NEDD4L/SEC31A/BSG/OGG1/NFE2L2/TSPO/SUMO1/ATP7A/SLC39A13/TXNIP/SLFN14/MEF2A/TNNC1/NSMCE3/SEC31A/CA2/DMTN/NET1/EIF2S1/SORD/DMTN/CD36/DDX11/AANAT/SLC39A13/FECH/OSER1/CD36/CAT/ACTA1/ATF1/ARG1/CD36/SLC6A1/PIK3CA/S100A16/NEDD4L/PPP2CA/AQP3/ZFAND1/PCNA/DMTN/ATRX/SYT12/SLC39A13/SEC31A/SNCA/SLC8A1/P…
GOBP_RESPONSE_TO_INSULIN	GOBP_RESPONSE_TO_INSULIN	247	0.364001	2.26117	9.999e-05	0.000460642	0.000165767	14863	tags=42%, list=38%, signal=26%	CPEB1/ATP6V0A1/PDK2/MAX/APPL2/HDAC9/MYO1C/FOXO4/GRB10/OPA1/RPS6KB1/AANAT/CAT/LPIN1/STXBP3/PIP4K2A/PKM/PIK3CA/RAB13/MYO1C/PKM/PIP4K2A/SLC27A1/KAT2B/AKT1/SESN3/KANK1/PDK4/ZFP36L1/SOCS1/UCP3/KBTBD2/LPIN2/ATP6V0D2/ATP6V1C1/AHSG/NCK1/SLC2A4/FOXO4/AKT2/SESN3/PPARA/EIF4EBP2/NCK1/GKAP1/IDE/RPS6KB1/CAV2/HDAC5/PIK3R1/AKT2/SORT1/ATP6V0A1/PTEN/SLC39A14/PID1/LEP/SLC25A33/MAX/SYAP1/USO1/BCAR1/RAB31/ATP6V1F/APO…
GOBP_RESPONSE_TO_LIGHT_STIMULUS	GOBP_RESPONSE_TO_LIGHT_STIMULUS	293	0.332394	2.0964	9.999e-05	0.000460642	0.000165767	24814	tags=67%, list=64%, signal=25%	CALM1/MEIS2/PBK/USP2/OGG1/USP47/MT-ND3/NSMCE3/MECP2/RGR/ST20/NPHP1/EIF2S1/AANAT/FECH/CAT/DDHD2/USP47/HYAL3/AURKB/PCNA/PPP1CB/PCLAF/AKT1/FECH/PLEKHB1/CASP9/MEIS2/OPN1SW/MMP1/RGR/TIMP1/RGR/GRK1/AKT2/AURKB/BAX/ID2/BMF/UBE4B/LRRN4/IL12A/PPP1CB/NMT1/KRAS/DDB1/CREB1/BAX/PIK3R1/AKT2/BAK1/ERCC2/YY1/CREB1/MME/GRK7/NMU/FMR1/MEIS2/PPP1CC/MAP2K7/BRSK1/STK11/BAK1/GRIN1/COPS3/CIRBP/SDE2/PBK/RGS9BP/CNGA1/WRN/MA…
GOBP_RESPONSE_TO_LIPID	GOBP_RESPONSE_TO_LIPID	778	0.316158	2.11802	9.999e-05	0.000460642	0.000165767	14530	tags=38%, list=37%, signal=25%	DEFA4/SMYD3/NCOA4/F7/NCOA4/ADCY6/NCOA1/CALM1/NCOA4/NCOA4/IL1RN/KANK2/TXNIP/CXCL5/ALPL/ARG1/CD36/LOX/UFM1/OGG1/TSPO/MT-ND3/TXNIP/NCOA2/CA2/DNAJA1/IL24/UFM1/FAM210B/CD36/LY86/RPS6KB1/FOXP1/TAB2/TEAD2/FOXP1/AANAT/LY96/PAPPA/CX3CR1/FECH/CD36/CAT/ACTA1/LCOR/S100A14/ARG1/CD36/FOXP1/TRIM6/IL1RN/LPAR1/AQP3/PCNA/AXIN1/SNCA/TREM2/IL15/IL24/SMARCA4/NCOR1/AKT1/FECH/DEFA1/FOXP1/NR3C1/AGL/HMGB2/UBA5/SFRP1/ERBI…
GOBP_RESPONSE_TO_METAL_ION	GOBP_RESPONSE_TO_METAL_ION	323	0.297382	1.8893	9.999e-05	0.000460642	0.000165767	16506	tags=44%, list=42%, signal=26%	NEDD4L/SEC31A/DLG4/NEDD4L/CALM1/ENTPD6/S100A13/CYBRD1/TXNIP/ATP7A/ARG1/NEDD4L/NEDD4L/SEC31A/BSG/OGG1/NFE2L2/TSPO/SUMO1/ATP7A/SLC39A13/TXNIP/SLFN14/MEF2A/TNNC1/SEC31A/CA2/DMTN/EIF2S1/SORD/DMTN/AANAT/SLC39A13/FECH/CAT/ACTA1/ATF1/ARG1/S100A16/NEDD4L/PPP2CA/AQP3/PCNA/DMTN/SYT12/SLC39A13/SEC31A/SNCA/P2RX4/DMTN/BSG/AKT1/FECH/QDPR/SNCA/DMTN/DMTN/SYT15/DMTN/CACNA1G/PARK7/TNNC1/P2RX4/NUDT1/CACNA1H/MAPK3/C…
GOBP_RESPONSE_TO_MOLECULE_OF_BACTERIAL_ORIGIN	GOBP_RESPONSE_TO_MOLECULE_OF_BACTERIAL_ORIGIN	308	0.255199	1.61543	9.999e-05	0.000460642	0.000165767	19297	tags=48%, list=50%, signal=25%	DEFA4/CXCL5/ALPL/ARG1/CD36/TSPO/IL24/CD36/LY86/RPS6KB1/FOXP1/TAB2/FOXP1/LY96/CX3CR1/CD36/S100A14/ARG1/CD36/FOXP1/TRIM6/SNCA/TREM2/IL24/AKT1/DEFA1/FOXP1/HMGB2/ERBIN/NFKBIL1/MGST1/MGST2/SNCA/PDE4B/CD36/PDE4B/LILRB2/LY96/TAB2/CD36/IL12A/PDCD1LG2/ERBIN/MAPK3/TRIM6/RPS6KB1/ERBIN/HDAC5/MAPK1/JAK2/CD36/CX3CR1/FOXP1/CNR1/IL24/LACRT/PAF1/CD36/OTUD5/FZD5/PDE4B/PLAA/NFKBIL1/LIAS/PYCARD/SOD2/CDC73/ALAD/OPRM1…
GOBP_RESPONSE_TO_NITROGEN_COMPOUND	GOBP_RESPONSE_TO_NITROGEN_COMPOUND	984	0.331472	2.2437	9.999e-05	0.000460642	0.000165767	16798	tags=46%, list=43%, signal=28%	YOD1/CPEB1/ATP6V0A1/PDK2/MAX/SRSF9/F7/LEPROT/GNAS/BIRC2/ADCY6/JUP/ACHE/GNAS/CALM1/KLF1/DDI2/OR10H5/APPL2/UBR2/FCER1G/GHR/FCER1G/ATP7A/ARG1/UBR2/CD36/MDM2/HSP90AB1/ABCC4/BSG/OGG1/BIRC2/HDAC9/MDM2/NFE2L2/TSPO/MDM2/ATP7A/MYO1C/DERL1/EIF2B4/ABCC4/FOXO4/HSP90AB1/NSMCE3/MAN1A1/GRB10/CA2/RAP1B/UBR2/ACHE/DMTN/LAMTOR4/OPA1/ATXN3/NPLOC4/PEA15/HPRT1/CPEB4/DMTN/CD36/RPS6KB1/SH3BP4/DDX11/AANAT/CD36/CAT/ACTA1/…
GOBP_RESPONSE_TO_ORGANIC_CYCLIC_COMPOUND	GOBP_RESPONSE_TO_ORGANIC_CYCLIC_COMPOUND	804	0.333995	2.24038	9.999e-05	0.000460642	0.000165767	16339	tags=45%, list=42%, signal=27%	SMYD3/NCOA4/SLC16A1/F7/GNAS/NCOA4/BIRC2/ADCY6/JUP/GNAS/NCOA1/CALM1/NCOA4/NCOA4/OR10H5/IL1RN/KANK2/TXNIP/ALPL/ARG1/CD36/HSP90AB1/LOX/ABCC4/UFM1/BSG/OGG1/BIRC2/TSPO/MT-ND3/TXNIP/ABCC4/KAT2A/NCOA2/HSP90AB1/CA2/RAP1B/DNAJA1/UFM1/DMTN/OPA1/FAM210B/PEA15/DMTN/CD36/RPS6KB1/FOXP1/FOXP1/AANAT/PAPPA/FECH/CD36/CAT/ACTA1/LCOR/ATF1/ARG1/CD36/FOXP1/IL1RN/HBE1/KIF1B/AQP3/PRKACB/PCNA/AXIN1/DMTN/IFIT1B/ABCC4/SNCA…
GOBP_RESPONSE_TO_OXIDATIVE_STRESS	GOBP_RESPONSE_TO_OXIDATIVE_STRESS	391	0.328466	2.11539	9.999e-05	0.000460642	0.000165767	15931	tags=42%, list=41%, signal=25%	TXNRD1/PDK2/TXNRD1/PRR5L/STAU1/PDCD10/MSRB2/TXNIP/PDCD10/ATP7A/ARG1/PRDX1/CD36/DHRS2/OGG1/NFE2L2/NCF2/MT-ND3/HSPA1A/ATP7A/TXNIP/NET1/GCLC/ARL6IP5/EIF2S1/CD36/TPM1/OSER1/CD36/CAT/ETFDH/ARG1/TPM1/CD36/NCOA7/MELK/TPM1/STAU1/PCNA/TXNRD1/TPM1/SNCA/SLC8A1/AKT1/GCLC/OXSR1/SESN3/LANCL1/MAPK7/UBQLN1/MGST1/SNCA/UCP3/NDUFS8/MYEF2/CD36/PAGE4/PSEN1/TPM1/PDE8A/FKBP1B/NET1/CD36/DIABLO/ERMP1/PARK7/SESN3/MAPKAP1/…
GOBP_RESPONSE_TO_OXYGEN_CONTAINING_COMPOUND	GOBP_RESPONSE_TO_OXYGEN_CONTAINING_COMPOUND	1470	0.30978	2.12901	9.999e-05	0.000460642	0.000165767	17374	tags=45%, list=45%, signal=28%	DEFA4/MAP2K4/SMYD3/CPEB1/ATP6V0A1/NCOA4/PDK2/MAX/F7/LEPROT/GNAS/NCOA4/BIRC2/SHMT1/ADCY6/JUP/PDCD10/ACHE/GNAS/NCOA1/CALM1/NCOA4/NCOA4/KLF1/OR10H5/KANK2/APPL2/TXNIP/UBR2/CXCL5/ALPL/GHR/PDCD10/ATP7A/ARG1/PRDX1/UBR2/CD36/MDM2/HSP90AB1/BSG/OGG1/BIRC2/HDAC9/MDM2/NFE2L2/TSPO/MDM2/DYNLL1/ATP7A/MYO1C/EIF2B4/TXNIP/FOXO4/NCOA2/HSP90AB1/MAN1A1/GRB10/KLF7/CA2/RAP1B/UBR2/IL24/ACHE/DMTN/LAMTOR4/OPA1/NET1/FAM210…
GOBP_RESPONSE_TO_OXYGEN_LEVELS	GOBP_RESPONSE_TO_OXYGEN_LEVELS	349	0.346068	2.21099	9.999e-05	0.000460642	0.000165767	16611	tags=44%, list=43%, signal=26%	CPEB1/SCFD1/F7/BIRC2/ALAS2/ATP7A/PSME4/MDM2/BIRC2/MDM2/NFE2L2/MDM2/ATP7A/UBA52/PGK1/BNIP3L/MECP2/OPA1/RWDD3/CPEB4/PSMC5/NDNF/CAT/ALAS2/PKM/CPEB4/LPAR1/AQP3/MDM2/UBA52/PKM/UBA52/SLC8A1/EDNRA/AKT1/PGK1/PSMD1/UBQLN1/SFRP1/AK4/ZFP36L1/UCP3/HILPDA/TRH/PSMD5/PSMD8/BIRC2/SLC2A4/PSMD1/PPARA/CPEB4/NPEPPS/TEK/PSMA5/SLC39A12/PINK1/CREB1/BECN1/MDM4/SLC8A3/BECN1/SUV39H2/EIF4EBP1/PTK2B/BACH1/ERCC2/ALAS2/PTEN/C…
GOBP_RESPONSE_TO_PEPTIDE	GOBP_RESPONSE_TO_PEPTIDE	465	0.339344	2.21191	9.999e-05	0.000460642	0.000165767	9911	tags=29%, list=25%, signal=22%	CPEB1/ATP6V0A1/PDK2/MAX/F7/LEPROT/ADCY6/KLF1/APPL2/GHR/ARG1/CD36/MDM2/BSG/HDAC9/MDM2/NFE2L2/MDM2/MYO1C/EIF2B4/FOXO4/GRB10/CA2/RAP1B/OPA1/CD36/RPS6KB1/DDX11/AANAT/CD36/CAT/LPIN1/ARG1/CD36/STXBP3/PIP4K2A/PKM/PIK3CA/RAB13/MYO1C/MDM2/PKM/PRKACB/CSHL1/PIP4K2A/SLC27A1/TREM2/PRLR/KAT2B/BSG/AKT1/SESN3/KANK1/KLF10/ERBIN/PDK4/DAG1/QDPR/ZFP36L1/SOCS1/UCP3/KBTBD2/CD36/LPIN2/PSEN1/OXT/ATP6V0D2/ATP6V1C1/TIMP1/…
GOBP_RESPONSE_TO_PEPTIDE_HORMONE	GOBP_RESPONSE_TO_PEPTIDE_HORMONE	392	0.354288	2.28201	9.999e-05	0.000460642	0.000165767	18095	tags=49%, list=47%, signal=27%	CPEB1/ATP6V0A1/PDK2/MAX/F7/LEPROT/ADCY6/APPL2/GHR/ARG1/BSG/HDAC9/NFE2L2/MYO1C/EIF2B4/FOXO4/GRB10/CA2/RAP1B/OPA1/RPS6KB1/AANAT/CAT/LPIN1/ARG1/STXBP3/PIP4K2A/PKM/PIK3CA/RAB13/MYO1C/PKM/PRKACB/CSHL1/PIP4K2A/SLC27A1/PRLR/KAT2B/BSG/AKT1/SESN3/KANK1/PDK4/DAG1/QDPR/ZFP36L1/SOCS1/UCP3/KBTBD2/LPIN2/OXT/ATP6V0D2/ATP6V1C1/TIMP1/AHSG/NCK1/SLC2A4/FOXO4/AKT2/BTG2/SESN3/PPARA/EIF4EBP2/NCK1/RNF40/ADCY6/NR4A1/TEK…
GOBP_RESPONSE_TO_RADIATION	GOBP_RESPONSE_TO_RADIATION	414	0.329739	2.13154	9.999e-05	0.000460642	0.000165767	19795	tags=53%, list=51%, signal=27%	MAP3K20/CALM1/MEIS2/ZMPSTE24/PBK/MAP3K20/USP2/MDM2/OGG1/MDM2/MDM2/USP47/MT-ND3/NSMCE3/MECP2/RGR/ST20/NPHP1/NET1/EIF2S1/GADD45A/AANAT/FECH/CAT/DDHD2/ADIRF/USP47/MDM2/HYAL3/AURKB/PCNA/PPP1CB/PCLAF/AKT1/FECH/PLEKHB1/FKBPL/SFRP1/CASP9/MEIS2/OPN1SW/LZIC/MMP1/RGR/RNF8/TIMP1/RGR/NET1/GRK1/AKT2/AURKB/BAX/ID2/BMF/UBE4B/LRRN4/IL12A/PPP1CB/NMT1/KRAS/UIMC1/TANK/DDB1/CREB1/INIP/BAX/XRCC5/PIK3R1/AKT2/BAK1/FBXO…
GOBP_RESPONSE_TO_STEROID_HORMONE	GOBP_RESPONSE_TO_STEROID_HORMONE	300	0.360805	2.27986	9.999e-05	0.000460642	0.000165767	10978	tags=33%, list=28%, signal=24%	SMYD3/NCOA4/NCOA4/NCOA1/CALM1/NCOA4/NCOA4/IL1RN/KANK2/TXNIP/ALPL/ARG1/LOX/UFM1/TSPO/MT-ND3/TXNIP/NCOA2/CA2/DNAJA1/UFM1/RPS6KB1/FOXP1/FOXP1/AANAT/PAPPA/FECH/ACTA1/ARG1/FOXP1/IL1RN/PCNA/AXIN1/SMARCA4/NCOR1/FECH/DEFA1/FOXP1/NR3C1/AGL/HMGB2/UBA5/SFRP1/SMARCA4/ZFP36L1/UCP3/TRH/OXT/SGK1/ACR/DNAJA1/CALCOCO1/TP63/RNF14/LMO3/PARK7/PPARA/CATSPER2/RBFOX2/TRIM68/ZFP36L2/BCL2L11/TP63/KRAS/HNMT/UBR5/RPS6KB1/EN…
GOBP_RESPONSE_TO_TRANSFORMING_GROWTH_FACTOR_BETA	GOBP_RESPONSE_TO_TRANSFORMING_GROWTH_FACTOR_BETA	232	0.359213	2.21807	9.999e-05	0.000460642	0.000165767	12434	tags=36%, list=32%, signal=25%	APPL2/ARG1/USP15/LPXN/MAP3K7/HSP90AB1/LOX/CD109/HSPA1A/SOX6/UBA52/SOX6/HSP90AB1/MAP3K7/MAP3K7/CX3CR1/ARG1/USP9Y/USP9X/USP9X/UBA52/UBA52/SLC2A10/GCNT2/LIMS1/ZNF451/DLX1/PPM1A/PDE2A/LEFTY1/NR3C1/MAPK7/SFRP1/ZFP36L1/FURIN/PPM1A/SMAD2/ZFYVE9/PBLD/HSP90AB1/PPARA/WFIKKN2/ZFP36L2/GDF9/SNX6/CREB1/ENG/CAV2/USP15/CX3CR1/PARD3/PTK2/PPM1A/HSP90AB1/CREB1/DUSP15/CDKN1C/FERMT2/PTK2/HTRA4/STK11/SNW1/UBB/ZNF451/G…
GOBP_RESPONSE_TO_TUMOR_NECROSIS_FACTOR	GOBP_RESPONSE_TO_TUMOR_NECROSIS_FACTOR	283	0.320244	2.01366	9.999e-05	0.000460642	0.000165767	18619	tags=48%, list=48%, signal=25%	BIRC2/ASAH1/PSME4/CCL26/BIRC2/NFE2L2/HSPA1A/TAX1BP1/YBX3/KAT2A/PLVAP/TAX1BP1/PSMC5/RPS6KB1/TAX1BP1/TNFSF18/HYAL3/NUB1/LIMS1/YBX3/AKT1/UBD/PSMD1/SFRP1/ERBIN/ZFP36L1/CCL24/ZFAND6/NUB1/PSMD5/PSMD8/BIRC2/SLC2A4/PSMD1/ZFP36L2/FOXO3/PSMA5/ERBIN/MAPK3/FOXO3/RPS6KB1/TANK/ERBIN/MAPK1/JAK2/CCL18/GPER1/PTK2B/CCL24/TAX1BP1/PID1/ZFAND6/MAP2K7/TANK/STAT1/NOL3/PSMC6/PYCARD/INPP5K/AKAP12/CCL1/MAP2K7/PSMD1/TRAF6/…
GOBP_RESPONSE_TO_VIRUS	GOBP_RESPONSE_TO_VIRUS	304	0.278616	1.76211	9.999e-05	0.000460642	0.000165767	15253	tags=38%, list=39%, signal=24%	IFITM2/BIRC2/BCL2L1/ZMPSTE24/HSP90AA1/BCL2L1/USP15/BIRC2/SERINC5/BCL2L1/EXOSC5/BNIP3L/BCL2L1/NPLOC4/XPR1/CNOT7/ITCH/ITCH/RSAD2/TRIM6/HSP90AA1/HYAL3/IFIT1B/DDX3X/NT5C3A/APOBEC3C/IL15/NPC2/DEFA1/GBF1/G3BP1/IFITM2/PPM1B/PQBP1/AGBL5/BIRC2/XPR1/ATAD3A/BAX/IL12A/HNRNPUL1/TRIM6/BECN1/BAX/BECN1/USP15/ILF3/ADAR/ZCCHC3/STMN1/FMR1/POLR3E/SETD2/TPT1/HNRNPUL1/STAT1/ZC3HAV1/ADAR/LSM14A/APOBEC1/RNF26/IFITM3/PYC…
GOBP_RESPONSE_TO_WOUNDING	GOBP_RESPONSE_TO_WOUNDING	572	0.281147	1.85478	9.999e-05	0.000460642	0.000165767	16498	tags=41%, list=42%, signal=24%	MAP2K4/KNG1/MAX/F7/GNAS/PDCD10/GNAS/TREML1/SLC4A1/SERPINF2/ACTG1/FCER1G/PDCD10/FCER1G/ATP7A/ARG1/CD36/LOX/NFE2L2/CD109/TSPO/DOCK9/ATP7A/IL24/DMTN/EVPL/FGFR1OP2/DMTN/CD36/RPS6KB1/TPM1/CX3CR1/RAB5A/NDNF/CD36/MFN2/FGFR1OP2/CAPZA2/ARG1/TPM1/CD36/STXBP3/PIK3CA/TPM1/HBE1/PRKACB/DMTN/LMAN1/TPM1/IL24/P2RX4/CLDN19/DMTN/ITGB1/MYL12A/KANK1/DAG1/ZFP36L1/RAB5A/PHF21A/GNA12/CD36/MAP2K4/DMTN/SMAD2/VTN/NRG1/TPM1…
GOBP_RHYTHMIC_PROCESS	GOBP_RHYTHMIC_PROCESS	276	0.326156	2.04614	9.999e-05	0.000460642	0.000165767	17435	tags=50%, list=45%, signal=28%	F7/CUL4A/NCOA1/USP2/CDK1/CDK1/CREM/NCOA2/TOP1/CUL4A/PROK2/AANAT/HUWE1/CUL4A/THRAP3/USP9X/USP9X/PCNA/FBXW11/CUL4A/PPP1CB/KAT2B/NCOR1/USP7/CREM/KLF10/DYRK1A/CUL4A/PPARA/SRRD/CREM/USP7/CARTPT/HDAC3/ID2/DYRK1A/PPP1CB/GDF9/DDB1/CREB1/SUV39H2/HS3ST2/NFYA/PTEN/CREB1/LEP/NMU/UBE3A/PPP1CC/NCOR2/CREM/ESR1/DYRK1A/GDF9/BTRC/OPRM1/OGT/GDF9/ZP3/HNRNPR/NCOA1/MAPK8/PPP1CA/NFYA/PPARA/MTTP/OPRM1/CLDN4/CREBBP/DYRK1…
GOBP_RIBONUCLEOPROTEIN_COMPLEX_BIOGENESIS	GOBP_RIBONUCLEOPROTEIN_COMPLEX_BIOGENESIS	402	0.307215	1.98248	9.999e-05	0.000460642	0.000165767	14627	tags=40%, list=38%, signal=25%	RPS21/SRSF9/BOP1/RPS5/CUL4A/RUVBL1/HSP90AA1/HSP90AB1/NOL8/EXOSC5/NPM3/RPS5/HSP90AB1/NOL8/CUL4A/CELF1/GEMIN8/RPUSD3/CUL4A/GTF3A/RAN/DHX29/HSP90AA1/FCF1/EIF3J/CELF4/WBP11/PA2G4/DDX3X/RPL3L/CUL4A/KAT2B/POP5/AGO2/UTP14C/DHX29/EIF3J/RPL35/CUL4A/NSUN3/EIF3K/RPL27/RPS14/NUP88/HSP90AB1/USP4/HELB/SF3A1/SLU7/AGO2/CELF1/GLUL/EIF2S2/NOP16/XRCC5/CLNS1A/LUC7L/DDX54/ADAR/LUC7L2/RPS9/NOL8/THUMPD1/CRNKL1/RPL38/ER…
GOBP_RNA_CATABOLIC_PROCESS	GOBP_RNA_CATABOLIC_PROCESS	383	0.396252	2.5484	9.999e-05	0.000460642	0.000165767	12644	tags=41%, list=33%, signal=28%	RPS29/RPS21/PRR5L/RPL28/TNPO1/RPS5/TNRC6B/FXR1/DCP2/IGF2BP2/RBM24/PSME4/IGF2BP2/SMG7/HSPA1A/IGF2BP2/CNOT4/EXOSC5/DCP2/SLFN14/UBA52/YBX3/CSDE1/RPS5/RIDA/RPS20/CSDE1/IGF2BP2/SERBP1/GSPT1/HBS1L/CELF1/RC3H2/CSDE1/CNOT7/PSMC5/CSDE1/CSDE1/CSDE1/SECISBP2/GSPT1/THRAP3/RNH1/ZC3H14/LSM1/PPP2CA/UBA52/MAGOH/UBA52/RPS20/NCBP2/SMG7/YBX1/YBX3/AGO2/CTIF/AKT1/DDX6/HBS1L/PSMD1/NANOS2/RPL28/ZFP36L1/TNRC6B/RPL35/MYE…
GOBP_RNA_PROCESSING	GOBP_RNA_PROCESSING	864	0.305342	2.05443	9.999e-05	0.000460642	0.000165767	16541	tags=42%, list=43%, signal=25%	RPS21/CPEB1/SRSF9/BOP1/MBNL3/FXR1/PPIH/ZMPSTE24/NUP98/RBM41/RBM24/MBNL3/NUP98/ELP3/NOL8/HNRNPA2B1/RSRC1/APOBEC2/HSPA1A/PPP4R2/ZMAT5/EXOSC5/NPM3/RSRC1/NOL8/CDK12/PAPOLA/MBNL2/KHDRBS3/CELF1/GEMIN8/RPUSD3/PPP4R2/MBNL3/THRAP3/SREK1IP1/ZC3H14/LSM1/RBM38/TIA1/HNRNPA2B1/PPP2CA/MAGOH/FCF1/CELF4/THOC7/WBP11/PA2G4/RPRD1B/NCBP2/YBX1/KAT2B/POP5/AGO2/TRMU/NCOR1/PAPOLB/CCAR1/UTP14C/BARD1/CWF19L2/ZFP36L1/DYRK1A…
GOBP_RNA_SPLICING	GOBP_RNA_SPLICING	415	0.372328	2.40734	9.999e-05	0.000460642	0.000165767	14498	tags=42%, list=37%, signal=27%	SRSF9/MBNL3/FXR1/PPIH/NUP98/RBM41/RBM24/MBNL3/NUP98/HNRNPA2B1/RSRC1/HSPA1A/PPP4R2/ZMAT5/RSRC1/CDK12/PAPOLA/MBNL2/KHDRBS3/CELF1/GEMIN8/PPP4R2/MBNL3/THRAP3/SREK1IP1/LSM1/RBM38/TIA1/HNRNPA2B1/PPP2CA/MAGOH/CELF4/THOC7/WBP11/NCBP2/YBX1/CCAR1/CWF19L2/DYRK1A/PQBP1/PTBP3/CPSF2/PAPOLA/MBNL3/ZMAT5/NCBP2/CASC3/USP4/MBNL1/SF3A1/SF3B3/SLU7/RBFOX2/WBP4/FXR1/FXR2/RBM8A/DYRK1A/CELF1/SRSF2/NUP98/RBM38/HNRNPUL1/SF…
GOBP_RNA_SPLICING_VIA_TRANSESTERIFICATION_REACTIONS	GOBP_RNA_SPLICING_VIA_TRANSESTERIFICATION_REACTIONS	329	0.373835	2.37882	9.999e-05	0.000460642	0.000165767	14597	tags=44%, list=38%, signal=28%	SRSF9/MBNL3/FXR1/PPIH/NUP98/RBM41/RBM24/MBNL3/NUP98/HNRNPA2B1/RSRC1/ZMAT5/RSRC1/PAPOLA/MBNL2/KHDRBS3/CELF1/GEMIN8/MBNL3/THRAP3/LSM1/TIA1/HNRNPA2B1/MAGOH/CELF4/WBP11/NCBP2/YBX1/CCAR1/CWF19L2/DYRK1A/PQBP1/CPSF2/PAPOLA/MBNL3/ZMAT5/NCBP2/CASC3/USP4/MBNL1/SF3A1/SF3B3/SLU7/RBFOX2/WBP4/FXR1/FXR2/RBM8A/DYRK1A/CELF1/SRSF2/NUP98/HNRNPUL1/SF3B4/QKI/YBX1/RBM7/CLNS1A/LUC7L/LUC7L2/CRNKL1/MBNL1/MBNL1/CSTF3/FMR1…
GOBP_SECOND_MESSENGER_MEDIATED_SIGNALING	GOBP_SECOND_MESSENGER_MEDIATED_SIGNALING	277	0.323014	2.02732	9.999e-05	0.000460642	0.000165767	18762	tags=49%, list=48%, signal=26%	PDK2/CLIC2/RUNDC3A/CALM1/ZMPSTE24/DMD/CD36/CAMTA1/NUDT4/PDE4A/LAT/DMTN/DMTN/CD36/NUDT4/XCR1/CX3CR1/NDNF/CD36/CD36/PLCE1/LPAR1/PPP2CA/PEX5L/DMTN/HTT/CACNA1C/NFAT5/CACNA1C/TREM2/SLC8A1/P2RX4/PPP3CB/DMTN/PDE2A/NFATC2/MAPK7/CMKLR1/CD36/NFAT5/DMTN/CDH13/TMBIM4/FKBP1B/CD36/DMTN/LAT/DMTN/AGT/P2RX4/EIF4EBP2/CCR10/TMEM38B/PEX5L/FKBP1B/CD36/CX3CR1/CALM3/PTK2B/PRKAR2B/LACRT/CD36/NFATC2/DMTN/RUNDC3A/CXCR3/SC…
GOBP_SECRETION	GOBP_SECRETION	1327	0.308033	2.10982	9.999e-05	0.000460642	0.000165767	17215	tags=46%, list=44%, signal=28%	DEFA4/KNG1/ATP6V0A1/ABCC3/BLOC1S6/ANK1/NFAM1/SLC16A1/ARFIP1/SCFD1/ITSN1/A1BG/CKLF/GNAS/ALDOA/SPX/JUP/ACHE/GNAS/NCOA1/SVBP/CALM1/MS4A3/STOM/S100A13/HSP90AA1/LY6G6F/SLC1A5/ASAH1/DEGS1/IL1RN/SERPINF2/STOM/CKLF/FCER1G/ANK1/IMPDH1/FCER1G/ATP7A/ARG1/CKLF/ANK1/STOM/RAB3IP/LRRC7/CD36/GLS/HSP90AB1/BLOC1S6/SNAP47/ABCC4/STAM/PNPLA8/LAMP2/BLOC1S6/CD109/CAB39/CTBP2/CREG1/HSPA1A/DYNLL1/ATP7A/HEXB/ANK1/ABCC4/HS…
GOBP_SENSORY_ORGAN_DEVELOPMENT	GOBP_SENSORY_ORGAN_DEVELOPMENT	470	0.294196	1.9192	9.999e-05	0.000460642	0.000165767	16951	tags=45%, list=44%, signal=26%	PBX1/MAX/ACHE/AGTPBP1/MEIS2/BBS7/TMOD1/MEIS3/PBX1/PBX1/FZR1/ACHE/NPHP1/OPA1/LRP10/CRYGB/PBX3/TENM3/HSF4/FKBP8/SLC25A27/TTC39C/FKBP8/HES5/USP45/CELF4/CACNA1C/RAB18/ECE1/CACNA1C/DLX1/SMARCA4/CRYGN/MITF/MEIS2/SMARCA4/PSEN1/RBP4/ANP32B/BBS7/BAX/UNC45B/BMPR2/BCL2L11/MAPK3/LIMK2/AGTPBP1/PKNOX1/BAX/SLC44A4/RAB18/MAPK1/BAK1/ABCB5/RPL38/NEUROD4/VSX1/DDR1/CLN8/YY1/STRA6/SMARCA4/MAX/FKBP8/GRHL3/RARG/MEIS2/F…
GOBP_SENSORY_PERCEPTION	GOBP_SENSORY_PERCEPTION	725	0.264597	1.76671	9.999e-05	0.000460642	0.000165767	17381	tags=47%, list=45%, signal=27%	ZIC2/UBR3/GNAS/ESPN/SPX/GNAS/BBS7/PNOC/OR10H5/CD36/OR6N2/UBR3/HEXB/PDE4A/CCDC50/MECP2/RGR/OPA1/PROK2/OR7A5/OR2L2/CD36/OR2T12/OR12D2/OR4D6/CRYGB/SERPINB6/CD36/HSF4/CD36/DHRS3/OR8G1/OTOG/OR9K2/CLIC5/CHM/SERPINB6/P2RX4/CLDN19/RBP3/CRYGN/PIP/PRCD/OPN1SW/MYO15A/OR4C3/RGR/CD36/OR8D1/OXT/OR2T33/RBP4/MYO15A/RGR/GRK1/CD36/BBS7/P2RX4/OR4K13/CLN6/ASIC1/MARVELD2/MAPK3/DIAPH1/OR10A3/OR2L3/OR2M7/OTOF/MAPK1/OR4…
GOBP_SENSORY_SYSTEM_DEVELOPMENT	GOBP_SENSORY_SYSTEM_DEVELOPMENT	329	0.290492	1.84848	9.999e-05	0.000460642	0.000165767	15515	tags=41%, list=40%, signal=25%	PBX1/MAX/ACHE/AGTPBP1/MEIS2/BBS7/TMOD1/MEIS3/PBX1/PBX1/FZR1/ACHE/NPHP1/OPA1/CRYGB/PBX3/TENM3/HSF4/FKBP8/FKBP8/HES5/USP45/CELF4/CACNA1C/RAB18/CACNA1C/DLX1/SMARCA4/CRYGN/MITF/MEIS2/SMARCA4/PSEN1/RBP4/BBS7/BAX/UNC45B/BMPR2/LIMK2/AGTPBP1/PKNOX1/BAX/SLC44A4/RAB18/BAK1/ABCB5/NEUROD4/VSX1/CLN8/YY1/STRA6/SMARCA4/MAX/FKBP8/GRHL3/RARG/MEIS2/FZR1/RAB18/CELF4/BAK1/NKD1/FZD5/ZDHHC16/VSX1/PAX6/HMGB1/MITF/RARB/…
GOBP_SEX_DIFFERENTIATION	GOBP_SEX_DIFFERENTIATION	227	0.306499	1.88969	9.999e-05	0.000460642	0.000165767	11991	tags=37%, list=31%, signal=26%	PBX1/NCOA4/NCOA4/NCOA1/NCOA4/NCOA4/PBX1/PBX1/MEA1/EIF2B4/YBX3/WDR48/CSDE1/LHFPL2/CSDE1/CSDE1/CSDE1/CSDE1/CSDE1/WDR48/RAB13/HYAL3/ATRX/YBX3/HMGB2/SFRP1/MGST1/RBP4/TEX11/TP63/ARID4A/NUDT1/BAX/ATRX/TESC/HSD17B4/BCL2L11/GDF9/TP63/EIF2S2/BAX/BAK1/STRA6/LEP/UBE3A/CDKL2/ATM/UBB/BAK1/ESR1/GDF9/WDR48/FLNA/CENPI/NUP107/CTNNA1/GDF9/ZP3/NCOA1/REC8/SPO11/CRKL/EIF2S2/ASB1/BRIP1/PBX1/LGR4/VEGFA/PBX1/BMP6/NRIP1/…
GOBP_SEXUAL_REPRODUCTION	GOBP_SEXUAL_REPRODUCTION	712	0.306705	2.04662	9.999e-05	0.000460642	0.000165767	18923	tags=51%, list=49%, signal=27%	NUP62/ACRBP/ALDOA/OSBP2/RUVBL1/NCOA1/TNP1/RPL39L/UBR2/PSME4/CDK1/PLD6/UBR2/LEPR/MOV10L1/MEA1/SLC4A2/CDK1/ACTR1A/DYNLL1/HEXB/NPM2/SPATA24/CREM/LEPR/YBX2/YBX3/TBATA/WDR48/DPCD/LHFPL2/PAFAH1B2/DNAJA1/UBR2/SCMH1/NPHP1/PROK2/DYNLL1/ADAM32/CELF1/RPS6KB1/GOLGA3/VDAC2/USP9Y/ZP4/CEP57/LEPR/LEPR/USP9X/WDR48/USP9X/CELF4/HYAL3/FBXW11/ATRX/DDX3X/YBX3/CEP57/AKT1/DDX6/INTS13/RAD23B/CREM/UTP14C/HMGB2/NANOS2/PRSS…
GOBP_SIGNAL_RELEASE	GOBP_SIGNAL_RELEASE	430	0.298261	1.9327	9.999e-05	0.000460642	0.000165767	23788	tags=62%, list=61%, signal=25%	BLOC1S6/SLC16A1/ITSN1/GNAS/GNAS/CALM1/IL1RN/BLOC1S6/SNAP47/ABCC4/BLOC1S6/CTBP2/DYNLL1/ABCC4/KLF7/RAP1B/MPC2/DYNLL1/CADPS/ITSN1/RAB5A/VAMP7/STXBP3/IL1RN/NAPB/VAMP7/KIF5B/RHOT1/SYT12/CACNA1C/ABCC4/CACNA1C/SNCA/P2RX4/PPP3CB/SYN2/SFRP1/GLUD1/SNCA/RAB5A/TRH/PSEN1/OXT/RBP4/SMAD2/FKBP1B/SYT15/AGT/CHRNA3/PARK7/SV2A/P2RX4/ILDR1/IL11/ASIC1/CARTPT/NAAA/SLC9B2/GDF9/RAP1B/PINK1/BAIAP3/POMC/ADRA1A/GAD1/CREB1/A…
GOBP_SIGNAL_TRANSDUCTION_BY_P53_CLASS_MEDIATOR	GOBP_SIGNAL_TRANSDUCTION_BY_P53_CLASS_MEDIATOR	246	0.36881	2.29011	9.999e-05	0.000460642	0.000165767	15619	tags=48%, list=40%, signal=29%	PDK2/RAD17/BOP1/MTA2/ZMPSTE24/TFDP2/CDK1/MDM2/PRKAB2/MDM2/MDM2/CDK1/CNOT4/SHISA5/TFDP2/RBL2/CNOT7/GADD45A/TAF5/RAD17/TAF6/MDM2/DYRK3/E2F2/AURKB/PCNA/ATRX/RPA1/USP10/AKT1/DYRK3/BARD1/TAF12/HEXIM1/DYRK1A/RPA1/TP63/AURKB/BTG2/BAX/ATRX/DYRK1A/CNOT8/RPL23/TP63/PLAGL1/MDM4/BAX/ZNF385A/PRMT1/TFDP2/CNOT2/SP100/ATM/STK11/SNW1/UBB/DYRK1A/PYCARD/BANP/FOXM1/MAPKAPK5/SNW1/WRN/PDK2/L3MBTL1/MYO6/GADD45A/SP100/R…
GOBP_SKELETAL_SYSTEM_DEVELOPMENT	GOBP_SKELETAL_SYSTEM_DEVELOPMENT	430	0.297644	1.92871	9.999e-05	0.000460642	0.000165767	18102	tags=46%, list=47%, signal=25%	PBX1/GNAS/MBOAT2/TMEM107/PKDCC/GNAS/ZMPSTE24/ALPL/ATP7A/PRDX1/SLC10A7/TAL1/LOX/PBX1/PBX1/ATP7A/SOX6/HEXB/WDR48/SOX6/KAT2A/SPP2/HAPLN2/FOXP1/FOXP1/DHRS3/FOXP1/ACAN/XYLT1/CHRDL2/PIP4K2A/HES5/WDR48/HYAL3/RSPO2/PIP4K2A/SLC2A10/MBOAT2/HOXD8/WASF2/DLX1/FOXP1/SFRP1/HOXA5/FOXN3/CMKLR1/MBOAT2/SATB2/PSEN1/ZFAND5/RBP4/SMAD2/TIMP1/AHSG/TP63/NSD2/ANXA2/MTHFD1L/BMPR2/WFIKKN2/SLC9B2/TRAPPC2/TEK/TMEM38B/WASF2/TP…
GOBP_SKIN_DEVELOPMENT	GOBP_SKIN_DEVELOPMENT	334	0.288802	1.83893	9.999e-05	0.000460642	0.000165767	21388	tags=60%, list=55%, signal=27%	GNAS/JUP/GNAS/ZMPSTE24/ASAH1/TXNIP/ATP7A/CD109/KRT76/KRT40/ATP7A/TXNIP/WDR48/EVPL/IFT74/LCE3D/WDR48/AQP3/SLC2A10/CTSL/ARRDC3/IFT74/ZFP36L1/FURIN/PSEN1/KRTAP11-1/IL20/TP63/PDGFA/KLK5/KRTAP5-10/TP63/KRTAP19-3/KRTAP5-9/KRTAP6-2/ERCC2/GNAS/KRT36/ALOX15B/GRHL3/STMN1/BCR/ALOXE3/WDR48/SPRR4/KLK14/CLDN4/SPRR1A/LAMA5/IRF6/LGR4/SPRR2F/DSC3/CERS3/DSG3/KRTAP6-1/CYP26B1/FOXE1/EXPH5/VDR/HDAC1/TXNIP/LGR4/TRADD/…
GOBP_SMALL_GTPASE_MEDIATED_SIGNAL_TRANSDUCTION	GOBP_SMALL_GTPASE_MEDIATED_SIGNAL_TRANSDUCTION	463	0.331044	2.15744	9.999e-05	0.000460642	0.000165767	16166	tags=40%, list=42%, signal=24%	NUP62/RELN/RASGRP4/CTNNAL1/ITSN1/RASGRP4/ARHGEF12/RUNDC3A/RASL10A/KANK2/RELN/RASGRP3/ARHGAP23/DENND3/SHOC2/GARNL3/CTNNAL1/DOCK9/ARHGEF12/DENND4A/LAT/RAP1B/APOC3/NET1/TRIP10/RIN2/RAP1GAP/ITSN1/MFN2/ARHGEF1/CD2AP/RALGDS/PLCE1/STAMBP/GPR20/LPAR1/FGD1/ABR/CDC42EP4/RAP1GAP2/RHOT1/CHM/STARD8/RAB18/SRGAP2/PLEKHG5/WASF2/DENND1A/KANK1/GBF1/G3BP1/MAP4K4/CDC42SE2/CDKN2A/RAP2A/ERBIN/ARHGEF28/DENND4A/GNA12/TN…
GOBP_SMALL_MOLECULE_BIOSYNTHETIC_PROCESS	GOBP_SMALL_MOLECULE_BIOSYNTHETIC_PROCESS	611	0.325433	2.15488	9.999e-05	0.000460642	0.000165767	22051	tags=59%, list=57%, signal=26%	NME4/PDK2/ALDOA/SHMT1/DCTPP1/ENTPD6/ITPKC/ASAH1/DEGS1/IMPDH1/AMD1/GLS/LEPR/OGG1/PNPLA8/PRKAB2/SERINC5/ACSS1/ITPA/NUDT4/PDE4A/LEPR/PGK1/KAT2A/APOC3/NME4/SORD/HPRT1/ACACA/NME4/MDH2/NUDT4/NUDT7/TK2/ACSM3/AMD1/FDFT1/PKM/RAN/LEPR/LEPR/ALDH18A1/GGT6/PKM/UPP2/OSBPL9/SNCA/PNPLA8/ELOVL6/TPI1/FDFT1/KAT2B/NUDT7/PDE2A/AMPD3/USP7/PGK1/IP6K1/NUDT5/GLUD1/PNPLA8/APIP/PDK4/QDPR/AMPD3/KYNU/MGST2/P2RY6/SNCA/PDE4B/P…
GOBP_SMALL_MOLECULE_CATABOLIC_PROCESS	GOBP_SMALL_MOLECULE_CATABOLIC_PROCESS	396	0.334173	2.15368	9.999e-05	0.000460642	0.000165767	15802	tags=43%, list=41%, signal=26%	ALDOA/SHMT1/GALE/ENTPD6/BPGM/ARG1/GCSH/GLS/APOBEC2/BPGM/PGK1/RIDA/HAGH/SORD/HPRT1/NUDT7/ARG2/LPIN1/ETFDH/ESD/AMT/ARG1/PKM/TST/PKM/UPP2/PGM2L1/NT5C3A/APOBEC3C/HK1/TPI1/NUDT7/AKT1/PGK1/AMT/NUDT5/GLUD1/QDPR/KYNU/HK1/BPGM/LPIN2/NPL/ASRGL1/MTMR2/INPP5E/AKT2/NPL/GSTZ1/PARK7/GNPDA1/PPARA/NUDT1/HSD17B4/GALK1/GLUL/HNMT/ACBD5/HSD17B10/GAD1/GLDC/AKT2/NPL/GAPDH/ACAD8/CNR1/ADH7/PTEN/OGDH/LEP/NPL/CYP4F2/AADAT/…
GOBP_SMALL_MOLECULE_METABOLIC_PROCESS	GOBP_SMALL_MOLECULE_METABOLIC_PROCESS	1661	0.322936	2.22749	9.999e-05	0.000460642	0.000165767	20839	tags=55%, list=54%, signal=28%	NME4/NUP62/TXNRD1/SLC16A1/PDK2/TXNRD1/PPA2/ALDOA/MRS2/SHMT1/ADCY6/DCTPP1/CALM1/ZMPSTE24/GALE/NUP98/ENTPD6/ITPKC/NCEH1/HECTD4/ASAH1/DEGS1/SLC4A1/APPL2/GHR/BPGM/IMPDH1/ATP7A/ARG1/AMD1/GCSH/PSME4/CD36/GLS/NUP98/LEPR/PNPLA4/LIPE/BSG/MPP1/OGG1/PNPLA8/PRKAB2/SERINC5/ACSS1/GLRX5/APOBEC2/HECTD4/BPHL/CKMT1A/BPGM/ATP7A/PPA2/ITPA/NUDT4/PDE4A/CREM/LEPR/PGK1/KAT2A/PARG/NCOA2/RIDA/MECP2/CA2/HAGH/OPA1/APOC3/CA8…
GOBP_STEM_CELL_DIFFERENTIATION	GOBP_STEM_CELL_DIFFERENTIATION	227	0.297691	1.83539	9.999e-05	0.000460642	0.000165767	25928	tags=67%, list=67%, signal=23%	RBM24/PSME4/CORO1C/TAL1/NFE2L2/SOX6/FOXO4/SOX6/TBX5/MLLT3/CDK12/PSMC5/TEAD2/ITCH/ITCH/TRIM6/HES5/EDNRA/PSMD1/SFRP1/NRG1/PSMD5/PSMD8/TP63/FOXO4/PSMD1/ZFP36L2/PSMA5/TP63/MAPK3/NRG1/TRIM6/XRCC5/MAPK1/WNT8A/ERCC2/TCF12/SEMA6B/TAPT1/SETD2/REST/REST/ESR1/PSMC6/SEMA4D/PHF5A/PSMD1/EIF2AK2/TBX2/PSMA6/HMGA2/LAMA5/OCIAD2/PSMD4/TEAD2/PSMD9/PSMD5/PDCD6/NRG1/SEMA4D/PSMB2/PSMD6/RUNX1/PSMB5/PSMD13/RBM24/CORO1C/F…
GOBP_STEROID_METABOLIC_PROCESS	GOBP_STEROID_METABOLIC_PROCESS	280	0.349086	2.19318	9.999e-05	0.000460642	0.000165767	21512	tags=59%, list=55%, signal=27%	EBPL/PBX1/LIPA/ASAH1/EBPL/DHRS2/LEPR/LIPE/PBX1/TSPO/PBX1/LEPR/MECP2/ACACA/EBPL/STARD3/CAT/FDFT1/RAN/LEPR/LEPR/OSBPL9/NR1I2/SDR42E2/ELOVL6/PRLR/FDFT1/NPC2/HDLBP/HSD17B2/ABCG1/LSS/AGT/CLN6/ACLY/ELOVL6/HSD17B4/CACNA1H/HSD17B10/PANK2/CYB5R2/FGF1/NFYA/CLN8/CYB5R2/FDFT1/LEP/CYP3A43/YWHAH/REST/REST/CGA/STARD3NL/ESR1/UGT1A4/EBP/STS/GBA2/CETP/HSD17B10/SULT1B1/SULT1A1/NFYA/LDLR/FDFT1/SOAT2/SULT1A1/CLCN2/SR…
GOBP_STRESS_ACTIVATED_PROTEIN_KINASE_SIGNALING_CASCADE	GOBP_STRESS_ACTIVATED_PROTEIN_KINASE_SIGNALING_CASCADE	250	0.361453	2.24747	9.999e-05	0.000460642	0.000165767	12279	tags=34%, list=32%, signal=24%	MAP2K4/MTURN/MAP3K20/PDCD10/ZMPSTE24/PBK/TAB3/SERPINF2/MAP3K20/PDCD10/MAP3K7/UBA52/MAP3K7/DNAJA1/STRADB/MAP2K3/UBE2V1/ARL6IP5/MAP3K7/MAP2K3/TAB2/PAK6/GADD45A/ITCH/PJA2/RB1CC1/SPAG9/ITCH/NBR1/MAP4K5/UBE2V1/MMP8/AIDA/UBA52/UBA52/AXIN1/FBXW11/NCOR1/MID1/AKT1/MAP4K4/RAP2A/SFRP1/ZFP36L1/MAP2K4/PAGE4/MAP4K4/HIPK3/DNAJA1/TAB2/UBE2V1/HDAC3/MAPK3/PAK4/PINK1/KLHDC10/MECOM/MAPK8IP1/TPD52L1/HIPK3/MAPK1/MAP3K…
GOBP_STRIATED_MUSCLE_CELL_DIFFERENTIATION	GOBP_STRIATED_MUSCLE_CELL_DIFFERENTIATION	227	0.331668	2.04487	9.999e-05	0.000460642	0.000165767	18169	tags=49%, list=47%, signal=27%	MAP2K4/SMYD3/ZMPSTE24/PDLIM5/LDB3/PDLIM5/DMD/TMOD1/RBM24/LOX/HDAC9/SOX6/MEF2A/SOX6/KAT2A/TBX5/TPM1/BDNF/SPAG9/ACTA1/TPM1/RBM38/TPM1/MESP1/TPM1/SLC8A1/AKT1/NFATC2/MYEF2/MAP2K4/NRG1/TPM1/PPARA/RB1/WFIKKN2/CACNA1H/KRAS/RBM38/NRG1/ADRA1A/CAV2/HDAC5/SORT1/WNT8A/SORBS2/MEF2A/PLD3/YY1/DYRK1B/SPAG9/NFATC2/MTPN/ADRA1A/RARB/DMD/PPARA/TSC1/CTDP1/NEBL/ATG5/JAM2/KRAS/RBM38/BDNF/VEGFA/NEBL/SORBS2/PDLIM5/TTN/CY…
GOBP_SULFUR_COMPOUND_METABOLIC_PROCESS	GOBP_SULFUR_COMPOUND_METABOLIC_PROCESS	337	0.341892	2.17809	9.999e-05	0.000460642	0.000165767	15040	tags=40%, list=39%, signal=25%	NAT8/PDK2/CLIC2/MICAL2/TSTD1/GHR/CHST2/AMD1/SLC10A7/MICAL2/NFE2L2/ACSS1/GLRX5/HEXB/MICAL2/HAGH/MICAL2/MPC2/GCLC/ARL6IP5/ACACA/NUDT7/NDNF/ACSM3/ESD/GALNS/AMD1/ACAN/XYLT1/SLC25A19/GGT6/TST/CLIC5/THTPA/LYRM4/ELOVL6/GLCE/NUDT7/GCLC/APIP/PDK4/MGST1/KYNU/MGST2/MAT2B/MGST3/MICAL2/SUOX/GSTZ1/PARK7/GLRX3/TSTD1/OGN/ACLY/TPST2/GSR/ELOVL6/HSD17B4/GCLM/ISCA1/ACOT13/SUCLA2/ACAN/TPST2/MGST3/ST3GAL1/MAT2B/OGDH/A…
GOBP_SUPRAMOLECULAR_FIBER_ORGANIZATION	GOBP_SUPRAMOLECULAR_FIBER_ORGANIZATION	635	0.323681	2.14795	9.999e-05	0.000460642	0.000165767	17967	tags=48%, list=46%, signal=27%	SPTA1/ARFIP1/GAS2L3/ALDOA/ESPN/RANBP9/MSRB2/LDB3/MICAL2/SERPINF2/ACTG1/TMOD1/ATP7A/CORO1C/MICAL2/CD36/MDM2/HSP90AB1/LOX/ANKRD53/CCL26/MDM2/MARCKSL1/MDM2/HSPA1A/ATP7A/MYO1C/SPTB/MICAL2/MEF2A/PCM1/HSP90AB1/MECP2/MICAL2/SPAST/DMTN/CST3/DMTN/CD36/CTTN/FKBP1A/TPM1/ACTR3/P3H4/CD36/SPTB/ACTA1/CAPZA2/TPM1/CD36/CD2AP/MYO1D/PIK3CA/LPAR1/TPM1/VBP1/MYO1C/CDC42EP4/MDM2/FKBP1A/SPTB/DMTN/SPTB/FKBP4/TPM1/SNCA/WA…
GOBP_SYNAPSE_ORGANIZATION	GOBP_SYNAPSE_ORGANIZATION	378	0.311309	2.00054	9.999e-05	0.000460642	0.000165767	23333	tags=60%, list=60%, signal=24%	RELN/ITSN1/DLG4/STAU1/ACHE/LRTM2/PDLIM5/RELN/ACTG1/PDLIM5/CAPRIN2/L1CAM/NLGN4Y/LRRC24/CTBP2/PCDHGC4/MECP2/ACHE/OPA1/CTTN/CX3CR1/BDNF/ITSN1/SLC6A1/STAU1/MYH10/SNCA/TREM2/WASF2/ZDHHC12/ADD2/LRRC4B/DAG1/CAPRIN2/SNCA/PSEN1/OXT/LILRB2/MTMR2/ACTG1/ARHGAP22/STAU1/DNM3/WASF2/LRFN5/SLC8A3/EIF4G1/PPFIA4/CX3CR1/IL1RAPL1/PTEN/UBE3A/KLK8/REST/REST/NFASC/CACNB3/WASL/YWHAZ/FZD5/MAPT/MAPT/ZDHHC15/GPC4/SEMA4D/SEZ…
GOBP_SYNAPTIC_SIGNALING	GOBP_SYNAPTIC_SIGNALING	647	0.316463	2.10246	9.999e-05	0.000460642	0.000165767	24399	tags=65%, list=63%, signal=25%	BLOC1S6/RELN/DLG4/STAU1/ACHE/CALM1/KPNA1/PNOC/OR10H5/CLCN3/RELN/SLC12A6/CLCN3/NLGN4Y/GLS/BLOC1S6/SNAP47/BLOC1S6/CTBP2/KAT2A/MECP2/RAP1B/ACHE/ATXN3/PSMC5/CADPS/GABRA6/SLC12A6/CX3CR1/BDNF/RAB5A/ATXN3/SLC6A1/NRG3/STXBP3/NAPB/KIF1B/ABR/KIF5B/STAU1/RHOT1/CELF4/SYT12/SNCA/ZDHHC12/P2RX4/PPP3CB/ITGB1/AKT1/LYNX1/SYN2/KCNQ2/DAG1/NTF3/SNCA/RAB5A/PLCL2/PSEN1/OXT/LILRB2/ATXN3/ITGB1/MTMR2/CACNA1G/CHRNA3/PARK7/…
GOBP_T_CELL_ACTIVATION	GOBP_T_CELL_ACTIVATION	437	0.268278	1.74054	9.999e-05	0.000460642	0.000165767	18904	tags=43%, list=49%, signal=22%	SPTA1/IL6ST/YES1/IL6ST/FCER1G/HSPH1/FCER1G/ATP7A/ARG1/LEPR/HSPH1/ATP7A/IL6ST/LEPR/KAT2A/LAT/RC3H2/FKBP1A/FOXP1/FOXP1/ARG2/IL6ST/CLC/IL6ST/ARG1/AP3D1/FOXP1/RSAD2/ZP4/LEPR/LEPR/PIK3CA/TNFSF18/CD8B/FKBP1A/CTSL/IL15/PPP3CB/AKT1/FOXP1/NFATC2/ZFP36L1/SOCS1/RC3H1/PSEN1/LILRB2/FKBP1B/NCK1/LAT/TFRC/HSPH1/BAX/NCK1/ZFP36L2/IL12A/PDCD1LG2/EFNB3/NCAPH2/SOCS5/MAPK8IP1/PKNOX1/BAX/PIK3R1/RC3H2/CSK/FKBP1B/CORO1A/…
GOBP_TAXIS	GOBP_TAXIS	569	0.291813	1.92428	9.999e-05	0.000460642	0.000165767	17357	tags=41%, list=45%, signal=24%	SPTA1/RELN/F7/CKLF/RANBP9/LRTM2/ENPP2/RELN/CXCL5/CKLF/FCER1G/FCER1G/L1CAM/CKLF/CMTM5/LOX/WNK1/BSG/MPP1/CCL26/USP33/SPTB/DPYSL2/GRB10/KLF7/PROK2/CMTM5/DPYSL5/XCR1/WNK1/CX3CR1/BDNF/RAP1GAP/SPTB/WNK1/S100A14/NOTCH3/NRG3/PIK3CA/LPAR1/RAB13/TNFSF18/MPP1/KIF5B/SPTB/SPTB/C5/PLEKHG5/TREM2/P2RX4/BSG/DEFA1/OXSR1/MPP1/GBF1/HMGB2/MAPK7/DAG1/CMKLR1/NTF3/CCL24/PDE4B/PDE4B/NRG1/CDH13/PDGFA/USP33/P2RX4/TBR1/BMPR…
GOBP_TISSUE_HOMEOSTASIS	GOBP_TISSUE_HOMEOSTASIS	227	0.30497	1.88027	9.999e-05	0.000460642	0.000165767	13715	tags=35%, list=35%, signal=23%	POC1B/GNAS/GNAS/LIPA/WWTR1/CLCN3/ACTG1/CLCN3/DMD/PRDX1/IL20RA/CA2/ACACA/BBS12/USP45/GCNT2/P2RX4/ITGB1/PIP/BARD1/PDK4/RBP4/PBLD/ITGB1/ACTG1/P2RX4/TJP1/TFRC/JCHAIN/BAX/RB1/CARTPT/ESAM/VPS54/KRAS/TP53INP2/INPP5D/BAX/CSK/ADD1/CORO1A/PTK2B/TJP3/CLN8/ADD1/TJP1/GNAS/TFF1/LACRT/PLEKHM1/RAC1/STK11/TFRC/CSF1/SLC2A1/ARMS2/DMD/ADD1/PCDH15/ADRB2/NCDN/TRAF6/CDH23/SERPINA3/BARD1/RAC3/JAM2/KRAS/TMEM64/RAC1/ZG16B…
GOBP_TISSUE_MIGRATION	GOBP_TISSUE_MIGRATION	275	0.313676	1.96722	9.999e-05	0.000460642	0.000165767	17221	tags=44%, list=44%, signal=25%	JUP/PDCD10/SVBP/ENPP2/KANK2/PDCD10/LPXN/CORO1C/HDAC9/NFE2L2/MECP2/MAP2K3/DNAJA4/RIN2/MAP2K3/FOXP1/GADD45A/FOXP1/ACTA1/FOXP1/PIK3CA/RAB13/PLEKHG5/P2RX4/AKT1/FOXP1/KANK1/MAP4K4/MAP4K4/SVBP/CDH13/PBLD/BCAS3/PRCP/AGT/MAP2K5/P2RX4/ADAMTS9/BMPR2/NR4A1/TEK/GLUL/PRCP/HDAC5/FGF1/PTK2B/PTK2/FOXP1/ITGB1BP1/PTEN/LGALS12/MAPRE2/DNAJA4/BCAR1/GLIPR2/MAP3K3/RAC1/PTK2/SP100/RAB25/MAP4K4/ARF6/HMGB1/DNAJA4/LGALS8/P…
GOBP_TISSUE_MORPHOGENESIS	GOBP_TISSUE_MORPHOGENESIS	568	0.284505	1.8759	9.999e-05	0.000460642	0.000165767	15654	tags=41%, list=40%, signal=25%	PBX1/TXNRD1/TXNRD1/PDCD10/BBS7/MICAL2/ACTG1/PDCD10/ATP7A/PSME4/MICAL2/TAL1/AP2B1/PBX1/PBX1/ATP7A/MICAL2/KAT2A/TNNC1/TBX5/MICAL2/MLLT3/NPHP1/OPA1/PSMC5/FKBP1A/FOXP1/TEAD2/TPM1/FOXP1/TCTN1/ACTA1/TPM1/IRX1/FOXP1/TPM1/HES5/FKBP1A/PRKACB/RSPO2/TXNRD1/MESP1/TPM1/EDNRA/FEM1B/ITGB1/FOXP1/CLTC/GPC3/PSMD1/FKBPL/SFRP1/HOXA5/DAG1/CCDC40/PSEN1/SMAD2/NRG1/TPM1/PSMD5/LBX1/PSMD8/ITGB1/TP63/MICAL2/BBS7/PDGFA/ACTG…
GOBP_TRANSMEMBRANE_RECEPTOR_PROTEIN_SERINE_THREONINE_KINASE_SIGNALING_PATHWAY	GOBP_TRANSMEMBRANE_RECEPTOR_PROTEIN_SERINE_THREONINE_KINASE_SIGNALING_PATHWAY	310	0.33044	2.09308	9.999e-05	0.000460642	0.000165767	15788	tags=44%, list=41%, signal=27%	WWTR1/APPL2/USP15/LPXN/MAP3K7/HSP90AB1/UBE2O/LOX/CD109/HSPA1A/UBA52/HSP90AB1/MAP3K7/UBE2D1/MAP3K7/FKBP1A/FKBP8/USP9Y/FKBP8/USP9X/HES5/USP9X/UBA52/FKBP1A/UBA52/SLC2A10/GCNT2/ZNF451/DLX1/PPM1A/LEFTY1/NOMO1/GPC3/SFRP1/FURIN/PPM1A/SMAD2/ZFYVE9/PBLD/HSP90AB1/PPARA/BMPR2/WFIKKN2/GDF9/MAPK3/SH2B1/SNX6/CREB1/ENG/CAV2/UBE2D3/USP15/JAK2/PARD3/PTK2/PPM1A/HSP90AB1/CREB1/DUSP15/FKBP8/CDKN1C/FERMT2/UBE2D3/PTK2…
GOBP_TRANSMEMBRANE_RECEPTOR_PROTEIN_TYROSINE_KINASE_SIGNALING_PATHWAY	GOBP_TRANSMEMBRANE_RECEPTOR_PROTEIN_TYROSINE_KINASE_SIGNALING_PATHWAY	644	0.314429	2.08825	9.999e-05	0.000460642	0.000165767	19718	tags=51%, list=51%, signal=26%	NUP62/ATP6V0A1/RASGRP4/ITSN1/PDK2/RASGRP4/F7/LEPROT/YES1/HSP90AA1/TXNIP/ACTG1/GHR/SHOC2/LOX/AP2B1/STAM/NCF2/MYO1C/TXNIP/FOXO4/GRB10/OPA1/COL4A6/RPS6KB1/ACTR3/BDNF/ITSN1/STYK1/IGFBP6/PLCE1/NRG3/PIP4K2A/CEP57/TNK1/PIK3CA/TIA1/EPN2/MYO1C/CD8B/HSP90AA1/CSHL1/PIP4K2A/NCBP2/SNCA/WASF2/PRLR/COL4A6/CEP57/AKT1/SESN3/KANK1/TIAL1/ERBIN/PDK4/ARHGEF28/NTF3/SOCS1/SNCA/TNK2/PSEN1/ZFAND5/VTN/ATP6V0D2/NRG1/ATP6V1…
GOBP_TRANSMEMBRANE_TRANSPORT	GOBP_TRANSMEMBRANE_TRANSPORT	1415	0.302777	2.07815	9.999e-05	0.000460642	0.000165767	20610	tags=55%, list=53%, signal=28%	SLC6A19/TRPV3/ATP6V0A1/ABCC3/RELN/COX7C/SLC16A1/TRPV3/NEDD4L/MPC1/DLG4/MRS2/MPC1/CLIC2/SLC25A51/WWP2/MPC1/RHBG/NEDD4L/SLC14A1/CALM1/TTYH1/SLC35E1/ZMPSTE24/STOM/SLC1A5/CLCN3/SLC4A1/STOM/APPL2/RELN/SLC12A6/CLCN3/DMD/SLC14A1/ATP7A/SLC10A7/PSME4/NEDD4L/STOM/LRRC7/ITLN1/CD36/COX5A/NEDD4L/ABCC4/WNK1/SLC38A6/PRKAB2/NFE2L2/CAB39/SUMO1/SLC4A2/ATP7A/DERL1/SLC39A13/CCDC51/UBA52/TPCN1/SLC44A3/MEF2A/ABCC4/GRB…
GOBP_TUBE_DEVELOPMENT	GOBP_TUBE_DEVELOPMENT	896	0.292739	1.97348	9.999e-05	0.000460642	0.000165767	16557	tags=43%, list=43%, signal=26%	PBX1/IL6ST/TMEM107/PKDCC/JUP/PDCD10/IL6ST/BBS7/C1GALT1/LIPA/ENPP2/WWTR1/MICAL2/SERPINF2/ACTG1/SLC12A6/PDCD10/C1GALT1/ATP7A/ARG1/MICAL2/TAL1/LEPR/LOX/BSG/HDAC9/PBX1/NFE2L2/PBX1/TTC25/SLC4A2/ATP7A/IL6ST/MICAL2/LEPR/PGK1/WDR48/FOXO4/KAT2A/TBX5/MECP2/MICAL2/OPA1/PROK2/RIN2/RC3H2/FOXP1/TEAD2/GADD45A/FOXP1/SLC12A6/TCTN1/CX3CR1/ARG2/IL6ST/NDNF/CAT/IL6ST/FKBP8/ARG1/IRX1/FKBP8/RNH1/FOXP1/PKM/LEPR/LEPR/PIK…
GOBP_TUBE_MORPHOGENESIS	GOBP_TUBE_MORPHOGENESIS	733	0.288018	1.92383	9.999e-05	0.000460642	0.000165767	16557	tags=42%, list=43%, signal=25%	PBX1/JUP/PDCD10/BBS7/C1GALT1/ENPP2/MICAL2/SERPINF2/ACTG1/SLC12A6/PDCD10/C1GALT1/MICAL2/TAL1/LEPR/LOX/BSG/HDAC9/PBX1/NFE2L2/PBX1/MICAL2/LEPR/PGK1/FOXO4/KAT2A/TBX5/MECP2/MICAL2/OPA1/PROK2/RIN2/FOXP1/TEAD2/GADD45A/FOXP1/SLC12A6/TCTN1/CX3CR1/NDNF/IRX1/RNH1/FOXP1/PKM/LEPR/LEPR/PIK3CA/EPN2/HES5/PKM/PRKACB/E2F2/RSPO2/MESP1/C5/HSPG2/WASF2/EDNRA/AGO2/BSG/ITGB1/AKT1/FOXP1/PGK1/HTATIP2/GPC3/FKBPL/MAPK7/SFRP…
GOBP_UROGENITAL_SYSTEM_DEVELOPMENT	GOBP_UROGENITAL_SYSTEM_DEVELOPMENT	288	0.327425	2.06165	9.999e-05	0.000460642	0.000165767	16063	tags=44%, list=41%, signal=26%	PBX1/ZMPSTE24/C1GALT1/WWTR1/KANK2/C1GALT1/AP2B1/PBX1/PBX1/CA2/SERPINB7/ARG2/CAT/IRX1/AP1B1/PLCE1/HES5/AP1B1/AP1B1/FEM1B/GPC3/SFRP1/RBP4/SMAD2/C1GALT1/SERPINB7/TP63/PDGFA/AGT/BAX/TEK/IRX2/AP2B1/BCL2L11/TP63/ADAMTS6/BAX/FGF1/CRLF1/PTEN/STRA6/MME/ALOX15B/UBE3A/RARG/GREB1L/STAT1/STK11/PTK7/ESR1/PTCH1/NUP107/PTK7/RARB/DLG1/CRKL/RARG/TSC1/LAMA5/IL6R/FMN1/PBX1/LGR4/BMPER/VEGFA/PBX1/BMP6/KANK2/NIPBL/CYP4…
GOBP_VASCULAR_PROCESS_IN_CIRCULATORY_SYSTEM	GOBP_VASCULAR_PROCESS_IN_CIRCULATORY_SYSTEM	219	0.330737	2.03171	9.999e-05	0.000460642	0.000165767	16255	tags=44%, list=42%, signal=26%	KNG1/ABCC3/SLC16A1/YES1/ADCY6/SLC1A5/SERPINF2/CD36/LEPR/ABCC4/LEPR/ABCC4/GCLC/CD36/CD36/SLC1A5/SLC16A12/CD36/SLC6A1/LEPR/LEPR/SLC2A10/ABCC4/ECE1/SLC27A1/SLC8A1/SLC38A1/EDNRA/AKT1/PDE2A/GCLC/CD36/SLC19A1/CD36/SLC2A4/AGT/TJP1/TFRC/ADCY6/BMPR2/TEK/GCLM/SLCO1C1/ADRA1A/HTR1D/ABCC4/ARHGAP42/HTR1A/CD36/GPER1/TJP3/ITGB1BP1/SLC7A2/SLC2A13/LEP/TJP1/CD36/FERMT2/TFRC/SOD2/SLC2A1/AKAP12/RAP1GDS1/RAMP2/ADRA1A/…
GOBP_VASCULATURE_DEVELOPMENT	GOBP_VASCULATURE_DEVELOPMENT	632	0.297545	1.97392	9.999e-05	0.000460642	0.000165767	17221	tags=43%, list=44%, signal=25%	JUP/PDCD10/C1GALT1/ENPP2/SERPINF2/ACTG1/SLC12A6/PDCD10/C1GALT1/ATP7A/TAL1/LEPR/LOX/AP2B1/BSG/HDAC9/NFE2L2/ATP7A/LEPR/PGK1/FOXO4/TBX5/MECP2/PROK2/HECTD1/RIN2/SERPINB7/TEAD2/GADD45A/SLC12A6/CX3CR1/NDNF/RNH1/PKM/LEPR/LEPR/PIK3CA/EPN2/PKM/E2F2/MESP1/SLC2A10/C5/HSPG2/WASF2/EDNRA/AGO2/PPP3CB/BSG/ITGB1/AKT1/PDE2A/PGK1/HTATIP2/GPC3/FKBPL/NFATC2/MAPK7/SFRP1/HOXA5/DAG1/ZFP36L1/CCL24/PSEN1/STAB1/ZFAND5/ANP3…
GOBP_VESICLE_ORGANIZATION	GOBP_VESICLE_ORGANIZATION	307	0.354973	2.24693	9.999e-05	0.000460642	0.000165767	15918	tags=49%, list=41%, signal=29%	BLOC1S6/SCFD1/ACRBP/SEC31A/BET1/DLG4/FNBP1L/SNAP91/CLCN3/TRAPPC3/CLCN3/CORO1C/BLOC1S6/SNAP47/SEC31A/STAM/BLOC1S6/SEC31A/VTI1B/CHMP3/VAMP7/CD2AP/AP3D1/PIP4K2A/CHMP3/VAMP7/RAB13/CHMP2A/KIF5B/PPP6C/PIP4K2A/LMAN1/SEC31A/SNCA/SNX3/PPP6C/BLOC1S2/RAB5B/GBF1/TRAPPC9/SNCA/TRAPPC2L/BET1/CHMP3/LAPTM4B/SLC2A4/ANKRD28/GNAI3/AKT2/SAMD9/ANXA2/TRAPPC3/TRAPPC2/STX17/SAR1B/SEC23IP/RAB34/DNM3/TBPL1/BAIAP3/SAMD9/CRE…
GOBP_VIRAL_LIFE_CYCLE	GOBP_VIRAL_LIFE_CYCLE	321	0.353076	2.24224	9.999e-05	0.000460642	0.000165767	8331	tags=28%, list=21%, signal=22%	NUP62/IFITM2/NEDD4L/GYPA/WWP2/STAU1/NEDD4L/PPIH/KPNA1/STOM/NUP98/SLC1A5/STOM/NEDD4L/GYPA/CDK1/STOM/NUP98/HSP90AB1/NEDD4L/BSG/CTBP2/HSPA1A/CDK1/TNIP1/UBA52/TRIM10/HSP90AB1/STOM/XPR1/TRIM10/CNOT7/ITCH/CHMP3/RAB5A/SLC1A5/ITCH/SLC52A2/RSAD2/TRIM6/RAN/CHMP3/NEDD4L/UBA52/CHMP2A/STAU1/HYAL3/KPNA3/UBA52/DDX3X/SIVA1/CTSL/APOBEC3C/SNX3/BSG/ITGB1/DDX6/UBAP1/IFITM2/DAG1/FURIN/RAB5A/LARP1/CHMP3/ITGB1/NUP88/HS…
GOBP_WOUND_HEALING	GOBP_WOUND_HEALING	466	0.27337	1.78218	9.999e-05	0.000460642	0.000165767	13802	tags=34%, list=35%, signal=23%	KNG1/F7/GNAS/PDCD10/GNAS/TREML1/SLC4A1/SERPINF2/ACTG1/FCER1G/PDCD10/FCER1G/CD36/LOX/NFE2L2/CD109/DOCK9/IL24/DMTN/EVPL/FGFR1OP2/DMTN/CD36/TPM1/RAB5A/NDNF/CD36/MFN2/FGFR1OP2/CAPZA2/TPM1/CD36/STXBP3/PIK3CA/TPM1/HBE1/PRKACB/DMTN/LMAN1/TPM1/IL24/P2RX4/CLDN19/DMTN/ITGB1/MYL12A/KANK1/DAG1/RAB5A/PHF21A/GNA12/CD36/DMTN/SMAD2/VTN/NRG1/TPM1/C4BPB/FGFR1OP2/TIMP1/ITGB1/CD36/DMTN/PDGFA/ACTG1/DMTN/PRCP/P2RX4/PP…
GOBP_ACTOMYOSIN_STRUCTURE_ORGANIZATION	GOBP_ACTOMYOSIN_STRUCTURE_ORGANIZATION	170	0.324758	1.94106	0.0001	0.000460642	0.000165767	17590	tags=45%, list=45%, signal=25%	LDB3/SERPINF2/ACTG1/TMOD1/EPB41/MEF2A/EPB41/TPM1/ACTA1/TPM1/LPAR1/TPM1/EPB41/MYH10/TPM1/EPB41/WASF2/SFRP1/TPM1/EPB41/ACTG1/TJP1/CNN1/WASF2/RACGAP1/EPB41/EPB41/PIK3R1/PTK2B/CUL3/ITGB1BP1/MEF2A/TJP1/STMN1/FERMT2/KCTD13/RAC1/FRMD5/WAS/INPP5K/TSC1/NEBL/RAC1/NEBL/INPP5K/CLASP2/TTN/SORBS3/TESK1/PTK2B/ELN/ITGB5/OBSL1/PROX1/CNN3/LDB3/MYH6/RTKN/CLASP1/CORO2B/ALKBH4/ELN/BAG4/SLC9A1/LPAR1/ECT2/ARHGAP6/ELN/N…
GOBP_ADENYLATE_CYCLASE_MODULATING_G_PROTEIN_COUPLED_RECEPTOR_SIGNALING_PATHWAY	GOBP_ADENYLATE_CYCLASE_MODULATING_G_PROTEIN_COUPLED_RECEPTOR_SIGNALING_PATHWAY	203	0.283958	1.73125	0.0001	0.000460642	0.000165767	14075	tags=40%, list=36%, signal=25%	GNAS/ADCY6/GNAS/RXFP1/LPAR1/PRKACB/WASF2/EDNRA/PDE2A/ARRDC3/GNA12/PDE4B/PDE4B/GNAI3/VIPR2/ADCY6/MRAP/WASF2/HTR1F/ADRA1A/PRKACB/HTR1D/HTR1A/GPER1/CNR1/RAMP1/GNAS/OPRL1/MRAP/PDE4B/S1PR5/OPRM1/FLNA/AKAP12/RAMP2/ADRA1A/CHRM2/ADRB2/GPR161/OPRM1/RAPGEF2/CHGA/GNAI1/CHRM1/LGR4/OPRM1/OPRM1/GNAL/ADGRG1/GNAL/CXCL10/MC2R/GLP1R/PRKACB/LGR4/OPRM1/CRHR1/OPRM1/PRKACB/ADGRG3/TBXA2R/OPRM1/PDE2A/CRHR1/ADGRB1/PSAPL1…
GOBP_BIOLOGICAL_PROCESS_INVOLVED_IN_INTERACTION_WITH_HOST	GOBP_BIOLOGICAL_PROCESS_INVOLVED_IN_INTERACTION_WITH_HOST	206	0.337647	2.06283	0.0001	0.000460642	0.000165767	12179	tags=34%, list=31%, signal=24%	IFITM2/GYPA/WWP2/BCL2L1/KPNA1/SLC1A5/BCL2L1/GYPA/CDK1/BSG/HSPA1A/CDK1/TNIP1/BCL2L1/BCL2L1/TRIM10/KPNA4/XPR1/TRIM10/ITCH/CHMP3/SLC1A5/ITCH/SLC52A2/EXOC7/TRIM6/CHMP3/CHMP2A/HYAL3/KPNA3/THOC7/SIVA1/CTSL/SNX3/BSG/ITGB1/DEFA1/IFITM2/DAG1/CHMP3/ITGB1/XPR1/CTNND1/TFRC/EXOC7/TRIM68/EFNB3/BCL2L11/IDE/TRIM6/DDB1/CAV2/THOC2/GYPA/EXOC7/TNIP1/PIKFYVE/NUP153/ZNF502/TFRC/IFITM3/PPIA/THOC6/CR1/NUP153/CD55/CLEC4G…
GOBP_BONE_DEVELOPMENT	GOBP_BONE_DEVELOPMENT	175	0.343306	2.05986	0.0001	0.000460642	0.000165767	18287	tags=52%, list=47%, signal=28%	GNAS/TMEM107/GNAS/ZMPSTE24/ALPL/SLC10A7/TAL1/LOX/KAT2A/FOXP1/FOXP1/DHRS3/FOXP1/XYLT1/PIP4K2A/PIP4K2A/WASF2/FOXP1/FOXN3/NSD2/ANXA2/BMPR2/SLC9B2/TEK/TMEM38B/WASF2/ENG/ZNF385A/IFITM5/FOXP1/TYROBP/PHOSPHO1/LEP/TAPT1/GNAS/RARG/DYM/SEMA4D/RARB/FOXP1/RARG/TRIP11/FREM1/TSKU/BMP6/INSIG1/FOXP1/CYP26B1/FOXP1/PHOSPHO1/SEMA4D/NSD2/NAB2/NPPC/RAB23/SERPINH1/PAX1/GLG1/FGF4/SRD5A1/TMEM38B/THPO/RARB/PLXNB1/PTPN6/F…
GOBP_CELL_FATE_COMMITMENT	GOBP_CELL_FATE_COMMITMENT	212	0.266908	1.63503	0.0001	0.000460642	0.000165767	19842	tags=48%, list=51%, signal=24%	TAL1/SOX6/SOX6/TBX5/FKBP8/FKBP8/HES5/TNFSF18/MESP1/CTSL/DLX1/MITF/SFRP1/SATB2/PSEN1/SMAD2/LBX1/TBR1/ID2/POU5F1/GSX2/WNT8A/PAF1/FKBP8/PTCH1/CDC73/PAX6/MITF/APC2/IL12RB1/DLX2/TBX2/IL6R/FGF13/MYT1L/FEZF2/CYP26B1/IFRD1/TLX3/TRIM15/PPARG/GDF3/PTCH2/FGF13/PROX1/MCL1/PPARG/FGFR2/STAT3/OLIG2/FEZF2/TM2D3/ERBB4/RAG2/RAB10/PAX6/SIX1/EOMES/IL6R/CDC42/GATA4/TP53/HOXA11/PRKDC/SMAD2/SOX5/LMO4/SMAD1/SMO/KDM6B/LA…
GOBP_CELL_MATRIX_ADHESION	GOBP_CELL_MATRIX_ADHESION	209	0.308517	1.88721	0.0001	0.000460642	0.000165767	25383	tags=64%, list=65%, signal=22%	JUP/ACTG1/L1CAM/CORO1C/CD36/DMTN/DMTN/CD36/RIN2/CTTN/CD36/CD36/DMTN/LIMS1/DMTN/ITGB1/MAP4K4/CDKN2A/SFRP1/DAG1/CD36/MAP4K4/DMTN/VTN/CDH13/ITGB1/CD36/DMTN/BCAS3/ACTG1/DMTN/ADAMTS9/TEK/BCL2L11/PIK3R1/CD36/PTK2B/PTK2/ITGB1BP1/DDR1/PTEN/CD36/DMTN/FERMT2/RAC1/PTK2/CSF1/BCR/MAP4K4/TMEM8B/AJAP1/CTTN/DAG1/DUSP22/TSC1/FREM1/FMN1/CX3CL1/RAC1/BCAM/VEGFA/COL17A1/CLASP2/TAOK2/DISC1/MADCAM1/EPDR1/ITGA11/RHOD/VE…
GOBP_CELLULAR_LIPID_CATABOLIC_PROCESS	GOBP_CELLULAR_LIPID_CATABOLIC_PROCESS	212	0.294976	1.80697	0.0001	0.000460642	0.000165767	22363	tags=61%, list=58%, signal=26%	ENPP2/ASAH1/PNPLA4/LIPE/PNPLA8/HEXB/APOC3/PLA2G4E/NUDT7/LPIN1/ETFDH/DDHD2/GDE1/PNPLA8/NUDT7/AKT1/PNPLA8/MGST2/PNPLA8/LPIN2/AKT2/PPARA/HSD17B4/APOC3/ACBD5/HSD17B10/AKT2/CNR1/LEP/IVD/ABHD6/GBA2/PLBD2/HSD17B10/PCCB/NEU2/LDLR/PPARA/PLA2G4F/IRS2/TYSND1/SRD5A3/APOA5/PDXDC1/ETFA/ASAH2B/CYP2W1/CYP26B1/PDXDC1/ALDH3A2/ABHD16A/ACADVL/SLC27A4/PNPLA6/CYP26A1/PRKCD/APOA2/NEU4/AUH/SLC25A17/SCP2/ASAH1/ECHDC2/AIG…
GOBP_CELLULAR_PROTEIN_COMPLEX_DISASSEMBLY	GOBP_CELLULAR_PROTEIN_COMPLEX_DISASSEMBLY	202	0.295503	1.80075	0.0001	0.000460642	0.000165767	18650	tags=53%, list=48%, signal=28%	SPTA1/MRPS18C/MRPS33/MRPS27/MICAL2/TMOD1/MICAL2/SPTB/MICAL2/MRPS27/GLE1/MICAL2/SPAST/DMTN/GSPT1/DMTN/SPTB/CAPZA2/GSPT1/PIK3CA/MRPL52/NAPB/SPTB/DMTN/SPTB/DMTN/ADD2/GSPT1/DMTN/GLE1/DMTN/MICAL2/DMTN/WASHC2C/ADD1/MRPS18C/KIF2A/ADD1/DMTN/STMN1/MRPL52/N6AMT1/STMN4/GADD45GIP1/MRPL30/MTPN/MRPL11/MICAL3/APC2/MRPL33/ADD1/ETF1/HSPA8/SPAST/SH3GL1/TWF2/TRIOBP/TAOK1/FGF13/PPP1R9B/CLASP2/NES/APEH/FGF13/HDAC6/MR…
GOBP_CELLULAR_RESPIRATION	GOBP_CELLULAR_RESPIRATION	170	0.346328	2.06998	0.0001	0.000460642	0.000165767	22141	tags=65%, list=57%, signal=28%	COX7C/NDUFS1/CDK1/COX5A/MT-ND3/CDK1/NDUFC1/MDH2/FAHD1/CAT/ETFDH/PIK3CA/SNCA/COX8A/NDUFC2/SNCA/NDUFS8/SDHC/NDUFS7/PARK7/UQCRQ/NDUFAB1/NDUFS1/PINK1/AIFM2/IDE/SUCLA2/UQCRB/PANK2/NDUFB8/NDUFA11/OGDH/NDUFS1/COX4I1/NNT/SIRT3/UQCR10/SDHA/SNCA/DGUOK/NDUFA12/MT-CO3/NDUFB2/SDHC/SDHAF4/ISCU/NDUFV3/BNIP3/ETFA/NNT/NDUFA7/IREB2/PDHB/NDUFC2/NDUFA8/SUCLA2/IDH2/SIRT3/BID/DLD/IDE/DLD/NFATC4/LYRM7/NDUFA2/SDHC/NDUFA…
GOBP_CELLULAR_RESPONSE_TO_BIOTIC_STIMULUS	GOBP_CELLULAR_RESPONSE_TO_BIOTIC_STIMULUS	207	0.275872	1.68617	0.0001	0.000460642	0.000165767	19297	tags=47%, list=50%, signal=24%	DEFA4/ZMPSTE24/TXNIP/CXCL5/ARG1/CD36/TSPO/TXNIP/IL24/CD36/LY86/LY96/CX3CR1/CD36/ARG1/CD36/TREM2/IL24/AKT1/DEFA1/HMGB2/NFKBIL1/PDE4B/CD36/PDE4B/LILRB2/LY96/CCDC47/CD36/PDCD1LG2/BCL2L11/MAPK3/HDAC5/MAPK1/CD36/CX3CR1/IL24/LACRT/PAF1/CD36/PPP1R15B/FZD5/PDE4B/PLAA/NFKBIL1/PYCARD/CDC73/NFKBIB/HMGB1/CD55/MAPK8/CD86/TRAF6/PLAA/SLX4/CX3CL1/LITAF/BMP6/MAPK8/CXCL10/BTK/TXNIP/SGMS1/TBXA2R/PRPF8/PDCD4/TRIM5/P…
GOBP_CELLULAR_RESPONSE_TO_EXTRACELLULAR_STIMULUS	GOBP_CELLULAR_RESPONSE_TO_EXTRACELLULAR_STIMULUS	214	0.382008	2.3418	0.0001	0.000460642	0.000165767	12352	tags=41%, list=32%, signal=28%	PDK2/MAX/KIF26A/NCOA1/DCTPP1/SH3GLB1/WIPI2/KANK2/LAMP2/USP33/NFE2L2/ATG14/MTMR3/EIF2S1/CPEB4/XPR1/MTMR3/TNKS/GABARAPL2/CPEB4/AQP3/DAP/IL15/SESN3/KLF10/SFRP1/PDK4/MTMR3/NPRL3/XPR1/USP33/SESN3/PPARA/CPEB4/NUDT1/BMPR2/CARTPT/FOXO3/MAPK3/FOXO3/BECN1/BECN1/NPRL2/MAPK1/ZFYVE1/EIF4G1/RRAGC/ATF3/FOXA3/SEH1L/SEH1L/MAP1LC3A/LEP/MAX/WIPI2/AMBRA1/BRSK1/SNW1/CACNB3/SLC2A1/NUDT15/WDR59/SNW1/EIF4G1/NCOA1/TFEB/W…
GOBP_CELLULAR_RESPONSE_TO_INSULIN_STIMULUS	GOBP_CELLULAR_RESPONSE_TO_INSULIN_STIMULUS	200	0.385201	2.34527	0.0001	0.000460642	0.000165767	11632	tags=34%, list=30%, signal=24%	CPEB1/ATP6V0A1/PDK2/APPL2/HDAC9/MYO1C/FOXO4/GRB10/OPA1/RPS6KB1/LPIN1/PIP4K2A/PKM/PIK3CA/RAB13/MYO1C/PKM/PIP4K2A/SLC27A1/KAT2B/AKT1/SESN3/KANK1/PDK4/ZFP36L1/SOCS1/LPIN2/ATP6V0D2/ATP6V1C1/AHSG/NCK1/SLC2A4/FOXO4/AKT2/SESN3/EIF4EBP2/NCK1/GKAP1/IDE/RPS6KB1/CAV2/HDAC5/PIK3R1/AKT2/ATP6V0A1/PTEN/SLC39A14/PID1/LEP/SLC25A33/SYAP1/USO1/BCAR1/RAB31/ATP6V1F/APOBEC1/OGT/INPP5K/YWHAG/MYO1C/SHC1/ATP6V1E1/PDK2/AP…
GOBP_CELLULAR_RESPONSE_TO_OXYGEN_LEVELS	GOBP_CELLULAR_RESPONSE_TO_OXYGEN_LEVELS	208	0.374599	2.29028	0.0001	0.000460642	0.000165767	16580	tags=46%, list=43%, signal=27%	CPEB1/ATP7A/PSME4/MDM2/MDM2/NFE2L2/MDM2/ATP7A/UBA52/PGK1/BNIP3L/OPA1/RWDD3/CPEB4/PSMC5/NDNF/CPEB4/LPAR1/AQP3/MDM2/UBA52/UBA52/SLC8A1/AKT1/PGK1/PSMD1/UBQLN1/SFRP1/AK4/ZFP36L1/HILPDA/PSMD5/PSMD8/SLC2A4/PSMD1/CPEB4/NPEPPS/PSMA5/PINK1/MDM4/SLC8A3/SUV39H2/EIF4EBP1/BACH1/PTEN/ARNT/NOL3/UBB/CACNB3/KCNK3/ARNT/PSMC6/PSMD1/CREBBP/UBQLN1/TSC1/PSMA6/HIGD1A/BRIP1/DNMT3A/HP1BP3/VEGFA/PSMD4/FAS/BNIP3L/DNMT3A/BN…
GOBP_CIRCADIAN_RHYTHM	GOBP_CIRCADIAN_RHYTHM	200	0.333014	2.02753	0.0001	0.000460642	0.000165767	17411	tags=49%, list=45%, signal=27%	F7/USP2/CDK1/CDK1/CREM/NCOA2/TOP1/PROK2/AANAT/HUWE1/THRAP3/USP9X/USP9X/FBXW11/PPP1CB/NCOR1/USP7/CREM/KLF10/DYRK1A/PPARA/SRRD/CREM/USP7/CARTPT/HDAC3/ID2/DYRK1A/PPP1CB/CREB1/SUV39H2/HS3ST2/PTEN/CREB1/LEP/NMU/UBE3A/PPP1CC/CREM/DYRK1A/BTRC/OGT/HNRNPR/MAPK8/PPP1CA/PPARA/MTTP/CLDN4/DYRK1A/NPS/FBXW11/LGR4/AHCY/AANAT/NRIP1/HNF4A/HNF4A/MAPK8/UBE3A/PPARG/HNRNPR/PROKR2/HDAC1/AHCY/BTRC/LGR4/CIPC/HNF1B/UBE3A/…
GOBP_CONNECTIVE_TISSUE_DEVELOPMENT	GOBP_CONNECTIVE_TISSUE_DEVELOPMENT	203	0.296468	1.80751	0.0001	0.000460642	0.000165767	17912	tags=44%, list=46%, signal=24%	GNAS/MBOAT2/PKDCC/GNAS/ZMPSTE24/ATP7A/LOX/ATP7A/SOX6/SLC39A13/SOX6/KAT2A/KLF7/SERPINB7/SLC39A13/CHRDL2/PIK3CA/HES5/HYAL3/RSPO2/MBOAT2/SLC39A13/ARRDC3/HOXA5/MBOAT2/SATB2/TIMP1/SERPINB7/BMPR2/MAPK3/DYRK1B/SLC39A14/LEP/TAPT1/GNAS/RARG/UBB/CSF1/RARB/SNX19/DLX2/SNX19/RARG/GDF5/CHST11/TRIP11/HMGA2/IL6R/ZNF219/TSKU/BMP6/SLC39A14/DDRGK1/NPPC/RUNX1/PDGFD/UBB/CD44/UBB/SERPINH1/GLG1/FGF4/UBB/RARB/ZBTB16/RAR…
GOBP_DEVELOPMENTAL_CELL_GROWTH	GOBP_DEVELOPMENTAL_CELL_GROWTH	200	0.332814	2.02631	0.0001	0.000460642	0.000165767	17590	tags=42%, list=45%, signal=23%	MAP2K4/NEDD4L/NEDD4L/HSP90AA1/PDLIM5/PDLIM5/L1CAM/NEDD4L/HSP90AB1/NEDD4L/HSP90AB1/DPYSL2/NRN1L/CTTN/PAK6/BDNF/SPAG9/USP9X/NEDD4L/USP9X/HSP90AA1/EIF4G2/PPP3CB/RUFY3/ISLR2/MAP2K4/HSP90AB1/PPARA/BMPR2/GDF9/ADRA1A/ARIH2/SLC9A6/RNF6/SORBS2/DDR1/YY1/HSP90AB1/SEMA6B/SPAG9/RARG/STK11/MAPT/MAPT/PLAA/GDF9/SEMA4D/DVL1/GDF9/ADRA1A/ARIH2/CTTN/PPARA/SYT4/RARG/PLAA/CTDP1/SYT1/TWF2/CRABP2/BDNF/VEGFA/AURKA/FGF13/…
GOBP_DEVELOPMENTAL_GROWTH_INVOLVED_IN_MORPHOGENESIS	GOBP_DEVELOPMENTAL_GROWTH_INVOLVED_IN_MORPHOGENESIS	208	0.325074	1.98749	0.0001	0.000460642	0.000165767	25419	tags=63%, list=65%, signal=22%	NEDD4L/NEDD4L/HSP90AA1/L1CAM/NEDD4L/HSP90AB1/NEDD4L/HSP90AB1/DPYSL2/NRN1L/CTTN/PAK6/BDNF/SPAG9/USP9X/NEDD4L/USP9X/HSP90AA1/EIF4G2/MESP1/PPP3CB/RUFY3/SFRP1/ISLR2/HSP90AB1/BMPR2/SLC9A6/RNF6/FGF1/DDR1/HSP90AB1/SEMA6B/SPAG9/RARG/STK11/NKD1/MAPT/PTK7/MAPT/ESR1/PLAA/CSF1/SEMA4D/DVL1/PTK7/CTTN/SYT4/TBX2/RARG/PLAA/SYT1/TWF2/FMN1/CRABP2/BDNF/VEGFA/AURKA/FGF13/MAP3K13/CXCL12/PPP3CB/DISC1/MAP3K13/SEMA4D/OST…
GOBP_ENDOSOMAL_TRANSPORT	GOBP_ENDOSOMAL_TRANSPORT	212	0.363894	2.22915	0.0001	0.000460642	0.000165767	11572	tags=37%, list=30%, signal=27%	MICALL1/ARFIP1/ITSN1/LEPROT/CORO1C/UBE2O/STAM/UBA52/TBC1D23/RAB6A/RAB6A/VTI1B/PLA2G4E/CHMP3/ITSN1/SPAG9/AP3D1/CHMP3/VPS26A/RAB13/TBC1D23/UBA52/CHMP2A/UBA52/RAB6A/DPY30/VPS50/DENND1A/SNX3/BLOC1S2/USP7/CLTC/GBF1/UBAP1/VPS50/ZFYVE9/RAB9A/CHMP3/VPS26A/LAPTM4B/EPG5/USP7/VPS54/SNX2/BAIAP3/WASHC2C/UBAP1/SNX6/STX16/VPS50/VTA1/SNF8/SORT1/ANKRD50/LEPROT/UBAP1/UBXN6/VTA1/VPS26B/SPAG9/TBC1D5/ARL1/MICALL2/PIK…
GOBP_ESTABLISHMENT_OR_MAINTENANCE_OF_CELL_POLARITY	GOBP_ESTABLISHMENT_OR_MAINTENANCE_OF_CELL_POLARITY	200	0.331064	2.01566	0.0001	0.000460642	0.000165767	19458	tags=54%, list=50%, signal=28%	ANK1/HSP90AA1/ANK1/ANK1/LRRC7/HSP90AB1/ANK1/HSP90AB1/RAP1B/DLG3/ANK1/ACTR3/HES5/HSP90AA1/FBXW11/HTT/RUFY3/ITGB1/KANK1/GBF1/ERBIN/ITGB1/HSP90AB1/BCAS3/MAPKAP1/TEK/ERBIN/NSFL1C/RAP1B/ERBIN/RAP1B/NDE1/PAFAH1B1/PTK2B/PARD3/PTK2/HSP90AB1/STK25/RAC1/PTK2/INSC/BRSK1/STK11/CDK5RAP2/PTK7/LIN7C/WWC1/PARD3B/ARF6/PTK7/CTNNA1/ARPC5/DLG1/CRKL/LLGL2/MOS/RAC3/CRK/FBXW11/RAC1/LLGL2/CRTAM/FGF13/CAP1/CLASP2/CYP26B1…
GOBP_EXTRINSIC_APOPTOTIC_SIGNALING_PATHWAY	GOBP_EXTRINSIC_APOPTOTIC_SIGNALING_PATHWAY	202	0.353164	2.15213	0.0001	0.000460642	0.000165767	11746	tags=30%, list=30%, signal=21%	FAIM/BCL2L1/BCL2L1/HSPA1A/SCRT2/BCL2L1/BCL2L1/STRADB/PPP2R1B/PEA15/RPS6KB1/CTTN/RB1CC1/HTT/DDX3X/SIVA1/FEM1B/BLOC1S2/AKT1/PEA15/HMGB2/MAPK7/SFRP1/CASP9/DIABLO/AGT/PARK7/MAP2K5/BAX/IL12A/GCLM/BCL2L11/RPS6KB1/BAX/PIK3R1/SORT1/JAK2/BAK1/ATF3/GPER1/PTEN/SP100/NOL3/BAK1/PEA15/ITM2C/BIRC6/PYCARD/MKNK2/CTNNA1/CTTN/PPP1CA/SP100/TNFRSF10B/SP100/IL6R/ATF3/FAS/MAPK7/PHIP/ZMYND11/PPP2R1B/BAX/IL19/DDX3X/RFFL/…
GOBP_FC_RECEPTOR_SIGNALING_PATHWAY	GOBP_FC_RECEPTOR_SIGNALING_PATHWAY	175	0.403839	2.42306	0.0001	0.000460642	0.000165767	8346	tags=28%, list=21%, signal=22%	MAP2K4/YES1/CALM1/HSP90AA1/TAB3/APPL2/ACTG1/FCER1G/FCER1G/PSME4/MAP3K7/HSP90AB1/MYO1C/HSP90AB1/LAT/MAP3K7/MAP3K7/PSMC5/TAB2/ACTR3/PIK3CA/MYO1C/HSP90AA1/FBXW11/PLPP4/WASF2/PLPP4/PPP3CB/PSMD1/NFATC2/MAP2K4/PSMD5/PSMD8/TAB2/NCK1/HSP90AB1/ACTG1/LAT/PSMD1/NCK1/PSMA5/WASF2/MAPK3/NCKAP1/PIK3R1/MAPK1/PTK2/ARPC3/HSP90AB1/CUL1/NFATC2/RAC1/MAP2K7/PTK2/WASL/WAS/PSMC6/BTRC/MYO1C/SHC1/ARPC5/MAP2K7/MAPK8/PSMD1/…
GOBP_HEART_MORPHOGENESIS	GOBP_HEART_MORPHOGENESIS	210	0.270467	1.65505	0.0001	0.000460642	0.000165767	17145	tags=42%, list=44%, signal=24%	BBS7/ZMPSTE24/MICAL2/MICAL2/MICAL2/TNNC1/TBX5/MICAL2/FKBP1A/TEAD2/TPM1/TPM1/DHRS3/TPM1/FKBP1A/MESP1/TPM1/LEFTY1/CCDC40/PSEN1/RBP4/NRG1/TPM1/LBX1/NSD2/MICAL2/BBS7/TNNC1/MESP2/TBR1/BMPR2/TEK/NRG1/ENG/MDM4/PTK2/STIL/SETDB2/PTK2/MIB1/PTCH1/SEC24B/FLNA/RARB/CRKL/TBX2/ZMIZ1/DVL2/VEGFA/TEAD2/NIPBL/C2CD3/TTN/NRG1/NSD2/VEGFA/NDRG4/ELN/PDCD4/PROX1/RARB/FGFR2/GAA/MYH6/HEYL/VANGL2/NRG1/ELN/NOTO/SIRT6/SIX1/EO…
GOBP_HORMONE_MEDIATED_SIGNALING_PATHWAY	GOBP_HORMONE_MEDIATED_SIGNALING_PATHWAY	172	0.399437	2.3903	0.0001	0.000460642	0.000165767	7495	tags=28%, list=19%, signal=23%	NCOA4/NCOA4/NCOA1/NCOA4/NCOA4/KANK2/APPL2/UFM1/DNAJA1/UFM1/FOXP1/FOXP1/FOXP1/RXFP1/AXIN1/SLC27A1/PRLR/SMARCA4/NCOR1/DEFA1/FOXP1/NR3C1/UBA5/SFRP1/SMARCA4/TRH/DNAJA1/CALCOCO1/TP63/RNF14/LMO3/PRCP/PARK7/PPARA/RBFOX2/TRIM68/PRCP/TP63/UBR5/LANCL2/TRIP4/RNF6/SSTR3/JAK2/DDX54/RNF14/GPER1/FOXP1/RARA/SMARCA4/PAGR1/CNOT2/YWHAH/UBE3A/RARG/NCOR2/RNF14/ESR1/AXIN1/PLPP1/NCOA1/RARB/PPARA/FOXP1/SAFB/STRN3/RARG/Z…
GOBP_IMPORT_INTO_CELL	GOBP_IMPORT_INTO_CELL	211	0.356371	2.18184	0.0001	0.000460642	0.000165767	16921	tags=48%, list=44%, signal=27%	TRPV3/TRPV3/SPX/SLC1A5/SLC12A6/CD36/AP2B1/WNK1/ARL6IP5/CD36/RPS6KB1/SLC12A6/WNK1/CD36/SLC1A5/WNK1/CD36/SLC6A1/SLC31A1/SLC2A10/SLC27A1/SNCA/TREM2/SLC8A1/SLC38A1/ITGB1/AKT1/SLC43A2/SNCA/CD36/SLC43A2/PSEN1/SLC19A1/SLC36A4/ITGB1/CD36/AKT2/PARK7/AP2B1/SLC43A2/GLUL/DNM3/SLC39A12/RPS6KB1/SLC6A2/SLC9A6/SLC8A3/AKT2/CD36/SLC7A2/CLN8/SLC39A14/CD36/LRSAM1/SLC2A1/ACSL5/SLC15A4/SNCA/DLG1/SLC47A1/IRS2/KCNJ1/ISC…
GOBP_INOSITOL_LIPID_MEDIATED_SIGNALING	GOBP_INOSITOL_LIPID_MEDIATED_SIGNALING	173	0.302436	1.81118	0.0001	0.000460642	0.000165767	26040	tags=66%, list=67%, signal=22%	PRR5L/PI4KB/PRR5/PPP2R5C/CA8/RPS6KB1/CAT/PLCE1/STAMBP/PIP4K2A/PIK3CA/PIP4K2A/CA8/AKT1/PPP2R5C/ZFP36L1/NTF3/KBTBD2/PLCL2/PIP5K1B/PDGFA/INPP5E/AGT/PLCL2/CEP55/TEK/MAPK3/RPS6KB1/PIP5K1B/BECN1/BECN1/PIK3R1/MAPK1/JAK2/GPER1/PTK2/PTEN/LEP/UBE3A/PTK2/OGT/SEMA4D/ZP3/PI4KB/IRS2/EPOR/PITPNM2/PITPNM2/ENTPD5/UBE3A/SEMA4D/NKX3-1/PDGFD/UBE3A/PPP2R5C/PLXNB1/PTPN6/STAMBP/ERBB4/GH1/ZP3/PIK3CB/PIK3C2B/TSC2/EGFR/BE…
GOBP_LEUKOCYTE_CHEMOTAXIS	GOBP_LEUKOCYTE_CHEMOTAXIS	202	0.289865	1.76639	0.0001	0.000460642	0.000165767	13342	tags=33%, list=34%, signal=22%	F7/CKLF/CXCL5/CKLF/FCER1G/FCER1G/CKLF/WNK1/BSG/MPP1/CCL26/WNK1/WNK1/S100A14/TNFSF18/MPP1/C5/BSG/DEFA1/OXSR1/MPP1/GBF1/CMKLR1/CCL24/PDE4B/PDE4B/IL12A/CKLF/MAPK3/MAPK1/CORO1A/CCL18/PTK2B/CCL24/PTK2/RAC1/CXCR3/PTK2/PIKFYVE/IL17RC/PDE4B/CSF1/PPIA/CCL1/HMGB1/HRH1/BSG/CKLF/PIKFYVE/IL17RC/SRP54/PLA2G1B/CHGA/MPP1/IL6R/CX3CL1/RAC1/VEGFA/CXCL12/ANO6/CXCL10/CYP7B1/VEGFA/RPS19/IL17RC/PTK2B/S100A9/GBF1/IL17RC…
GOBP_MEIOTIC_CELL_CYCLE	GOBP_MEIOTIC_CELL_CYCLE	214	0.329993	2.02294	0.0001	0.000460642	0.000165767	17837	tags=53%, list=46%, signal=29%	UBR2/PLD6/UBR2/PKMYT1/MOV10L1/NPM2/FZR1/UBR2/ACTR3/P3H4/PPP2CA/PRKACB/ATRX/RPA1/UTP14C/NANOS2/STAG2/TEX11/TDRD12/RPA1/ATRX/RAD21/BCL2L11/NCAPH2/STAG2/OSGIN2/PRKACB/NPM2/MEI1/RBM7/BRDT/FZR1/DUSP13/SYCE1/ATM/UBB/RSPH1/FANCD2/SPATA22/SMC4/P3H4/SGO1/REC8/SPO11/MOS/BRIP1/SGO2/SLX4/BOLL/AURKA/TOP3A/HUS1B/FZR1/ING2/CYP26B1/ZFP42/EME2/MAPK15/PRKACB/CDC20/MLH1/NPPC/PRKACB/UBB/UBB/PSMD13/HUS1/UBB/PDE3A/OOE…
GOBP_MEMBRANE_DOCKING	GOBP_MEMBRANE_DOCKING	168	0.377946	2.25687	0.0001	0.000460642	0.000165767	10404	tags=30%, list=27%, signal=22%	BLOC1S6/SCFD1/HSP90AA1/CDK1/RAB3IP/BLOC1S6/BLOC1S6/CTBP2/CDK1/ACTR1A/DYNLL1/PCM1/CEP76/ATG14/NPHP1/DYNLL1/VTI1B/TCTN1/STXBP3/CEP57/RAB13/HSP90AA1/PDZD8/SNX3/CEP57/ESYT3/MAPRE1/HAUS3/SCFD2/PCM1/STX17/AKAP9/STX16/CAV2/PCM1/NDE1/PAFAH1B1/HAUS8/PRKAR2B/USO1/CCP110/DCTN2/PCM1/STX16/CDK5RAP2/TMEM216/MKS1/YWHAG/ESYT2/ODF2/PSEN2/RAB7A/USO1/SYT1/RAB3IP/TUBA1A/USO1/SNX3/C2CD3/CEP76/TUBB4B/SNX3/CENPJ/HAUS4/…
GOBP_MESENCHYMAL_CELL_DIFFERENTIATION	GOBP_MESENCHYMAL_CELL_DIFFERENTIATION	201	0.274328	1.67124	0.0001	0.000460642	0.000165767	25846	tags=62%, list=66%, signal=21%	WWTR1/CORO1C/TBX5/PPP2CA/GCNT2/EDNRA/SFRP1/DAG1/SMAD2/NRG1/PBLD/MAPK3/NRG1/ENG/MAPK1/WNT8A/USF3/USF3/PTEN/SEMA6B/TAPT1/FERMT2/GLIPR2/STAT1/SEMA4D/FLNA/DACT3/DAG1/GLIPR2/HMGA2/LAMA5/USF3/LEF1/CLASP2/PDCD6/NRG1/SEMA4D/PDCD4/CORO1C/TRIM28/FGFR2/STAT1/HEYL/ADIPOR1/CLASP1/FUZ/NRG1/SEMA4A/FOXF2/ERBB4/EDN3/DDX5/EOMES/KLHL12/PDCD6/EDNRA/SPRED3/AKNA/SPRY1/RANBP3L/HGF/RANBP3L/LEF1/SMAD2/ADAM15/SMO/RADIL/DA…
GOBP_MICROTUBULE_BASED_TRANSPORT	GOBP_MICROTUBULE_BASED_TRANSPORT	168	0.369429	2.20601	0.0001	0.000460642	0.000165767	9518	tags=33%, list=24%, signal=25%	BLOC1S6/TNPO1/BLOC1S6/BLOC1S6/TTC25/DYNLL1/DPCD/PCM1/RAB6A/SPAST/OPA1/DYNLL1/RAB6A/TRAK2/IFT74/AP3S2/VAMP7/AP3D1/BBS12/VAMP7/KIF1B/KIF5B/RHOT1/TRAK1/FBXW11/RAB6A/HTT/TTC25/BLOC1S2/IFT74/CCDC40/KLC3/PCM1/KIF4A/COPG2/PCM1/NDE1/PAFAH1B1/SSX2IP/KIF27/PCM1/STK11/UBB/MAPT/TTC21B/MAPT/DYNC2LI1/TRAK1/VAMP7/KIF1A/RFX3/AP3S1/KIF17/IFT122/HSPA8/SPAST/TRIP11/FBXW11/RHOT1/DYNC1I1/RHOT1/IFT27/UBB/SPAG16/UBB/IF…
GOBP_NEGATIVE_REGULATION_OF_ANION_TRANSPORT	GOBP_NEGATIVE_REGULATION_OF_ANION_TRANSPORT	174	0.376818	2.25886	0.0001	0.000460642	0.000165767	6878	tags=31%, list=18%, signal=26%	YOD1/PKDCC/WWP2/APPL2/CD36/UFM1/GRB10/KLF7/UFM1/DMTN/APOC3/ARL6IP5/PEA15/DMTN/CD36/CD36/CD36/RSAD2/ERLEC1/STXBP3/DMTN/LMAN1/SNCA/SNX3/DMTN/AKT1/PEA15/SFRP1/BARD1/GOPC/SLC43A2/SNCA/CD36/TRH/SLC43A2/DMTN/FKBP1B/CD36/DMTN/AKT2/DMTN/PARK7/SVIP/CARTPT/IL12A/SLC43A2/APOC3/AKT2/CSK/FKBP1B/CD36/CNR1/ITGB1BP1/PKIG/DPH3/PID1/LEP/CD36/CYP4F2/DMTN/STXBP5L/SYTL4/SP100/REST/REST/NUP153/RHBDF1/LYPLA1/OAZ2/PEA15…
GOBP_NEGATIVE_REGULATION_OF_APOPTOTIC_SIGNALING_PATHWAY	GOBP_NEGATIVE_REGULATION_OF_APOPTOTIC_SIGNALING_PATHWAY	202	0.369017	2.24873	0.0001	0.000460642	0.000165767	12388	tags=35%, list=32%, signal=24%	TXNDC12/FAIM/BCL2L1/BCL2L1/MDM2/MDM2/NFE2L2/MDM2/USP47/HSPA1A/SCRT2/BCL2L1/YBX3/BCL2L1/DNAJA1/STRADB/OPA1/PEA15/RPS6KB1/VDAC2/CTTN/CX3CR1/BDNF/RB1CC1/USP47/MDM2/HTT/DDX3X/YBX3/AKT1/PEA15/HMGB2/MAPK7/PSEN1/DNAJA1/GNAI3/PARK7/MAP2K5/BAX/RB1/GCLM/PINK1/RPS6KB1/MAPK8IP1/BAX/ZNF385A/CX3CR1/TPT1/NOL3/PEA15/BIRC6/PPIA/SOD2/CTNNA1/SLC35F6/CTTN/GRINA/TNFRSF10B/CX3CL1/BDNF/FAS/MAPK7/ING2/CXCL12/PHIP/ZMYND1…
GOBP_NEGATIVE_REGULATION_OF_NEURON_DEATH	GOBP_NEGATIVE_REGULATION_OF_NEURON_DEATH	173	0.302449	1.81126	0.0001	0.000460642	0.000165767	15112	tags=40%, list=39%, signal=25%	MAP2K4/HSP90AB1/AP2B1/HSP90AB1/MECP2/CPEB4/CX3CR1/BDNF/NDNF/CPEB4/PIK3CA/SNCA/DLX1/AKT1/HLA-F/NTF3/SNCA/MAP2K4/PSEN1/HSP90AB1/BTG2/PARK7/PPARA/CPEB4/BAX/AP2B1/GCLM/KRAS/PINK1/SNX6/CREB1/BAX/CORO1A/JAK2/EIF4G1/MAP3K12/CX3CR1/PTK2B/CRLF1/HSP90AB1/CREB1/AMBRA1/REST/REST/CSF1/SOD2/SNCA/SNX6/EIF4G1/NAIP/PPARA/TSC1/GDF5/CHGA/KRAS/CX3CL1/BDNF/EIF4G1/FBXO7/BAX/NES/BAX/PTK2B/CPEB4/AMBRA1/CITED1/STXBP1/NFA…
GOBP_NEURON_APOPTOTIC_PROCESS	GOBP_NEURON_APOPTOTIC_PROCESS	202	0.335316	2.04336	0.0001	0.000460642	0.000165767	21357	tags=58%, list=55%, signal=27%	MAP2K4/MAX/HSP90AB1/HSP90AB1/MECP2/CPEB4/CX3CR1/BDNF/NDNF/CPEB4/PIK3CA/DLX1/LANCL1/NTF3/MAP2K4/PSEN1/HSP90AB1/TP63/DIABLO/AKT2/BTG2/PARK7/CPEB4/BAX/RB1/FOXO3/GCLM/BCL2L11/TP63/KRAS/PINK1/FOXO3/SNX6/BAX/AKT2/CORO1A/JAK2/MAP3K12/GAPDH/CX3CR1/PTK2B/CRLF1/TYROBP/HSP90AB1/MAX/AMBRA1/ATM/SOD2/SNX6/XIAP/NAIP/GDF5/KRAS/USP53/CX3CL1/BDNF/MAX/FAS/NQO1/TRIM2/BNIP3/EGLN2/TMTC4/BAX/NES/BAX/PTK2B/MCL1/CPEB4/AM…
GOBP_PEPTIDE_HORMONE_SECRETION	GOBP_PEPTIDE_HORMONE_SECRETION	220	0.289191	1.77734	0.0001	0.000460642	0.000165767	23767	tags=61%, list=61%, signal=24%	SLC16A1/ITSN1/IL1RN/DYNLL1/KLF7/MPC2/DYNLL1/ITSN1/STXBP3/IL1RN/KIF5B/CACNA1C/CACNA1C/PPP3CB/SFRP1/GLUD1/TRH/RBP4/SMAD2/FKBP1B/PARK7/ILDR1/CARTPT/SLC9B2/BAIAP3/ENSA/FKBP1B/JAK2/GPER1/CNR1/LEP/NMU/STXBP5L/SYTL4/RAC1/SCT/REST/REST/IL1RN/MAFA/SIRT3/SLC2A1/STXBP5L/RFX3/SNX19/SNX19/IRS2/KALRN/PHPT1/CHGA/RAC1/ENSA/IL1RN/PPP3CB/HNF4A/PSMD9/HNF4A/TCIRG1/GLP1R/PTPRN2/HNF1B/CRHR1/ICA1/HFE/SYTL4/SREBF1/GCK/C…
GOBP_PHOSPHATIDYLINOSITOL_METABOLIC_PROCESS	GOBP_PHOSPHATIDYLINOSITOL_METABOLIC_PROCESS	168	0.352232	2.10331	0.0001	0.000460642	0.000165767	9050	tags=30%, list=23%, signal=24%	PIGX/PI4KB/ITPKC/MTMR3/PLA2G4E/MTMR12/PGAP3/RAB5A/MTMR3/PIP4K2A/PIK3CA/PIP4K2A/SLC27A1/IP6K1/MTMR11/MTMR3/SOCS1/RAB5A/MTMR2/PIP5K1B/PDGFA/INPP5E/PIGQ/SOCS5/INPP5D/PIP5K1B/MTMR12/PIK3R1/MTMR10/PTEN/PIKFYVE/ARF3/ATM/SOCS2/IP6K2/PI4K2A/INPP5K/MPPE1/PIKFYVE/PIK3R6/PIGF/PLA2G4F/PI4KB/PIP5KL1/PLA2G1B/PLA2G2A/PLEKHA3/PITPNM2/SMG1/PITPNM2/DPM3/INPP5K/IP6K1/SH3YL1/PGAP2/PGAP2/OCRL/PIGP/PITPNM3/SACM1L/FAM1…
GOBP_POSITIVE_REGULATION_OF_INTRACELLULAR_TRANSPORT	GOBP_POSITIVE_REGULATION_OF_INTRACELLULAR_TRANSPORT	205	0.370758	2.26321	0.0001	0.000460642	0.000165767	16001	tags=47%, list=41%, signal=28%	PRR5L/LEPROT/JUP/PDCD10/SH3GLB1/STOM/TFDP2/STOM/PDCD10/STOM/HSP90AB1/MYO1C/PCM1/HSP90AB1/STOM/TFDP2/NUTF2/PLA2G4E/HUWE1/RAN/MYO1C/KIF5B/ZFAND1/NCBP2/RUFY3/PPM1A/STX18/PPM1A/PSEN1/ANP32B/BBC3/HSP90AB1/TP63/NCBP2/MTMR2/BCAS3/AKT2/ANXA2/PCM1/NPEPPS/HDAC3/SAR1B/NMT1/TP63/PINK1/UBR5/ARIH2/UBE2D3/PIK3R1/AKT2/MAPK1/PCM1/JAK2/TFDP2/PPM1A/ITGB1BP1/LEPROT/MIEF2/HSP90AB1/LEP/MFF/YWHAH/MICALL2/UBE2D3/STX18/P…
GOBP_POSITIVE_REGULATION_OF_PROTEIN_CATABOLIC_PROCESS	GOBP_POSITIVE_REGULATION_OF_PROTEIN_CATABOLIC_PROCESS	207	0.37254	2.27703	0.0001	0.000460642	0.000165767	8688	tags=31%, list=22%, signal=24%	NEDD4L/WWP2/NEDD4L/BBS7/HSP90AA1/NEDD4L/MDM2/NEDD4L/MDM2/NFE2L2/MDM2/SUMO1/HSPA1A/FZR1/ATXN3/HECTD1/ITCH/ITCH/ATXN3/HUWE1/NEDD4L/CSNK1A1/MDM2/HSP90AA1/NUB1/AXIN1/TREM2/AKT1/GPC3/UBQLN1/BARD1/FURIN/ZER1/NUB1/PSEN1/C4BPB/ATXN3/RNF14/BBS7/RNF40/ASB11/AREL1/IDE/SOCS5/VGLL4/ARIH2/DDB1/NRDC/RNF185/SNF8/RNF14/PTK2B/SUMO1/PTK2/RAD23A/PTEN/MYLIP/CDC20B/FMR1/FZR1/NKD2/PTK2/NRDC/OAZ2/NKD1/RNF14/RCHY1/DVL1/A…
GOBP_POSITIVE_REGULATION_OF_WNT_SIGNALING_PATHWAY	GOBP_POSITIVE_REGULATION_OF_WNT_SIGNALING_PATHWAY	170	0.358879	2.14499	0.0001	0.000460642	0.000165767	16113	tags=47%, list=41%, signal=28%	JUP/RUVBL1/USP34/CAPRIN2/PSME4/WNK1/USP47/MLLT3/PSMC5/WNK1/WNK1/TNKS/USP47/TBL1XR1/RSPO2/AXIN1/DDX3X/SMARCA4/PPM1A/KANK1/ZRANB1/GPC3/PSMD1/SFRP1/PPM1B/SMARCA4/CAPRIN2/PPM1A/PSMD5/PSMD8/PSMD1/DIXDC1/TBL1XR1/PSMA5/UBR5/PPM1A/SMARCA4/DAAM2/NKD1/PTK7/PSMC6/TBL1XR1/CDC73/AXIN1/PTK7/XIAP/PSMD1/TNKS2/PSMA6/LGR4/PSMD4/JRK/PSMD9/SMARCA4/DISC1/PSMD5/CSNK1G1/DDX3X/LGR4/PSMB2/PSMD6/PSMB5/CTDNEP1/PSMD13/CSNK2…
GOBP_POTASSIUM_ION_TRANSPORT	GOBP_POTASSIUM_ION_TRANSPORT	200	0.300829	1.83158	0.0001	0.000460642	0.000165767	23685	tags=66%, list=61%, signal=26%	NEDD4L/WWP2/NEDD4L/SLC12A6/NEDD4L/NEDD4L/WNK1/CAB39/SUMO1/CCDC51/SLC12A6/WNK1/WNK1/NEDD4L/KIF5B/TREM2/ITGB1/OXSR1/KCNH7/KCNQ2/KCNN3/ITGB1/KCNRG/AKAP9/TMEM38B/FHL1/SLC9A6/KCNAB2/PTK2B/SUMO1/PTEN/KCNK3/FLNA/KCNC3/FXYD4/FXYD3/WWP2/DLG1/KCNMB2/TSC1/KCNG3/VAMP2/KCNMA1/KCNE1/KCNJ1/SLC9A3/KCNV2/ANK2/BIN1/KCNK17/ANO6/SLC12A7/KCNQ5/KCNN3/ATP1A1/DNM2/PTK2B/TMEM38B/KCNK17/KCNJ3/CHP1/ITGB1/BIN1/SLC9A1/SUMO1/…
GOBP_PROTEIN_AUTOPHOSPHORYLATION	GOBP_PROTEIN_AUTOPHOSPHORYLATION	220	0.315906	1.94152	0.0001	0.000460642	0.000165767	16970	tags=41%, list=44%, signal=24%	CALM1/PPP2R5C/EIF2AK1/CDK12/EIF2S1/UHMK1/MARK3/MELK/PPP2R5E/TNK1/UHMK1/MARK3/AURKB/DDX3X/EIF2AK1/AKT1/OXSR1/PPP2R5C/HTATIP2/RAP2A/DYRK1A/GRK1/PPP2R5E/PDGFA/AURKB/TEK/DYRK1A/MAPK3/PINK1/TSSK4/NEK6/ENG/HTATIP2/CSK/JAK2/MAP3K12/MARK3/CALM3/PTK2B/PTK2/DDR1/DYRK1B/GRK7/STK25/MAP3K3/MARK3/PTK2/PIKFYVE/MAP3K9/ATM/STK11/DYRK1A/BCR/MKNK2/STK33/MAPKAPK5/EIF2AK2/PIKFYVE/STK26/MOS/CALM2/DYRK1A/SMG1/TAOK1/VEG…
GOBP_PROTEIN_COMPLEX_OLIGOMERIZATION	GOBP_PROTEIN_COMPLEX_OLIGOMERIZATION	209	0.26861	1.64309	0.0001	0.000460642	0.000165767	24697	tags=66%, list=64%, signal=24%	ALDOA/SHMT1/SLC1A5/APPL2/ITLN1/GLS/SPAST/OPA1/HPRT1/ACACA/SLC1A5/CEP57/CHMP2A/SNCA/CEP57/ATL2/APIP/SNCA/GBP5/TP63/KCNRG/ATL3/ASIC1/G3BP2/YME1L1/TP63/HSD17B10/ATL2/ACOT13/ALS2/PRMT1/YME1L1/MPP2/KCTD2/KCTD13/NOL3/GRIN1/PYCARD/SOD2/ALAD/HSD17B10/SNCA/KCNC3/ALS2/G3BP2/SPAST/SYT1/KCNG3/STOML2/KCNV2/UPB1/ASIC1/MAT2A/ALDOA/KCTD1/KCTD6/CHP1/SIGMAR1/MPP2/SLC9A1/TRPM3/CALHM3/ECT2/TRPM3/KCNS1/OPA1/SIGMAR1/A…
GOBP_PROTEIN_FOLDING	GOBP_PROTEIN_FOLDING	205	0.345171	2.10702	0.0001	0.000460642	0.000165767	9730	tags=33%, list=25%, signal=25%	PPIH/HSP90AA1/GANAB/HSPH1/HSP90AB1/HSPH1/DNAJA2/HSPA1A/DERL1/HSP90AB1/DNAJA1/DNAJA4/FKBP1A/FKBP8/FKBP8/VBP1/HSP90AA1/FKBP1A/HSPE1/FKBP4/LMAN1/CHORDC1/TTC1/RAD23B/CCT4/ST13/DNAJA1/TBCEL/FKBP1B/HSP90AB1/GNAI3/HSPH1/CHORDC1/UNC45B/DNAJC2/BAG1/CLPX/CANX/DNAJC2/TTC1/FKBP1B/HSP90AB1/FKBP8/DNAJA4/MOGS/CHORDC1/GNB2/DNAJB4/HSPH1/FKBP9/PPIA/PPIL6/DNAJB12/AMFR/AHSA1/DNAJA4/ERP29/DERL1/HSPA8/GNAI1/DNAJC24/PR…
GOBP_PROTEIN_PROCESSING	GOBP_PROTEIN_PROCESSING	202	0.297528	1.81309	0.0001	0.000460642	0.000165767	10401	tags=26%, list=27%, signal=20%	F7/TNP1/C1R/ZMPSTE24/DDI2/SERPINF2/PGK1/XPNPEP3/PRKACB/CTSL/ECE1/PGK1/FURIN/PSEN1/YME1L1/CARD18/PRKACB/XPNPEP3/BAK1/ATP23/SCG5/YME1L1/ASPH/PLGRKT/MME/BACE2/MYRF/NKD2/CGA/NOL3/BAK1/CHAC1/PTCH1/PYCARD/SDE2/OGT/CPZ/ECE2/RHBDD1/PSEN2/LDLRAD3/TYSND1/SPPL3/STOML2/SPCS2/TMEM59/C2CD3/PLGRKT/PRKACB/PRKACB/RUNX1/PCSK6/CASP4/GLG1/METAP2/RHBDD1/ACE/APH1A/PCSK2/FAM111A/CASP1/SCG5/BCL2L12/ECE1/BCL2L12/PIDD1/IM…
GOBP_PROTEIN_STABILIZATION	GOBP_PROTEIN_STABILIZATION	173	0.335376	2.00845	0.0001	0.000460642	0.000165767	15847	tags=45%, list=41%, signal=27%	WIZ/PDCD10/WIZ/HSP90AA1/PDCD10/USP2/HSP90AB1/LAMP2/USP33/SUMO1/HSPA1A/HSP90AB1/USP9X/USP9X/HSP90AA1/USP7/FKBPL/CREBL2/CCT4/NAA16/HSP90AB1/USP33/PARK7/NAPG/CTNND1/USP7/TESC/BAG1/RPL23/CAMLG/PINK1/CREB1/MDM4/PIK3R1/GAPDH/SUMO1/TYROBP/MFSD1/PTEN/HSP90AB1/CREB1/MCM8/FLNA/DVL1/RPS7/TSC1/ANK2/RPL23/LAMP2/MUL1/SUGT1/RAB21/CHP1/TCP1/TESC/PRKCD/APOA2/STXBP1/PHB2/CCT3/CCT8/BAG4/SUMO1/USP33/HSPA1B/TELO2/TP5…
GOBP_REGENERATION	GOBP_REGENERATION	168	0.328634	1.96241	0.0001	0.000460642	0.000165767	18815	tags=49%, list=48%, signal=26%	F7/KPNA1/TSPO/LPIN1/PKM/PKM/PCNA/PRPS2/DAG1/FKBP1B/UPF2/UPF2/FKBP1B/JAK2/BAK1/PTEN/ATIC/CHL1/KLK8/BAK1/PTCH1/MTPN/FLNA/CTNNA1/DAG1/FPGS/APOA5/AURKA/PKM/CXCL12/CCNA2/SRSF5/PPARG/CDKN1B/RPL30/RUNX1/HFE/NINJ2/PPARG/LGR6/AKIRIN1/ERBB4/PRMT5/CTNNA1/RAP1A/MT-CYB/EGFR/GATA4/DHFR/LPIN1/TSPO/APOD/INPP5F/HMOX1/HGF/CD81/PTN/PKM/TSPO/ADAM15/CD9/CDKN1A/PTPRU/RGMA/LCP1/RUNX1/KREMEN1/TNR/NREP/REG1A/NDEL1/FOLR1/…
GOBP_REGULATION_OF_CELL_CYCLE_G2_M_PHASE_TRANSITION	GOBP_REGULATION_OF_CELL_CYCLE_G2_M_PHASE_TRANSITION	205	0.382743	2.33637	0.0001	0.000460642	0.000165767	13299	tags=40%, list=34%, signal=27%	PBX1/RAD17/HSP90AA1/PSME4/CDK1/PBX1/PBX1/USP47/CDK1/ACTR1A/DYNLL1/FZR1/FOXO4/PCM1/CEP76/MECP2/DYNLL1/PSMC5/RAD17/CEP57/USP47/DYRK3/HSP90AA1/AURKB/BRD4/CEP57/DYRK3/PSMD1/FOXN3/PSMD5/PSMD8/FOXO4/AURKB/PSMD1/MAPRE1/HAUS3/PCM1/PSMA5/RAD21/AKAP9/FHL1/UIMC1/PCM1/NDE1/PAFAH1B1/HAUS8/PRKAR2B/CUL1/CCP110/FZR1/DCTN2/ATM/BRSK1/PCM1/CDK5RAP2/PSMC6/YWHAG/ODF2/PSMD1/MTA3/MIIP/PSMA6/HMGA2/PBX1/TAOK1/AURKA/PBX1/…
GOBP_REGULATION_OF_CELL_JUNCTION_ASSEMBLY	GOBP_REGULATION_OF_CELL_JUNCTION_ASSEMBLY	173	0.320611	1.92003	0.0001	0.000460642	0.000165767	7630	tags=23%, list=20%, signal=19%	LRTM2/PDLIM5/ACTG1/PDLIM5/CORO1C/LRRC24/MYO1C/RAP1B/DMTN/NPHP1/DMTN/BDNF/MYO1C/DMTN/SNCA/LIMS1/CLDN19/DMTN/MAP4K4/LRRC4B/SFRP1/SNCA/OXT/MAP4K4/DMTN/DMTN/BCAS3/ACTG1/DMTN/AGT/TJP1/TEK/LRFN5/RAP1B/RAP1B/EIF4G1/PTK2/ITGB1BP1/IL1RAPL1/PTEN/TJP1/DMTN/FERMT2/RAC1/PTK2/FZD5/GPC4/SEMA4D/SNCA/MAP4K4/ARF6/MYO1C/EIF4G1/RAPGEF2/DUSP22/TSC1/FMN1/RAC1/SLITRK3/BDNF/VEGFA/EIF4G1/PDLIM5/LRRN1/CLASP2/PDLIM5/PDLIM5…
GOBP_REGULATION_OF_CELL_PROJECTION_ASSEMBLY	GOBP_REGULATION_OF_CELL_PROJECTION_ASSEMBLY	167	0.361294	2.15585	0.0001	0.000460642	0.000165767	17893	tags=49%, list=46%, signal=27%	FNBP1L/FXR1/ATP7A/CORO1C/DYNLL1/ATP7A/DMTN/DYNLL1/DMTN/ACTR3/RAP1GAP/RAB5A/PLCE1/PIK3CA/CDC42EP4/ATMIN/DMTN/HTT/WASF2/DMTN/KANK1/RAB5A/DMTN/CDKL1/DMTN/BCAS3/DMTN/ATMIN/FXR1/FXR2/DNM3/WASF2/LIMK2/NCKAP1/PIK3R1/EPS8L3/TAPT1/PLEKHM1/CCP110/TBC1D30/DMTN/FMR1/RAC1/CDKL1/WASL/TENM2/WAS/DYNC2LI1/TBC1D7/DOCK11/ARF6/ATG5/TWF2/RAC1/VDAC3/MAPK15/DNM2/TESK1/IFT20/FNBP1L/CORO1C/WDPCP/RAP1GAP/AKIRIN1/PRKCD/WDP…
GOBP_REGULATION_OF_CYSTEINE_TYPE_ENDOPEPTIDASE_ACTIVITY	GOBP_REGULATION_OF_CYSTEINE_TYPE_ENDOPEPTIDASE_ACTIVITY	208	0.339375	2.07493	0.0001	0.000460642	0.000165767	13699	tags=33%, list=35%, signal=22%	BIRC2/BCL2L13/BIRC2/USP47/PDCD2/ST20/BCL2L13/ARL6IP5/BCL2L13/BCL2L13/BCL2L13/BCL2L13/BCL2L13/USP47/BCL2L13/HSPE1/DAP/DDX3X/SNCA/AKT1/CASP10/CASP9/SNCA/ANP32B/BBC3/BIRC2/TP63/DIABLO/PARK7/MAP2K5/BAX/BCL2L11/BCL2L13/TP63/CARD18/BAX/JAK2/BAK1/GPER1/ASPH/LAMP3/PCID2/REST/REST/NOL3/BAK1/GRIN1/MAPT/MAPT/PYCARD/TNFAIP8/SNCA/XIAP/PRDX3/HMGB1/NAIP/CTSD/TNFRSF10B/P2RX1/VEGFA/FAS/DAP/BAX/PPARG/PDCD6/DDX3X/R…
GOBP_REGULATION_OF_EPITHELIAL_CELL_MIGRATION	GOBP_REGULATION_OF_EPITHELIAL_CELL_MIGRATION	211	0.290344	1.7776	0.0001	0.000460642	0.000165767	17186	tags=43%, list=44%, signal=25%	JUP/PDCD10/SVBP/ENPP2/PDCD10/CORO1C/HDAC9/NFE2L2/MECP2/MAP2K3/DNAJA4/RIN2/MAP2K3/FOXP1/GADD45A/FOXP1/FOXP1/P2RX4/AKT1/FOXP1/MAP4K4/MAP4K4/SVBP/PBLD/BCAS3/PRCP/AGT/MAP2K5/P2RX4/ADAMTS9/BMPR2/TEK/GLUL/PRCP/HDAC5/FGF1/PTK2B/PTK2/FOXP1/ITGB1BP1/PTEN/MAPRE2/DNAJA4/BCAR1/GLIPR2/MAP3K3/RAC1/PTK2/SP100/RAB25/MAP4K4/ARF6/HMGB1/DNAJA4/GADD45A/FOXP1/SP100/GLIPR2/SP100/RAC1/BMPER/VEGFA/PLK2/CLASP2/FOXP1/FOXP…
GOBP_REGULATION_OF_HEART_CONTRACTION	GOBP_REGULATION_OF_HEART_CONTRACTION	212	0.311474	1.90803	0.0001	0.000460642	0.000165767	17272	tags=46%, list=44%, signal=26%	ASB3/CLIC2/SPX/JUP/CALM1/ZMPSTE24/DMD/MEF2A/ASB3/TPM1/TPM1/TPM1/CACNA1C/CACNA1C/TPM1/SLC8A1/P2RX4/PDE4B/OXT/PDE4B/TPM1/FKBP1B/GJD3/CACNA1G/AGT/GLRX3/P2RX4/CACNA1H/AKAP9/TMEM38B/CACNA1S/ADRA1A/SLC8A3/FKBP1B/JAK2/CALM3/MEF2A/ASPH/NMU/RANGRF/CACNB3/KCNK3/PDE4B/FLNA/ASB3/ADRA1A/CHRM2/FXYD4/FXYD3/DMD/DLG1/TBX2/CHGA/CALM2/KCNE1/FGF13/ANK2/CACNB2/BIN1/ATP1A1/SCN3B/NPPC/GSTO1/FGF13/SREBF1/TMEM38B/CACNA1G…
GOBP_REGULATION_OF_LIPID_BIOSYNTHETIC_PROCESS	GOBP_REGULATION_OF_LIPID_BIOSYNTHETIC_PROCESS	172	0.312819	1.87196	0.0001	0.000460642	0.000165767	21598	tags=56%, list=56%, signal=25%	ASAH1/PRKAB2/TSPO/APOC3/ACACA/FDFT1/RAN/SLC27A1/ELOVL6/FDFT1/AKT1/PDK4/CREBL2/ABCG1/PDGFA/LSS/PPARA/ELOVL6/APOC3/CREB1/GPER1/FGF1/NFYA/FDFT1/CREB1/LEP/REST/REST/CGA/ABHD6/SIRT3/EIF6/NFYA/LDLR/PPARA/FDFT1/CLCN2/APOA5/WDTC1/BMP6/INSIG1/KPNB1/ATP1A1/CCDC3/ELOVL5/CTDNEP1/PROX1/SREBF1/ACADVL/SIRT3/CHP1/MVK/ADIPOR1/PRKCD/ASAH1/TSPO/GPLD1/PDGFA/FABP3/APOE/FAM3A/MBTPS1/LPCAT3/TSPO/ORMDL3/ADIPOR1/STARD4/T…
GOBP_REGULATION_OF_MICROTUBULE_BASED_PROCESS	GOBP_REGULATION_OF_MICROTUBULE_BASED_PROCESS	205	0.340124	2.07621	0.0001	0.000460642	0.000165767	20931	tags=58%, list=54%, signal=27%	NUP62/ANKRD53/HSPA1A/KAT2A/CEP76/MECP2/SPAST/CHMP3/SKA3/CHMP3/CHMP2A/RHOT1/FKBP4/RASSF7/SNCA/KAT2B/CHORDC1/CLTC/SNCA/DYRK1A/CCDC40/CHMP3/MAPRE1/CHORDC1/DIXDC1/DYRK1A/AKAP9/SLC39A12/DIAPH1/RASSF7/DIAPH1/MAPRE2/STIL/STMN1/TRIM37/CHORDC1/SKA2/SKA2/RAC1/RANGRF/STMN4/TEX101/STK11/CDK5RAP2/MAPT/TTC21B/MAPT/DYRK1A/GBA2/SNCA/APC2/SPAST/SKA2/DIAPH1/GNAI1/DYRK1A/RHOT1/RAC1/TAOK1/AURKA/FGF13/PLK2/CEP76/CLAS…
GOBP_REGULATION_OF_ORGANELLE_ASSEMBLY	GOBP_REGULATION_OF_ORGANELLE_ASSEMBLY	171	0.373095	2.23157	0.0001	0.000460642	0.000165767	15353	tags=41%, list=39%, signal=25%	NUP62/SCFD1/SH3GLB1/STAM/HSPA1A/DYNLL1/KAT2A/CEP76/DYNLL1/MTMR3/RAB5A/MTMR3/PIP4K2A/ATMIN/CHMP2A/HTT/PIP4K2A/KAT2B/STX18/G3BP1/LRRC4B/MTMR3/RAB5A/CDKL1/NPRL3/PAN2/ADPRH/ATMIN/G3BP2/LIMK2/PINK1/BECN1/BECN1/NPRL2/TAPT1/CNOT2/STIL/CCP110/TBC1D30/TRIM37/STX18/PIKFYVE/CDKL1/ASAP1/CDK5RAP2/DYNC2LI1/LRSAM1/TBC1D7/PIKFYVE/G3BP2/ATG5/SH3GLB1/SH3GLB1/STAM/VDAC3/PLK2/CEP76/MAPK15/CENPJ/DNM2/CBLN1/TESK1/IFT2…
GOBP_REGULATION_OF_PROTEIN_POLYMERIZATION	GOBP_REGULATION_OF_PROTEIN_POLYMERIZATION	199	0.374658	2.27994	0.0001	0.000460642	0.000165767	17797	tags=52%, list=46%, signal=29%	SPTA1/ARFIP1/HSP90AA1/TMOD1/ANKRD53/CCL26/HSPA1A/MYO1C/SPTB/MECP2/DMTN/DMTN/VDAC2/CTTN/ACTR3/SPTB/CAPZA2/MYO1C/CDC42EP4/HSP90AA1/SPTB/DMTN/SPTB/FKBP4/SNCA/WASF2/DMTN/ADD2/KANK1/CCL24/SNCA/DYRK1A/DMTN/NCK1/DMTN/DMTN/MAPRE1/NCK1/ESAM/DYRK1A/AKAP9/WASF2/TMSB4Y/SLC39A12/PINK1/WASHC2C/TMSB15A/MYADM/NCKAP1/TMSB15B/ADD1/CORO1A/PTK2B/CCL24/ARPC3/ADD1/DMTN/STMN1/RAC1/RANGRF/WASL/CDK5RAP2/MAPT/MAPT/WAS/DYR…
GOBP_REGULATION_OF_SIGNAL_TRANSDUCTION_BY_P53_CLASS_MEDIATOR	GOBP_REGULATION_OF_SIGNAL_TRANSDUCTION_BY_P53_CLASS_MEDIATOR	167	0.343831	2.05165	0.0001	0.000460642	0.000165767	16268	tags=47%, list=42%, signal=27%	RAD17/BOP1/MTA2/ZMPSTE24/MDM2/PRKAB2/MDM2/MDM2/TAF5/RAD17/TAF6/MDM2/DYRK3/AURKB/RPA1/AKT1/DYRK3/BARD1/TAF12/HEXIM1/DYRK1A/RPA1/TP63/AURKB/DYRK1A/RPL23/TP63/MDM4/ZNF385A/ATM/STK11/UBB/DYRK1A/BANP/MAPKAPK5/WRN/L3MBTL1/RPS7/BARD1/DYRK1A/BRIP1/HNRNPK/AURKA/TOP3A/ING2/TRIM24/BANP/HDAC1/RFFL/UBB/CD44/RPL23/UBB/HUS1/UBB/CSNK2A1/PRKAG1/RHNO1/CHD5/RBBP8/PRMT5/BDKRB2/EHMT2/UBB/DDX5/BARD1/TP53/RPL11/SPRED3/…
GOBP_REGULATION_OF_TRANSMEMBRANE_RECEPTOR_PROTEIN_SERINE_THREONINE_KINASE_SIGNALING_PATHWAY	GOBP_REGULATION_OF_TRANSMEMBRANE_RECEPTOR_PROTEIN_SERINE_THREONINE_KINASE_SIGNALING_PATHWAY	214	0.34501	2.11499	0.0001	0.000460642	0.000165767	15517	tags=46%, list=40%, signal=28%	HSP90AB1/UBE2O/LOX/CD109/HSPA1A/UBA52/HSP90AB1/FKBP1A/FKBP8/FKBP8/HES5/UBA52/FKBP1A/UBA52/SLC2A10/ZNF451/DLX1/PPM1A/LEFTY1/NOMO1/GPC3/SFRP1/PPM1A/SMAD2/PBLD/HSP90AB1/PPARA/BMPR2/WFIKKN2/GDF9/SH2B1/SNX6/ENG/CAV2/JAK2/PPM1A/HSP90AB1/FKBP8/CDKN1C/HTRA4/STK11/RBPMS/SNW1/UBB/ZNF451/GDF9/LEFTY2/SNX6/XIAP/GDF9/SNW1/TRIM33/PPARA/CREBBP/GDF5/CHST11/BMPER/BMP6/ING2/ZNF451/SNX25/UBC/PPARG/DNM2/UBB/PCSK6/GDF…
GOBP_RESPONSE_TO_KETONE	GOBP_RESPONSE_TO_KETONE	174	0.34287	2.05536	0.0001	0.000460642	0.000165767	12106	tags=35%, list=31%, signal=24%	SMYD3/NCOA4/F7/NCOA4/ADCY6/NCOA1/CALM1/NCOA4/NCOA4/TXNIP/ARG1/TSPO/TXNIP/NCOA2/OPA1/ACACA/RPS6KB1/AANAT/FECH/ARG1/KIF1B/PCNA/AKT1/FECH/NR3C1/SFRP1/TRH/OXT/SGK1/LARP1/PARK7/CATSPER2/ADCY6/RPS6KB1/CALM3/UBE3A/SGK1/RAMP2/NCOA1/CLDN4/GNAI1/NR3C1/AANAT/GABRB1/NQO1/NCOA1/FOSL1/HOXB13/PPP1R9B/UBE3A/PPARG/NR3C1/TXNIP/NKX3-1/CATSPERD/NR3C1/UBE3A/HNRNPD/TBXA2R/SRD5A1/SREBF1/PPARG/HNRNPD/GNG2/CBX3/OPA1/EGFR…
GOBP_RESPONSE_TO_MONOSACCHARIDE	GOBP_RESPONSE_TO_MONOSACCHARIDE	172	0.291881	1.74667	0.0001	0.000460642	0.000165767	18538	tags=47%, list=48%, signal=25%	TXNIP/DYNLL1/EIF2B4/TXNIP/KLF7/OPA1/MPC2/DYNLL1/RPS6KB1/CAT/PIK3CA/KIF5B/SLC8A1/PPP3CB/SMARCA4/SMARCA4/TRH/SMAD2/FKBP1B/GJD3/SLC9B2/GCLM/BAIAP3/RPS6KB1/FKBP1B/GPER1/PTK2B/PTEN/SLC39A14/LEP/SMARCA4/LDHA/RAC1/MAFA/SOD2/IRS2/PHPT1/RAC1/VAMP2/PPP3CB/HNF4A/HNF4A/SMARCA4/SLC39A14/PTPRN2/TXNIP/PTK2B/SREBF1/GCK/APOA2/SLC26A6/GJB6/ENY2/OPA1/BAIAP3/PPP3CB/PTK2B/GATA4/PLA2G6/GPLD1/LDHA/SMAD2/UNC13B/KRT18/SM…
GOBP_RESPONSE_TO_TEMPERATURE_STIMULUS	GOBP_RESPONSE_TO_TEMPERATURE_STIMULUS	209	0.325734	1.99253	0.0001	0.000460642	0.000165767	13485	tags=38%, list=35%, signal=25%	NUP62/TRPV3/TRPV3/NUP98/HSP90AA1/APPL2/HSPH1/NUP98/HSP90AB1/HSPH1/SUMO1/DNAJA2/HSPA1A/EIF2B4/HSP90AB1/DNAJA1/DNAJA4/GCLC/ATXN3/EIF2S1/RPS6KB1/ATXN3/SLC25A27/HSP90AA1/RPA1/FKBP4/SLC27A1/CHORDC1/AKT1/GCLC/UCP3/TRH/DNAJA1/ATXN3/RPA1/NUP88/HSP90AB1/HSPH1/CHORDC1/SLU7/DNAJC2/BAG1/NUP98/MAPK3/GMPR/RPS6KB1/DNAJC2/MAPK1/FGF1/SUMO1/SEH1L/SEH1L/HSP90AB1/NUP50/DNAJA4/CHORDC1/MAP2K7/ATM/NUP153/MAPT/DNAJB4/MA…
GOBP_RESPONSE_TO_TOXIC_SUBSTANCE	GOBP_RESPONSE_TO_TOXIC_SUBSTANCE	212	0.317485	1.94486	0.0001	0.000460642	0.000165767	18736	tags=52%, list=48%, signal=27%	TXNRD1/SCFD1/SRSF9/TXNRD1/CLIC2/ATP7A/ARG1/PRDX1/CD36/DHRS2/NFE2L2/BPHL/ATP7A/CD36/RPS6KB1/FECH/CD36/CAT/ESD/ARG1/CD36/HBE1/OSCP1/TXNRD1/NXN/FECH/MGST1/MGST2/CD36/MGST3/CD36/GSTZ1/PARK7/HBG2/BAX/HBD/GSR/MAPK3/PINK1/RPS6KB1/IYD/BAX/MAPK1/MGST3/BAK1/CD36/TPO/HBE1/CD36/TXNRD1/GSR/NNT/LOXHD1/BAK1/SOD2/ALAD/PRDX3/SLC22A18/RALBP1/BRIP1/ABCG2/DNMT3A/GABRB1/NQO1/DNMT3A/CCS/GSR/NNT/BAX/MBP/HBB/TPO/GSTT1/M…
GOBP_RNA_LOCALIZATION	GOBP_RNA_LOCALIZATION	214	0.347137	2.12803	0.0001	0.000460642	0.000165767	19034	tags=56%, list=49%, signal=29%	NUP62/SRSF9/RUVBL1/NUP98/DCP2/NXF3/IGF2BP2/IGF2BP2/NUP98/SMG7/HNRNPA2B1/IGF2BP2/MYO1C/DCP2/GLE1/IGF2BP2/NUTF2/TNKS/RAN/HNRNPA2B1/MYO1C/TST/MAGOH/THOC7/NCBP2/SMG7/YBX1/ZFP36L1/CPSF2/CCT4/SMG7/GLE1/SMG7/SMG7/NUP88/NCBP2/CASC3/SLU7/G3BP2/UPF2/RBM8A/SRSF2/NUP98/PARP11/QKI/UPF2/SSB/YBX1/ZNF385A/THOC2/SEH1L/SEH1L/YY1/NUP50/AKAP8L/FMR1/SETD2/PCID2/DDX25/ATM/NUP153/PRPF18/RBFOX1/SMG7/EIF6/THOC6/SRSF1/NUP…
GOBP_SODIUM_ION_TRANSPORT	GOBP_SODIUM_ION_TRANSPORT	220	0.289999	1.7823	0.0001	0.000460642	0.000165767	23636	tags=64%, list=61%, signal=26%	SLC6A19/NEDD4L/NEDD4L/STOM/STOM/DMD/SLC10A7/NEDD4L/STOM/NEDD4L/WNK1/SLC38A6/TPCN1/STOM/WNK1/WNK1/SLC6A1/COMMD3/NEDD4L/KIF5B/SLC8A1/SLC38A1/P2RX4/AKT1/SGK1/NKAIN3/CACNA1G/P2RX4/ASIC1/GLRX/TESC/CACNA1H/SLC9B2/SLC6A2/SLC9A6/SLC8A3/YWHAH/RANGRF/SGK1/SLC6A16/SLC4A9/FXYD4/FXYD3/DMD/ADRB2/DLG1/FGF13/SLC9A3/SLC4A7/ANO6/SLC6A2/ASIC1/ATP1A1/SLC4A7/DNM2/SCN3B/SCN1A/FGF13/MAGED2/SCN8A/CACNA1G/SLC6A9/CHP1/TES…
GOBP_SPINDLE_ORGANIZATION	GOBP_SPINDLE_ORGANIZATION	170	0.367345	2.19559	0.0001	0.000460642	0.000165767	14402	tags=39%, list=37%, signal=25%	NUP62/KIF4B/EML1/BCCIP/EML1/DLGAP5/ANKRD53/HSPA1A/MECP2/SPAST/TNKS/RAN/TACC1/CHMP2A/AURKB/ATRX/NCOR1/INTS13/CLTC/STAG2/KIZ/AURKB/KIZ/MAPRE1/HAUS3/ATRX/HDAC3/STAG2/RACGAP1/LIMK2/KIF4A/NEK6/TUBB1/KIF2A/HAUS8/TACC2/MAPRE2/STIL/STMN1/DCTN2/LSM14A/FLNA/DLG1/MOS/SPAST/GNAI1/AURKA/NEK6/PLK2/KNSTRN/CLASP2/KPNB1/MAPK15/CENPJ/CDC20/MLH1/NUDC/HAUS4/CEP63/BCCIP/KIF11/ESPL1/TUBGCP2/CLASP1/KIZ/PLK1/CHMP1B/NCOR…
GOBP_SULFUR_COMPOUND_BIOSYNTHETIC_PROCESS	GOBP_SULFUR_COMPOUND_BIOSYNTHETIC_PROCESS	174	0.372306	2.23181	0.0001	0.000460642	0.000165767	14596	tags=40%, list=38%, signal=25%	PDK2/CHST2/AMD1/SLC10A7/NFE2L2/ACSS1/HAGH/MPC2/GCLC/ACACA/ESD/AMD1/ACAN/XYLT1/GGT6/ELOVL6/GLCE/GCLC/APIP/PDK4/MGST1/MGST2/MAT2B/MGST3/GSTZ1/OGN/ACLY/ELOVL6/GCLM/ACAN/MGST3/ST3GAL1/MAT2B/ACSS1/HACD2/CHAC1/TPK1/LIAS/ACSL5/GGTLC1/TECR/ACSL6/ACSBG1/PDK2/AMD1/HAGH/MTHFR/BHMT2/CHST11/PPCS/PAPSS2/GSTT1/ST3GAL2/ELOVL5/MAT2A/PDHB/MGST1/GSTO1/ELOVL7/ST3GAL2/PDK1/CHAC2/CHST1/MPST/DLD/DLD/OMD/CSGALNACT1/GSTA…
GOBP_TELENCEPHALON_DEVELOPMENT	GOBP_TELENCEPHALON_DEVELOPMENT	205	0.326534	1.99325	0.0001	0.000460642	0.000165767	19908	tags=49%, list=51%, signal=24%	RELN/NCOA1/AGTPBP1/RELN/DPCD/KAT2A/HPRT1/TCTN1/SECISBP2/NRG3/LPAR1/HES5/TACC1/KIF5B/SRGAP2/SLC8A1/DLX1/TRAPPC9/PSEN1/LHX6/SECISBP2/SECISBP2/BTG2/BAX/TBR1/DIXDC1/UQCRQ/GSX2/AGTPBP1/SLC8A3/BAX/SRGAP2/NDE1/PAFAH1B1/TACC2/PTEN/ATIC/SCT/NRGN/NRG3/ZDHHC16/SLC2A1/FLNA/DAB1/NCOA1/RARB/DLX2/CRKL/TSC1/ZMIZ1/CRK/EZH1/FGF13/LEF1/TSKU/NCOA1/CXCL12/BNIP3/PPP1R9B/FEZF2/ADGRG1/DISC1/BAX/HDAC1/SLC32A1/BAX/FGF13/P…
GOBP_VESICLE_LOCALIZATION	GOBP_VESICLE_LOCALIZATION	203	0.447489	2.72826	0.0001	0.000460642	0.000165767	11341	tags=40%, list=29%, signal=29%	BLOC1S6/SCFD1/SEC31A/BET1/FNBP1L/SNAP91/BBS7/TRAPPC3/TMEM230/BLOC1S6/SEC31A/BLOC1S6/MYO1C/TBC1D23/SEC31A/TRAK2/AP3S2/STARD3/VAMP7/AP3D1/MYO1D/VAMP7/KIF1B/MYO1C/TBC1D23/KIF5B/TRAK1/PPP6C/FBXW11/HTT/TMEM230/LMAN1/SEC31A/PPP6C/BLOC1S2/GBF1/SYN2/TRAPPC9/MYO15A/PSEN1/TRAPPC2L/BET1/TMEM230/MYO15A/BBS7/SLC2A4/ANKRD28/TRAPPC3/TRAPPC2/SAR1B/SEC23IP/DNM3/LIMK2/PINK1/TMEM230/NDE1/PAFAH1B1/SEC31A/CUL3/TRAPPC…
GOBP_ACTIN_POLYMERIZATION_OR_DEPOLYMERIZATION	GOBP_ACTIN_POLYMERIZATION_OR_DEPOLYMERIZATION	189	0.355992	2.15464	0.00010001	0.000460642	0.000165767	13473	tags=38%, list=35%, signal=25%	SPTA1/ARFIP1/MSRB2/MICAL2/TMOD1/MICAL2/CCL26/MYO1C/SPTB/MICAL2/MICAL2/DMTN/DMTN/CTTN/ACTR3/SPTB/CAPZA2/PIK3CA/MYO1C/CDC42EP4/SPTB/DMTN/SPTB/WASF2/DMTN/ADD2/KANK1/CCL24/DMTN/NCK1/DMTN/MICAL2/DMTN/NCK1/ESAM/WASF2/TMSB4Y/DIAPH1/WASHC2C/TMSB15A/MYADM/NCKAP1/TMSB15B/ADD1/CORO1A/JAK2/DIAPH1/PTK2B/CCL24/ARPC3/ADD1/DMTN/MICALL2/RAC1/WASL/WAS/MTPN/PYCARD/GBA2/ARF6/MYO1C/ARPC5/CTTN/MICAL3/ADD1/DLG1/DIAPH1/…
GOBP_ACTIVATION_OF_INNATE_IMMUNE_RESPONSE	GOBP_ACTIVATION_OF_INNATE_IMMUNE_RESPONSE	141	0.371107	2.17182	0.00010001	0.000460642	0.000165767	9938	tags=30%, list=26%, signal=22%	HSP90AA1/TAB3/FCER1G/FCER1G/PSME4/MAP3K7/MAP3K7/MAP3K7/PSMC5/TAB2/HSP90AA1/PRKACB/FBXW11/PSMD1/HEXIM1/PQBP1/PSMD5/PSMD8/TAB2/PSMD1/PSMA5/KRAS/NRAS/PRKACB/XRCC5/MUC7/CLEC4C/TYROBP/ZCCHC3/CUL1/KLRD1/PSMC6/PYCARD/BTRC/HMGB1/PSMD1/MAVS/CREBBP/TRAF6/PSMA6/KRAS/FBXW11/TAB2/PSMD4/PSMD9/PSMD5/SKP1/PRKACB/BTRC/PSMB2/PRKACB/PSMD6/PSMB5/PSMD13/KLRD1/TRIM5/MUC20/MATR3/PAK3/PSME3/PRKCD/PSMD2/MUC16/IKBKG/PSMB7…
GOBP_ACTIVATION_OF_MAPK_ACTIVITY	GOBP_ACTIVATION_OF_MAPK_ACTIVITY	144	0.40073	2.35143	0.00010001	0.000460642	0.000165767	13753	tags=39%, list=35%, signal=26%	MAP2K4/MAP3K20/PBK/TAB3/MAP3K20/GHR/CDK1/MAP3K7/CDK1/UBA52/MAP3K7/MAP2K3/PROK2/UBE2V1/PEA15/MAP3K7/MAP2K3/TAB2/SPAG9/IGFBP6/MAP4K5/UBE2V1/PLCE1/LPAR1/UBA52/UBA52/C5/PEA15/NTF3/MAP2K4/NRG1/TAB2/AGT/DUSP5/MAP2K5/UBE2V1/MAPK3/NRG1/MAPK1/MAP3K12/FGF1/SPAG9/MAP2K7/MAP3K9/UBB/PEA15/PPIA/PBK/MAPKAPK5/SHC1/MAP2K7/ERP29/CRKL/TRAF6/PLA2G1B/MOS/TAB2/TAOK1/MAP3K13/UBC/TAOK2/MAP3K13/NRG1/UBB/MUL1/UBB/UBB/MUC2…
GOBP_ADAPTIVE_THERMOGENESIS	GOBP_ADAPTIVE_THERMOGENESIS	146	0.323549	1.90207	0.00010001	0.000460642	0.000165767	7495	tags=23%, list=19%, signal=19%	GNAS/ACHE/GNAS/APPL2/CD36/LEPR/PRKAB2/LEPR/YBX2/GRB10/ACHE/CD36/CD36/LPIN1/MFN2/CD36/LEPR/LEPR/IL15/ELOVL6/PRLR/ARRDC3/IP6K1/CMKLR1/UCP3/CD36/PLCL2/OXT/LCN2/CD36/PLCL2/RB1/ELOVL6/HDAC3/NRDC/ACOT13/JAK2/CD36/MFN2/LEP/GNAS/CD36/SCT/STK11/NRDC/ABHD6/SLC25A44/OGT/THADA/STAT6/ADRB2/STAT6/IL15/LGR4/VEGFA/THADA/IP6K1/CNOT3/LGR4/VEGFA/IP6K1/ADIPOR1/PRLR/SIRT6/PGAM5/LAMA4/ESRRG/PM20D1/ESRRG/SLC25A44/ACOT1…
GOBP_ALPHA_AMINO_ACID_METABOLIC_PROCESS	GOBP_ALPHA_AMINO_ACID_METABOLIC_PROCESS	169	0.338996	2.0249	0.00010001	0.000460642	0.000165767	17167	tags=47%, list=44%, signal=27%	SHMT1/ATP7A/ARG1/GCSH/GLS/SERINC5/ATP7A/RIDA/MECP2/GCLC/ARG2/AMT/ARG1/ALDH18A1/TST/GCLC/AMT/GLUD1/APIP/QDPR/KYNU/GOT1L1/ASRGL1/GSTZ1/PARK7/GCLM/GLUL/HSD17B10/GAD1/IYD/GLDC/OGDH/AADAT/PSAT1/GCAT/SMS/ASNSD1/HSD17B10/SARDH/AZIN2/FPGS/MTHFR/BHMT2/GMPS/GFPT2/PCBD1/AHCY/SLC7A7/DAO/HNF4A/HNF4A/AHCY/SLC25A21/IYD/MPST/ALDH4A1/DLD/DLD/OAT/ALDH7A1/ATF4/DHFR/FAH/MECP2/TTC36/PHGDH/PRODH2/AFMID/GLYAT/FTCD/GCSH…
GOBP_AMINE_METABOLIC_PROCESS	GOBP_AMINE_METABOLIC_PROCESS	148	0.343487	2.02269	0.00010001	0.000460642	0.000165767	16194	tags=49%, list=42%, signal=29%	ATP7A/AMD1/PSME4/ATP7A/MECP2/HPRT1/PSMC5/AANAT/AMD1/GDE1/SNCA/SMOX/PSMD1/KYNU/SNCA/TRH/PSMD5/PSMD8/SMOX/PSMD1/PARK7/NAAA/PSMA5/HNMT/HTR1A/COMT/SMOX/AADAT/SMOX/OAZ2/MTPN/SMS/PSMC6/PNKD/SNCA/SULT1B1/SMOX/SULT1A1/SARDH/PSMD1/AZIN2/AMD1/PSMA6/SULT1A1/PSMD4/AANAT/OAZ2/NQO1/SLC7A7/LRTOMT/DAO/PSMD9/PSMD5/PSMB2/PSMD6/PSMB5/PSMD13/PSME3/HNMT/PSMD2/ALDH7A1/PSMB7/PSMD2/PSMD13/PAOX/AOC1/PSMD4/MECP2/PSMD6/PSM…
GOBP_APPENDAGE_DEVELOPMENT	GOBP_APPENDAGE_DEVELOPMENT	148	0.363773	2.14215	0.00010001	0.000460642	0.000165767	13698	tags=44%, list=35%, signal=29%	PBX1/MAP3K20/GNAS/TMEM107/PKDCC/GNAS/BBS7/MAP3K20/PBX1/PBX1/KAT2A/TBX5/RC3H2/IQCE/RSPO2/ATRX/CACNA1C/KREMEN2/ECE1/CACNA1C/KAT2B/ZNF358/GPC3/PSEN1/TP63/BBS7/MBNL1/BAX/ATRX/BMPR2/BCL2L11/TP63/ZNF141/BAX/RC3H2/BAK1/RC3H2/PLXNA2/GNAS/MBNL1/MBNL1/RARG/FERMT2/BAK1/PTCH1/SLC39A1/RC3H2/RARB/SP9/CREBBP/TBX2/RARG/GDF5/IFT122/CHST11/IRF6/HOXD12/FMN1/PBX1/CRABP2/ZNF219/PBX1/LEF1/NIPBL/C2CD3/CYP26B1/BAX/HDAC1…
GOBP_CALCIUM_MEDIATED_SIGNALING	GOBP_CALCIUM_MEDIATED_SIGNALING	177	0.327047	1.96441	0.00010001	0.000460642	0.000165767	18743	tags=49%, list=48%, signal=26%	PDK2/CLIC2/CALM1/ZMPSTE24/DMD/CAMTA1/NUDT4/LAT/DMTN/DMTN/NUDT4/XCR1/CX3CR1/PLCE1/DMTN/HTT/CACNA1C/NFAT5/CACNA1C/TREM2/SLC8A1/P2RX4/PPP3CB/DMTN/NFATC2/MAPK7/CMKLR1/NFAT5/DMTN/CDH13/TMBIM4/FKBP1B/DMTN/LAT/DMTN/P2RX4/CCR10/TMEM38B/FKBP1B/CX3CR1/CALM3/PTK2B/LACRT/NFATC2/DMTN/CXCR3/GRIN1/MAPT/MAPT/DMD/PDK2/CD22/NFATC3/NFATC3/CALM2/SPPL3/HOMER3/ANK2/MAPK7/PPP3CB/PPP1R9B/BTK/PTK2B/GSTO1/NFATC3/TMEM38B/C…
GOBP_CARBOHYDRATE_TRANSPORT	GOBP_CARBOHYDRATE_TRANSPORT	131	0.322752	1.87347	0.00010001	0.000460642	0.000165767	9695	tags=26%, list=25%, signal=19%	APPL2/ITLN1/NFE2L2/MEF2A/GRB10/SLC35A1/PEA15/RPS6KB1/SLC25A27/STXBP3/AQP3/SLC2A10/SLC27A1/EDNRA/AKT1/PEA15/GPC3/SLC50A1/CREBL2/SLC2A4/AKT2/SLC50A1/SLC50A1/RPS6KB1/ASPSCR1/PIK3R1/AKT2/SORT1/MEF2A/PID1/LEP/PEA15/SLC2A1/INPP5K/SLC35A3/IRS2/TSC1/PLS1/PLA2G1B/INPP5K/OSTN/SLC2A14/SLC35A2/SLC2A7/SLC2A11/PPBP/SLC27A4/SLC2A9/GH1/SLC35A2/SLC26A6/RAP1A/SLC35A3/APPL2/EDNRA/SLC5A11/INPP5K/ARPP19/AQP7/APPL2/MA…
GOBP_CARDIAC_MUSCLE_TISSUE_DEVELOPMENT	GOBP_CARDIAC_MUSCLE_TISSUE_DEVELOPMENT	169	0.325782	1.94597	0.00010001	0.000460642	0.000165767	16412	tags=44%, list=42%, signal=26%	MAP2K4/ZMPSTE24/PDLIM5/PDLIM5/SOX6/MEF2A/SOX6/KAT2A/TNNC1/TBX5/FKBP1A/TPM1/TPM1/TPM1/FKBP1A/MESP1/TPM1/SLC8A1/MAP2K4/RBP4/NRG1/TPM1/NPRL3/TNNC1/PPARA/ADAMTS9/NRG1/VGLL4/ADRA1A/CREB1/ENG/MAPK1/WNT8A/SORBS2/MEF2A/YY1/PTEN/CREB1/ADRA1A/RARB/VGLL4/PPARA/TBX2/TSC1/CTDP1/NEBL/ATG5/VEGFA/NEBL/SORBS2/PDLIM5/TTN/PDLIM5/PDLIM5/NRG1/VEGFA/PDLIM5/NDRG4/RUNX1/OBSL1/PROX1/IFT20/RARB/FGFR2/MYH6/GJC1/NRG1/ERBB4/…
GOBP_CELL_CELL_JUNCTION_ORGANIZATION	GOBP_CELL_CELL_JUNCTION_ORGANIZATION	183	0.320543	1.93347	0.00010001	0.000460642	0.000165767	17581	tags=47%, list=45%, signal=26%	JUP/ACTG1/MYO1C/NPHP1/FRMPD2/CDH15/RAB13/MYO1C/LIMS1/CLDN19/CDH13/ACTG1/GJD3/AGT/CLDN14/TJP1/CTNND1/CDH18/MARVELD2/ESAM/CLDN14/CSK/ADD1/PARD3/TJP3/ADD1/TJP1/CLDN15/CDH22/FERMT2/MICALL2/FZD5/CNTNAP1/FLNA/RAMP2/CTNNA1/MYO1C/MARVELD2/ADD1/PKN2/CLDN4/DLG1/PKN2/GJB1/VEGFA/BMP6/TBCD/VEGFA/RUNX1/PVR/KIFC3/CDH13/GJC1/ADD1/CADM2/MARVELD3/CADM2/CTNNA1/ADD1/ACE/CLDN14/GJB6/ECT2/PRTN3/CDH11/MYO1C/NF2/CDC42/J…
GOBP_CELL_CYCLE_CHECKPOINT	GOBP_CELL_CYCLE_CHECKPOINT	193	0.349828	2.12094	0.00010001	0.000460642	0.000165767	17161	tags=48%, list=44%, signal=27%	MAP3K20/RAD17/CUL4A/BCL2L1/TFDP2/BCL2L1/MAP3K20/CDK1/MDM2/MDM2/MDM2/CDK1/CNOT4/BCL2L1/FZR1/FOXO4/BCL2L1/CUL4A/ZWILCH/TFDP2/RBL2/CNOT7/NEK11/GADD45A/CUL4A/RAD17/PSMG2/MDM2/FBXO6/AURKB/PCNA/DYNC1LI1/CUL4A/FEM1B/FOXN3/CUL4A/FOXO4/AURKB/BTG2/BAX/CNOT8/UIMC1/PLAGL1/MDM4/BAX/ZNF385A/PRMT1/FBXO4/TFDP2/CNOT2/PCID2/FZR1/ATM/BRSK1/FANCD2/CDK5RAP2/STK33/IK/GADD45A/PLAGL1/HMGA2/BRIP1/TFDP1/TAOK1/MAD2L1BP/AUR…
GOBP_CELL_MATURATION	GOBP_CELL_MATURATION	140	0.325312	1.90224	0.00010001	0.000460642	0.000165767	17291	tags=45%, list=44%, signal=25%	PLD6/TAL1/SLFN14/MECP2/OPA1/FAM210B/HES5/IL15/FEM1B/HOXA5/PTBP3/LHX6/CATSPER2/RB1/ROPN1B/PABPC1L/PAEP/PTK2B/ERCC2/VSX1/ROPN1/FZD5/VSX1/REC8/RFX3/IL15/RAC3/CX3CL1/VEGFA/AURKA/MAP3K13/HOXB13/MAP3K13/TCP11/PPARG/BTK/CATSPERD/VEGFA/NPPC/ELSPBP1/PTK2B/PPARG/PDE3A/ZBTB7A/RFX3/TCP11/DLD/DLD/SLC26A6/ZBTB7A/CDC25B/EPHA8/OPA1/PTK2B/SIRT2/LHX6/MECP2/B4GALT5/CDKN1A/CDC25B/IQCF1/SPTBN4/TMEM79/ADGRB3/RET/MAP3K…
GOBP_CELL_RECOGNITION	GOBP_CELL_RECOGNITION	145	0.31208	1.83309	0.00010001	0.000460642	0.000165767	18761	tags=48%, list=48%, signal=25%	ALDOA/CD36/BSG/ADAM32/CD36/VDAC2/CD36/CD36/ZP4/BSG/CD36/CCT4/FOLR3/C4BPB/ACR/CD36/CATSPER2/EFNB3/FCN2/CD36/PAEP/CNR1/CD36/TEX101/ZP3/BSG/C4BPA/DLG1/NCAM2/CRTAM/FEZF2/CATSPERD/ALDOA/C4BPB/VDAC2/TCP1/ADGRB1/FEZF2/CCT3/CCT8/ZP3/C4BPB/FETUB/ROBO3/SFTPA1/EPHB2/COLEC12/CRP/CD81/NCAM2/FUT3/CCT8/C4BPB/CD9/CCT3/MYPN/CCT4/HSPA1L/JMJD6/FOLR1/FUT3/FUT3/NTM/ROBO2/CCT8/CLEC7A/PALLD/ZAN/CNTNAP2/MYO18A/ADGRB1/PA…
GOBP_CELLULAR_MODIFIED_AMINO_ACID_METABOLIC_PROCESS	GOBP_CELLULAR_MODIFIED_AMINO_ACID_METABOLIC_PROCESS	177	0.329076	1.97659	0.00010001	0.000460642	0.000165767	20613	tags=57%, list=53%, signal=27%	NAT8/MBOAT2/SHMT1/CLIC2/NFE2L2/SERINC5/CKMT1A/HAGH/GCLC/ARL6IP5/PLA2G4E/PLA1A/GGT6/CLIC5/MBOAT2/SLC27A1/GCLC/DIO1/MGST2/MBOAT2/SLC19A1/DIO1/GSTZ1/PARK7/MTHFD1L/GSR/GAMT/SERINC2/GCLM/SLCO1C1/IYD/PANK2/TPO/ATIC/GSR/CGA/CHAC1/GGTLC1/SULT1B1/SARDH/PLA2G4F/SERINC1/DIO1/FPGS/HAGH/MTHFR/DUOXA1/BHMT2/PLA2G1B/PLA2G2A/AHCY/GSR/FOXE1/TPO/GSTT1/AHCY/GSTO1/ABHD16A/IYD/ETHE1/CHAC2/MTHFD1L/ALDH4A1/GSTA4/ALDH7A1…
GOBP_CELLULAR_RESPONSE_TO_INORGANIC_SUBSTANCE	GOBP_CELLULAR_RESPONSE_TO_INORGANIC_SUBSTANCE	194	0.29458	1.78697	0.00010001	0.000460642	0.000165767	12107	tags=33%, list=31%, signal=23%	DLG4/DDI2/ATP7A/OGG1/NFE2L2/TSPO/SUMO1/ATP7A/SLFN14/MEF2A/NSMCE3/DMTN/EIF2S1/DMTN/DDX11/DMTN/ATRX/SYT12/SNCA/P2RX4/DMTN/AKT1/SNCA/DMTN/DMTN/SYT15/DMTN/P2RX4/ATRX/CACNA1H/MAPK3/CREB1/BECN1/BECN1/UBE2D3/MAPK1/ADD1/SYT15/SUMO1/MEF2A/MAP1LC3A/CREB1/ADD1/DMTN/SYT12/FMR1/UBE2D3/KCNK3/ALAD/SYT15/SNCA/MAPK8/ADD1/SYT4/SYT1/CRK/BMP6/NQO1/UBE2D3/BNIP3/CCNA2/MAPK8/CDKN1B/MT1E/DNM2/HFE/HNRNPD/DLG2/CPNE3/CARF/…
GOBP_CELLULAR_RESPONSE_TO_RADIATION	GOBP_CELLULAR_RESPONSE_TO_RADIATION	177	0.406304	2.44047	0.00010001	0.000460642	0.000165767	19437	tags=55%, list=50%, signal=28%	MAP3K20/CALM1/ZMPSTE24/PBK/MAP3K20/MDM2/MDM2/MDM2/USP47/NSMCE3/RGR/ST20/NET1/EIF2S1/GADD45A/ADIRF/USP47/MDM2/HYAL3/AURKB/PCNA/SFRP1/CASP9/OPN1SW/MMP1/RGR/TIMP1/RGR/NET1/GRK1/AKT2/AURKB/BAX/BMF/NMT1/TANK/DDB1/BAX/XRCC5/PIK3R1/AKT2/BAK1/FBXO4/YY1/MME/GRK7/FMR1/TANK/ATM/STK11/BAK1/SDE2/PBK/CNGA1/WRN/RHBDD1/GRK4/GADD45A/CREBBP/TSPYL5/HMGA2/GRK4/TANK/NIPBL/BAX/POLK/BAX/DNM2/BMF/HUS1/METAP2/RHBDD1/RHNO…
GOBP_CELLULAR_RESPONSE_TO_STARVATION	GOBP_CELLULAR_RESPONSE_TO_STARVATION	144	0.399114	2.34195	0.00010001	0.000460642	0.000165767	12352	tags=42%, list=32%, signal=29%	MAX/SH3GLB1/WIPI2/LAMP2/USP33/NFE2L2/ATG14/MTMR3/EIF2S1/CPEB4/XPR1/MTMR3/GABARAPL2/CPEB4/DAP/SESN3/KLF10/SFRP1/PDK4/MTMR3/NPRL3/XPR1/USP33/SESN3/PPARA/CPEB4/BMPR2/CARTPT/FOXO3/MAPK3/FOXO3/BECN1/BECN1/NPRL2/MAPK1/ZFYVE1/RRAGC/ATF3/FOXA3/SEH1L/SEH1L/MAP1LC3A/MAX/WIPI2/AMBRA1/BRSK1/SLC2A1/WDR59/TFEB/WRN/MAPK8/EIF2AK2/PPARA/TNRC6A/STK26/ATG5/HSPA8/SH3GLB1/SH3GLB1/ATF3/MAX/FAS/WDR45B/KPTN/VPS41/DAP/MA…
GOBP_CELLULAR_RESPONSE_TO_STEROID_HORMONE_STIMULUS	GOBP_CELLULAR_RESPONSE_TO_STEROID_HORMONE_STIMULUS	183	0.396741	2.39309	0.00010001	0.000460642	0.000165767	13419	tags=40%, list=35%, signal=26%	SMYD3/NCOA4/NCOA4/NCOA4/NCOA4/KANK2/ARG1/UFM1/MT-ND3/DNAJA1/UFM1/RPS6KB1/FOXP1/FOXP1/FECH/ARG1/FOXP1/AXIN1/SMARCA4/NCOR1/FECH/DEFA1/FOXP1/NR3C1/UBA5/SFRP1/SMARCA4/ZFP36L1/SGK1/DNAJA1/CALCOCO1/TP63/RNF14/LMO3/PARK7/PPARA/RBFOX2/TRIM68/ZFP36L2/BCL2L11/TP63/UBR5/RPS6KB1/TRIP4/RNF6/SSTR3/JAK2/DDX54/RNF14/GPER1/FOXP1/SMARCA4/PAGR1/CNOT2/YWHAH/UBE3A/NCOR2/REST/REST/SGK1/RNF14/ESR1/AXIN1/PLPP1/PPARA/FOX…
GOBP_CHROMATIN_REMODELING	GOBP_CHROMATIN_REMODELING	169	0.403427	2.40977	0.00010001	0.000460642	0.000165767	18960	tags=53%, list=49%, signal=27%	RUVBL1/MTA2/TNP1/ACTR6/CENPK/PSME4/NPM2/NPM3/KAT2A/TOP1/SRCAP/SCMH1/BAZ1A/OIP5/ANP32E/ATRX/SPTY2D1/KAT2B/SMARCA4/CDKN2A/NUDT5/SMARCA4/SATB2/ITGB3BP/RNF8/TP63/CENPV/SMARCE1/ATRX/RB1/TP63/PABPC1L/NPM2/HDAC5/SUV39H2/BRDT/SMARCA4/KDM4B/SETDB2/ANP32E/KDM4E/ESR1/APOBEC1/CENPN/CENPI/TADA2A/PBRM1/HMGA2/HJURP/EZH1/HELLS/DNMT3A/BAZ2A/MIS18A/DNMT3A/RERE/KDM6A/SMARCA4/DR1/HDAC1/SMARCC2/KDM5C/ANP32E/ZNFX1/INO…
GOBP_CYTOKINESIS	GOBP_CYTOKINESIS	144	0.313951	1.84222	0.00010001	0.000460642	0.000165767	15212	tags=43%, list=39%, signal=26%	NUP62/KIF4B/CALM1/SH3GLB1/BCL2L1/BCL2L1/ANKRD53/BCL2L1/BCL2L1/SPAST/CHMP3/ACTR3/STAMBP/CHMP3/CKAP2/CHMP2A/AURKB/MYH10/CHMP3/CENPV/AURKB/CEP55/ROPN1B/RACGAP1/KIF4A/BECN1/BECN1/CALM3/CUL3/CCP110/STMN1/SETD2/KLHL21/BIRC6/RAB11FIP3/CKAP2/PKN2/SPAST/CALM2/SH3GLB1/PKN2/SH3GLB1/AURKA/PLK2/CKAP2/RAB11FIP4/KIF13A/NOX5/CETN2/ESPL1/STAMBP/RTKN/RAB11FIP3/ALKBH4/SETD2/PLK1/CDC25B/CHMP1B/ACTR2/ECT2/CDC42/BECN1…
GOBP_CYTOSKELETON_DEPENDENT_INTRACELLULAR_TRANSPORT	GOBP_CYTOSKELETON_DEPENDENT_INTRACELLULAR_TRANSPORT	178	0.376059	2.26026	0.00010001	0.000460642	0.000165767	9681	tags=33%, list=25%, signal=25%	BLOC1S6/FNBP1L/TNPO1/BLOC1S6/BLOC1S6/DYNLL1/MYO1C/PCM1/RAB6A/SPAST/OPA1/DYNLL1/RAB6A/TRAK2/IFT74/AP3S2/VAMP7/AP3D1/MYO1D/BBS12/VAMP7/KIF1B/MYO1C/KIF5B/RHOT1/TRAK1/FBXW11/RAB6A/HTT/BLOC1S2/IFT74/MYO15A/MYO15A/KLC3/PCM1/KIF4A/COPG2/PCM1/NDE1/PAFAH1B1/SSX2IP/PCM1/MYO1B/STK11/UBB/WASL/MAPT/TTC21B/MAPT/DYNC2LI1/TRAK1/MYO1C/VAMP7/KIF1A/MYO6/AP3S1/SYT4/KIF17/IFT122/HSPA8/SPAST/TRIP11/FBXW11/RHOT1/TUBA1A…
GOBP_CYTOSOLIC_TRANSPORT	GOBP_CYTOSOLIC_TRANSPORT	148	0.373362	2.19861	0.00010001	0.000460642	0.000165767	7397	tags=26%, list=19%, signal=22%	ARFIP1/SNX16/UBE2O/TBC1D23/RAB6A/RAB6A/VTI1B/CHMP3/RAB5A/SPAG9/PIP4K2A/MYO1D/CHMP3/VPS26A/KIF1B/TBC1D23/KIF5B/RAB6A/PIP4K2A/AP4M1/SNX3/CCDC91/USP7/CLTC/VPS13A/GBF1/VPS13A/RAB5A/RAB9A/CHMP3/VPS26A/MTMR2/CCDC91/USP7/VPS54/SNX2/MAPK3/BAIAP3/WASHC2C/SNX6/BECN1/STX16/BECN1/MAPK1/SNF8/SORT1/CORO1A/VPS26B/SPAG9/TBC1D5/ARL1/PIKFYVE/GOSR2/GOSR2/STX16/FLNA/SNX6/KIF1A/PIKFYVE/SYT4/RAB7A/VPS29/SNX3/SNF8/VPS2…
GOBP_DEVELOPMENT_OF_PRIMARY_SEXUAL_CHARACTERISTICS	GOBP_DEVELOPMENT_OF_PRIMARY_SEXUAL_CHARACTERISTICS	188	0.293181	1.77339	0.00010001	0.000460642	0.000165767	11991	tags=36%, list=31%, signal=25%	NCOA4/NCOA4/NCOA1/NCOA4/NCOA4/MEA1/EIF2B4/YBX3/WDR48/CSDE1/LHFPL2/CSDE1/CSDE1/CSDE1/CSDE1/CSDE1/WDR48/RAB13/HYAL3/ATRX/YBX3/HMGB2/SFRP1/MGST1/TEX11/ARID4A/NUDT1/BAX/ATRX/TESC/HSD17B4/BCL2L11/GDF9/EIF2S2/BAX/LEP/UBE3A/ATM/UBB/ESR1/GDF9/WDR48/FLNA/NUP107/CTNNA1/GDF9/ZP3/NCOA1/REC8/SPO11/CRKL/EIF2S2/BRIP1/VEGFA/NRIP1/CBX2/NCOA1/ING2/DACH1/ZFP42/ADGRG1/UBE3A/BAX/EIF2S2/BAX/NKX3-1/VEGFA/UBB/MGST1/UBE3…
GOBP_DNA_BIOSYNTHETIC_PROCESS	GOBP_DNA_BIOSYNTHETIC_PROCESS	178	0.33775	2.03	0.00010001	0.000460642	0.000165767	18953	tags=53%, list=49%, signal=27%	DCP2/HSP90AA1/POLI/HSP90AB1/LOX/HNRNPA2B1/DCP2/UBA52/HSP90AB1/NPLOC4/POT1/TK2/TNKS/HNRNPA2B1/UBA52/HSP90AA1/AURKB/UBA52/PCNA/RPA1/USP10/PCLAF/CCT4/RPA1/HSP90AB1/AURKB/DNAJC2/BMPR2/MAPK3/SH2B1/DNAJC2/XRCC5/MAPK1/FBXO4/PTK2B/TEP1/WRNIP1/HSP90AB1/POLL/MAP2K7/ATM/UBB/RCHY1/HMBOX1/PPIA/SPATA22/MAPKAPK5/WRN/MAP2K7/TERF2IP/TNKS2/POLE2/TEN1/TFDP1/DCP2/DACH1/MAP3K4/UBC/PPARG/MAPK15/POLK/UBE2L6/NPPC/UBB/PT…
GOBP_DNA_INTEGRITY_CHECKPOINT	GOBP_DNA_INTEGRITY_CHECKPOINT	144	0.369883	2.17042	0.00010001	0.000460642	0.000165767	17161	tags=49%, list=44%, signal=28%	MAP3K20/RAD17/CUL4A/TFDP2/MAP3K20/CDK1/MDM2/MDM2/MDM2/CDK1/CNOT4/FZR1/FOXO4/CUL4A/TFDP2/RBL2/CNOT7/NEK11/GADD45A/CUL4A/RAD17/MDM2/FBXO6/PCNA/CUL4A/FEM1B/FOXN3/CUL4A/FOXO4/BTG2/BAX/CNOT8/UIMC1/PLAGL1/MDM4/BAX/ZNF385A/PRMT1/FBXO4/TFDP2/CNOT2/FZR1/ATM/BRSK1/FANCD2/STK33/GADD45A/PLAGL1/HMGA2/BRIP1/TFDP1/TAOK1/AURKA/PLK2/HUS1B/FZR1/UIMC1/TAOK2/EME2/BAX/CDKN1B/CNOT3/BAX/CNOT8/CEP63/HUS1/SYF2/RHNO1/UIMC…
GOBP_DNA_PACKAGING	GOBP_DNA_PACKAGING	150	0.396885	2.34044	0.00010001	0.000460642	0.000165767	15158	tags=42%, list=39%, signal=26%	SMYD3/RUVBL1/TNP1/CENPK/PSME4/OIP5/ATRX/SPTY2D1/HMGB2/CDKN2A/ITGB3BP/RNF8/ANP32B/CENPV/ATRX/TSPYL1/NCAPH2/GPER1/AKAP8L/PAF1/NAP1L5/SETDB2/APOBEC1/SMC4/CENPN/CENPI/HMGB1/CTCF/TSPYL5/HMGA2/HJURP/EZH1/AKAP8L/HELLS/DNMT3A/HP1BP3/NAP1L4/BAZ2A/CTCF/ASF1A/MIS18A/DNMT3A/TTN/HDAC1/UBN1/ZNFX1/TRIM28/SART3/MBD2/POLE3/CENPW/MCPH1/CHD5/CHAF1A/SIRT6/CENPT/CENPO/SMC2/BAZ2A/TP53/SIRT2/NAP1L1/HMGA1/ACIN1/SET/NCAP…
GOBP_ELECTRON_TRANSPORT_CHAIN	GOBP_ELECTRON_TRANSPORT_CHAIN	156	0.368303	2.18248	0.00010001	0.000460642	0.000165767	18359	tags=55%, list=47%, signal=30%	COX7C/DEGS1/NDUFS1/CDK1/COX5A/NCF2/MT-ND3/CDK1/NDUFC1/ETFDH/DHRS3/SNCA/COX8A/NDUFC2/QDPR/SNCA/NDUFS8/SDHC/NDUFS7/PARK7/GLRX/GSR/UQCRQ/NDUFAB1/NDUFS1/COX11/PINK1/AIFM2/UQCRB/GLDC/NDUFB8/NDUFA11/ASPH/NDUFS1/COX4I1/GSR/UQCR10/SDHA/SNCA/DGUOK/NDUFA12/MT-CO3/ALDH2/P4HA2/NDUFB2/SDHC/ISCU/NDUFV3/ETFA/GSR/NDUFA7/GPX2/NDUFC2/NDUFA8/NDUFA4L2/SRD5A1/RDH16/CYB5A/COX7A2/BID/ALDH4A1/CYB5B/DLD/DLD/GPX2/NDUFA2/S…
GOBP_ENDOPLASMIC_RETICULUM_TO_GOLGI_VESICLE_MEDIATED_TRANSPORT	GOBP_ENDOPLASMIC_RETICULUM_TO_GOLGI_VESICLE_MEDIATED_TRANSPORT	191	0.407938	2.47136	0.00010001	0.000460642	0.000165767	13671	tags=44%, list=35%, signal=29%	SPTA1/ANK1/SCFD1/SEC31A/F7/BET1/TRAPPC3/ANK1/ANK1/SEC31A/ACTR1A/DYNLL1/SPTB/ANK1/SEC31A/SPAST/COPB2/DYNLL1/DCTN4/VTI1B/ANK1/SPTB/VAMP7/CAPZA2/COG1/VAMP7/SPTB/PPP6C/SPTB/LMAN1/SEC31A/DYNC1LI1/PPP6C/STX18/GBF1/GOPC/TRAPPC9/TRAPPC2L/BET1/COPB1/DYNC1LI2/COPE/ANKRD28/DCTN4/TRAPPC3/TRAPPC2/STX17/SAR1B/SEC23IP/COPG2/CNIH4/SEC31A/CUL3/TRAPPC4/ARFGAP1/CD59/USO1/SEC31A/GOLGB1/RANGRF/STX18/DCTN2/GOSR2/GOSR2…
GOBP_ENDOTHELIAL_CELL_MIGRATION	GOBP_ENDOTHELIAL_CELL_MIGRATION	195	0.319029	1.93672	0.00010001	0.000460642	0.000165767	17291	tags=44%, list=44%, signal=25%	JUP/PDCD10/SVBP/PDCD10/LPXN/HDAC9/NFE2L2/MECP2/MAP2K3/DNAJA4/RIN2/MAP2K3/FOXP1/GADD45A/FOXP1/FOXP1/PIK3CA/RAB13/PLEKHG5/P2RX4/AKT1/FOXP1/SVBP/CDH13/BCAS3/PRCP/AGT/MAP2K5/P2RX4/ADAMTS9/BMPR2/NR4A1/TEK/GLUL/PRCP/HDAC5/FGF1/PTK2B/PTK2/FOXP1/ITGB1BP1/PTEN/LGALS12/DNAJA4/BCAR1/MAP3K3/RAC1/PTK2/SP100/HMGB1/DNAJA4/LGALS8/GADD45A/FOXP1/SP100/SP100/RAC1/BMPER/VEGFA/PLK2/FAP/FOXP1/FOXP1/PPARG/PDCD6/VEGFA/G…
GOBP_ENTRY_INTO_HOST	GOBP_ENTRY_INTO_HOST	143	0.318621	1.86775	0.00010001	0.000460642	0.000165767	12746	tags=36%, list=33%, signal=24%	IFITM2/GYPA/WWP2/SLC1A5/GYPA/CDK1/BSG/HSPA1A/CDK1/TRIM10/XPR1/TRIM10/ITCH/SLC1A5/ITCH/SLC52A2/EXOC7/TRIM6/HYAL3/KPNA3/SIVA1/CTSL/SNX3/BSG/ITGB1/IFITM2/DAG1/ITGB1/XPR1/CTNND1/TFRC/EXOC7/TRIM68/EFNB3/IDE/TRIM6/CAV2/GYPA/EXOC7/PIKFYVE/NUP153/TFRC/IFITM3/PPIA/CR1/NUP153/CD55/CLEC4G/BSG/LDLR/PIKFYVE/WWP2/CD86/DAG1/EXOC7/CR2/SNX3/ZNF639/SNX3/PVR/ITGB5/TRIM5/ITGB1/CD86/IDE/LY6E/HSPA1B/EGFR/CD55/PVR/GRB2…
GOBP_FAT_CELL_DIFFERENTIATION	GOBP_FAT_CELL_DIFFERENTIATION	190	0.320048	1.93795	0.00010001	0.000460642	0.000165767	14648	tags=38%, list=38%, signal=24%	BBS7/WWTR1/CTBP2/ARL4A/ARL4A/NUDT7/ADIRF/BBS12/NUDT7/AKT1/SFRP1/CMKLR1/ZFP36L1/SOCS1/ARL4A/CREBL2/OSBPL11/BBS7/SLC2A4/AKT2/LMO3/FBXO9/FBXO9/IL11/ZFP36L2/NR4A1/CREB1/ARL4A/AKT2/ZNF385A/SORT1/GPER1/LGALS12/CREB1/LEP/SYAP1/FERMT2/ALOXE3/BBS9/ADRB2/HMGA2/TMEM64/MMP11/ALDH6A1/SDF4/NIPBL/BNIP3/INSIG1/WIF1/PPARG/CCDC3/GDF3/HDAC6/SREBF1/PPARG/RUNX1T1/SENP2/ZBTB16/ZBTB7A/HDAC6/LMO3/ZBTB7A/RETN/SIX1/SIRT2/…
GOBP_GENE_SILENCING	GOBP_GENE_SILENCING	189	0.371333	2.24749	0.00010001	0.000460642	0.000165767	13730	tags=41%, list=35%, signal=27%	NUP62/TNRC6B/FXR1/TNP1/ZMPSTE24/NUP98/UBR2/ATAD2B/UBR2/NUP98/HNRNPA2B1/MOV10L1/MECP2/SRCAP/UBR2/SCMH1/CELF1/CNOT7/MIER1/RAN/HNRNPA2B1/DPY30/NCBP2/AGO2/NCOR1/DDX6/TNRC6B/SMAD2/MIER1/TDRD12/NUP88/NCBP2/FXR1/AGO2/POU5F1/CELF1/CNOT8/NUP98/HDAC5/GIGYF2/EIF4G1/ADAR/SEH1L/SEH1L/NUP50/CNOT2/FMR1/NCOR2/NUP153/ADAR/MIER1/SND1/ESR1/EIF6/MIER1/NUP153/NUP107/HMGB1/EIF4G1/NUP35/NUP214/HELZ/MTHFR/TNRC6A/EZH1/EI…
GOBP_HORMONE_METABOLIC_PROCESS	GOBP_HORMONE_METABOLIC_PROCESS	188	0.332852	2.01335	0.00010001	0.000460642	0.000165767	21228	tags=61%, list=55%, signal=28%	ZMPSTE24/GHR/DHRS2/PNPLA4/LIPE/TSPO/AANAT/STARD3/DHRS3/CTSL/ECE1/DIO1/FURIN/RBP4/HSD17B2/DIO1/HSD17B4/CACNA1H/RBP1/IDE/SLCO1C1/HSD17B10/IYD/TPO/SCG5/ADH7/LEP/MME/ARNT/BACE2/CYP27C1/REST/REST/CGA/STARD3NL/ESR1/ARNT/HSD17B10/SULT1B1/SULT1A1/RETSAT/ECE2/DIO1/DUOXA1/SULT1A1/CLCN2/SRD5A3/CRABP2/AANAT/BMP6/PLB1/CYP2W1/CYP26B1/FOXE1/TPO/ATP1A1/ARNT/PCSK6/SRD5A1/DHRS9/RDH16/IYD/CYP26A1/IDE/ACE/DHRS2/CACN…
GOBP_IMPORT_ACROSS_PLASMA_MEMBRANE	GOBP_IMPORT_ACROSS_PLASMA_MEMBRANE	146	0.368868	2.1685	0.00010001	0.000460642	0.000165767	16921	tags=48%, list=44%, signal=27%	TRPV3/TRPV3/SLC1A5/SLC12A6/CD36/WNK1/ARL6IP5/CD36/SLC12A6/WNK1/CD36/SLC1A5/WNK1/CD36/SLC6A1/SLC31A1/SLC2A10/SLC27A1/SLC8A1/ITGB1/AKT1/SLC43A2/CD36/SLC43A2/PSEN1/SLC19A1/SLC36A4/ITGB1/CD36/AKT2/SLC43A2/SLC39A12/SLC9A6/SLC8A3/AKT2/CD36/SLC7A2/CLN8/SLC39A14/CD36/SLC2A1/ACSL5/SLC15A4/DLG1/SLC47A1/IRS2/KCNJ1/ISCU/SLC9A3/SLC12A7/ATP1A1/SLC39A14/HFE/SLC6A9/KCNJ3/ITGB1/CACNA2D1/SLC7A5/SLC7A8/SLC9A1/KCNJ3…
GOBP_IMPORT_INTO_NUCLEUS	GOBP_IMPORT_INTO_NUCLEUS	146	0.388803	2.28569	0.00010001	0.000460642	0.000165767	14566	tags=46%, list=37%, signal=29%	NUP62/TNPO1/JUP/KPNA1/NUP98/APPL2/TXNIP/CD36/NUP98/HSP90AB1/UFM1/TXNIP/HSP90AB1/UFM1/KPNA4/CD36/FAM53C/GEMIN8/NUTF2/CD36/CD36/RAN/KPNA3/AKT1/HTATIP2/RGPD3/CD36/PSEN1/NUP88/HSP90AB1/CD36/HDAC3/RPL23/NUP98/UBR5/PIK3R1/MAPK1/HTATIP2/JAK2/CD36/PKIG/HSP90AB1/LEP/NUP50/CD36/SNRPD2/NUP153/SNRPG/FLNA/NUP153/FAM53C/NUP107/NUP35/NUP214/MAVS/SNRPG/KPNB1/NUP35/TXNIP/RAB23/RPL23/RANBP2/TRIM28/PRKAG1/STAT3/CHP…
GOBP_JNK_CASCADE	GOBP_JNK_CASCADE	176	0.33728	2.02463	0.00010001	0.000460642	0.000165767	7626	tags=24%, list=20%, signal=19%	MAP2K4/MTURN/MAP3K20/TAB3/SERPINF2/MAP3K20/MAP3K7/UBA52/MAP3K7/DNAJA1/STRADB/UBE2V1/MAP3K7/TAB2/GADD45A/ITCH/PJA2/RB1CC1/SPAG9/ITCH/MAP4K5/UBE2V1/MMP8/AIDA/UBA52/UBA52/AXIN1/NCOR1/AKT1/MAP4K4/RAP2A/SFRP1/MAP2K4/MAP4K4/HIPK3/DNAJA1/TAB2/UBE2V1/HDAC3/PINK1/MECOM/MAPK8IP1/TPD52L1/HIPK3/MAP3K12/PTK2B/SPAG9/DUSP15/MAP2K7/MAP3K9/COPS5/UBB/PYCARD/MAP4K4/AXIN1/HMGB1/MAP2K7/MAPK8/GADD45A/CRKL/DUSP22/TRAF6…
GOBP_LOCOMOTORY_BEHAVIOR	GOBP_LOCOMOTORY_BEHAVIOR	150	0.315323	1.85947	0.00010001	0.000460642	0.000165767	17825	tags=49%, list=46%, signal=27%	DLG4/ZMPSTE24/CLCN3/CLCN3/TMOD1/USP2/ATP7A/TAL1/ATP7A/HEXB/NCOA2/MECP2/HPRT1/PAK6/DDHD2/OTOG/PPP3CB/NCOR1/ARRDC3/VPS13A/VPS13A/CHRNA3/PARK7/CLN6/ID2/EFNB3/GAD1/ZNF385A/PAFAH1B1/HOXB8/CLN8/PTEN/SEZ6/DAB1/TSC1/CDH23/KALRN/CXCL12/PPP3CB/FEZF2/CIART/GAA/LMX1A/FEZF2/NEGR1/NCOR1/LMX1A/CDH23/VPS13A/OXR1/PPP3CB/NTSR1/INPP5F/ALDH1A3/MECP2/APOE/CLCN3/BTBD9/ATP1A2/SNCG/DDHD2/SPTBN4/TNR/DLG4/OXR1/ARRB2/USP2/…
GOBP_MAINTENANCE_OF_LOCATION_IN_CELL	GOBP_MAINTENANCE_OF_LOCATION_IN_CELL	188	0.310265	1.87672	0.00010001	0.000460642	0.000165767	17085	tags=46%, list=44%, signal=26%	CLIC2/CALM1/DMD/TSPO/TPCN1/FKBP1A/XCR1/AP3D1/FKBP1A/HTT/CACNA1C/CACNA1C/SNCA/HK1/SLC8A1/AKT1/VPS13A/BARD1/VPS13A/P2RY6/SNCA/HK1/PSEN1/LCN2/FKBP1B/PARK7/BAX/AKAP9/TMEM38B/TMSB4Y/PINK1/DIAPH1/TMSB15A/BAX/TMSB15B/FKBP1B/CORO1A/GPER1/CALM3/DIAPH1/PTK2B/TAPT1/LACRT/SUPT7L/SP100/HK1/NOL3/RANGAP1/SNCA/FTL/DMD/SP100/SP100/ATG5/BARD1/DIAPH1/TWF2/CALM2/HK1/CX3CL1/ANK2/ATP7B/INSIG1/SKP1/CXCL10/BAX/BAX/JPH4/…
GOBP_MEMBRANE_FUSION	GOBP_MEMBRANE_FUSION	153	0.32993	1.94978	0.00010001	0.000460642	0.000165767	20769	tags=61%, list=53%, signal=29%	BET1/SNAP47/OPA1/VTI1B/CHMP3/VAMP7/HUWE1/PIP4K2A/CHMP3/VAMP7/RAB13/KIF5B/PIP4K2A/CTSL/SNCA/STX18/SNCA/FOLR3/BET1/CHMP3/GNAI3/AKT2/SAMD9/ANXA2/NAPG/ROPN1B/STX17/RAB34/DNM3/NSFL1C/SAMD9/STX16/CAV2/AKT2/OTOF/CORO1A/USO1/NKD2/STX18/PIKFYVE/GOSR2/GOSR2/STX16/PPIA/SNCA/VAMP7/PIKFYVE/OTOF/SYT4/RAB7A/USO1/SNAP47/SYT1/VAMP2/RABEP1/DNM1/VPS41/USO1/VAPA/DNM2/DCSTAMP/VPS39/NOX5/CHP1/DYSF/TMEM95/STXBP1/SOX30/…
GOBP_MEMBRANE_LIPID_METABOLIC_PROCESS	GOBP_MEMBRANE_LIPID_METABOLIC_PROCESS	197	0.366133	2.22516	0.00010001	0.000460642	0.000165767	15793	tags=46%, list=41%, signal=28%	GBGT1/PIGX/ENPP2/ASAH1/DEGS1/SERINC5/HEXB/PGAP3/PPP2CA/ELOVL6/MGST2/PLPP2/ABCA8/ESYT3/CLN6/BAX/PIGQ/NAAA/ELOVL6/HACD4/SERINC2/BAX/ST3GAL1/CLN8/HACD2/SIRT3/STS/ALOXE3/GBA2/TECR/MPPE1/ESYT2/PLPP1/NEU2/PIGF/SERINC1/ST8SIA2/P2RX1/PDXDC1/CERS3/ALDH3B1/DPM3/GBGT1/ASAH2B/PGAP2/BAX/PGAP2/PDXDC1/ALDH3A2/VAPA/ST3GAL2/BAX/ELOVL5/PIGP/SGMS1/ELOVL7/ST3GAL2/PGAP3/PIGB/SIRT3/PGAP2/PRKCD/NEU4/PSAPL1/PIGO/ASAH1/B…
GOBP_MITOTIC_CELL_CYCLE_CHECKPOINT	GOBP_MITOTIC_CELL_CYCLE_CHECKPOINT	150	0.380171	2.24188	0.00010001	0.000460642	0.000165767	17060	tags=49%, list=44%, signal=28%	MAP3K20/RAD17/BCL2L1/TFDP2/BCL2L1/MAP3K20/CDK1/MDM2/MDM2/MDM2/CDK1/CNOT4/BCL2L1/FOXO4/BCL2L1/ZWILCH/TFDP2/RBL2/CNOT7/NEK11/GADD45A/RAD17/PSMG2/MDM2/AURKB/PCNA/DYNC1LI1/FOXN3/FOXO4/AURKB/BTG2/BAX/CNOT8/PLAGL1/MDM4/BAX/ZNF385A/PRMT1/TFDP2/CNOT2/PCID2/ATM/BRSK1/FANCD2/CDK5RAP2/STK33/IK/GADD45A/PLAGL1/HMGA2/TFDP1/TAOK1/MAD2L1BP/AURKA/PLK2/HUS1B/TAOK2/EME2/BAX/CDKN1B/CNOT3/CDC20/BAX/ANAPC15/CNOT8/HUS1…
GOBP_MITOTIC_SISTER_CHROMATID_SEGREGATION	GOBP_MITOTIC_SISTER_CHROMATID_SEGREGATION	150	0.363211	2.14187	0.00010001	0.000460642	0.000165767	6724	tags=23%, list=17%, signal=19%	NUP62/KIF4B/CDC27/ANAPC11/CENPK/NSMCE2/CDC27/DLGAP5/ANAPC11/ANKRD53/CDC27/NAA50/CDC26/TNKS/RAN/PSMG2/CHMP2A/AURKB/ATRX/DYNC1LI1/CDC27/CDC16/DSN1/NSMCE2/AURKB/ATRX/RB1/RAD21/NCAPH2/NAA50/RACGAP1/KIF4A/NEK6/PDS5A/NSMCE2/BECN1/BECN1/ANAPC11/CUL3/SEH1L/SEH1L/AKAP8L/PCID2/DCTN2/ATM/CDK5RAP2/CDC16/SMC4/IK/SGO1/REC8/SGO2/AKAP8L/CDC16/MAD2L1BP/CDC16/NEK6/KNSTRN/NIPBL/TTN/KPNB1/CDC20/NUDC/ANAPC15/ESPL1/CD…
GOBP_MONOCARBOXYLIC_ACID_BIOSYNTHETIC_PROCESS	GOBP_MONOCARBOXYLIC_ACID_BIOSYNTHETIC_PROCESS	191	0.30452	1.84483	0.00010001	0.000460642	0.000165767	21812	tags=60%, list=56%, signal=26%	DEGS1/PNPLA8/PRKAB2/ACSS1/APOC3/ACACA/ACSM3/PKM/PKM/OSBPL9/PNPLA8/ELOVL6/PNPLA8/PDK4/PNPLA8/PARK7/LTA4H/ACLY/ELOVL6/HSD17B4/HACD4/GAMT/NDUFAB1/RBP1/APOC3/OLAH/QKI/HSD17B10/ACSS1/ALOX15B/HACD2/LIAS/EIF6/ALOXE3/HSD17B10/TECR/ACSBG1/PLA2G4F/FADS2/PLA2G1B/APOA5/WDTC1/PKM/INSIG1/ASAH2B/ACSM3/ACOT4/CYP7B1/ELOVL5/OSBPL7/PROX1/DHRS9/ELOVL7/PRKAG1/ACADVL/HPGD/OSBPL1A/ADIPOR1/SCP2/CYP27A1/QKI/ALDH1A3/ABHD3…
GOBP_MONOVALENT_INORGANIC_CATION_HOMEOSTASIS	GOBP_MONOVALENT_INORGANIC_CATION_HOMEOSTASIS	143	0.314674	1.84461	0.00010001	0.000460642	0.000165767	11589	tags=32%, list=30%, signal=23%	ATP6V0A1/NEDD4L/PDK2/SPX/NEDD4L/CLCN3/SLC4A1/SLC12A6/CLCN3/NEDD4L/NEDD4L/SLC4A2/CA2/DMXL1/SLC12A6/NEDD4L/SLC8A1/PDK4/OXT/ATP6V0D2/ATP6V1C1/AGT/CLN6/DMXL1/MAPK3/SLC9A6/MAPK1/ATP6V0A1/CYP4F2/UBE3A/CA7/ATP6V1F/C7/SLC4A9/ATP6V1E1/PDK2/RAB7A/KCNMA1/SLC9A3/SLC4A7/CYP4A11/SLC12A7/TCIRG1/UBE3A/ATP1A1/SLC4A7/TMPRSS3/UBE3A/CHP1/UMOD/CYP4F12/SLC26A6/SLC9A1/ATP6V1E1/SLC12A9/GNAI2/DMXL1/CLCN3/SLC12A9/ATP6V1E2…
GOBP_MULTICELLULAR_ORGANISMAL_SIGNALING	GOBP_MULTICELLULAR_ORGANISMAL_SIGNALING	178	0.307192	1.84634	0.00010001	0.000460642	0.000165767	24544	tags=64%, list=63%, signal=24%	JUP/CALM1/ZMPSTE24/MEF2A/CACNA1C/CACNA1C/SLC8A1/P2RX4/CLDN19/FKBP1B/GJD3/CACNA1G/AGT/P2RX4/CARTPT/CACNA1H/AKAP9/CACNA1S/SLC8A3/FKBP1B/GPER1/PAFAH1B1/CALM3/MEF2A/ASPH/FMR1/RANGRF/NFASC/CACNB3/KCNK3/CNTNAP1/FLNA/FXYD4/FXYD3/KCNMB2/P2RX1/CALM2/KCNE1/ANK2/CACNB2/BIN1/ATP1A1/SCN3B/NPPC/SCN1A/SCN8A/CACNA1G/KCNJ3/GJC1/SCN10A/CACNA2D1/SCN4A/BIN1/GPR35/SLC9A1/BIN1/CACNA1H/KCNJ3/BIN1/CACNG7/JUP/BIN1/CACNG7…
GOBP_MUSCLE_CELL_DEVELOPMENT	GOBP_MUSCLE_CELL_DEVELOPMENT	144	0.321269	1.88516	0.00010001	0.000460642	0.000165767	17719	tags=46%, list=46%, signal=25%	MAP2K4/SMYD3/ZMPSTE24/PDLIM5/LDB3/PDLIM5/DMD/TMOD1/LOX/HDAC9/MEF2A/TPM1/ACTA1/TPM1/TPM1/TPM1/SLC8A1/NFATC2/MAP2K4/TPM1/PPARA/WFIKKN2/ADRA1A/ENG/CAV2/SORBS2/MEF2A/YY1/NFATC2/RAMP2/ADRA1A/DMD/PPARA/CTDP1/NEBL/ATG5/VEGFA/NEBL/ANK2/SORBS2/BIN1/PDLIM5/TTN/PDLIM5/PDLIM5/VEGFA/PDLIM5/FLNC/OBSL1/PROX1/LDB3/MYH6/DYSF/BIN1/NFATC4/BIN1/SIX1/BIN1/PDLIM5/GATA4/BIN1/KRT19/MAML1/PRKAR1A/P2RX2/MYH11/PDLIM5/SMO/M…
GOBP_MYELOID_LEUKOCYTE_DIFFERENTIATION	GOBP_MYELOID_LEUKOCYTE_DIFFERENTIATION	190	0.289754	1.75451	0.00010001	0.000460642	0.000165767	17405	tags=43%, list=45%, signal=24%	GNAS/CUL4A/GNAS/TAL1/DHRS2/CD109/CUL4A/CA2/EIF2AK1/FOXP1/TSPAN2/FOXP1/CUL4A/FOXP1/TREM2/IL15/CUL4A/EIF2AK1/FOXP1/UBD/GPC3/KLF10/MITF/SFRP1/ZFP36L1/CUL4A/PSEN1/IL20/ANXA2/TFRC/RB1/CARTPT/TESC/IL25/SLC9B2/INPP5D/CREB1/PIK3R1/FOXP1/TYROBP/CREB1/RARA/GNAS/TFRC/CSF1/MITF/OSTM1/FOXP1/IL15/SRP54/TRAF6/TMEM64/VEGFA/LEF1/FOXP1/FOXP1/TCIRG1/PPARG/IREB2/VEGFA/RUNX1/DCSTAMP/PPARG/TESC/SIGLEC15/DHRS2/C1QC/PRT…
GOBP_MYELOID_LEUKOCYTE_MIGRATION	GOBP_MYELOID_LEUKOCYTE_MIGRATION	195	0.295715	1.79518	0.00010001	0.000460642	0.000165767	9705	tags=24%, list=25%, signal=18%	CKLF/CXCL5/CKLF/FCER1G/FCER1G/CKLF/BSG/MPP1/CCL26/CX3CR1/S100A14/TNFSF18/MPP1/C5/TREM2/UMODL1/P2RX4/BSG/MPP1/GBF1/CMKLR1/CCL24/PDE4B/PDE4B/P2RX4/CKLF/MAPK3/MAPK1/CCL18/CX3CR1/PTK2B/CCL24/PTK2/TRIM55/TRIM55/RAC1/PTK2/PIKFYVE/IL17RC/PDE4B/CSF1/PPIA/GP2/IL1R1/CCL1/HMGB1/HRH1/BSG/CKLF/PIKFYVE/TRIM55/IL17RC/SRP54/PLA2G1B/CHGA/MPP1/IL6R/CX3CL1/RAC1/VEGFA/CXCL12/ANO6/CXCL10/CD99/VEGFA/RPS19/IL17RC/PDGFD…
GOBP_NEGATIVE_REGULATION_OF_CELL_DEVELOPMENT	GOBP_NEGATIVE_REGULATION_OF_CELL_DEVELOPMENT	152	0.305288	1.80337	0.00010001	0.000460642	0.000165767	17891	tags=46%, list=46%, signal=25%	APPL2/CORO1C/TSPO/PCM1/DMTN/DMTN/TRAK2/HES5/DMTN/DLX1/DMTN/RUFY3/KANK1/RNF10/PSEN1/DMTN/DMTN/DMTN/PCM1/EFNB3/RNF6/PCM1/PAEP/ITGB1BP1/PTEN/SEMA6B/YWHAH/DMTN/REST/REST/PCM1/RNF10/DAAM2/SEMA4D/PAX6/DAB1/CTNNA1/LDLR/DLX2/RAPGEF2/VEGFA/FGF13/FBLN1/SEMA4D/VEGFA/NPPC/FGF13/IDH2/PCM1/CORO1C/RUFY3/SEMA4A/NFATC4/CTNNA1/PAX6/APPL2/TP53/TSPO/SIRT2/DAAM2/EPHB2/ARHGDIA/MAP2/PTN/TSPO/APPL2/MCF2/NFATC4/TNR/TP53/…
GOBP_NEGATIVE_REGULATION_OF_CELL_GROWTH	GOBP_NEGATIVE_REGULATION_OF_CELL_GROWTH	166	0.293557	1.75093	0.00010001	0.000460642	0.000165767	25610	tags=66%, list=66%, signal=23%	CAPRIN2/HSPA1A/EI24/ST20/SH3BP4/SPAG9/PPP2CA/DDX3X/SMARCA4/CDKN2A/SFRP1/SMARCA4/CAPRIN2/PPARA/RB1/BMPR2/FHL1/GDF9/OSGIN2/VGLL4/RNF6/YY1/SEMA6B/SMARCA4/SPAG9/GNG4/STK11/IP6K2/GDF9/SEMA4D/GDF9/ST7L/VGLL4/PPARA/DACT3/ST7L/CTDP1/FGF13/HNF4A/PPP1R9B/HNF4A/SMARCA4/PPARG/CDKN1B/DDX3X/SEMA4D/OSTN/DCSTAMP/MUL1/FGF13/PPARG/NDRG3/ACVR1B/ADIPOR1/JADE1/SEMA4A/JADE1/HSPA1B/APBB1/TP53/PSRC1/CAPRIN2/VGLL4/SLIT3/…
GOBP_NEGATIVE_REGULATION_OF_DNA_BINDING_TRANSCRIPTION_FACTOR_ACTIVITY	GOBP_NEGATIVE_REGULATION_OF_DNA_BINDING_TRANSCRIPTION_FACTOR_ACTIVITY	142	0.327556	1.91874	0.00010001	0.000460642	0.000165767	14385	tags=38%, list=37%, signal=24%	MTURN/WWP2/SUMO1/TAX1BP1/COMMD6/TAX1BP1/RWDD3/ITCH/CAT/ITCH/TAX1BP1/DAP/USP7/CDKN2A/ERBIN/NFKBIL1/CMKLR1/TFDP3/MAP2K5/USP7/RB1/G3BP2/ID2/ERBIN/ERBIN/SUMO1/TAX1BP1/LRRC14/TRIM37/SP100/ESR1/PTCH1/NFKBIL1/PYCARD/BTRC/FLNA/NFKBIB/PELI1/TCEAL7/G3BP2/WWP2/SP100/SP100/DAP/ERBIN/ERBIN/BRMS1/BTRC/ADGRG3/PROX1/SP100/HEYL/CHP1/PHB2/RWDD3/SUMO1/IRAK1/TRIM37/EOMES/PIM1/TAF1/HMOX1/ITCH/MAP2K5/PAXIP1/CYLD/ITCH/…
GOBP_NEGATIVE_REGULATION_OF_MAPK_CASCADE	GOBP_NEGATIVE_REGULATION_OF_MAPK_CASCADE	152	0.331497	1.95819	0.00010001	0.000460642	0.000165767	16172	tags=41%, list=42%, signal=24%	NUP62/RANBP9/PBK/TNIP1/DNAJA1/ITCH/ITCH/AIDA/PPP2CA/NCOR1/AKT1/SFRP1/DAG1/HIPK3/DNAJA1/LMO3/AGT/DUSP5/NLRP6/HDAC3/PINK1/MECOM/MAPK8IP1/HIPK3/CSK/ATF3/GPER1/PEBP1/ITGB1BP1/VRK3/PTEN/TNIP1/SIRT3/PPIA/INPP5K/PBK/FOXM1/EIF3A/DLG1/DAG1/ABCA7/DUSP18/ATF3/INPP5K/FBLN1/AMBP/ZMYND11/VRK3/PDCD4/NDRG2/FOXM1/PTPN6/SIRT3/PRKCD/MARVELD3/LMO3/NCOR1/PIK3CB/NF2/SPRED3/SPRY1/INPP5K/EPHB2/NDRG2/FLCN/ITCH/KLHL31/APO…
GOBP_NEGATIVE_REGULATION_OF_WNT_SIGNALING_PATHWAY	GOBP_NEGATIVE_REGULATION_OF_WNT_SIGNALING_PATHWAY	192	0.341945	2.07197	0.00010001	0.000460642	0.000165767	16282	tags=49%, list=42%, signal=29%	SCYL2/SCYL2/WWTR1/PSME4/GRB10/MLLT3/PSMC5/IGFBP6/CSNK1A1/AXIN1/MESP1/NXN/KREMEN2/GPC3/PSMD1/SFRP1/BARX1/PSMD5/PSMD8/PSMD1/CTNND1/PSMA5/VGLL4/CUL3/NKD2/STK11/NKD1/PSMC6/TLE2/DVL1/TLE6/AXIN1/AMFR/PSMD1/VGLL4/APC2/DACT3/PSMA6/TLE4/TMEM64/TLE6/CSNK1A1L/DVL2/PSMD4/TSKU/AMFR/RNF43/PSMD9/PSMD5/WIF1/HDAC1/PSMB2/PSMD6/TAX1BP3/PSMB5/PSMD13/CITED1/PSME3/JADE1/FUZ/NFATC4/SOX30/JADE1/APCDD1L/PSMD2/PSMB7/PSMD2…
GOBP_NEUROTRANSMITTER_SECRETION	GOBP_NEUROTRANSMITTER_SECRETION	145	0.335785	1.97233	0.00010001	0.000460642	0.000165767	19332	tags=52%, list=50%, signal=26%	BLOC1S6/CALM1/BLOC1S6/SNAP47/BLOC1S6/CTBP2/RAP1B/CADPS/RAB5A/STXBP3/NAPB/RHOT1/SYT12/SNCA/SYN2/SNCA/RAB5A/PSEN1/CHRNA3/SV2A/ASIC1/NAAA/RAP1B/BAIAP3/ADRA1A/GAD1/OTOF/RAP1B/PPFIA4/GPER1/CALM3/CNR1/STXBP5L/SYT12/FMR1/BRSK1/LIN7C/PNKD/STXBP5L/DVL1/SNCA/ADRA1A/OTOF/NRXN2/SYT4/P2RX1/HSPA8/SNAP47/SYT1/SLC18A3/RHOT1/VAMP2/SYP/CACNB2/CHRNA5/RHOT1/ASIC1/SLC32A1/PTPRN2/DOC2A/RAP1B/STXBP1/SYT2/RAP1A/HSPA8/BA…
GOBP_NEUROTRANSMITTER_TRANSPORT	GOBP_NEUROTRANSMITTER_TRANSPORT	196	0.337937	2.05256	0.00010001	0.000460642	0.000165767	19332	tags=52%, list=50%, signal=26%	BLOC1S6/CALM1/BLOC1S6/SNAP47/BLOC1S6/CTBP2/RAP1B/CADPS/RAB5A/SLC6A1/STXBP3/NAPB/RHOT1/SYT12/SNCA/SLC38A1/ITGB1/SYN2/SNCA/RAB5A/PSEN1/ITGB1/CHRNA3/PARK7/SV2A/ASIC1/NAAA/SV2C/GLUL/RAP1B/BAIAP3/ADRA1A/GAD1/SLC6A2/OTOF/RAP1B/PPFIA4/GPER1/CALM3/CNR1/CLN8/STXBP5L/SYT12/FMR1/BRSK1/SLC6A16/LIN7C/PNKD/STXBP5L/DVL1/SNCA/ADRA1A/OTOF/NRXN2/SYT4/P2RX1/HSPA8/SNAP47/SYT1/SLC18A3/RHOT1/VAMP2/SYP/CACNB2/CHRNA5/SL…
GOBP_NON_CANONICAL_WNT_SIGNALING_PATHWAY	GOBP_NON_CANONICAL_WNT_SIGNALING_PATHWAY	145	0.330289	1.94004	0.00010001	0.000460642	0.000165767	15979	tags=47%, list=41%, signal=28%	TNRC6B/CALM1/FZD8/PSME4/MAP3K7/AP2B1/MAP3K7/MLLT3/MAP3K7/PSMC5/AGO2/PPP3CB/CLTC/GPC3/PSMD1/SFRP1/TNRC6B/PSMD5/PSMD8/PSMD1/AGO2/PSMA5/AP2B1/GRHL3/RAC1/DAAM2/NKD1/FZD5/PTK7/PSMC6/GPC4/DVL1/PTK7/PSMD1/TNRC6A/PSMA6/AP2M1/RAC1/DVL2/LEF1/PSMD4/AP2M1/PPP3CB/PSMD9/AP2M1/PSMD5/VANGL1/PSMB2/PSMD6/PSMB5/PSMD13/VANGL2/PSME3/GNG2/PSMD2/PSMB7/PSMD2/PSMD13/CDC42/PPP3CB/GNB1/DAAM2/AP2M1/PSMD4/LEF1/IFT80/PSMD6/PS…
GOBP_NOTCH_SIGNALING_PATHWAY	GOBP_NOTCH_SIGNALING_PATHWAY	162	0.379381	2.25616	0.00010001	0.000460642	0.000165767	11704	tags=39%, list=30%, signal=27%	PBX1/IL6ST/WWP2/PDCD10/IL6ST/DLGAP5/PDCD10/PBX1/PBX1/IL6ST/RFNG/IFT74/ITCH/IL6ST/ITCH/IL6ST/NOTCH3/EPN2/HES5/BMP2K/MESP1/BMP2K/YBX1/KAT2B/DLX1/AKT1/IFT74/RITA1/BMP2K/MAML3/PSEN1/TSPAN5/ELF3/TP63/MESP2/GSX2/TP63/YBX1/SORBS2/ITGB1BP1/EPN2/MIB2/STAT1/SNW1/CHAC1/MIB1/RITA1/WWC1/NKAP/SNW1/MAML3/TSPAN15/PSEN2/WWP2/DLX2/EPN2/CREBBP/TBX2/ZMIZ1/LLGL2/EGFL7/PBX1/LLGL2/PBX1/SORBS2/EGFL7/HES7/STAT3/STAT1/HEY…
GOBP_NUCLEAR_TRANSCRIBED_MRNA_CATABOLIC_PROCESS	GOBP_NUCLEAR_TRANSCRIBED_MRNA_CATABOLIC_PROCESS	194	0.418937	2.54135	0.00010001	0.000460642	0.000165767	12644	tags=44%, list=33%, signal=30%	RPS29/RPS21/RPL28/RPS5/TNRC6B/DCP2/SMG7/CNOT4/EXOSC5/DCP2/UBA52/CSDE1/RPS5/RPS20/CSDE1/GSPT1/HBS1L/RC3H2/CSDE1/CNOT7/CSDE1/CSDE1/CSDE1/SECISBP2/GSPT1/THRAP3/LSM1/PPP2CA/UBA52/MAGOH/UBA52/RPS20/NCBP2/SMG7/AGO2/CTIF/DDX6/HBS1L/NANOS2/RPL28/ZFP36L1/TNRC6B/RPL35/RC3H1/GSPT1/SMG7/SMG7/SMG7/RPL27/RPS14/SECISBP2/PAN2/NCBP2/CASC3/SECISBP2/BTG2/CTIF/WDR61/ZFP36L2/AGO2/UPF2/RBM8A/CNOT8/RPL39/RPL23/UPF2/SSB…
[truncated: 4,421 more rows]
