# Supplementary material for: METTL16 participates in haemoglobin H disease through m6A modification
Source: PLoS One. 2024 Aug 1;19(8):e0306043. doi: 10.1371/journal.pone.0306043 (PMC11293636; doi:10.1371/journal.pone.0306043)
Supplement: S8 File — (XLSX) [file pone.0306043.s008.xlsx]

## Sheet: Sheet 1
ID	Description	setSize	enrichmentScore	NES	pvalue	p.adjust	qvalues	rank	leading_edge	core_enrichment
GOCC_ACTIN_BASED_CELL_PROJECTION	GOCC_ACTIN_BASED_CELL_PROJECTION	198	0.334964	2.03723	9.999e-05	0.000373212	0.000115974	17429	tags=43%, list=45%, signal=24%	ESPN/ADCY6/FXR1/TTYH1/DMD/ATP7A/MPP1/ATP7A/MYO1C/CA2/VAMP7/ACTA1/MYO1D/VAMP7/MYO1C/MPP1/RUFY3/ITGB1/MPP1/DAG1/MYO15A/PLEKHG6/MYO15A/ITGB1/PDGFA/ADCY6/FXR1/TEK/CD302/FXR2/FMR1/MYO1B/NFASC/LOXHD1/TENM2/SPATA13/ARF6/MYO1C/VAMP7/ATP6V1E1/DMD/PCDH15/MYO6/MTTP/VEZT/DAG1/CDH23/PLS1/TWF2/TRIOBP/MPP1/TMC1/CD302/FGF13/KPTN/SLC4A7/PPP1R9B/ELMOD3/SLC4A7/ESPN/ELMOD3/MYO1B/CD44/FGF13/IFT20/MUC20/SLC27A4/RUFY3/…
GOCC_ACTIN_CYTOSKELETON	GOCC_ACTIN_CYTOSKELETON	459	0.326798	2.12702	9.999e-05	0.000373212	0.000115974	18910	tags=50%, list=49%, signal=26%	SPTA1/ITSN1/GAS2L3/ALDOA/ESPN/JUP/ZNF74/PDLIM5/LDB3/ACTG1/PDLIM5/TMOD1/LPXN/CORO1C/ACTR1A/MYO1C/SPTB/NPM3/TNNC1/DMTN/DCTN4/ACACA/PDLIM2/DMTN/CTTN/TPM1/ACTR3/ITSN1/RAB5A/LAD1/SPTB/ACTA1/CAPZA2/TAF5/TPM1/CD2AP/NOTCH3/PDLIM3/MYO1D/TPM1/MYO1C/CDC42EP4/CLIC5/MYH10/SPTB/DMTN/SPTB/TPM1/SNCA/WASF2/KAT2B/DMTN/ADD2/ZNF74/MYL12A/SNCA/MYO15A/RAB5A/DMTN/TPM1/MYO15A/DMTN/ACTG1/DMTN/DCTN4/TNNC1/GAS2L3/TJP1/BMF/…
GOCC_ANCHORING_JUNCTION	GOCC_ANCHORING_JUNCTION	761	0.351606	2.35344	9.999e-05	0.000373212	0.000115974	16131	tags=43%, list=41%, signal=27%	RPS29/DCAF6/DCAF6/DCAF6/YES1/TJAP1/TNS1/JUP/RPS5/TSPAN4/PDLIM5/LDB3/ACTG1/PDLIM5/DMD/L1CAM/LPXN/CORO1C/BSG/USP33/DCAF6/HSPA1A/TSPAN33/SLC4A2/YBX3/RPS5/RAP1B/NPHP1/EVPL/FRMPD2/DCTN4/DCAF6/PDLIM2/TNS1/CTTN/ACTR3/TJAP1/CAT/CD2AP/PDLIM3/PIK3CA/RAB13/CDC42EP4/AQP3/EIF4G2/STARD8/HSPG2/PLEKHG5/LIMS1/YBX3/WASF2/SLC8A1/PPP1CB/CLDN19/TSPAN9/BSG/ITGB1/AKT1/DDX6/CLTC/G3BP1/MAP4K4/OPALIN/ERBIN/DAG1/GNA12/TNK2…
GOCC_APICAL_PART_OF_CELL	GOCC_APICAL_PART_OF_CELL	374	0.332902	2.13917	9.999e-05	0.000373212	0.000115974	13575	tags=34%, list=35%, signal=23%	SLC6A19/SLC16A1/GNAS/GNAS/SVBP/ATP7A/CD36/HSP90AB1/ABCC4/SLC4A2/ATP7A/ABCC4/PCM1/HSP90AB1/CA2/CD36/CD36/SLC25A27/CD36/STXBP3/CD300LG/OTOG/CLIC5/RAB18/CTSL/ABCC4/UMODL1/SLC38A1/CLCN5/MGST1/CD36/PSEN1/ATP6V0D2/SVBP/ATP6V1C1/SLC19A1/CLCN5/HSP90AB1/CD36/SLC9A3R2/TJP1/SLC16A3/BMPR2/PCM1/MARVELD2/SLC9B2/TEK/UPK1A/ABCC4/SLC44A4/RAB18/SORBS2/PCM1/CD36/PARD3/PTEN/HSP90AB1/SLC39A14/TJP1/GNAS/CD36/CYP4F2/RA…
GOCC_APICAL_PLASMA_MEMBRANE	GOCC_APICAL_PLASMA_MEMBRANE	317	0.322779	2.04791	9.999e-05	0.000373212	0.000115974	20039	tags=51%, list=52%, signal=25%	SLC6A19/SLC16A1/GNAS/GNAS/ATP7A/CD36/HSP90AB1/ABCC4/SLC4A2/ATP7A/ABCC4/HSP90AB1/CD36/CD36/CD36/STXBP3/CD300LG/OTOG/CLIC5/RAB18/CTSL/ABCC4/UMODL1/SLC38A1/CD36/PSEN1/ATP6V0D2/SLC19A1/HSP90AB1/CD36/SLC9A3R2/SLC16A3/BMPR2/MARVELD2/SLC9B2/TEK/UPK1A/ABCC4/SLC44A4/RAB18/SORBS2/CD36/PARD3/PTEN/HSP90AB1/SLC39A14/GNAS/CD36/CYP4F2/RAB18/CACNB3/SLC2A1/MGAM/GP2/PARD3B/TMEM114/PLPP1/AJAP1/SLC22A18/MARVELD2/ATP…
GOCC_AXON	GOCC_AXON	567	0.331062	2.18258	9.999e-05	0.000373212	0.000115974	19700	tags=50%, list=51%, signal=26%	SPTA1/MAP2K4/BLOC1S6/ANK1/DLG4/GDPD5/CALM1/FXR1/HSP90AA1/PNOC/CLCN3/ANK1/CLCN3/L1CAM/ANK1/LRRC7/HSP90AB1/BLOC1S6/BSG/BLOC1S6/ROGDI/DYNLL1/ANK1/HSP90AB1/CA2/SPAST/OPA1/DYNLL1/CPEB4/NRN1L/TRAK2/ANK1/CTTN/UHMK1/AP3S2/TENM3/BDNF/RAB5A/CD2AP/SLC6A1/EXOC7/AP3D1/ZC3H14/MYO1D/LSM1/CPEB4/USP9X/UHMK1/KIF1B/ABR/USP9X/HSP90AA1/KIF5B/TRAK1/FBXW11/EIF4G2/HTT/FKBP4/PLEKHG5/SNCA/SLC8A1/P2RX4/RUFY3/BLOC1S2/BSG/LR…
GOCC_BASAL_PART_OF_CELL	GOCC_BASAL_PART_OF_CELL	246	0.380997	2.36643	9.999e-05	0.000373212	0.000115974	17336	tags=52%, list=45%, signal=29%	ANK1/SLC16A1/RHBG/SLC14A1/SLC1A5/SLC4A1/ANK1/SLC12A6/SLC14A1/ATP7A/ANK1/LRRC7/HSP90AB1/LEPR/ABCC4/BSG/EPB41/SLC4A2/ATP7A/MYO1C/ANK1/LEPR/ABCC4/HSP90AB1/CA2/DLG3/FRMPD2/ANK1/EPB41/SLC12A6/SLC1A5/SLC16A12/STXBP3/CD300LG/MYO1D/LEPR/LEPR/OSCP1/EPB41/MYO1C/AQP3/ABCC4/SLC27A1/EPB41/SLC14A1/WASF2/SLC40A1/SLC38A1/CLDN19/BSG/ERBIN/CDH16/SLC19A1/ABCA8/EPB41/HSP90AB1/PRCP/ANXA2/TJP1/TFRC/SLC16A3/BMPR2/MARVE…
GOCC_BASOLATERAL_PLASMA_MEMBRANE	GOCC_BASOLATERAL_PLASMA_MEMBRANE	205	0.384073	2.34567	9.999e-05	0.000373212	0.000115974	17336	tags=52%, list=45%, signal=29%	ANK1/SLC16A1/RHBG/SLC14A1/SLC4A1/ANK1/SLC12A6/SLC14A1/ATP7A/ANK1/LRRC7/HSP90AB1/LEPR/ABCC4/BSG/EPB41/SLC4A2/ATP7A/ANK1/LEPR/ABCC4/HSP90AB1/CA2/DLG3/FRMPD2/ANK1/EPB41/SLC12A6/SLC16A12/STXBP3/CD300LG/MYO1D/LEPR/LEPR/EPB41/AQP3/ABCC4/EPB41/SLC14A1/WASF2/SLC40A1/SLC38A1/CLDN19/BSG/ERBIN/CDH16/SLC19A1/ABCA8/EPB41/HSP90AB1/ANXA2/TJP1/TFRC/SLC16A3/MARVELD2/SLC9B2/TEK/ABCC10/WASF2/ERBIN/EPB41/IDE/SLCO1C1…
GOCC_CATALYTIC_COMPLEX	GOCC_CATALYTIC_COMPLEX	1284	0.330082	2.25981	9.999e-05	0.000373212	0.000115974	14751	tags=40%, list=38%, signal=27%	DCAF6/PCGF5/DCAF6/PDK2/MAX/DCAF6/UBR3/F7/GNAS/TXNL1/CDC27/WWP2/CUL4A/RUVBL1/RANBP9/GNAS/MTA2/ANAPC11/SAP130/CALM1/ACTR6/DCUN1D1/NSMCE2/CDC27/BCCIP/FEM1A/UBR2/GID4/MED30/NDUFS1/GCSH/PSME4/CDK1/MAP3K7/TAL1/UBR2/SHOC2/ANAPC11/PRKAB2/USP33/HDAC9/CAB39/HNRNPA2B1/CDC27/PPP2R5C/NCF2/DCAF6/USP47/MT-ND3/CDK1/FBXL4/DYNLL1/UBR3/PPP4R2/NAA50/DERL1/FZR1/EXOSC5/KAT2A/NSMCE3/MAP3K7/CUL4A/PAFAH1B2/SRCAP/UBR2/UBE…
GOCC_CATION_CHANNEL_COMPLEX	GOCC_CATION_CHANNEL_COMPLEX	192	0.308679	1.87147	9.999e-05	0.000373212	0.000115974	24292	tags=71%, list=62%, signal=27%	DLG4/CALM1/SUMO1/CCDC51/CTTN/FKBP1A/FKBP1A/CACNA1C/CACNA1C/KCNQ2/PDE4B/PDE4B/FKBP1B/CACNA1G/CATSPER2/CACNA1H/AKAP9/CACNA1S/KCNAB2/FKBP1B/CALM3/PTK2B/SUMO1/CACNB3/GRIN1/ABHD6/PDE4B/KCNC3/CTTN/KCNMB2/GRIA3/CALM2/KCNG3/VAMP2/KCNMA1/KCNE1/KCNJ1/KCNV2/CACNB2/MICU2/KCNQ5/CATSPERD/SCN3B/SCN1A/PTK2B/DLG2/SCN8A/CACNA1G/GRIA3/KCNJ3/SCN10A/CACNA2D1/SCN4A/SUMO1/CACNA1H/GRIK3/KCNJ3/KCNS1/CACNG7/PTK2B/CACNG7/T…
GOCC_CELL_BODY	GOCC_CELL_BODY	504	0.314395	2.0587	9.999e-05	0.000373212	0.000115974	17192	tags=44%, list=44%, signal=25%	MAP2K4/IL6ST/ITSN1/RPL28/STAU1/IL6ST/FXR1/HSP90AA1/PNOC/ATP7A/ARG1/L1CAM/HSP90AB1/USP33/ROGDI/GLRX5/ATP7A/IL6ST/HSP90AB1/TOP1/VTI1B/DPYSL5/TRAK2/CX3CR1/ITSN1/RAB5A/IL6ST/ACTA1/IL6ST/SLC25A27/ARG1/SLC6A1/TTLL7/SERPINI1/MYO1D/LSM1/LPAR1/HSP90AA1/STAU1/SLC31A1/FBXW11/FKBP4/CACNA1C/CACNA1C/SNCA/SLC8A1/SLC38A1/DENND1A/P2RX4/RUFY3/G3BP1/RPL28/SNCA/RAB5A/MAP2K4/PSEN1/CCT4/KCNN3/HSP90AB1/USP33/CHRNA3/PAR…
GOCC_CELL_CELL_JUNCTION	GOCC_CELL_CELL_JUNCTION	435	0.327723	2.12583	9.999e-05	0.000373212	0.000115974	16289	tags=44%, list=42%, signal=26%	TJAP1/JUP/PDLIM5/LDB3/ACTG1/PDLIM5/TSPAN33/YBX3/RAP1B/NPHP1/EVPL/FRMPD2/PDLIM2/ACTR3/TJAP1/CD2AP/PDLIM3/PIK3CA/RAB13/CDC42EP4/AQP3/EIF4G2/PLEKHG5/LIMS1/YBX3/WASF2/SLC8A1/CLDN19/AKT1/DDX6/OPALIN/DAG1/TNK2/NCK1/ACTG1/GJD3/ANXA2/PARK7/SV2A/CLDN14/TJP1/CTNND1/ILDR1/CDCA3/NCK1/CDH18/BMPR2/MARVELD2/CDCA3/ESAM/TEK/WASF2/PAK4/RAP1B/CLDN14/MYADM/PIK3R1/CSK/RAP1B/ADD1/CORO1A/PARD3/TJP3/SSX2IP/ADD1/TJP1/CLD…
GOCC_CELL_CORTEX	GOCC_CELL_CORTEX	264	0.3731	2.33243	9.999e-05	0.000373212	0.000115974	17604	tags=49%, list=45%, signal=27%	SPTA1/DLG4/FNBP1L/SLC4A1/TMOD1/CORO1C/MPP1/CTBP2/EPB41/ACTR1A/SPTB/DMTN/TRIP10/DCTN4/DMTN/CTTN/EPB41/CRIP2/GYPC/SPTB/CAPZA2/EXOC7/MELK/MYO1D/CLTA/EPB41/MPP1/FRYL/CLIC5/TRAK1/MYH10/SPTB/DMTN/SPTB/EPB41/SNCA/DMTN/GYPC/MPP1/SNCA/PSEN1/DMTN/EPB41/DMTN/AKT2/DMTN/DCTN4/FRYL/GLRX3/MAPRE1/CTNND1/EXOC7/CD302/EPB41/GAD1/MYADM/LANCL2/EPB41/AKT2/CORO1A/FGF1/PAFAH1B1/PTK2B/PARD3/PTK2/ASPH/EXOC7/EEF1A1/CLTB/ME…
GOCC_CELL_LEADING_EDGE	GOCC_CELL_LEADING_EDGE	385	0.321469	2.06964	9.999e-05	0.000373212	0.000115974	18910	tags=49%, list=49%, signal=26%	ANK1/ITSN1/CLCN3/APPL2/ANK1/CLCN3/ATP7A/ANK1/CORO1C/RAB3IP/ATP7A/MYO1C/ANK1/PDE4A/ANK1/CTTN/TPM1/GABRA6/ACTR3/ITSN1/RAB5A/VAMP7/ACTA1/TPM1/CD2AP/PLCE1/MYO1D/PIK3CA/TPM1/FGD1/VAMP7/RAB13/MYO1C/MYH10/DDX3X/SRGAP2/TPM1/PLEKHG5/WASF2/RUFY3/ITGB1/AKT1/KANK1/GBF1/DAG1/RAB5A/TPM1/ITGB1/BCAS3/INPP5E/AKT2/CTNND1/TESC/WASF2/SNX2/DIAPH1/MYADM/NCKAP1/AKT2/SRGAP2/SORBS2/ALS2/CORO1A/GPER1/PAFAH1B1/DIAPH1/PTK2B…
GOCC_CELL_PROJECTION_MEMBRANE	GOCC_CELL_PROJECTION_MEMBRANE	307	0.316619	2.00374	9.999e-05	0.000373212	0.000115974	22587	tags=61%, list=58%, signal=26%	SLC6A19/ANK1/TTYH1/BBS7/CYBRD1/CLCN3/APPL2/ANK1/CLCN3/DMD/ATP7A/ANK1/CORO1C/ITLN1/CD36/HSP90AB1/ATP7A/MYO1C/ANK1/PDE4A/HSP90AB1/DMTN/DMTN/CD36/IQCE/ANK1/TPM1/GABRA6/CD36/TPM1/CD36/DHRS3/MYO1D/TPM1/MYO1C/DMTN/TPM1/DMTN/ITGB1/KANK1/PRCD/GNA12/CD36/DMTN/TPM1/SLC19A1/ITGB1/HSP90AB1/CD36/DMTN/BBS7/AKT2/DMTN/MAPRE1/TESC/DIAPH1/NCKAP1/SSTR3/AKT2/CD36/GPER1/DIAPH1/EPS8L3/HSP90AB1/MPP2/EEF1A1/CLTB/CD36/DM…
GOCC_CELL_SUBSTRATE_JUNCTION	GOCC_CELL_SUBSTRATE_JUNCTION	406	0.37337	2.41171	9.999e-05	0.000373212	0.000115974	16054	tags=42%, list=41%, signal=26%	RPS29/DCAF6/DCAF6/DCAF6/YES1/TNS1/JUP/RPS5/TSPAN4/ACTG1/DMD/L1CAM/LPXN/CORO1C/BSG/USP33/DCAF6/HSPA1A/SLC4A2/RPS5/DCTN4/DCAF6/TNS1/CTTN/ACTR3/CAT/STARD8/HSPG2/LIMS1/PPP1CB/TSPAN9/BSG/ITGB1/CLTC/G3BP1/MAP4K4/ERBIN/DAG1/GNA12/RRAS2/MAP4K4/CDH13/RPL27/RPS14/ITGB1/INPP5E/ACTG1/SLC9A3R2/USP33/DCTN4/ARHGAP22/MAPRE1/CNN1/DIXDC1/TEK/TNS1/PPP1CB/RPL23/ERBIN/FHL1/MAPK3/KRAS/PAK4/ERBIN/STX16/ENG/NCKAP1/CAV2/…
GOCC_CELL_SURFACE	GOCC_CELL_SURFACE	722	0.273593	1.82614	9.999e-05	0.000373212	0.000115974	19278	tags=45%, list=50%, signal=24%	IL6ST/TNS1/ACHE/IL6ST/TREML1/ENTPD6/CLCN3/SERPINF2/FCER1G/GHR/CLCN3/DMD/FCER1G/L1CAM/NLGN4Y/CD36/LEPR/ABCC4/CD109/TSPAN33/IL6ST/LEPR/ABCC4/PLVAP/ACHE/CD36/RC3H2/RPS6KB1/TNS1/XCR1/CLDND1/CX3CR1/IL6ST/CD36/IL6ST/CD36/SLC6A1/NOTCH3/LEPR/LEPR/LPAR1/TNFSF18/CD8B/RSPO2/HLA-DMA/ABCC4/ECE1/UMODL1/IL15/SLC38A1/PRLR/ITGB1/GPC3/SFRP1/HLA-F/DAG1/FURIN/ISLR2/HILPDA/CD36/PSEN1/FOLR3/LILRB2/ABCG1/CDH13/ITGB1/CD…
GOCC_CENTROSOME	GOCC_CENTROSOME	559	0.354572	2.33561	9.999e-05	0.000373212	0.000115974	13988	tags=39%, list=36%, signal=26%	NUP62/SLC16A1/POC1B/PCGF5/CDC27/NEK1/MZT2A/CALM1/BBS7/BCL2L1/NEK1/CDC27/BCCIP/BCL2L1/DLGAP5/USP2/CAPRIN2/CDK1/LRRC7/MPP1/USP33/NFE2L2/SERINC5/CDC27/HSPA1A/CDK1/ACTR1A/DYNLL1/PPP4R2/BCL2L1/GLE1/KAT2A/PCM1/BCL2L1/CEP76/MECP2/SPAST/ZNF322/DYNLL1/CEP57L1/DCTN4/NEK11/IFT74/DDX11/PPP4R2/SPAG9/DDHD2/TNKS/ZNF322/CD2AP/SKA3/EXOC7/CEP57/CKAP2/CSNK1A1/RAP1GAP2/MPP1/DYRK3/KIF5B/PRKACB/AURKB/PCNA/HEPACAM2/FBX…
GOCC_CHROMATIN	GOCC_CHROMATIN	993	0.3055	2.07052	9.999e-05	0.000373212	0.000115974	22155	tags=58%, list=57%, signal=26%	PBX1/MAX/THAP5/RFX7/RUVBL1/NCOA1/MTA2/SAP130/MEIS2/TNP1/ACTR6/KLF1/TFDP2/CUX1/UBR2/MEIS3/TAL1/UBR2/PBX1/NFE2L2/PBX1/SCRT2/SOX6/NPM2/EXOSC5/CREM/MEF2A/MXI1/FOXO4/SOX6/NCOA2/TBX5/MECP2/KLF7/SRCAP/UBR2/TFDP2/RBL2/FOXP1/BAZ1A/PBX3/DDX11/PRDM10/OIP5/TEAD2/FOXP1/HSF4/FANK1/ATF1/TAF5/IRX1/FOXP1/MXI1/RAN/HES5/CUX1/CHMP2A/ANP32E/E2F2/PCNA/MESP1/YY1AP1/ATRX/ADNP/NFAT5/NR1I2/HOXD8/DLX1/SMARCA4/NCOR1/DDX6/FO…
GOCC_CHROMOSOMAL_REGION	GOCC_CHROMOSOMAL_REGION	301	0.356593	2.25438	9.999e-05	0.000373212	0.000115974	15495	tags=43%, list=40%, signal=27%	RAD17/RECQL4/CENPK/NUP98/NSMCE2/FBXO28/CDK1/NUP98/MCM4/HNRNPA2B1/PPP2R5C/CDK1/DYNLL1/NSMCE3/ZWILCH/DYNLL1/DCTN4/POT1/OIP5/TNKS/RAD17/SKA3/HNRNPA2B1/CSNK1A1/PPP2CA/AURKB/PCNA/FBXW11/THOC7/ATRX/RPA1/DPY30/DYNC1LI1/PPP1CB/KAT2B/PPP2R5C/NSMCE4A/STAG2/DSN1/NSMCE2/PSEN1/ITGB3BP/RNF8/SUMO3/SPC24/DYNC1LI2/RPA1/CENPV/AURKB/DCTN4/KANSL1/SPC24/ATRX/PPP1CB/RAD21/IKZF1/STAG2/NUP98/ATF7/PDS5A/DDB1/NSMCE2/SSB/X…
GOCC_CHROMOSOME	GOCC_CHROMOSOME	1504	0.313289	2.15704	9.999e-05	0.000373212	0.000115974	16692	tags=43%, list=43%, signal=27%	NEIL3/PBX1/PCGF5/MAX/THAP5/RAD17/RFX7/BOP1/BIRC2/RECQL4/RUVBL1/NCOA1/MTA2/SAP130/MEIS2/TNP1/ACTR6/KLF1/CENPK/NUP98/TFDP2/NSMCE2/DDI2/CUX1/UBR2/MEIS3/FBXO28/CDK1/TAL1/UBR2/NUP98/BIRC2/MCM4/NOL8/PBX1/NFE2L2/PBX1/HNRNPA2B1/PPP2R5C/SCRT2/CDK1/DYNLL1/SOX6/NPM2/EXOSC5/CREM/MEF2A/MXI1/FOXO4/SOX6/KAT2A/NCOA2/TBX5/TOP1/NSMCE3/NOL8/MECP2/KLF7/ZWILCH/SRCAP/UBR2/MLLT3/DYNLL1/TFDP2/DCTN4/POT1/RBL2/FOXP1/BAZ1A…
GOCC_CILIUM	GOCC_CILIUM	541	0.29743	1.95526	9.999e-05	0.000373212	0.000115974	13605	tags=36%, list=35%, signal=24%	POC1B/MOK/IQCA1/MOK/TMEM107/MOK/UBXN10/ADCY6/TNPO1/MOK/BBS7/IQUB/TTLL11/BSG/TTC25/DYNLL1/CD52/TBATA/GLE1/PCM1/RGR/ATG14/NPHP1/DYNLL1/ARMC9/SORD/BBOF1/IQCE/TMEM218/IFT74/TCTN1/FANK1/DHRS3/TTLL7/CDK20/PKM/BBS12/CSNK1A1/PKM/KIF5B/PRKACB/HYAL3/TTC25/BSG/AKT1/DDX6/IFT74/VPS13A/PRCD/VPS13A/OPN1SW/TMEM80/RGR/CCDC40/NEK4/PSEN1/GLE1/CDKL1/TMEM138/RGR/GRK1/BBS7/INPP5E/SPATA6L/CATSPER2/ARMC9/MAPRE1/ADCY6/CE…
GOCC_COATED_VESICLE	GOCC_COATED_VESICLE	272	0.337421	2.1148	9.999e-05	0.000373212	0.000115974	15338	tags=44%, list=39%, signal=27%	SEC31A/SCYL2/SCYL2/SNAP91/ATP7A/AP2B1/SEC31A/ACTR1A/ATP7A/SEC31A/COPB2/VTI1B/SH3BP4/RAB5A/VAMP7/DDHD2/AP1B1/CLTA/EPN2/VAMP7/RAB13/AP1B1/LMAN1/AP1B1/ECE1/SEC31A/DENND1A/SNX3/CLTC/HLA-F/GOPC/FURIN/RAB5A/TNK2/COPB1/COPE/SLC2A4/TFRC/STX17/SAR1B/SEC23IP/AP2B1/GAD1/COPG2/SYNRG/CNIH4/SORT1/SEC31A/CLTB/CD59/USO1/FCHO1/TBC1D5/SEC31A/EPN2/GOSR2/GOSR2/NRGN/FZD5/TFRC/TYRP1/SEC24B/SGIP1/DVL1/COPA/VAMP7/CHRM2/…
GOCC_COLLAGEN_CONTAINING_EXTRACELLULAR_MATRIX	GOCC_COLLAGEN_CONTAINING_EXTRACELLULAR_MATRIX	368	0.283238	1.81795	9.999e-05	0.000373212	0.000115974	14905	tags=38%, list=38%, signal=24%	KNG1/A1BG/P3H2/F7/ACHE/SERPINF2/L1CAM/ACHE/APOC3/SPP2/COL4A6/SERPINB6/LAD1/CLC/MMP8/ACAN/PKM/MEGF9/PKM/CTSL/LMAN1/HSPG2/SERPINB6/COL4A6/DEFA1/RBP3/GPC3/SFRP1/ERBIN/DAG1/VTN/TIMP1/CDH13/AHSG/COL6A3/ANXA2/AGT/OGN/ADAMTS9/ERBIN/APOC3/ERBIN/ACAN/FCN2/WNT8A/CRELD1/GPC4/LEFTY2/LAMA3/ZP3/SERPINB6/DLG1/DAG1/CTSD/SERPINA3/EGFL7/LAMA5/FREM1/BCAM/PKM/MATN2/CXCL12/COL17A1/FBLN1/AMBP/ERBIN/ERBIN/CBLN1/PCSK6/E…
GOCC_CONDENSED_CHROMOSOME	GOCC_CONDENSED_CHROMOSOME	194	0.346425	2.10247	9.999e-05	0.000373212	0.000115974	15565	tags=45%, list=40%, signal=27%	CENPK/NSMCE2/FBXO28/NSMCE3/ZWILCH/DDX11/P3H4/SKA3/CSNK1A1/AURKB/ATRX/DYNC1LI1/BRD4/NSMCE4A/HMGB2/STAG2/DSN1/NSMCE2/ITGB3BP/TEX11/SPC24/CENPV/AURKB/KANSL1/SPC24/ATRX/RAD21/NCAPH2/STAG2/NSMCE2/NDE1/SEH1L/SEH1L/PPP1CC/SKA2/SKA2/SYCE1/RSPH1/FANCD2/RANGAP1/CENPN/P3H4/NUP107/HMGB1/SGO1/REC8/PELI1/KMT5B/L3MBTL1/CTCF/SKA2/HJURP/SGO2/CTCF/KNSTRN/HUS1B/RIF1/CLASP2/TTN/DYNC1I1/MLH1/HUS1/CENPW/DYNC1I1/CLASP1…
GOCC_CONTRACTILE_FIBER	GOCC_CONTRACTILE_FIBER	209	0.347039	2.12339	9.999e-05	0.000373212	0.000115974	17412	tags=49%, list=45%, signal=27%	ANK1/ALDOA/JUP/CALM1/FXR1/PDLIM5/LDB3/SLC4A1/ANK1/PDLIM5/DMD/TMOD1/ANK1/CORO1C/CAB39/ANK1/TNNC1/DCTN4/PDLIM2/ANK1/FKBP1A/TPM1/MTMR12/ACTA1/NBR1/TPM1/PDLIM3/TPM1/FKBP1A/CACNA1C/LMAN1/CACNA1C/TPM1/SLC8A1/KAT2B/PPP3CB/DAG1/PDE4B/PSEN1/PDE4B/ITGB1BP2/TPM1/KY/FKBP1B/DCTN4/TNNC1/GLRX3/FXR1/CACNA1S/ADRA1A/MTMR12/FKBP1B/SORBS2/MYL9/CALM3/PPP1R12A/MYH7B/FERMT2/NBR1/PDE4B/PDLIM4/SLC2A1/FLNA/ADRA1A/DMD/PSEN…
GOCC_CYTOPLASMIC_REGION	GOCC_CYTOPLASMIC_REGION	228	0.328712	2.02799	9.999e-05	0.000373212	0.000115974	20082	tags=56%, list=52%, signal=27%	MAP2K4/BLOC1S6/DLG4/BBS7/BLOC1S6/BLOC1S6/CTBP2/EPB41/TTC25/ACTR1A/DYNLL1/ATG14/SPAST/OPA1/DYNLL1/TRAK2/UHMK1/AP3S2/EPB41/AP3D1/ZC3H14/CLTA/EPB41/UHMK1/KIF1B/KIF5B/TRAK1/FBXW11/TTC25/EPB41/BLOC1S2/PQBP1/MAP2K4/CCDC40/NEK4/EPB41/BBS7/INPP5E/CTNND1/EPB41/DNHD1/KIF4A/EPB41/MAPK1/PAFAH1B1/CFAP70/CLTB/DZIP1L/FMR1/AMBRA1/INSC/DNAH2/MAPT/MAPT/ATG16L1/DYNC2LI1/RANGAP1/OPRM1/TRAK1/KIF1A/AP3S1/OPRM1/KIF17/A…
GOCC_DENDRITIC_TREE	GOCC_DENDRITIC_TREE	563	0.310777	2.04813	9.999e-05	0.000373212	0.000115974	16505	tags=44%, list=42%, signal=27%	MAP2K4/IL6ST/CPEB1/RELN/ITSN1/MAX/DLG4/GNAS/RPL28/OSBP2/STAU1/GNAS/IL6ST/FXR1/KPNA1/HSP90AA1/PNOC/OR10H5/RELN/L1CAM/HSP90AB1/ROGDI/GLRX5/IL6ST/HSP90AB1/OPA1/CPEB4/DPYSL5/TRAK2/CTTN/UHMK1/GABRA6/CX3CR1/BDNF/ITSN1/RAB5A/IL6ST/IL6ST/MARK3/CD2AP/TTLL7/ZC3H14/MYO1D/LSM1/CPEB4/LPAR1/UHMK1/KIF1B/ABR/MARK3/HSP90AA1/KIF5B/STAU1/TRAK1/HTT/CACNA1C/SRGAP2/CACNA1C/SLC8A1/DENND1A/AGO2/P2RX4/RUFY3/LYNX1/RPL28/G…
GOCC_DISTAL_AXON	GOCC_DISTAL_AXON	269	0.338397	2.11868	9.999e-05	0.000373212	0.000115974	19044	tags=50%, list=49%, signal=26%	GDPD5/CALM1/FXR1/HSP90AA1/PNOC/CLCN3/CLCN3/L1CAM/HSP90AB1/HSP90AB1/CPEB4/TRAK2/CTTN/RAB5A/EXOC7/AP3D1/CPEB4/USP9X/USP9X/HSP90AA1/KIF5B/FKBP4/SNCA/SLC8A1/P2RX4/RUFY3/SNCA/RAB5A/PSEN1/OXT/HSP90AB1/P2RX4/CTNND1/CPEB4/RNF40/EXOC7/FXR1/FXR2/PINK1/RGS10/GAD1/COPG2/MAPK8IP1/SLC8A3/ALS2/MAP3K12/GPER1/CALM3/PTK2B/PARD3/CNR1/SLC2A13/ARPC3/HSP90AB1/EXOC7/SYAP1/NMU/FMR1/DCTN2/STMN4/BRSK1/RASGRF1/GRIN1/TENM2/…
GOCC_EARLY_ENDOSOME	GOCC_EARLY_ENDOSOME	343	0.346939	2.21354	9.999e-05	0.000373212	0.000115974	10444	tags=31%, list=27%, signal=23%	RABGAP1L/TMEM9B/SNX16/RABGAP1L/CLCN3/APPL2/CLCN3/TMEM230/STAM/DERL1/APOC3/VTI1B/RABGAP1L/TRAK2/PLA2G4E/ITCH/RAB5A/ITCH/SNX20/STAMBP/MYO1D/VPS26A/CD8B/TMEM9B/HYAL3/TRAK1/HTT/TMEM230/KREMEN2/AP4M1/WASF2/USP10/SNX3/ARRDC3/RAB5B/REP15/CLCN5/HLA-F/SNX13/PLPP2/RAB5A/RNF11/PSEN1/ATP6V0D2/ZFYVE9/TMEM230/CLCN5/VPS26A/LAPTM4B/MTMR2/AKT2/CLN6/TFRC/WASF2/SNX2/APOC3/MAPK3/WASHC2C/SNX6/SLC9A6/TMEM230/AKT2/MAPK…
GOCC_ENDOCYTIC_VESICLE	GOCC_ENDOCYTIC_VESICLE	287	0.337533	2.12525	9.999e-05	0.000373212	0.000115974	12434	tags=38%, list=32%, signal=26%	ATP6V0A1/DLG4/HSP90AA1/CLCN3/APPL2/HSPH1/CLCN3/ATP7A/CD36/MDM2/AP2B1/HSPH1/LAMP2/MDM2/MDM2/NCF2/ATP7A/MYO1C/UBA52/ATG14/CD36/RAB5A/CD36/VAMP7/CD36/CD2AP/STXBP3/CLTA/LPAR1/EPN2/VAMP7/RAB13/MYO1C/CDC42EP4/MDM2/UBA52/HSP90AA1/KIF5B/UBA52/SCGB3A2/SRGAP2/PLEKHG5/SNX3/RAB5B/CLTC/HLA-F/RAB5A/CD36/STAB1/ATP6V0D2/RAB9A/CD36/HSPH1/AP2B1/RAB34/BECN1/BECN1/SRGAP2/ATP6V0A1/CORO1A/CD36/ATG12/VPS26B/CLTB/CD36/A…
GOCC_ENDOPLASMIC_RETICULUM	GOCC_ENDOPLASMIC_RETICULUM	1721	0.309516	2.14038	9.999e-05	0.000373212	0.000115974	17272	tags=46%, list=44%, signal=29%	EBPL/RPS29/RPS21/KNG1/NAT8/TXNDC12/ANK1/PIGX/SCFD1/B3GALT5/SEC31A/P3H2/F7/BET1/DLG4/PI4KB/MBOAT2/MOSPD1/OSBP2/STAU1/EMC1/TMCC2/TTYH1/ZMPSTE24/STOM/NCEH1/DEGS1/GANAB/STOM/TRAPPC3/EBPL/ANK1/ATP7A/SLC10A7/ANK1/CDK1/STOM/TMEM230/PKMYT1/UFM1/SEC31A/BSG/PNPLA8/B3GALT5/TSPO/POMT1/HSPA1A/TSPAN33/CDK1/ATP7A/EI24/DERL1/SLC39A13/ANK1/UBA52/SHISA5/BNIP3L/MAN1A1/SEC31A/DNAJA1/EMC1/RAB6A/ATG14/TMCC2/SPAST/UFM1…
GOCC_ENDOPLASMIC_RETICULUM_LUMEN	GOCC_ENDOPLASMIC_RETICULUM_LUMEN	270	0.257274	1.61135	9.999e-05	0.000373212	0.000115974	16795	tags=41%, list=43%, signal=24%	KNG1/TXNDC12/P3H2/F7/GANAB/TSPAN33/SHISA5/CST3/SPP2/COL4A6/ESD/ERLEC1/CERCAM/COL4A6/GPC3/DAG1/TSPAN5/TIMP1/AHSG/PDGFA/COL6A3/CLN6/KTN1/COLGALT2/IL12A/CANX/KTN1/NUCB1/P4HA3/KTN1/CSF1/STS/ARSJ/CERCAM/TSPAN15/MTTP/ERP29/ERLEC1/DAG1/P4HA2/PRKCSH/APOA5/COL17A1/CYP2W1/APLP2/MZB1/PTPRN2/PDGFD/SERPINH1/COLGALT2/APLP2/COL8A2/COL8A2/TOR1A/APLP2/APOA2/COL16A1/COL13A1/DBI/COL12A1/MXRA8/MXRA8/ADAMTSL1/MGAT4A/…
GOCC_ENDOSOME	GOCC_ENDOSOME	894	0.320029	2.15934	9.999e-05	0.000373212	0.000115974	17072	tags=48%, list=44%, signal=28%	RABGAP1L/ATP6V0A1/MICALL1/ITSN1/NEDD4L/GAPVD1/LEPROT/TMEM9B/PI4KB/SCYL2/SCYL2/NEDD4L/SNX16/RABGAP1L/TAB3/GAPVD1/CLCN3/APPL2/OPTN/CLCN3/ATP7A/NEDD4L/CORO1C/MAP3K7/TMEM230/NEDD4L/AP2B1/STAM/BSG/LAMP2/PLEKHB2/ATP7A/DERL1/UBA52/TPCN1/GAPVD1/WDR48/PLEKHB2/MAP3K7/SPAST/LAMTOR4/APOC3/VTI1B/STEAP3/RABGAP1L/MAP3K7/TRAK2/TAB2/PLA2G4E/ITCH/LY96/CHMP3/ITSN1/STARD3/RAB5A/VAMP7/ITCH/SNX20/NBR1/OPTN/PLEKHB2/PLE…
GOCC_ENDOSOME_MEMBRANE	GOCC_ENDOSOME_MEMBRANE	469	0.318566	2.07674	9.999e-05	0.000373212	0.000115974	12610	tags=38%, list=32%, signal=27%	ATP6V0A1/MICALL1/LEPROT/TMEM9B/SCYL2/SCYL2/SNX16/TAB3/CLCN3/APPL2/OPTN/CLCN3/CORO1C/MAP3K7/AP2B1/STAM/LAMP2/PLEKHB2/UBA52/TPCN1/PLEKHB2/MAP3K7/LAMTOR4/VTI1B/STEAP3/MAP3K7/TAB2/PLA2G4E/ITCH/LY96/CHMP3/STARD3/RAB5A/VAMP7/ITCH/SNX20/OPTN/PLEKHB2/PLEKHB2/AP3D1/CD300LG/STOML1/CHMP3/CLTA/VPS26A/VAMP7/RAB13/CD8B/UBA52/TMEM9B/CHMP2A/UBA52/HLA-DMA/OSBPL9/KREMEN2/PLEKHB2/ECE1/STOML1/SNX3/RAB5B/REP15/CLTC/V…
GOCC_ENVELOPE	GOCC_ENVELOPE	1063	0.345054	2.34557	9.999e-05	0.000373212	0.000115974	15338	tags=44%, list=39%, signal=28%	NME4/NUP62/COX7C/ITSN1/MPC1/MRPS18C/PI4KB/XPO7/MRS2/MRPS33/MPC1/SLC25A51/MPC1/CALM1/MRPS27/SH3GLB1/BCL2L1/ZMPSTE24/KPNA1/NUP98/DEGS1/ALAS2/BCL2L1/TXNIP/ARG1/NDUFS1/PLD6/NUP98/DHRS2/BCL2L13/COX5A/PNPLA8/TSPO/ROGDI/SUMO1/MT-ND3/FBXL4/BPHL/CKMT1A/MYO1C/EI24/CCDC51/BCL2L1/TXNIP/FZR1/UBA52/MRPS27/SHISA5/SH3BGRL2/GLE1/BNIP3L/PCM1/BCL2L1/SLC25A46/SPAST/OPA1/BCL2L13/FAM210B/MPC2/ATXN3/KPNA4/NME4/NDUFC1/S…
GOCC_EXOCYTIC_VESICLE	GOCC_EXOCYTIC_VESICLE	203	0.330222	2.01476	9.999e-05	0.000373212	0.000115974	22943	tags=63%, list=59%, signal=26%	DLG4/SNAP91/CALM1/BCL2L1/CLCN3/BCL2L1/CLCN3/RAB3IP/TMEM230/ROGDI/BCL2L1/BCL2L1/RAB6A/RAB6A/VTI1B/VDAC2/BDNF/RAB5A/VAMP7/CLTA/VAMP7/RAB13/KIF1B/RAB6A/SYT12/TMEM230/RAB5B/CLCN5/SYN2/NTF3/RAB5A/PDE4B/PSEN1/PDE4B/TMEM230/CLCN5/MTMR2/SYT15/SV2A/SLC9B2/SV2C/COPS4/STX16/TMEM230/OTOF/SYT15/CALM3/TRAPPC4/MFF/MME/CLTB/SYT12/SYTL4/NKD2/BRSK1/COPS5/STX16/GRIN1/PDE4B/SYT15/VAMP7/KIF1A/OTOF/SYT4/SYTL5/SYT1/RAB…
GOCC_EXTERNAL_ENCAPSULATING_STRUCTURE	GOCC_EXTERNAL_ENCAPSULATING_STRUCTURE	483	0.263316	1.72008	9.999e-05	0.000373212	0.000115974	14339	tags=35%, list=37%, signal=23%	KNG1/A1BG/P3H2/F7/ACHE/SERPINF2/ALPL/L1CAM/LOX/LRRC24/ADAMTSL3/ACHE/APOC3/SPP2/COL4A6/HAPLN2/SERPINB6/LAD1/NDNF/CLC/MMP8/ZP4/ACAN/PKM/OTOG/MEGF9/PKM/CTSL/LMAN1/HSPG2/SERPINB6/LRRC3B/COL4A6/DEFA1/RBP3/GPC3/SFRP1/ERBIN/DAG1/MMP1/VTN/TIMP1/CDH13/AHSG/OLFML2A/COL6A3/ANXA2/AGT/OGN/ADAMTS9/ERBIN/APOC3/ERBIN/ADAMTS6/ACAN/FCN2/WNT8A/FGF1/CRELD1/PHOSPHO1/GPC4/LEFTY2/LAMA3/ZP3/SERPINB6/DLG1/DAG1/CTSD/SERPI…
GOCC_EXTERNAL_SIDE_OF_PLASMA_MEMBRANE	GOCC_EXTERNAL_SIDE_OF_PLASMA_MEMBRANE	294	0.279713	1.76404	9.999e-05	0.000373212	0.000115974	17063	tags=41%, list=44%, signal=23%	IL6ST/IL6ST/CLCN3/FCER1G/GHR/CLCN3/FCER1G/CD36/LEPR/ABCC4/IL6ST/LEPR/ABCC4/CD36/XCR1/CX3CR1/IL6ST/CD36/IL6ST/CD36/LEPR/LEPR/ABCC4/ECE1/SLC38A1/PRLR/HLA-F/DAG1/CD36/FOLR3/ABCG1/CDH13/CD36/SLC2A4/LY6G6C/TFRC/GSR/CCR10/CD302/PDCD1LG2/IDE/ENG/ABCC4/CRLF2/CD36/CX3CR1/LY6G5C/CRLF1/CD59/CD36/CXCR3/BTNL8/GSR/TFRC/GPC4/IL1R1/LDLR/IL12RB1/CD22/CD86/DAG1/P2RX1/IL6R/TMC1/ABCG2/CD302/BCAM/CLPTM1/FAS/CD1E/CXCL…
GOCC_EXTRINSIC_COMPONENT_OF_MEMBRANE	GOCC_EXTRINSIC_COMPONENT_OF_MEMBRANE	274	0.329258	2.06468	9.999e-05	0.000373212	0.000115974	16572	tags=43%, list=43%, signal=25%	BLOC1S6/MICALL1/DLG4/GNAS/YES1/JUP/GNAS/SNAP91/SNX16/WIPI2/BLOC1S6/BLOC1S6/RGS6/ATG14/OPA1/RGS6/MTMR3/GOLGA3/FKBP1A/CDH15/RB1CC1/MTMR3/STYK1/GNG10/TNK1/PIK3CA/FKBP1A/AKT1/VPS13A/VPS13A/MTMR3/SOCS1/GNA12/TNK2/FOLR3/CDH13/GNAI3/ESYT3/CTNND1/RNF40/CDH18/RGS6/NAAA/GOLGA3/BCL2L11/NMT1/RACGAP1/KRAS/SOCS5/ASPSCR1/BECN1/CAV2/RGS6/RGS8/BECN1/PIK3R1/KCNAB2/ZFYVE1/ATP23/PTK2B/PTK2/UBXN6/NUCB1/GNAS/SYAP1/WIP…
GOCC_GLUTAMATERGIC_SYNAPSE	GOCC_GLUTAMATERGIC_SYNAPSE	288	0.31265	1.96905	9.999e-05	0.000373212	0.000115974	23617	tags=62%, list=61%, signal=25%	ITSN1/DLG4/STAU1/FXR1/KPNA1/CLCN3/CLCN3/NLGN4Y/AP2B1/CTBP2/CADPS/ITSN1/AP3D1/NRG3/ABR/STAU1/PPP3CB/SYN2/LRRC4B/ERBIN/DAG1/SV2A/ARHGAP22/CTNND1/FXR1/STAU1/EFNB3/AP2B1/AKAP9/DNM3/LRFN5/ERBIN/ADRA1A/ERBIN/CORO1A/JAK2/EIF4EBP1/PTK2B/PRKAR2B/CNR1/IL1RAPL1/PPP1CC/RAC1/NRGN/YWHAZ/ABHD6/PLEKHA5/LIN7C/NRG3/GPC4/BCR/FLNA/DVL1/ARF6/ADRA1A/PPP1CA/DLG1/DAG1/P2RX1/HSPA8/SYT1/SH3GL1/CHRM1/RAC1/PACSIN2/SH3GL3/PP…
GOCC_GOLGI_APPARATUS	GOCC_GOLGI_APPARATUS	1441	0.333373	2.29138	9.999e-05	0.000373212	0.000115974	16213	tags=45%, list=42%, signal=29%	DEFA4/RABGAP1L/TRIM23/GBGT1/ATP6V0A1/PCGF5/ARFIP1/SCFD1/NEDD4L/B3GALT5/SEC31A/P3H2/F7/BET1/LEPROT/PI4KB/YES1/SCYL2/TJAP1/MOSPD1/PKDCC/SCYL2/PDCD10/ACHE/NEDD4L/FAM20B/SLC35E1/SH3GLB1/TREML1/FAM20B/ENTPD6/C1GALT1/RABGAP1L/CLCN3/GANAB/CUX1/OPTN/TRAPPC3/FZD8/PDCD10/CLCN3/CHST2/C1GALT1/ATP7A/SLC10A7/NEDD4L/MS4A6A/TMEM230/CD36/PKMYT1/NEDD4L/SEC31A/BSG/B3GALT5/USP33/NFE2L2/SERINC5/SDCBP2/PPP2R5C/ATP7A/E…
GOCC_GOLGI_APPARATUS_SUBCOMPARTMENT	GOCC_GOLGI_APPARATUS_SUBCOMPARTMENT	803	0.338641	2.27357	9.999e-05	0.000373212	0.000115974	15750	tags=45%, list=41%, signal=28%	TRIM23/GBGT1/ARFIP1/SCFD1/B3GALT5/SEC31A/BET1/LEPROT/PI4KB/TJAP1/MOSPD1/PDCD10/FAM20B/SH3GLB1/FAM20B/ENTPD6/C1GALT1/CLCN3/CUX1/OPTN/TRAPPC3/PDCD10/CLCN3/CHST2/C1GALT1/ATP7A/SLC10A7/MS4A6A/TMEM230/PKMYT1/SEC31A/BSG/B3GALT5/ATP7A/SLC39A13/TBC1D23/MAN1A1/SEC31A/RAB6A/COPB2/SLC35A1/RFNG/GALNT9/GALNT13/RAB6A/GOLGA3/PJA2/PGAP3/SLC39A13/RAP1GAP/TJAP1/VAMP7/HUWE1/OPTN/TNKS/TRIM23/AP1B1/AP3D1/GABARAPL2/NO…
GOCC_INTRACELLULAR_PROTEIN_CONTAINING_COMPLEX	GOCC_INTRACELLULAR_PROTEIN_CONTAINING_COMPLEX	679	0.350654	2.33392	9.999e-05	0.000373212	0.000115974	12405	tags=37%, list=32%, signal=26%	DCAF6/PCGF5/DCAF6/DCAF6/UBR3/PRR5L/PRR5/TXNL1/CDC27/WWP2/CUL4A/RUVBL1/RANBP9/ANAPC11/DCUN1D1/CDC27/FEM1A/UBR2/TRAPPC3/GID4/MED30/RASGRP3/PSME4/MAP3K7/UBR2/HSP90AB1/ANAPC11/ELP3/PRKAB2/USP33/CDC27/PPP2R5C/DCAF6/USP47/FBXL4/UBR3/PPP4R2/CNOT4/NAA50/DERL1/FZR1/KAT2A/HSP90AB1/MAP3K7/CUL4A/UBR2/UBE2D1/UBE2V1/PPP2R1B/DCAF6/MAP3K7/CNOT7/PSMC5/NAA30/FBXL4/PPP4R2/CDC26/RANBP10/CUL4A/TAF5/UBE2V1/FBXL20/PPP2…
GOCC_INTRINSIC_COMPONENT_OF_ORGANELLE_MEMBRANE	GOCC_INTRINSIC_COMPONENT_OF_ORGANELLE_MEMBRANE	368	0.343902	2.20732	9.999e-05	0.000373212	0.000115974	19303	tags=53%, list=50%, signal=27%	MPC1/BET1/MPC1/EMC1/MPC1/ZMPSTE24/CHST2/LAMP2/DERL1/SLC39A13/CCDC51/EMC1/SLC35A1/MPC2/RFNG/FITM1/PGAP3/SLC39A13/RAB5A/VAMP7/ETFDH/MFN2/FKBP8/EMC3/FKBP8/RHBDD2/SLC25A19/SFXN1/VAMP7/RHOT1/DNAJC11/SLC39A13/ECE1/ELOVL6/P2RX4/RAB5B/HLA-F/EMC8/FURIN/RAB5A/BET1/MCUR1/FUNDC2/ESYT3/SV2A/P2RX4/VOPP1/ELOVL6/HACD4/KTN1/SV2C/COX11/IMMT/PINK1/CANX/STX16/COA1/KTN1/BAK1/MFN2/EMC3/CNR1/TAPT1/MFF/FKBP8/SEC62/HACD2…
GOCC_INTRINSIC_COMPONENT_OF_PLASMA_MEMBRANE	GOCC_INTRINSIC_COMPONENT_OF_PLASMA_MEMBRANE	1520	0.26141	1.80051	9.999e-05	0.000373212	0.000115974	24969	tags=62%, list=64%, signal=24%	SPTA1/SLC6A19/TRPV3/IL6ST/SLC16A1/TRPV3/DLG4/GYPA/BIRC2/ADCY6/TSPAN4/RHBG/IL6ST/SLC14A1/CALM1/STOM/SLC1A5/OR10H5/CLCN3/DEGS1/SLC4A1/STOM/FCER1G/GHR/SLC12A6/CLCN3/PCDHGA11/RASGRP3/SLC14A1/FCER1G/SLC10A7/GYPA/NLGN4Y/STOM/LRRC7/CD36/TSPAN10/BSG/SLC38A6/BIRC2/PCDH10/RHBDL1/NCF2/SUMO1/TSPAN33/IL6ST/SPTB/CD52/PCDHGC4/RGR/DLG3/SLC35A1/STOM/XPR1/CD36/FCGR3B/NRN1L/CTTN/TSPAN2/XCR1/FCAR/LY96/GABRA6/SLC12A6…
GOCC_LATE_ENDOSOME	GOCC_LATE_ENDOSOME	247	0.348199	2.1637	9.999e-05	0.000373212	0.000115974	16952	tags=50%, list=44%, signal=29%	MICALL1/NEDD4L/NEDD4L/SNX16/CLCN3/CLCN3/ATP7A/NEDD4L/TMEM230/NEDD4L/LAMP2/ATP7A/DERL1/WDR48/LAMTOR4/VTI1B/STEAP3/CHMP3/STARD3/VAMP7/NBR1/CD300LG/STOML1/CHMP3/NEDD4L/VAMP7/WDR48/CHMP2A/SLC31A1/HLA-DMA/OSBPL9/HTT/TMEM230/CTSL/STOML1/STOML1/OSBPL11/TMEM230/RAB9A/CHMP3/DYNC1LI2/LAPTM4B/SLC2A4/CYB561A3/ANXA2/TMEM25/LAPTM4A/IL12A/MAPK3/BAIAP3/TMEM230/VTA1/MAPK1/SNF8/PLD3/UBXN6/MAP1LC3A/SLC39A14/VTA1/VP…
GOCC_MEMBRANE_MICRODOMAIN	GOCC_MEMBRANE_MICRODOMAIN	298	0.34217	2.16153	9.999e-05	0.000373212	0.000115974	16468	tags=44%, list=42%, signal=26%	NFAM1/BIRC2/STOM/STOM/DMD/ATP7A/CORO1C/STOM/ITLN1/CD36/LIPE/BSG/LAMP2/BIRC2/ATP7A/MYO1C/PGK1/PLVAP/LAT/LAMTOR4/STOM/PPP2R1B/CD36/CDH15/RAB5A/CD36/CD36/MYO1D/STOML1/PPP2CA/MYO1C/HK1/TREM2/STOML1/BSG/ITGB1/ADD2/PGK1/DAG1/PLPP2/FURIN/STOML1/HK1/RAB5A/CD36/PSEN1/CDH13/ITGB1/BIRC2/CD36/SLC2A4/GNAI3/LAT/ANXA2/CHRNA3/PARK7/CLN6/BMPR2/TEK/MAPK3/KRAS/INPP5D/ADRA1A/MYADM/SLC6A2/CAV2/MAPK1/CSK/JAK2/CD36/PTK…
GOCC_MEMBRANE_PROTEIN_COMPLEX	GOCC_MEMBRANE_PROTEIN_COMPLEX	1049	0.307213	2.08719	9.999e-05	0.000373212	0.000115974	17871	tags=47%, list=46%, signal=27%	IL6ST/ATP6V0A1/BLOC1S6/COX7C/SEC31A/BET1/DLG4/GNAS/BIRC2/CLIC2/JUP/EMC1/GNAS/IL6ST/CALM1/TTYH1/FCER1G/DMD/FCER1G/NDUFS1/CORO1C/LRRC7/BLOC1S6/COX5A/AP2B1/SNAP47/SEC31A/BIRC2/BLOC1S6/NCF2/SUMO1/MT-ND3/TSPAN33/IL6ST/DERL1/CCDC51/SEC31A/EMC1/ATG14/LAMTOR4/DLG3/COPB2/NPLOC4/NDUFC1/VTI1B/VDAC2/CTTN/FKBP1A/AP3S2/LY96/CHMP3/GABRA6/CDH15/IL6ST/VAMP7/IL6ST/AP1B1/AP3D1/EMC3/GNG10/RHBDD2/CHMP3/PIK3CA/CLTA/EP…
GOCC_MICROTUBULE	GOCC_MICROTUBULE	386	0.328078	2.11255	9.999e-05	0.000373212	0.000115974	17967	tags=46%, list=46%, signal=25%	KIF4B/GAS2L3/KIF26A/EML1/CALM1/TTLL11/EML1/HSPH1/TUBA8/CDK1/HSPH1/CDK1/DYNLL1/TPGS2/DPYSL2/SPAST/TPGS2/DYNLL1/CEP57L1/TUBB2A/SKA3/TTLL7/CEP57/TUBB6/CKAP2/KIF1B/KIF5B/AURKB/FBXW11/FKBP4/DYNC1LI1/TPGS2/SLC8A1/CEP57/MID1/CLTC/PBXIP1/CCT4/DYNC1LI2/BCAS3/AURKB/GAS2L3/MAPRE1/TPGS2/HSPH1/HAUS3/KLC3/DNM3/RACGAP1/KIF4A/NEK6/KIF12/TUBB1/SLC8A3/KCNAB2/NDE1/PAFAH1B1/CALM3/CUL3/KIF2A/HAUS8/RMDN3/TRIM55/REEP1/…
GOCC_MICROTUBULE_CYTOSKELETON	GOCC_MICROTUBULE_CYTOSKELETON	1139	0.330421	2.2523	9.999e-05	0.000373212	0.000115974	16810	tags=44%, list=43%, signal=27%	NUP62/SLC16A1/POC1B/PCGF5/KIF4B/GAS2L3/KIF26A/EML1/YES1/CDC27/STAU1/RUVBL1/NEK1/RANBP9/MZT2A/CALM1/BBS7/BCL2L1/TTLL11/TFDP2/NEK1/CDC27/BCCIP/EML1/BCL2L1/DLGAP5/HSPH1/TUBA8/USP2/CAPRIN2/CDK1/LRRC7/ANKRD53/MPP1/HSPH1/USP33/NFE2L2/SERINC5/CDC27/EPB41/HSPA1A/CDK1/ACTR1A/DYNLL1/PPP4R2/BCL2L1/TBATA/GLE1/KAT2A/TPGS2/PCM1/BCL2L1/CEP76/DPYSL2/MECP2/DNAJA1/SPAST/ZNF322/TPGS2/DYNLL1/ARMC9/TFDP2/CEP57L1/PEA1…
GOCC_MICROTUBULE_ORGANIZING_CENTER	GOCC_MICROTUBULE_ORGANIZING_CENTER	716	0.342355	2.284	9.999e-05	0.000373212	0.000115974	13937	tags=38%, list=36%, signal=26%	NUP62/SLC16A1/POC1B/PCGF5/YES1/CDC27/RUVBL1/NEK1/MZT2A/CALM1/BBS7/BCL2L1/TTLL11/NEK1/CDC27/BCCIP/BCL2L1/DLGAP5/USP2/CAPRIN2/CDK1/LRRC7/MPP1/USP33/NFE2L2/SERINC5/CDC27/HSPA1A/CDK1/ACTR1A/DYNLL1/PPP4R2/BCL2L1/TBATA/GLE1/KAT2A/PCM1/BCL2L1/CEP76/MECP2/SPAST/ZNF322/DYNLL1/ARMC9/CEP57L1/DCTN4/BBOF1/NEK11/IFT74/DDX11/PPP4R2/SPAG9/FANK1/DDHD2/TNKS/ZNF322/CD2AP/SKA3/EXOC7/RAN/CEP57/CKAP2/CSNK1A1/TACC1/RAP…
GOCC_MITOCHONDRIAL_ENVELOPE	GOCC_MITOCHONDRIAL_ENVELOPE	671	0.339223	2.25636	9.999e-05	0.000373212	0.000115974	22556	tags=64%, list=58%, signal=28%	NME4/COX7C/MPC1/MRPS18C/PI4KB/MRS2/MRPS33/MPC1/SLC25A51/MPC1/CALM1/MRPS27/SH3GLB1/BCL2L1/DEGS1/ALAS2/BCL2L1/TXNIP/ARG1/NDUFS1/PLD6/BCL2L13/COX5A/PNPLA8/TSPO/MT-ND3/FBXL4/BPHL/CKMT1A/CCDC51/BCL2L1/TXNIP/UBA52/MRPS27/BNIP3L/BCL2L1/SLC25A46/OPA1/BCL2L13/FAM210B/MPC2/ATXN3/NME4/NDUFC1/SORD/NGRN/SPNS1/RPS6KB1/NME4/VDAC2/SLC25A26/FBXL4/BCL2L13/BCL2L13/FECH/BCL2L13/CAT/IFI27L2/LPIN1/ETFDH/NBR1/MFN2/BCL2…
GOCC_MITOCHONDRIAL_MATRIX	GOCC_MITOCHONDRIAL_MATRIX	436	0.29089	1.88709	9.999e-05	0.000373212	0.000115974	14978	tags=41%, list=39%, signal=26%	NME4/PDK2/MRPS18C/PPA2/MRPS33/MRPS27/BCL2L1/ALAS2/BCL2L1/NDUFS1/GCSH/CDK1/GLS/DHRS2/ACSS1/GLRX5/CDK1/PPA2/BCL2L1/MRPS27/PARG/BCL2L1/RIDA/HAGH/ATXN3/NME4/NME4/RPUSD3/VDAC2/MDH2/TK2/FECH/ARG2/FAHD1/ETFDH/ACSM3/AMT/ATXN3/MPG/ALAS2/MRPL52/TST/HSPE1/TOP1MT/LYRM4/PDE2A/FECH/NR3C1/AMT/GLUD1/AK4/PDK4/NDUFS8/NSUN3/NME4/ATXN3/NDUFS7/SUOX/ATAD3A/GSTZ1/PARK7/MTHFD1L/NUDT1/GSR/FOXO3/NME4/NDUFAB1/NDUFS1/CLPX/F…
GOCC_MITOCHONDRIAL_PROTEIN_CONTAINING_COMPLEX	GOCC_MITOCHONDRIAL_PROTEIN_CONTAINING_COMPLEX	221	0.302675	1.86273	9.999e-05	0.000373212	0.000115974	22914	tags=63%, list=59%, signal=26%	COX7C/PDK2/MRPS18C/MRPS33/MRPS27/NDUFS1/COX5A/MT-ND3/MRPS27/NDUFC1/MRPL52/DNAJC11/NDUFC2/NDUFS8/SDHC/NSUN3/NDUFS7/BAX/UQCRQ/NDUFAB1/NDUFS1/IMMT/CLPX/HSD17B10/UQCRB/BAX/MRPS18C/NDUFB8/NDUFA11/TOMM5/NDUFS1/COX4I1/MRPL52/MRPL30/UQCR10/SDHA/HSD17B10/CHCHD3/NDUFA12/MRPL11/PDK2/MRPL33/NDUFB2/SDHC/SDHAF4/DBT/NDUFV3/MICU2/NDUFA7/SAMM50/BAX/BAX/PDHB/NDUFC2/NDUFA8/MRPL51/NDUFA4L2/TOMM40L/CHCHD3/PDK1/MRPS16…
GOCC_MITOCHONDRION	GOCC_MITOCHONDRION	1423	0.32378	2.22473	9.999e-05	0.000373212	0.000115974	17032	tags=46%, list=44%, signal=28%	NME4/TXNRD1/COX7C/MPC1/PDK2/MRPS18C/TXNRD1/PPA2/PI4KB/MRS2/MRPS33/MPC1/SLC25A51/MPC1/MSRB2/DCTPP1/AGTPBP1/CALM1/MRPS27/SH3GLB1/BCL2L1/STOM/TFDP2/HSP90AA1/DEGS1/STOM/ALAS2/KANK2/BCL2L1/TXNIP/DLGAP5/ARG1/USP15/CAPRIN2/NDUFS1/GCSH/CDK1/PLD6/STOM/GLS/HSP90AB1/DHRS2/PNPLA4/BCL2L13/COX5A/BSG/OGG1/PNPLA8/TSPO/ACSS1/GLRX5/MT-ND3/HSPA1A/CDK1/FBXL4/BPHL/DYNLL1/CKMT1A/PPA2/CCDC51/BCL2L1/TXNIP/UBA52/MRPS27/B…
GOCC_NEURON_PROJECTION	GOCC_NEURON_PROJECTION	1205	0.321112	2.19337	9.999e-05	0.000373212	0.000115974	19536	tags=50%, list=50%, signal=27%	SPTA1/MAP2K4/IL6ST/CPEB1/BLOC1S6/ANK1/RELN/ITSN1/MAX/DLG4/GDPD5/GNAS/ESPN/RPL28/ADCY6/OSBP2/STAU1/GNAS/IL6ST/NCOA1/CALM1/FXR1/BBS7/KPNA1/HSP90AA1/PNOC/OR10H5/CLCN3/RELN/ANK1/CLCN3/DMD/ATP7A/ARG1/L1CAM/ANK1/LRRC7/HSP90AB1/BLOC1S6/BSG/MPP1/BLOC1S6/ROGDI/GLRX5/DYNLL1/ATP7A/IL6ST/MYO1C/ANK1/HSP90AB1/RGR/CA2/SPAST/NPHP1/OPA1/DYNLL1/CPEB4/RPS6KB1/DPYSL5/NRN1L/TRAK2/ANK1/CTTN/UHMK1/AP3S2/GABRA6/TENM3/CX…
GOCC_NEURON_TO_NEURON_SYNAPSE	GOCC_NEURON_TO_NEURON_SYNAPSE	323	0.298825	1.8982	9.999e-05	0.000373212	0.000115974	19936	tags=50%, list=51%, signal=25%	CPEB1/DLG4/FXR1/KPNA1/PDLIM5/PDLIM5/NLGN4Y/LRRC7/EPB41/DMTN/CPEB4/DMTN/EPB41/PJA2/VAMP7/CPEB4/EPB41/VAMP7/DMTN/SYT12/CACNA1C/SRGAP2/CACNA1C/EPB41/SLC8A1/P2RX4/DMTN/ADD2/SYN2/LRRC4B/GOPC/PDE4B/PDE4B/DMTN/EPB41/RPS14/DMTN/MTMR2/DMTN/CHRNA3/P2RX4/CTNND1/CPEB4/SLC16A3/BMPR2/FXR1/FXR2/EFNB3/DNM3/RPL23/LRFN5/EPB41/SLC8A3/EPB41/MAPK1/SRGAP2/ADD1/GPER1/PTK2B/RPL38/MPP2/ADD1/DMTN/SYT12/FMR1/NRGN/GRIN1/PDE…
GOCC_NUCLEAR_BODY	GOCC_NUCLEAR_BODY	733	0.346209	2.31262	9.999e-05	0.000373212	0.000115974	15550	tags=41%, list=40%, signal=26%	ZIC2/ATP6V0A1/MAX/SRSF9/TRIP12/TRIP12/RANBP9/SAP130/PPIH/TREML1/NUP98/ITPKC/NSMCE2/WWTR1/POLI/PSME4/LPXN/MDM2/NUP98/UBE2O/TRIP12/OGG1/MDM2/TDP2/HNRNPA2B1/MDM2/EPB41/RSRC1/SDCBP2/SUMO1/HSPA1A/FBXL4/MYO1C/BNIP3L/FOXO4/RSRC1/NCOA2/PRDM5/SRCAP/CDK12/TRIP12/ASCC2/NGRN/CNOT7/GEMIN8/EPB41/OIP5/GADD45A/FBXL4/BDNF/TRIP12/HSF4/NBR1/TNKS/THRAP3/ZMYM2/ZC3H14/HNRNPA2B1/EPB41/BMP2K/CSNK1A1/MYO1C/ATMIN/MDM2/DYR…
GOCC_NUCLEAR_CHROMOSOME	GOCC_NUCLEAR_CHROMOSOME	208	0.329369	2.01411	9.999e-05	0.000373212	0.000115974	15565	tags=41%, list=40%, signal=25%	RUVBL1/SAP130/ACTR6/CENPK/MCM4/TOP1/SRCAP/BAZ1A/P3H4/ORC6/ANP32E/PCNA/YY1AP1/ATRX/RPA1/BRD4/NCOR1/SUDS3/DSN1/SMARCAL1/TEX11/RPA1/SMARCE1/HELB/ATRX/SFR1/RAD21/REPIN1/WDHD1/MCM7/YY1/SLX1B/SYCE1/ANP32E/NFRKB/RSPH1/YY1AP1/UCHL5/P3H4/IK/REC8/PELI1/SPO11/TERF2IP/PBRM1/POLE2/HMGA2/SLX4/MCM7/HUS1B/ING2/TRIM24/BRD8/TTN/HDAC1/BRMS1/MLH1/ANP32E/YY1AP1/HUS1/EXOSC9/CSNK2A1/INO80C/POLE2/TONSL/POLE3/SMARCAD1/YY…
GOCC_NUCLEAR_ENVELOPE	GOCC_NUCLEAR_ENVELOPE	417	0.347751	2.24986	9.999e-05	0.000373212	0.000115974	15372	tags=44%, list=40%, signal=28%	NUP62/ITSN1/XPO7/BCL2L1/ZMPSTE24/KPNA1/NUP98/BCL2L1/NUP98/DHRS2/ROGDI/SUMO1/MYO1C/EI24/BCL2L1/FZR1/SHISA5/SH3BGRL2/GLE1/BNIP3L/PCM1/BCL2L1/SPAST/KPNA4/NUTF2/ITSN1/RB1CC1/LPIN1/TNKS/RAN/MYO1C/RAP1GAP2/CHMP2A/KPNA3/FBXW11/YBX1/TMEM18/P2RX4/CCAR1/SMOX/HTATIP2/ERBIN/SCRN1/RGPD3/MGST2/ABCF1/PSEN1/CCNI/GLE1/MGST3/NUP88/CENPV/CASC3/SMOX/P2RX4/TMEM176B/NUDT1/BAX/DNAJC2/TOR1AIP1/SLC16A3/PCM1/NLRP6/NR4A1/T…
GOCC_NUCLEAR_MEMBRANE	GOCC_NUCLEAR_MEMBRANE	266	0.343105	2.14631	9.999e-05	0.000373212	0.000115974	14476	tags=41%, list=37%, signal=26%	NUP62/BCL2L1/ZMPSTE24/NUP98/BCL2L1/NUP98/SUMO1/EI24/BCL2L1/FZR1/SHISA5/SH3BGRL2/GLE1/PCM1/BCL2L1/SPAST/KPNA4/NUTF2/RB1CC1/LPIN1/TNKS/RAP1GAP2/YBX1/TMEM18/P2RX4/SMOX/ERBIN/SCRN1/PSEN1/CCNI/GLE1/CENPV/CASC3/SMOX/P2RX4/TMEM176B/NUDT1/DNAJC2/TOR1AIP1/SLC16A3/PCM1/NLRP6/NR4A1/TMEM38B/ERBIN/NUP98/ADRA1A/DNAJC2/ERBIN/TOR1AIP2/YBX1/TOR1AIP2/RNF6/SORT1/PCM1/GAPDH/PAFAH1B1/SUMO1/NUP50/SMOX/FZR1/IL15RA/PCM1…
GOCC_NUCLEAR_OUTER_MEMBRANE_ENDOPLASMIC_RETICULUM_MEMBRANE_NETWORK	GOCC_NUCLEAR_OUTER_MEMBRANE_ENDOPLASMIC_RETICULUM_MEMBRANE_NETWORK	1014	0.302629	2.05341	9.999e-05	0.000373212	0.000115974	17272	tags=46%, list=44%, signal=27%	EBPL/RPS29/NUP62/NAT8/PIGX/SCFD1/SEC31A/BET1/PI4KB/MBOAT2/MOSPD1/EMC1/TMCC2/TTYH1/ZMPSTE24/NCEH1/DEGS1/EBPL/SLC10A7/CDK1/PKMYT1/SEC31A/BSG/PNPLA8/POMT1/CDK1/EI24/DERL1/UBA52/SHISA5/SEC31A/DNAJA1/EMC1/RAB6A/ATG14/TMCC2/SPAST/COPB2/ATXN3/NPLOC4/RAB6A/ARL6IP5/VTI1B/FITM1/TMCC2/FKBP1A/NUTF2/EBPL/PJA2/PGAP3/RB1CC1/STARD3/VAMP7/LPIN1/TMCC2/ATXN3/FKBP8/DHRS3/GABARAPL2/NOTCH3/EMC3/FKBP8/RSAD2/FDFT1/RHBDD…
GOCC_NUCLEAR_PROTEIN_CONTAINING_COMPLEX	GOCC_NUCLEAR_PROTEIN_CONTAINING_COMPLEX	1094	0.320299	2.17999	9.999e-05	0.000373212	0.000115974	16450	tags=43%, list=42%, signal=27%	NUP62/PBX1/PCGF5/MAX/XPO7/CDC27/BOP1/JUP/RUVBL1/MTA2/ANAPC11/SAP130/AFF1/PPIH/ACTR6/KPNA1/CENPK/NUP98/TFDP2/NXF3/CDK8/CDC27/RBM41/BCCIP/MED30/TMOD1/MAP3K7/TAL1/NUP98/HSP90AB1/ANAPC11/MCM4/HDAC9/PBX1/SMG7/PBX1/HNRNPA2B1/CDC27/SUMO1/HSPA1A/DYNLL1/MYO1C/ZMAT5/FZR1/EXOSC5/CREM/GLE1/MXI1/KAT2A/HSP90AB1/LAT/MAP3K7/SRCAP/MLLT3/CDK12/DYNLL1/TFDP2/ASCC2/POT1/MAP3K7/PSMC5/ELL2/BAZ1A/NUTF2/TEAD2/COPS2/CDC26…
GOCC_NUCLEAR_SPECK	GOCC_NUCLEAR_SPECK	372	0.350416	2.25085	9.999e-05	0.000373212	0.000115974	10437	tags=30%, list=27%, signal=22%	ATP6V0A1/SRSF9/TRIP12/TRIP12/SAP130/PPIH/TREML1/ITPKC/POLI/PSME4/LPXN/TRIP12/OGG1/RSRC1/SDCBP2/SUMO1/HSPA1A/FBXL4/BNIP3L/FOXO4/RSRC1/CDK12/TRIP12/ASCC2/CNOT7/OIP5/GADD45A/FBXL4/BDNF/TRIP12/HSF4/THRAP3/ZC3H14/BMP2K/CSNK1A1/DYRK3/MAGOH/THOC7/BMP2K/DNAJC11/IL15/TAF5L/NR3C1/DYRK3/ERBIN/BARD1/BMP2K/DYRK1A/PQBP1/MAML3/SGK1/CASC3/FOXO4/SF3A1/SLU7/ASCC2/WBP4/RBM8A/DYRK1A/SRSF2/COPS4/ERBIN/NEK6/MECOM/CIR1…
GOCC_NUCLEOLUS	GOCC_NUCLEOLUS	864	0.301234	2.02948	9.999e-05	0.000373212	0.000115974	16875	tags=43%, list=43%, signal=26%	TXNRD1/SRSF9/TXNRD1/RAD17/BOP1/ANAPC11/AGTPBP1/FXR1/MRPS27/RASL10A/S100A13/LIPA/CDK8/ZNF655/MDM2/ZNF655/CAMTA1/PKMYT1/ANAPC11/ELP3/MDM2/NOL8/TDP2/ZBTB11/MDM2/SDCBP2/SUMO1/ARL4A/MYO1C/NPM2/SPATA24/EXOSC5/MRPS27/GLE1/NPM3/MXI1/TOP1/PRDM5/NOL8/PAFAH1B2/ATXN3/APEX2/ARL4A/ACACA/RBL2/NEK11/GOLGA3/PAK6/DDX11/MOB1A/P3H4/ATXN3/RAD17/CD2AP/RSAD2/MXI1/ZNF655/ORC6/ZC3H14/RAN/CMPK1/S100A16/MYO1C/TCEA1/ZNF655/…
GOCC_ORGANELLE_INNER_MEMBRANE	GOCC_ORGANELLE_INNER_MEMBRANE	468	0.306035	1.99464	9.999e-05	0.000373212	0.000115974	22507	tags=62%, list=58%, signal=27%	NME4/COX7C/MPC1/MRPS18C/MRS2/MRPS33/MPC1/SLC25A51/MPC1/MRPS27/BCL2L1/ZMPSTE24/ALAS2/BCL2L1/NDUFS1/COX5A/MT-ND3/CKMT1A/CCDC51/BCL2L1/MRPS27/BCL2L1/OPA1/MPC2/NME4/NDUFC1/SPNS1/NME4/SLC25A26/NUTF2/FECH/ETFDH/SLC25A27/SLC25A52/RSAD2/ALAS2/SLC25A19/ALDH18A1/MRPL52/SFXN1/SLC25A35/DNAJC11/SLC27A1/P2RX4/COX8A/PDE2A/FECH/NDUFC2/UCP3/NDUFS8/SDHC/PSEN1/SLC25A37/NME4/MCUR1/NDUFS7/ATAD3A/NDUFAF3/P2RX4/TOR1AIP…
GOCC_ORGANELLE_SUBCOMPARTMENT	GOCC_ORGANELLE_SUBCOMPARTMENT	1578	0.319194	2.20119	9.999e-05	0.000373212	0.000115974	19307	tags=52%, list=50%, signal=29%	EBPL/RPS29/NAT8/TRIM23/GBGT1/PIGX/ARFIP1/SCFD1/B3GALT5/SEC31A/BET1/LEPROT/PI4KB/MBOAT2/TJAP1/MOSPD1/EMC1/TMCC2/PDCD10/FAM20B/TTYH1/SH3GLB1/ZMPSTE24/FAM20B/ENTPD6/C1GALT1/NCEH1/CLCN3/DEGS1/CUX1/OPTN/TRAPPC3/EBPL/PDCD10/CLCN3/CHST2/C1GALT1/ATP7A/SLC10A7/CDK1/MS4A6A/TMEM230/PKMYT1/SEC31A/BSG/PNPLA8/B3GALT5/POMT1/CDK1/ATP7A/EI24/DERL1/SLC39A13/UBA52/SHISA5/TBC1D23/MAN1A1/SEC31A/DNAJA1/EMC1/RAB6A/ATG1…
GOCC_OUTER_MEMBRANE	GOCC_OUTER_MEMBRANE	194	0.380388	2.30859	9.999e-05	0.000373212	0.000115974	11965	tags=38%, list=31%, signal=27%	PI4KB/SH3GLB1/BCL2L1/BCL2L1/ARG1/PLD6/TSPO/BPHL/BCL2L1/UBA52/BNIP3L/BCL2L1/SLC25A46/OPA1/FAM210B/RPS6KB1/VDAC2/NUTF2/LPIN1/MFN2/ARG1/RSAD2/UBA52/RHOT1/UBA52/DNAJC11/HK1/PDE2A/VPS13A/VPS13A/MGST1/HK1/PSEN1/FUNDC2/BAX/PPP2R2B/FOXO3/BMF/BCL2L11/IMMT/PINK1/AIFM2/FOXO3/RPS6KB1/RNF185/SLC8A3/BAX/BAK1/MFN2/RMDN3/CNR1/MIEF2/TOMM5/ARMCX6/MFF/AMBRA1/PPP1CC/HK1/UBB/BAK1/ACSL5/ACSL6/CHCHD3/RETSAT/MSTO1/MAVS/…
GOCC_PERINUCLEAR_REGION_OF_CYTOPLASM	GOCC_PERINUCLEAR_REGION_OF_CYTOPLASM	659	0.369056	2.45275	9.999e-05	0.000373212	0.000115974	16153	tags=46%, list=42%, signal=28%	ATP6V0A1/SEC31A/CDKN3/GDPD5/PI4KB/EML1/MOSPD1/OSBP2/ACHE/MEIS2/FXR1/MS4A3/STOM/S100A13/HSP90AA1/LDB3/STOM/EML1/TSTD1/OPTN/RASGRP3/USP2/ATP7A/LPXN/STOM/HSP90AB1/SNAP47/SEC31A/USP33/SERINC5/HSPA1A/ATP7A/SLC39A13/PDE4A/YBX3/PLVAP/HSP90AB1/SEC31A/SRCAP/DNAJA1/SPAST/ACHE/DMTN/SERBP1/TRIP10/STOM/VTI1B/CPEB4/DMTN/RPS6KB1/AANAT/SLC39A13/CX3CR1/BDNF/VAMP7/SPAG9/S100A14/OPTN/CD2AP/NMRAL1/CDKN3/RHBDD2/CPEB4…
GOCC_PLASMA_MEMBRANE_BOUNDED_CELL_PROJECTION_CYTOPLASM	GOCC_PLASMA_MEMBRANE_BOUNDED_CELL_PROJECTION_CYTOPLASM	189	0.323308	1.95791	9.999e-05	0.000373212	0.000115974	20082	tags=56%, list=52%, signal=27%	MAP2K4/BLOC1S6/DLG4/BBS7/BLOC1S6/BLOC1S6/TTC25/DYNLL1/ATG14/SPAST/OPA1/DYNLL1/TRAK2/UHMK1/AP3S2/AP3D1/ZC3H14/UHMK1/KIF1B/KIF5B/TRAK1/FBXW11/TTC25/BLOC1S2/PQBP1/MAP2K4/CCDC40/NEK4/BBS7/INPP5E/DNHD1/KIF4A/MAPK1/PAFAH1B1/CFAP70/DZIP1L/FMR1/AMBRA1/DNAH2/MAPT/MAPT/ATG16L1/DYNC2LI1/RANGAP1/OPRM1/TRAK1/KIF1A/AP3S1/OPRM1/KIF17/ATG5/SPAST/FBXW11/OPRM1/OPRM1/PRKAR2A/ARFGEF2/ARL6/OPRM1/OPRM1/SPAG16/OPRM1/DL…
GOCC_PLASMA_MEMBRANE_PROTEIN_COMPLEX	GOCC_PLASMA_MEMBRANE_PROTEIN_COMPLEX	520	0.287051	1.88291	9.999e-05	0.000373212	0.000115974	24292	tags=63%, list=62%, signal=24%	IL6ST/DLG4/GNAS/BIRC2/JUP/GNAS/IL6ST/CALM1/FCER1G/DMD/FCER1G/CORO1C/LRRC7/AP2B1/BIRC2/NCF2/SUMO1/IL6ST/DLG3/CTTN/FKBP1A/CDH15/IL6ST/IL6ST/GNG10/CLTA/CD8B/FKBP1A/HLA-DMA/CACNA1C/C5/HSPG2/CACNA1C/ITGB1/CLTC/CASP10/KCNQ2/HLA-F/DAG1/GNA12/PDE4B/TNK2/PSEN1/PDE4B/VTN/ATP6V0D2/CDH13/ITGB1/BIRC2/DIABLO/GNAI3/GJD3/CACNA1G/CHRNA3/CATSPER2/CTNND1/TFRC/CDH18/CACNA1H/AP2B1/AKAP9/CACNA1S/CAV2/KCNAB2/CALM3/PTK2…
GOCC_PLASMA_MEMBRANE_REGION	GOCC_PLASMA_MEMBRANE_REGION	1101	0.323806	2.20425	9.999e-05	0.000373212	0.000115974	22424	tags=59%, list=58%, signal=27%	SLC6A19/ANK1/SLC16A1/ITSN1/DLG4/GNAS/JUP/RHBG/GNAS/SNAP91/SLC14A1/TTYH1/BBS7/SLC1A5/CYBRD1/CLCN3/SLC4A1/APPL2/ANK1/SLC12A6/CLCN3/DMD/SLC14A1/ATP7A/ANK1/CORO1C/NLGN4Y/LRRC7/ITLN1/CD36/HSP90AB1/LEPR/LIPE/AP2B1/ABCC4/BSG/EPB41/SLC4A2/ATP7A/MYO1C/ANK1/PDE4A/LEPR/ABCC4/PLVAP/HSP90AB1/CA2/DMTN/DLG3/FRMPD2/LRP10/DMTN/CD36/IQCE/ANK1/CTTN/EPB41/SH3BP4/TPM1/GABRA6/SLC12A6/CDH15/ITSN1/CD36/SLC1A5/SLC16A12/T…
GOCC_POLYMERIC_CYTOSKELETAL_FIBER	GOCC_POLYMERIC_CYTOSKELETAL_FIBER	644	0.322602	2.14181	9.999e-05	0.000373212	0.000115974	17020	tags=47%, list=44%, signal=27%	KIF4B/GAS2L3/KIF26A/EML1/ESPN/JUP/CALM1/TTLL11/PDLIM5/LDB3/EML1/ACTG1/PDLIM5/HSPH1/TUBA8/TMOD1/CDK1/HSPH1/KRT76/KRT40/CDK1/DYNLL1/MYO1C/TPGS2/DPYSL2/SPAST/DMTN/EVPL/TPGS2/DYNLL1/CEP57L1/PDLIM2/DMTN/CTTN/TPM1/TUBB2A/ACTA1/TPM1/CD2AP/SKA3/TTLL7/PDLIM3/CEP57/TUBB6/TPM1/CKAP2/CSNK1A1/KIF1B/MYO1C/KIF5B/UPP2/AURKB/DMTN/FBXW11/FKBP4/DYNC1LI1/TPM1/TPGS2/SLC8A1/DMTN/CEP57/MID1/DDX6/CLTC/NARF/PBXIP1/CCT4/K…
GOCC_POSTSYNAPSE	GOCC_POSTSYNAPSE	566	0.30172	1.98908	9.999e-05	0.000373212	0.000115974	19941	tags=52%, list=51%, signal=26%	CPEB1/ANK1/ITSN1/DLG4/FXR1/KPNA1/PDLIM5/ANK1/PDLIM5/DMD/ANK1/NLGN4Y/LRRC7/AP2B1/EPB41/ANK1/MECP2/DMTN/CPEB4/DMTN/PSMC5/ANK1/CTTN/EPB41/PJA2/GABRA6/ITSN1/RAB5A/AP3D1/CPEB4/CLTA/LPAR1/EPB41/ABR/DMTN/HTT/CACNA1C/SRGAP2/CACNA1C/EPB41/SLC8A1/P2RX4/DMTN/AKT1/ADD2/SYN2/LRRC4B/ERBIN/GOPC/DAG1/RAB5A/PDE4B/PDE4B/DMTN/EPB41/RPS14/DMTN/MTMR2/DMTN/CHRNA3/P2RX4/EIF4EBP2/CTNND1/CPEB4/SLC16A3/BMPR2/FXR1/FXR2/EFN…
GOCC_POSTSYNAPTIC_MEMBRANE	GOCC_POSTSYNAPTIC_MEMBRANE	241	0.290051	1.79821	9.999e-05	0.000373212	0.000115974	22420	tags=61%, list=58%, signal=26%	ANK1/DLG4/ANK1/DMD/ANK1/NLGN4Y/ANK1/ANK1/GABRA6/CACNA1C/SRGAP2/CACNA1C/SLC8A1/LRRC4B/DAG1/CHRNA3/SLC16A3/EFNB3/DNM3/LRFN5/ADRA1A/SLC8A3/SRGAP2/TRAPPC4/IL1RAPL1/PTEN/SYAP1/FMR1/NRGN/GRIN1/TENM2/ABHD6/PDLIM4/LIN7C/GRIK1/OPRM1/ADRA1A/KCNC3/CHRM2/DMD/OPRM1/DLG1/DAG1/CRKL/GRIA3/P2RX1/HSPA8/CHRM1/OPRM1/SLITRK3/KCNMA1/PICALM/DNM1/ANK2/OPRM1/CHRNA5/GABRB1/CHRNA2/OPRM1/OPRM1/DNM2/CBLN1/NSG1/PTPRT/OPRM1/SL…
GOCC_PRESYNAPSE	GOCC_PRESYNAPSE	454	0.307008	1.99684	9.999e-05	0.000373212	0.000115974	23073	tags=63%, list=59%, signal=26%	BLOC1S6/ITSN1/DLG4/SNAP91/CALM1/FXR1/BCL2L1/PDLIM5/PNOC/CLCN3/BCL2L1/PDLIM5/CLCN3/NLGN4Y/TMEM230/BLOC1S6/SNAP47/BLOC1S6/CTBP2/ROGDI/BCL2L1/BCL2L1/VTI1B/VDAC2/CADPS/BDNF/ITSN1/RAB5A/VAMP7/SLC6A1/AP3D1/STXBP3/CLTA/VAMP7/RAB13/KIF1B/HTT/SYT12/TMEM230/SNCA/SLC8A1/DENND1A/P2RX4/PDE2A/RAB5B/CLCN5/SYN2/LRRC4B/NTF3/SNCA/RAB5A/PDE4B/PSEN1/OXT/PDE4B/TMEM230/CLCN5/MTMR2/SLC2A4/PARK7/SV2A/P2RX4/CTNND1/RNF40/…
GOCC_RECEPTOR_COMPLEX	GOCC_RECEPTOR_COMPLEX	370	0.251394	1.6144	9.999e-05	0.000373212	0.000115974	19935	tags=46%, list=51%, signal=23%	TRPV3/IL6ST/TRPV3/DLG4/BIRC2/IL6ST/GHR/CAPRIN2/LRRC7/ITLN1/CD36/HSP90AB1/LEPR/BIRC2/IL6ST/LEPR/HSP90AB1/DLG3/CD36/LY96/GABRA6/IL6ST/CD36/NBR1/IL6ST/CD36/NOTCH3/GPR20/LEPR/LEPR/PEX5L/CD8B/PRLR/ITGB1/CAPRIN2/CD36/LY96/ITGB1/BIRC2/HSP90AB1/CD36/DIABLO/CHRNA3/TFRC/BMPR2/TEK/PEX5L/ENG/CRLF2/CD36/PTK2B/CRLF1/PLXNA2/DDR1/HSP90AB1/RAMP1/ARNT/CD36/KLRD1/NBR1/GRIN1/ABHD6/TFRC/ARNT/RAMP2/LDLR/IL12RB1/MTTP/A…
GOCC_RIBONUCLEOPROTEIN_COMPLEX	GOCC_RIBONUCLEOPROTEIN_COMPLEX	630	0.318014	2.1094	9.999e-05	0.000373212	0.000115974	12627	tags=36%, list=32%, signal=25%	RPS29/NUP62/RPS21/CPEB1/LARP4/MRPS18C/MRPS33/BOP1/RPL28/RPS5/RUVBL1/FXR1/MRPS27/PPIH/NUP98/DCP2/RBM41/RPL39L/NUP98/SMG7/HNRNPA2B1/HSPA1A/ZMAT5/DCP2/UBA52/MRPS27/RPS5/RPS20/EIF2S1/CPEB4/CELF1/NAA30/SECISBP2/ZC3H14/LSM1/CPEB4/TIA1/MRPL52/HNRNPA2B1/VBP1/UBA52/DHX29/MAGOH/FCF1/EIF3J/CELF4/MYH10/UBA52/RPS20/WBP11/DDX3X/RPL3L/SMG7/YBX1/POP5/AGO2/DDX6/G3BP1/UTP14C/TIAL1/NFATC2/RPL28/HDLBP/CWF19L2/DHX29/…
GOCC_RIBONUCLEOPROTEIN_GRANULE	GOCC_RIBONUCLEOPROTEIN_GRANULE	222	0.389661	2.39882	9.999e-05	0.000373212	0.000115974	11417	tags=39%, list=29%, signal=28%	CPEB1/LARP4/RPL28/STAU1/TNRC6B/FXR1/DCP2/TSTD1/GHR/POLI/BTBD1/MOV10L1/SUMO1/DCP2/CSDE1/TOP1/CSDE1/EIF2S1/CELF1/RC3H2/CSDE1/CNOT7/UHMK1/CSDE1/CSDE1/CSDE1/LSM1/TIA1/UHMK1/DYRK3/STAU1/ZFAND1/DDX3X/YBX1/APOBEC3C/AGO2/DDX6/TAF5L/DYRK3/G3BP1/NANOS2/TIAL1/RPL28/BARD1/ZFP36L1/SOCS1/TNRC6B/PQBP1/RC3H1/LARP1/KHNYN/PAN2/CASC3/DDX3Y/MBNL1/TSTD1/G3BP2/FXR1/STAU1/AGO2/FXR2/UPF2/CELF1/CNOT8/PABPC1L/UPF2/BTBD1/Y…
GOCC_RIBOSOME	GOCC_RIBOSOME	208	0.343396	2.09988	9.999e-05	0.000373212	0.000115974	22978	tags=64%, list=59%, signal=27%	RPS29/RPS21/LARP4/MRPS18C/MRPS33/RPL28/RPS5/MRPS27/RPL39L/UBA52/MRPS27/RPS5/RPS20/MRPL52/UBA52/DHX29/UBA52/RPS20/DDX3X/RPL3L/RPL28/DHX29/RPL35/NSUN3/LARP1/RPL27/RPS14/NCK1/NCK1/FXR2/NDUFAB1/RPL39/RPL23/MRPS18C/RPS9/RPL38/RPL36/FMR1/MRPL52/GADD45GIP1/MRPL30/RPL36A/RPL29/MRPL11/EIF2AK2/RPLP1/RPL7L1/MRPL33/RPS7/RPS15/LARP4/RPL9/RPS11/RPS10/RPL10/RPL27/NDUFA7/RPL30/DDX3X/SERP1/RPL8/RPLP0/RPS19/RPL23/…
GOCC_SECRETORY_GRANULE	GOCC_SECRETORY_GRANULE	792	0.338208	2.26893	9.999e-05	0.000373212	0.000115974	16352	tags=46%, list=42%, signal=28%	DEFA4/KNG1/ATP6V0A1/NFAM1/ACRBP/A1BG/ALDOA/SPX/JUP/MS4A3/IQUB/TREML1/STOM/HSP90AA1/LY6G6F/ASAH1/CLCN3/DEGS1/SERPINF2/STOM/FCER1G/CLCN3/IMPDH1/FCER1G/ATP7A/ARG1/STOM/LRRC7/CD36/HSP90AB1/ABCC4/BSG/LAMP2/CD109/CAB39/CREG1/POMT1/NCF2/HSPA1A/DYNLL1/ATP7A/HEXB/ABCC4/HSP90AB1/LHFPL2/PAFAH1B2/RAP1B/RAB6A/CST3/DYNLL1/STOM/RAB6A/SPP2/VTI1B/CD36/FCGR3B/VDAC2/FCAR/CADPS/SERPINB6/CD36/VAMP7/SPAG9/CAT/HUWE1/AR…
GOCC_SECRETORY_GRANULE_MEMBRANE	GOCC_SECRETORY_GRANULE_MEMBRANE	289	0.318384	2.00568	9.999e-05	0.000373212	0.000115974	19121	tags=52%, list=49%, signal=27%	ATP6V0A1/NFAM1/ACRBP/MS4A3/STOM/LY6G6F/DEGS1/STOM/FCER1G/FCER1G/STOM/CD36/ABCC4/BSG/LAMP2/CD109/DYNLL1/ABCC4/LHFPL2/RAP1B/RAB6A/DYNLL1/STOM/RAB6A/CD36/FCGR3B/FCAR/CADPS/SERPINB6/CD36/VAMP7/PLA1A/CD36/VAMP7/HYAL3/RAB6A/RAB18/SERPINB6/ABCC4/DYNC1LI1/SNCA/BSG/UBR4/RAB5B/NDUFC2/ATP8B4/MGST1/SNCA/CD36/PSEN1/LILRB2/COPB1/CD36/PRCP/SVIP/PRCP/RAP1B/DIAPH1/NRAS/CAV2/ABCC4/RAB18/KCNAB2/RAP1B/ATP6V0A1/CLEC4…
GOCC_SECRETORY_VESICLE	GOCC_SECRETORY_VESICLE	936	0.337424	2.28091	9.999e-05	0.000373212	0.000115974	16352	tags=45%, list=42%, signal=27%	DEFA4/KNG1/ATP6V0A1/NFAM1/ACRBP/A1BG/DLG4/ALDOA/SPX/JUP/SNAP91/CALM1/MS4A3/IQUB/TREML1/BCL2L1/STOM/HSP90AA1/LY6G6F/ASAH1/CLCN3/DEGS1/SERPINF2/STOM/BCL2L1/FCER1G/CLCN3/IMPDH1/FCER1G/ATP7A/ARG1/STOM/RAB3IP/LRRC7/TMEM230/CD36/HSP90AB1/ABCC4/BSG/LAMP2/CD109/CAB39/CREG1/ROGDI/POMT1/NCF2/HSPA1A/DYNLL1/ATP7A/HEXB/BCL2L1/ABCC4/BCL2L1/HSP90AB1/LHFPL2/PAFAH1B2/RAP1B/RAB6A/CST3/DYNLL1/STOM/RAB6A/SPP2/VTI1B/…
GOCC_SIDE_OF_MEMBRANE	GOCC_SIDE_OF_MEMBRANE	492	0.287721	1.88113	9.999e-05	0.000373212	0.000115974	11424	tags=29%, list=29%, signal=21%	SPTA1/RPS29/IL6ST/ANK1/DLG4/GNAS/YES1/BIRC2/JUP/GNAS/IL6ST/CLCN3/SLC4A1/FCER1G/GHR/ANK1/CLCN3/FCER1G/ANK1/CD36/LEPR/ABCC4/BIRC2/EPB41/IL6ST/SPTB/ANK1/LEPR/ABCC4/DNAJA1/CD36/ANK1/FKBP1A/XCR1/EPB41/CX3CR1/RAB5A/IL6ST/CD36/SPTB/STYK1/IL6ST/CD36/GNG10/TNK1/LEPR/LEPR/EPB41/FKBP1A/SPTB/SPTB/ABCC4/ECE1/EPB41/SLC38A1/PRLR/AKT1/HLA-F/ACP1/DAG1/RAB5A/GNA12/CD36/TNK2/FOLR3/DNAJA1/ABCG1/CDH13/RPL27/EPB41/PTP…
GOCC_SOMATODENDRITIC_COMPARTMENT	GOCC_SOMATODENDRITIC_COMPARTMENT	759	0.301647	2.01875	9.999e-05	0.000373212	0.000115974	16515	tags=43%, list=42%, signal=26%	MAP2K4/IL6ST/CPEB1/RELN/ITSN1/MAX/DLG4/GNAS/RPL28/OSBP2/STAU1/GNAS/IL6ST/FXR1/KPNA1/HSP90AA1/PNOC/OR10H5/RELN/ATP7A/ARG1/L1CAM/HSP90AB1/ROGDI/GLRX5/ATP7A/IL6ST/HSP90AB1/TOP1/OPA1/VTI1B/CPEB4/DPYSL5/TRAK2/CTTN/UHMK1/GABRA6/CX3CR1/BDNF/ITSN1/RAB5A/IL6ST/IL6ST/SLC25A27/MARK3/ARG1/CD2AP/SLC6A1/TTLL7/SERPINI1/ZC3H14/MYO1D/LSM1/CPEB4/LPAR1/UHMK1/KIF1B/ABR/MARK3/HSP90AA1/KIF5B/STAU1/TRAK1/SLC31A1/FBXW11…
GOCC_SPINDLE	GOCC_SPINDLE	341	0.372129	2.37327	9.999e-05	0.000373212	0.000115974	16794	tags=49%, list=43%, signal=28%	NUP62/POC1B/EML1/CDC27/MZT2A/CALM1/TFDP2/CDC27/BCCIP/EML1/DLGAP5/CDK1/ANKRD53/CDC27/EPB41/CDK1/DYNLL1/KAT2A/SPAST/DYNLL1/TFDP2/NGRN/DCTN4/E4F1/CTTN/EPB41/DDX11/TNKS/SKA3/CLTA/CKAP2/EPB41/PPP2CA/TBL1XR1/AURKB/HEPACAM2/DYNC1LI1/EPB41/NCOR1/MID1/AKT1/CLTC/NR3C1/STAG2/CDC27/CDC16/PLEKHG6/AGBL5/HEPACAM2/EPB41/CENPV/AURKB/DCTN4/MAP2K5/MAPRE1/HAUS3/CEP104/RB1/HDAC3/TBL1XR1/RAD21/STAG2/NSFL1C/RACGAP1/EPB…
GOCC_SUPRAMOLECULAR_COMPLEX	GOCC_SUPRAMOLECULAR_COMPLEX	1141	0.326559	2.2261	9.999e-05	0.000373212	0.000115974	17756	tags=48%, list=46%, signal=28%	CPEB1/ANK1/KIF4B/LARP4/GAS2L3/KIF26A/EML1/ALDOA/ESPN/RPL28/JUP/STAU1/TNRC6B/CALM1/FXR1/TTLL11/CENPK/NUP98/DCP2/PDLIM5/LDB3/SLC4A1/EML1/TSTD1/ACTG1/GHR/ANK1/PDLIM5/HSPH1/DMD/TUBA8/TMOD1/POLI/ANK1/FBXO28/CDK1/CORO1C/NUP98/BTBD1/HSPH1/CAB39/MOV10L1/KRT76/KRT40/SUMO1/CDK1/DYNLL1/MYO1C/ANK1/DCP2/TPGS2/CSDE1/TNNC1/TOP1/DPYSL2/ZWILCH/CSDE1/SPAST/DMTN/EVPL/TPGS2/DYNLL1/CEP57L1/EIF2S1/DCTN4/PDLIM2/COL4A6/…
GOCC_SUPRAMOLECULAR_POLYMER	GOCC_SUPRAMOLECULAR_POLYMER	853	0.312058	2.1015	9.999e-05	0.000373212	0.000115974	17020	tags=46%, list=44%, signal=27%	ANK1/KIF4B/GAS2L3/KIF26A/EML1/ALDOA/ESPN/JUP/CALM1/FXR1/TTLL11/PDLIM5/LDB3/SLC4A1/EML1/ACTG1/ANK1/PDLIM5/HSPH1/DMD/TUBA8/TMOD1/ANK1/CDK1/CORO1C/HSPH1/CAB39/KRT76/KRT40/CDK1/DYNLL1/MYO1C/ANK1/TPGS2/TNNC1/DPYSL2/SPAST/DMTN/EVPL/TPGS2/DYNLL1/CEP57L1/DCTN4/PDLIM2/COL4A6/DMTN/ANK1/CTTN/FKBP1A/TPM1/MTMR12/TUBB2A/ACTA1/NBR1/TPM1/CD2AP/SKA3/TTLL7/PDLIM3/CEP57/TUBB6/TPM1/CKAP2/CSNK1A1/KIF1B/MYO1C/FKBP1A/K…
GOCC_SYNAPSE	GOCC_SYNAPSE	1173	0.3191	2.17735	9.999e-05	0.000373212	0.000115974	20174	tags=54%, list=52%, signal=28%	CPEB1/BLOC1S6/ANK1/SLC16A1/ITSN1/DLG4/STAU1/ACHE/SNAP91/CALM1/FXR1/TTYH1/BCL2L1/KPNA1/PDLIM5/PNOC/OR10H5/CLCN3/BCL2L1/ANK1/PDLIM5/SLC12A6/CLCN3/DMD/ANK1/CORO1C/NLGN4Y/LRRC7/TMEM230/GLS/BLOC1S6/AP2B1/SNAP47/BLOC1S6/CTBP2/EPB41/ROGDI/ANK1/BCL2L1/BCL2L1/MECP2/ACHE/DMTN/ATXN3/EIF2S1/VTI1B/CPEB4/DMTN/PSMC5/RPS6KB1/VDAC2/ANK1/CTTN/EPB41/CADPS/PJA2/GABRA6/SLC12A6/CDH15/BDNF/ITSN1/RAB5A/VAMP7/ATXN3/SLC6A…
GOCC_SYNAPTIC_MEMBRANE	GOCC_SYNAPTIC_MEMBRANE	337	0.299072	1.9065	9.999e-05	0.000373212	0.000115974	23076	tags=63%, list=59%, signal=26%	ANK1/ITSN1/DLG4/SNAP91/ANK1/DMD/ANK1/NLGN4Y/ANK1/ANK1/GABRA6/ITSN1/CLTA/CACNA1C/SRGAP2/CACNA1C/SLC8A1/DENND1A/PDE2A/LRRC4B/DAG1/PSEN1/MTMR2/CHRNA3/SLC16A3/EFNB3/AKAP9/DNM3/LRFN5/ADRA1A/SLC6A2/SLC8A3/OTOF/SRGAP2/GPER1/CNR1/TRAPPC4/IL1RAPL1/PTEN/CLTB/SYAP1/FMR1/NRGN/GRIN1/PI4K2A/TENM2/ABHD6/PDLIM4/LIN7C/GRIK1/GPC4/OPRM1/CNTNAP1/ADRA1A/KCNC3/CHRM2/DMD/OPRM1/OTOF/DLG1/DAG1/CRKL/GRIA3/P2RX1/HSPA8/SYT1…
GOCC_TRANS_GOLGI_NETWORK	GOCC_TRANS_GOLGI_NETWORK	225	0.322353	1.98696	9.999e-05	0.000373212	0.000115974	15850	tags=43%, list=41%, signal=26%	ARFIP1/TJAP1/OPTN/CHST2/ATP7A/SLC10A7/MS4A6A/TMEM230/ATP7A/TBC1D23/RAB6A/RAB6A/TJAP1/VAMP7/OPTN/AP1B1/COG1/CLTA/VAMP7/RAB13/TBC1D23/AP1B1/RAB6A/DPY30/TMEM230/AP4M1/AP1B1/CCDC91/CLTC/GBF1/ATP8B4/AP1S2/ATP2C1/TRAPPC9/FURIN/TMEM230/RAB9A/SLC2A4/CCDC91/VPS54/BAIAP3/OPTN/ARL5A/BECN1/STX16/BECN1/TMEM230/ST3GAL1/GPER1/OPTN/NUCB1/MME/CLTB/BACE2/ARL1/RAC1/RAB31/MYO1B/STX16/CHAC1/PI4K2A/RBFOX1/BIRC6/INPP5K…
GOCC_TRANSCRIPTION_REGULATOR_COMPLEX	GOCC_TRANSCRIPTION_REGULATOR_COMPLEX	366	0.330275	2.11875	9.999e-05	0.000373212	0.000115974	16147	tags=43%, list=42%, signal=26%	PBX1/MAX/MTA2/TFDP2/WWTR1/TAL1/HDAC9/PBX1/CTBP2/PBX1/CREM/MEF2A/MXI1/KAT2A/TFDP2/ASCC2/RBL2/PRDM10/TEAD2/ATF1/MIER1/TAF5/MXI1/GFI1B/TBL1XR1/TAF6/TCEA1/E2F2/TCEA1/ADNP/NFAT5/NCOR1/DEPDC1/TAF5L/CREM/MXI1/NFATC2/TAF12/TFDP3/NFAT5/SATB2/NAA16/SMAD2/MIER1/JAZF1/LBX1/PRDM10/ARID4A/CREM/RB1/MED17/ASCC2/NR4A1/HDAC3/TBL1XR1/TBPL1/CREB1/TRIP4/PKNOX1/SNF8/TFDP2/ASCC2/MEF2A/ERCC2/NFYA/YY1/TCF12/CREB1/ARNT/MA…
GOCC_TRANSFERASE_COMPLEX	GOCC_TRANSFERASE_COMPLEX	711	0.325164	2.16872	9.999e-05	0.000373212	0.000115974	10199	tags=29%, list=26%, signal=22%	DCAF6/PCGF5/DCAF6/MAX/DCAF6/UBR3/CDC27/WWP2/CUL4A/RUVBL1/RANBP9/ANAPC11/DCUN1D1/NSMCE2/CDC27/BCCIP/FEM1A/UBR2/GID4/MED30/CDK1/MAP3K7/UBR2/ANAPC11/PRKAB2/USP33/HDAC9/CAB39/CDC27/DCAF6/USP47/CDK1/FBXL4/UBR3/NAA50/DERL1/FZR1/KAT2A/NSMCE3/MAP3K7/CUL4A/UBR2/UBE2D1/ATG14/CDK12/UBE2V1/DCAF6/MAP3K7/NAA30/FBXL4/RB1CC1/CDC26/RANBP10/CUL4A/TAF5/UBE2V1/FBXL20/RHBDD2/PKM/PHKB/PIK3CA/USP47/RMND5A/WDR26/TAF6/TC…
GOCC_TRANSFERASE_COMPLEX_TRANSFERRING_PHOSPHORUS_CONTAINING_GROUPS	GOCC_TRANSFERASE_COMPLEX_TRANSFERRING_PHOSPHORUS_CONTAINING_GROUPS	231	0.319911	1.97568	9.999e-05	0.000373212	0.000115974	19691	tags=51%, list=51%, signal=25%	BCCIP/CDK1/MAP3K7/PRKAB2/CAB39/CDK1/KAT2A/MAP3K7/ATG14/CDK12/MAP3K7/RB1CC1/TAF5/PKM/PHKB/PIK3CA/TAF6/TCEA1/PKM/PCNA/RPRD1B/TCEA1/PRPS2/TAF5L/TAF12/SOCS1/CCNI/POLR1D/RB1/WDR61/TBPL1/SOCS5/BECN1/BECN1/POLR1D/PIK3R1/ERCC2/PAF1/POLR2J3/TBC1D5/POLR3E/SOCS2/SNW1/PYCARD/CDC73/POLR1D/CDK9/RPRD2/SNW1/PRPSAP1/CCNG1/MYO6/PIK3R6/POLE2/POLR1C/PHKG2/GTF2F2/PKM/PRKAR2A/CCNA2/RPRD1A/BCCIP/ZNFX1/ACVR1B/POLE2/PRKA…
GOCC_TRANSPORT_VESICLE	GOCC_TRANSPORT_VESICLE	375	0.329096	2.11482	9.999e-05	0.000373212	0.000115974	15981	tags=43%, list=41%, signal=26%	BLOC1S6/SEC31A/BET1/DLG4/SPX/SNAP91/CALM1/BCL2L1/CLCN3/BCL2L1/CLCN3/ATP7A/RAB3IP/TMEM230/BLOC1S6/SEC31A/BLOC1S6/ROGDI/ATP7A/BCL2L1/BCL2L1/SEC31A/RAB6A/COPB2/RAB6A/VTI1B/TMEM187/VDAC2/BDNF/RAB5A/VAMP7/CLTA/VAMP7/RAB13/KIF1B/RAB6A/SYT12/TMEM230/LMAN1/SEC31A/RAB5B/SFTA2/CLTC/CLCN5/SYN2/HLA-F/GOPC/NTF3/FURIN/RAB5A/PDE4B/PSEN1/PDE4B/BET1/COPB1/TMEM230/RAB9A/CLCN5/COPE/MTMR2/SLC2A4/SYT15/SV2A/SLC9B2/ST…
GOCC_TRANSPORT_VESICLE_MEMBRANE	GOCC_TRANSPORT_VESICLE_MEMBRANE	189	0.321579	1.94745	9.999e-05	0.000373212	0.000115974	19211	tags=53%, list=49%, signal=27%	SEC31A/CALM1/BCL2L1/BCL2L1/SEC31A/BCL2L1/BCL2L1/SEC31A/VTI1B/RAB5A/VAMP7/CLTA/VAMP7/SYT12/LMAN1/SEC31A/RAB5B/CLTC/SYN2/HLA-F/RAB5A/SV2A/SLC9B2/STX17/SAR1B/SEC23IP/SV2C/SYNRG/STX16/OTOF/SEC31A/CALM3/CLTB/CD59/USO1/SYT12/SYTL4/SEC31A/GOSR2/GOSR2/STX16/NRGN/SEC24B/VAMP7/ECE2/AFTPH/SEC31A/OTOF/SYT4/USO1/SYT1/SLC18A3/VAMP2/AFTPH/SEC24C/SYP/USO1/MCFD2/PDCD6/SLC32A1/PTPRN2/DOC2A/ICA1/AFTPH/SYTL4/SEC31A/…
GOCC_TRANSPORTER_COMPLEX	GOCC_TRANSPORTER_COMPLEX	296	0.299938	1.89293	9.999e-05	0.000373212	0.000115974	24292	tags=69%, list=62%, signal=26%	DLG4/CLIC2/CALM1/TTYH1/LRRC7/SUMO1/CCDC51/DLG3/CTTN/FKBP1A/GABRA6/CLIC5/FKBP1A/CACNA1C/CACNA1C/KCNQ2/PDE4B/PDE4B/FKBP1B/CACNA1G/CHRNA3/CATSPER2/CACNA1H/AKAP9/CACNA1S/KCNAB2/FKBP1B/CALM3/PTK2B/SUMO1/CACNB3/GRIN1/ABHD6/PDE4B/KCNC3/FXYD4/CTTN/CLDN4/DLG1/KCNMB2/GRIA3/CALM2/CLCN2/KCNG3/VAMP2/KCNMA1/KCNE1/KCNJ1/KCNV2/CACNB2/CHRNA5/GABRB1/ANO6/MICU2/KCNQ5/ATP1A1/CHRNA2/CATSPERD/SCN3B/SCN1A/PTK2B/DLG2/SC…
GOCC_UBIQUITIN_LIGASE_COMPLEX	GOCC_UBIQUITIN_LIGASE_COMPLEX	271	0.363449	2.27725	9.999e-05	0.000373212	0.000115974	8572	tags=31%, list=22%, signal=24%	DCAF6/PCGF5/DCAF6/DCAF6/UBR3/CDC27/WWP2/CUL4A/RANBP9/ANAPC11/DCUN1D1/CDC27/FEM1A/UBR2/GID4/MED30/UBR2/ANAPC11/USP33/CDC27/DCAF6/USP47/FBXL4/UBR3/DERL1/FZR1/CUL4A/UBR2/UBE2D1/UBE2V1/DCAF6/FBXL4/CDC26/RANBP10/CUL4A/UBE2V1/FBXL20/RHBDD2/USP47/RMND5A/WDR26/DCAF8/FBXO6/FBXW11/SPSB3/CUL4A/DCAF8/BARD1/CDC27/CDC16/CUL4A/ZER1/RNF11/ANAPC10/RNF8/UBE2D4/RNF14/USP33/FBXO9/FBXO9/RNF40/UBE2V1/UBE4B/FBXL19/ARIH…
GOCC_VACUOLAR_MEMBRANE	GOCC_VACUOLAR_MEMBRANE	393	0.325971	2.10105	9.999e-05	0.000373212	0.000115974	12363	tags=37%, list=32%, signal=26%	TRIM23/ATP6V0A1/NFAM1/TMEM9B/SH3GLB1/STOM/CYBRD1/CLCN3/STOM/CLCN3/STOM/HSP90AB1/AP2B1/LAMP2/UBA52/TPCN1/HSP90AB1/RAP1B/ATG14/LAMTOR4/TM6SF1/STOM/VTI1B/SPNS1/PLA2G4E/RB1CC1/STARD3/VAMP7/SPAG9/TRIM23/AP1B1/AP3D1/GABARAPL2/CLTA/NAPB/VAMP7/UBA52/TMEM9B/UBA52/HLA-DMA/AP1B1/AP1B1/ECE1/P2RX4/CALCOCO2/BLOC1S2/TRIM23/CLTC/VPS13A/CLCN5/NDUFC2/CALCOCO2/AP1S2/HLA-F/GOPC/VPS13A/MGST1/PSEN1/ATP6V0D2/ATP6V1C1/T…
GOCC_VACUOLE	GOCC_VACUOLE	721	0.322465	2.15209	9.999e-05	0.000373212	0.000115974	17263	tags=48%, list=44%, signal=28%	DEFA4/TRIM23/ATP6V0A1/NCOA4/NFAM1/TMEM9B/NCOA4/NCOA4/NCOA4/SH3GLB1/STOM/SNX16/HSP90AA1/LIPA/CYBRD1/ASAH1/CLCN3/WIPI2/STOM/OPTN/CLCN3/IMPDH1/ARG1/STOM/TMEM230/HSP90AB1/AP2B1/LAMP2/CREG1/NCF2/HEXB/UBA52/TPCN1/WDR48/HSP90AB1/RAP1B/ATG14/LAMTOR4/TM6SF1/TRIP10/STOM/VTI1B/SPNS1/PLA2G4E/RB1CC1/STARD3/VAMP7/SPAG9/CAT/NBR1/OPTN/ARG1/TRIM23/GALNS/AP1B1/AP3D1/GABARAPL2/LRBA/ACAN/DNASE2/PIP4K2A/CLTA/VPS26A/N…
GOCC_VESICLE_LUMEN	GOCC_VESICLE_LUMEN	304	0.338095	2.13856	9.999e-05	0.000373212	0.000115974	16311	tags=44%, list=42%, signal=26%	DEFA4/KNG1/A1BG/ALDOA/JUP/HSP90AA1/SERPINF2/IMPDH1/ARG1/LRRC7/HSP90AB1/CAB39/CREG1/HEXB/HSP90AB1/PAFAH1B2/SPP2/VTI1B/CAT/HUWE1/ARG1/GALNS/MMP8/SERPINI1/PKM/PKM/HSP90AA1/PA2G4/DDX3X/NPC2/DEFA1/AMPD3/VPS13A/AGL/PSMD1/VPS13A/DSN1/AMPD3/FOLR3/TIMP1/LCN2/AHSG/HSP90AB1/PDGFA/ANXA2/PSMD1/ACLY/ITIH3/PSMA5/SERPINI1/POMC/XRCC5/MAPK1/AGL/HSP90AB1/EEF1A1/PYCARD/PPIA/ALAD/LEFTY2/FTL/HMGB1/CAMP/ARPC5/PDXK/AMPD…
GOCC_VESICLE_MEMBRANE	GOCC_VESICLE_MEMBRANE	738	0.305289	2.04006	9.999e-05	0.000373212	0.000115974	16352	tags=45%, list=42%, signal=27%	ATP6V0A1/NFAM1/ACRBP/SEC31A/DLG4/RHBG/CALM1/MS4A3/BCL2L1/STOM/LY6G6F/CLCN3/DEGS1/STOM/APPL2/BCL2L1/FCER1G/CLCN3/FCER1G/ATP7A/STOM/CD36/MDM2/AP2B1/ABCC4/SEC31A/BSG/LAMP2/MDM2/CD109/MDM2/DYNLL1/ATP7A/MYO1C/BCL2L1/UBA52/ABCC4/BCL2L1/LHFPL2/SEC31A/RAP1B/RAB6A/COPB2/DYNLL1/STOM/RAB6A/VTI1B/CD36/FCGR3B/AP3S2/FCAR/CADPS/SERPINB6/RAB5A/CD36/VAMP7/PLA1A/CD36/AP1B1/CLTA/GDE1/EPN2/VAMP7/RAB13/KIF1B/MYO1C/MD…
GOCC_CHROMOSOME_CENTROMERIC_REGION	GOCC_CHROMOSOME_CENTROMERIC_REGION	182	0.363685	2.19487	0.0001	0.000373212	0.000115974	15393	tags=46%, list=40%, signal=28%	CENPK/NUP98/FBXO28/NUP98/PPP2R5C/DYNLL1/ZWILCH/DYNLL1/DCTN4/OIP5/SKA3/CSNK1A1/PPP2CA/AURKB/FBXW11/ATRX/DYNC1LI1/KAT2B/PPP2R5C/STAG2/DSN1/PSEN1/ITGB3BP/SUMO3/SPC24/DYNC1LI2/CENPV/AURKB/DCTN4/KANSL1/SPC24/ATRX/RAD21/IKZF1/STAG2/NUP98/PDS5A/SUV39H2/NDE1/PAFAH1B1/SEH1L/SEH1L/PPP1R12A/FMR1/PPP1CC/SKA2/SKA2/DCTN2/RANGAP1/SMC4/CENPN/CENPI/NUP107/SGO1/REC8/PELI1/PSEN2/KMT5B/CTCF/SKA2/HJURP/SGO2/HELLS/FBX…
GOCC_CLATHRIN_COATED_VESICLE	GOCC_CLATHRIN_COATED_VESICLE	178	0.331948	1.99794	0.0001	0.000373212	0.000115974	10184	tags=32%, list=26%, signal=24%	SCYL2/SCYL2/SNAP91/ATP7A/AP2B1/ATP7A/SH3BP4/RAB5A/VAMP7/AP1B1/CLTA/EPN2/VAMP7/RAB13/AP1B1/AP1B1/ECE1/DENND1A/SNX3/CLTC/GOPC/FURIN/RAB5A/TNK2/SLC2A4/TFRC/AP2B1/GAD1/SYNRG/SORT1/CLTB/FCHO1/TBC1D5/EPN2/NRGN/FZD5/TFRC/TYRP1/SGIP1/DVL1/VAMP7/CHRM2/AFTPH/LDLR/MYO6/ADRB2/GOPC/EPN2/HSPA8/SYT1/SLC18A3/AP2M1/VAMP2/AFTPH/M6PR/DVL2/PICALM/FCHO2/AP2M1/VPS41/SNX3/AP2M1/WIPI1/SNX3/REEP6/SLC32A1/OCRL/DNM2/DENND1…
GOCC_COATED_VESICLE_MEMBRANE	GOCC_COATED_VESICLE_MEMBRANE	166	0.349027	2.08555	0.0001	0.000373212	0.000115974	13324	tags=42%, list=34%, signal=28%	SEC31A/AP2B1/SEC31A/SEC31A/COPB2/VTI1B/RAB5A/VAMP7/AP1B1/CLTA/EPN2/VAMP7/AP1B1/LMAN1/AP1B1/SEC31A/DENND1A/CLTC/HLA-F/RAB5A/COPB1/COPE/TFRC/STX17/SAR1B/SEC23IP/AP2B1/GAD1/COPG2/SYNRG/SEC31A/CLTB/CD59/USO1/TBC1D5/SEC31A/EPN2/GOSR2/GOSR2/NRGN/FZD5/TFRC/TYRP1/SEC24B/SGIP1/COPA/VAMP7/CHRM2/AFTPH/LDLR/SEC31A/MYO6/ADRB2/EPN2/USO1/HSPA8/SYT1/SLC18A3/AP2M1/VAMP2/AFTPH/M6PR/SEC24C/PICALM/AP2M1/USO1/AP2M1/M…
GOCC_CYTOPLASMIC_SIDE_OF_MEMBRANE	GOCC_CYTOPLASMIC_SIDE_OF_MEMBRANE	181	0.32515	1.96096	0.0001	0.000373212	0.000115974	4722	tags=18%, list=12%, signal=16%	SPTA1/RPS29/ANK1/DLG4/GNAS/YES1/BIRC2/JUP/GNAS/SLC4A1/ANK1/ANK1/BIRC2/EPB41/SPTB/ANK1/DNAJA1/ANK1/FKBP1A/EPB41/RAB5A/SPTB/STYK1/GNG10/TNK1/EPB41/FKBP1A/SPTB/SPTB/EPB41/AKT1/ACP1/RAB5A/GNA12/TNK2/DNAJA1/RPL27/EPB41/PTPN4/BIRC2/DIABLO/GNAI3/ESYT3/RACGAP1/EPB41/KRAS/PTPN7/ASPSCR1/CAV2/EPB41/RGS8/KCNAB2/PTK2B/PTK2/PTEN/EEF1A1/GNAS/SYAP1/FERMT2/RAC1/GNB2/PTK2/GNG4/THADA/ESYT2/AJAP1/DLG1/TRAF6/GNAI1/KR…
GOCC_FICOLIN_1_RICH_GRANULE	GOCC_FICOLIN_1_RICH_GRANULE	180	0.424557	2.55792	0.0001	0.000373212	0.000115974	8493	tags=33%, list=22%, signal=26%	ATP6V0A1/A1BG/ALDOA/JUP/HSP90AA1/ASAH1/FCER1G/IMPDH1/FCER1G/HSP90AB1/LAMP2/CAB39/HSPA1A/DYNLL1/HSP90AB1/PAFAH1B2/CST3/DYNLL1/FCAR/SERPINB6/CAT/HUWE1/COMMD3/PKM/PKM/HSP90AA1/DDX3X/SERPINB6/DYNC1LI1/UBR4/AMPD3/AGL/AMPD3/LILRB2/COPB1/HSP90AB1/PRCP/LTA4H/ACLY/PDAP1/PSMA5/PRCP/DIAPH1/MAPK1/AGL/ATP6V0A1/CLEC4C/DIAPH1/HSP90AB1/EEF1A1/DOK3/RAC1/NFASC/KCMF1/YPEL5/PPIA/FCAR/ALAD/CR1/MGAM/HMGB1/CD55/ARPC5/A…
GOCC_LAMELLIPODIUM	GOCC_LAMELLIPODIUM	185	0.359146	2.17069	0.0001	0.000373212	0.000115974	18910	tags=47%, list=49%, signal=25%	ITSN1/CORO1C/RAB3IP/CTTN/ACTR3/ITSN1/VAMP7/ACTA1/PLCE1/PIK3CA/FGD1/VAMP7/RAB13/MYH10/DDX3X/SRGAP2/PLEKHG5/WASF2/RUFY3/ITGB1/AKT1/DAG1/ITGB1/CTNND1/TESC/WASF2/SNX2/NCKAP1/SRGAP2/SORBS2/ALS2/CORO1A/PTK2B/ITGB1BP1/ARPC3/BCAR1/FERMT2/RAC1/WASL/PDLIM4/SPATA13/KLHL2/CTNNA1/VAMP7/ALS2/ARPC5/CTTN/APC2/PKN2/DAG1/DUSP22/TSC1/TWF2/RAC3/RAB3IP/RAC1/PKN2/SORBS2/KPTN/FAP/PSTPIP1/ARHGEF6/PPP1R9B/CAPRIN1/DDX3X/D…
GOCC_LEADING_EDGE_MEMBRANE	GOCC_LEADING_EDGE_MEMBRANE	160	0.333683	1.98643	0.0001	0.000373212	0.000115974	19043	tags=52%, list=49%, signal=27%	ANK1/CLCN3/APPL2/ANK1/CLCN3/ANK1/CORO1C/MYO1C/ANK1/PDE4A/ANK1/TPM1/GABRA6/TPM1/MYO1D/TPM1/MYO1C/TPM1/ITGB1/KANK1/TPM1/ITGB1/AKT2/TESC/DIAPH1/NCKAP1/AKT2/GPER1/DIAPH1/EPS8L3/MPP2/EEF1A1/FERMT2/RAC1/MAPT/MAPT/SPATA13/OPRM1/WWC1/INPP5K/PDE9A/MYO1C/KCNC3/APC2/MYO6/PLA2G4F/OPRM1/VEZT/DIAPH1/ABCA7/OPRM1/RAC1/PACSIN2/OPRM1/FAP/INPP5K/PPP1R9B/CLASP2/SH3YL1/OPRM1/OPRM1/DNM2/CD44/OPRM1/CORO1C/TESC/ITGB1/MP…
GOCC_MIDBODY	GOCC_MIDBODY	170	0.354882	2.12656	0.0001	0.000373212	0.000115974	16583	tags=46%, list=43%, signal=27%	NUP62/WIZ/SH3GLB1/WIZ/CDK1/CDK1/SPAST/UHMK1/DDX11/EXOC7/RAN/UHMK1/TACC1/AURKB/MYH10/HEPACAM2/RAP2A/AGBL5/RNF8/HEPACAM2/CENPV/GNAI3/AURKB/ANXA2/CTNND1/EXOC7/CEP55/RACGAP1/KIF4A/EXOC7/HEPACAM2/PPP1CC/LYRM1/YPEL5/PTCH1/BIRC6/SLC2A1/RAB11FIP3/ARF6/SHCBP1/MICAL3/APC2/PKN2/SAFB/EXOC7/CTDP1/SPAST/GNAI1/TRIOBP/SH3GLB1/BOLL/PKN2/SH3GLB1/AURKA/HEPACAM2/NUDC/DNM2/RAB11FIP4/KIF13A/ERH/RAB11FIP3/ANKRD54/ALKBH…
GOCC_NEURON_SPINE	GOCC_NEURON_SPINE	167	0.359551	2.14991	0.0001	0.000373212	0.000115974	18324	tags=50%, list=47%, signal=27%	ITSN1/DLG4/FXR1/CPEB4/CTTN/ITSN1/CPEB4/LPAR1/ABR/SRGAP2/SLC8A1/P2RX4/PDE4B/PDE4B/MTMR2/P2RX4/CTNND1/CPEB4/FXR1/FXR2/DNM3/RGS10/SLC8A3/SRGAP2/GPER1/PTK2B/PTK2/PRKAR2B/PTEN/MPP2/FMR1/PPP1CC/RAC1/PTK2/ASAP1/NRGN/GRIN1/TENM2/MAPT/MAPT/PDE4B/PDLIM4/BCR/OPRM1/SEZ6/DVL1/KCNC3/CTTN/PPP1CA/OPRM1/GRIA3/OPRM1/RAC1/DNM1/OPRM1/PPP1R9B/ARFGEF2/FRMPD4/OPRM1/OPRM1/DNM2/PTK2B/TANC2/OPRM1/CNN3/CPEB4/GRIA3/RGS10/AD…
GOCC_RECYCLING_ENDOSOME	GOCC_RECYCLING_ENDOSOME	168	0.308454	1.84589	0.0001	0.000373212	0.000115974	10384	tags=31%, list=27%, signal=23%	MICALL1/ITSN1/CLCN3/OPTN/CLCN3/TMEM230/PLEKHB2/PLEKHB2/VTI1B/ITSN1/OPTN/PLEKHB2/PLEKHB2/RAN/RAB13/SLC31A1/TMEM230/VPS50/PLEKHB2/USP6/ITGB1/REP15/RAP2A/HLA-F/VPS50/RNF11/ABCG1/TMEM230/ITGB1/TFRC/ADPRH/BAIAP3/OPTN/SLC9A6/TMEM230/VPS50/SNF8/GPER1/OPTN/MICALL2/RAC1/RAB25/TFRC/PDLIM4/RAB11FIP3/ARF6/CD22/ST8SIA2/GPR161/PLEKHB2/RAC1/PACSIN2/RABEP1/ANK2/TUBA1A/SNF8/DYNC1I1/ZDHHC2/ARFGEF2/TBC1D17/RFFL/NSG…
GOCC_RIBOSOMAL_SUBUNIT	GOCC_RIBOSOMAL_SUBUNIT	175	0.34727	2.08659	0.0001	0.000373212	0.000115974	22978	tags=65%, list=59%, signal=27%	RPS29/RPS21/LARP4/MRPS18C/MRPS33/RPL28/RPS5/MRPS27/RPL39L/UBA52/MRPS27/RPS5/RPS20/MRPL52/UBA52/DHX29/UBA52/RPS20/DDX3X/RPL3L/RPL28/DHX29/RPL35/NSUN3/RPL27/RPS14/FXR2/NDUFAB1/RPL39/RPL23/MRPS18C/RPS9/RPL38/RPL36/MRPL52/MRPL30/RPL36A/RPL29/MRPL11/RPLP1/RPL7L1/MRPL33/RPS7/RPS15/LARP4/RPL9/RPS11/RPS10/RPL10/RPL27/RPL30/DDX3X/RPL8/RPLP0/RPS19/RPL23/RPL19/MRPL51/MRPS16/RPL31/HBA2/RPS26/RPL35A/MRPL4/RPS…
GOCC_RNA_POLYMERASE_II_TRANSCRIPTION_REGULATOR_COMPLEX	GOCC_RNA_POLYMERASE_II_TRANSCRIPTION_REGULATOR_COMPLEX	156	0.359189	2.13144	0.0001	0.000373212	0.000115974	19702	tags=55%, list=51%, signal=27%	PBX1/MAX/TFDP2/PBX1/PBX1/CREM/MXI1/KAT2A/TFDP2/ASCC2/TEAD2/ATF1/TAF5/MXI1/TAF6/TCEA1/E2F2/TCEA1/ADNP/TAF5L/CREM/MXI1/TAF12/SMAD2/CREM/RB1/MED17/ASCC2/TBPL1/CREB1/TRIP4/TFDP2/ASCC2/ERCC2/NFYA/TCF12/CREB1/ARNT/MAX/CREM/ARNT/RFXANK/NFYA/TLE4/PBX1/TFDP1/MAX/PBX1/LEF1/TEAD2/GTF2F2/ING2/DR1/TCF4/VDR/PPARG/ARNT/RUNX1/PPARG/TRIM28/STAT3/TCF12/RFXANK/CREM/ASCC3/ASCL3/MMS19/GTF2H3/GTF2A2/CBX3/GATA4/ATF4/TP…
GOCC_RUFFLE	GOCC_RUFFLE	165	0.33508	2.00132	0.0001	0.000373212	0.000115974	20571	tags=54%, list=53%, signal=26%	CLCN3/APPL2/CLCN3/CORO1C/MYO1C/PDE4A/CTTN/TPM1/RAB5A/TPM1/CD2AP/TPM1/FGD1/MYO1C/TPM1/WASF2/ITGB1/KANK1/RAB5A/TPM1/ITGB1/INPP5E/AKT2/TESC/WASF2/DIAPH1/MYADM/NCKAP1/AKT2/ALS2/DIAPH1/ITGB1BP1/EPS8L3/EEF1A1/BCAR1/RAC1/RINL/SPATA13/WWC1/INPP5K/PDE9A/KLHL2/ARF6/MYO1C/ALS2/CTTN/MYO6/PLA2G4F/DIAPH1/ABCA7/RAC1/PACSIN2/KNSTRN/FAP/INPP5K/PPP1R9B/CLASP2/SH3YL1/DNM2/CORO1C/TESC/ITGB1/SCIMP/LAYN/WIPF1/DIAPH1/P…
GOCC_SITE_OF_POLARIZED_GROWTH	GOCC_SITE_OF_POLARIZED_GROWTH	177	0.372764	2.24237	0.0001	0.000373212	0.000115974	19007	tags=49%, list=49%, signal=26%	GDPD5/CALM1/FXR1/HSP90AA1/L1CAM/HSP90AB1/HSP90AB1/CPEB4/TRAK2/CTTN/EXOC7/CPEB4/USP9X/USP9X/FRYL/HSP90AA1/KIF5B/FKBP4/SNCA/RUFY3/SNCA/PSEN1/HSP90AB1/FRYL/CTNND1/CPEB4/EXOC7/FXR1/FXR2/PINK1/COPG2/MAPK8IP1/ALS2/MAP3K12/CALM3/PTK2B/PARD3/CNR1/SLC2A13/ARPC3/HSP90AB1/EXOC7/SYAP1/FMR1/DCTN2/STMN4/RASGRF1/PI4K2A/TENM2/MAPT/MAPT/PTCH1/FLNA/DVL1/COPA/SNCA/AMFR/OTX2/HNRNPR/ALS2/ARPC5/CTTN/PSEN2/EXOC7/TSC1/T…
GOCC_SPLICEOSOMAL_COMPLEX	GOCC_SPLICEOSOMAL_COMPLEX	176	0.302212	1.81667	0.0001	0.000373212	0.000115974	14868	tags=41%, list=38%, signal=25%	PPIH/RBM41/HNRNPA2B1/ZMAT5/HNRNPA2B1/MAGOH/WBP11/YBX1/CWF19L2/MYEF2/ZMAT5/CASC3/SF3A1/SF3B3/SLU7/WBP4/RBM8A/SF3B4/YBX1/LUC7L/ADAR/LUC7L2/CRNKL1/SNRPC/SNRPD2/PRPF18/ADAR/SNW1/SNRPG/CIRBP/SRSF1/PPP1R8/PHF5A/SNW1/IK/HNRNPR/SNRPN/AKAP17A/HSPA8/SNRPG/HNRNPK/GPKOW/LSM2/ISY1/HNRNPR/RNPC3/PRPF31/PRPF8/API5/ADAR/SYF2/LUC7L2/RBM28/GCFC2/DDX5/SNRPG/HSPA8/MAGOHB/SNRPD2/RBM41/PPIL3/SRRM1/LUC7L/CWC27/SF1/USP39…
GOCC_TERTIARY_GRANULE	GOCC_TERTIARY_GRANULE	156	0.34319	2.03651	0.0001	0.000373212	0.000115974	16866	tags=49%, list=43%, signal=28%	ATP6V0A1/ALDOA/STOM/ASAH1/STOM/FCER1G/FCER1G/STOM/LAMP2/DYNLL1/CST3/DYNLL1/STOM/FCAR/SERPINB6/MMP8/STXBP3/SERPINB6/DYNC1LI1/UBR4/ATP8B4/FOLR3/LILRB2/COPB1/PRCP/SVIP/LTA4H/PRCP/DIAPH1/NRAS/KCNAB2/ATP6V0A1/CLEC4C/DIAPH1/CD59/DOK3/RAC1/NFASC/YPEL5/FCAR/CR1/MGAM/CD55/CAMP/LAMTOR2/ARMC8/SERPINB6/ARMC8/CTSD/FCAR/DIAPH1/LAMTOR3/RAC1/ILF2/LAMTOR1/ANO6/TCIRG1/HBB/PTPRN2/TMEM179B/ALDOA/LAMP2/PTPN6/GAA/PPBP…
GOCC_VACUOLAR_LUMEN	GOCC_VACUOLAR_LUMEN	156	0.345674	2.05124	0.0001	0.000373212	0.000115974	17623	tags=47%, list=45%, signal=26%	HSP90AA1/LIPA/ASAH1/IMPDH1/ARG1/LAMP2/CREG1/HEXB/ARG1/GALNS/ACAN/HSP90AA1/PA2G4/CTSL/HSPG2/NPC2/DEFA1/GPC3/PSMD1/DSN1/ANXA2/PSMD1/OGN/ACLY/NAAA/ACAN/MAPK1/PLD3/MAN2B2/PYCARD/GPC4/PLBD2/FTL/PSMD1/CTSD/RNASE2/SERPINA3/HSPA8/CD1E/CAP1/EPDR1/TUBB4B/NSG1/LAMP2/IMPDH1/CHID1/TCN2/GAA/DPP7/PRKCD/CAP1/NEU4/CCT8/ASAH1/OMD/CHID1/ACTR2/RETN/PRTN3/HSPA8/GLB1/GDI2/GUSB/PLBD2/DYNC1H1/PRDX6/TTR/RNASET2/CCT8/CHID…
GOCC_ADHERENS_JUNCTION	GOCC_ADHERENS_JUNCTION	153	0.343474	2.03388	0.00010001	0.000373212	0.000115974	12985	tags=35%, list=33%, signal=24%	JUP/PDLIM5/LDB3/PDLIM5/TSPAN33/NPHP1/PDLIM2/PDLIM3/CDC42EP4/EIF4G2/DDX6/DAG1/TNK2/ANXA2/PARK7/TJP1/CTNND1/CDCA3/CDH18/BMPR2/CDCA3/ESAM/PAK4/ADD1/PARD3/SSX2IP/ADD1/TJP1/ALOX15B/CDH22/FERMT2/FRMD5/PDLIM4/LIN7C/PARD3B/CTNNA1/AJAP1/PPP1CA/ADD1/VEZT/DLG1/DAG1/FMN1/VEGFA/CDCA3/PDLIM5/PPP1R9B/PDLIM5/PDLIM5/TBCD/PARD3B/VEGFA/PDLIM5/PVR/CNN3/KIFC3/NDRG1/LDB3/ADD1/TNK2/DDX6/CTNNA1/ADD1/RAB10/CDH11/NF2/PDLI…
GOCC_ANCHORED_COMPONENT_OF_MEMBRANE	GOCC_ANCHORED_COMPONENT_OF_MEMBRANE	154	0.310124	1.83739	0.00010001	0.000373212	0.000115974	21011	tags=57%, list=54%, signal=26%	RHBG/ACHE/ALPL/ITLN1/CD109/CD52/ACHE/FCGR3B/NRN1L/RAB5A/RAB5B/LYNX1/GPC3/PRSS21/RAB5A/FOLR3/CDH13/LY6G6C/SVIP/CD59/TEX101/GPC4/GP2/LYPD6B/LYNX1/CD55/PRSS21/ULBP3/ALPP/CDH13/LYPD6B/UMOD/LY6E/NEGR1/TECTA/CEACAM5/RAB4A/CD55/RAB5B/RTBDN/NCAM1/RAB5B/NRN1/LY6H/ACHE/PLET1/GFRA3/RGMA/VNN2/CPO/LYPD6B/CD59/GFRA1/CD59/FOLR1/PRMT8/BCAN/ABHD17A/CNTN1/GFRA2/CNTFR/NTM/PRSS41/LY6E/LY6H/ACHE/LY6D/TFPI/OMG/RAB4A/C…
GOCC_CULLIN_RING_UBIQUITIN_LIGASE_COMPLEX	GOCC_CULLIN_RING_UBIQUITIN_LIGASE_COMPLEX	152	0.35304	2.08917	0.00010001	0.000373212	0.000115974	6348	tags=26%, list=16%, signal=22%	DCAF6/DCAF6/DCAF6/CDC27/CUL4A/ANAPC11/CDC27/ANAPC11/CDC27/DCAF6/USP47/FBXL4/FZR1/CUL4A/DCAF6/FBXL4/CDC26/CUL4A/FBXL20/USP47/DCAF8/FBXO6/FBXW11/SPSB3/CUL4A/DCAF8/CDC27/CDC16/CUL4A/ZER1/ANAPC10/FBXO9/FBXO9/FBXL19/ARIH2/DDB1/FBXO48/DCAF4/ANAPC11/FBXO4/CUL3/CUL1/KCTD2/CDC20B/KLHL21/KCTD13/FZR1/DCAF13/CDC16/BTRC/KLHL2/ARIH2/FBXL18/CRBN/ZSWIM8/ARIH1/FBXL13/FBXW11/CDC16/KLHL7/KLHL8/WDTC1/CDC16/FZR1/SPSB…
GOCC_SPECIFIC_GRANULE	GOCC_SPECIFIC_GRANULE	154	0.321536	1.90501	0.00010001	0.000373212	0.000115974	16399	tags=43%, list=42%, signal=25%	DEFA4/JUP/MS4A3/STOM/CLCN3/DEGS1/STOM/CLCN3/ARG1/STOM/LRRC7/CD36/STOM/CD36/FCAR/CD36/ARG1/CD36/MMP8/STXBP3/UBR4/ATP8B4/CD36/FOLR3/LCN2/CD36/KCNAB2/CD36/CD59/CD36/FCAR/SLC15A4/CAMP/PDXK/LAMTOR2/ARMC8/ARMC8/CTSD/P2RX1/FCAR/LAMTOR3/ILF2/LAMTOR1/ALDH3B1/ANO6/KPNB1/ADGRG3/PGRMC1/PTPN6/LAIR1/RAP1A/RETN/JUP/TRPM2/AOC1/CD33/GPR84/MOSPD2/CLCN3/VCL/ORMDL3/JUP/TOLLIP/ITGB2/OLR1/TMEM63A/HMOX2/CD59/CD59/HP/JU…
GOCC_EARLY_ENDOSOME_MEMBRANE	GOCC_EARLY_ENDOSOME_MEMBRANE	148	0.357459	2.1084	0.00010002	0.000373212	0.000115974	10505	tags=34%, list=27%, signal=25%	TMEM9B/SNX16/CLCN3/APPL2/CLCN3/STAM/VTI1B/PLA2G4E/ITCH/RAB5A/ITCH/SNX20/CD8B/TMEM9B/KREMEN2/SNX3/RAB5B/REP15/HLA-F/SNX13/PLPP2/RAB5A/PSEN1/ZFYVE9/MTMR2/SNX2/WASHC2C/SNX6/SLC9A6/SNX13/PLD3/UBXN6/SLC39A14/PIKFYVE/RAB31/FZD5/PDLIM4/SLC15A4/SNX6/ARF6/PIKFYVE/SNX19/SNX19/SH3GL1/ABCA7/CD8B/RABEP1/STAM/SH3GL3/LITAF/SNX3/SNX3/SLC39A14/OCRL/NSG1/RAB21/WASHC2A/GGA3/SNX27/KIR2DL4/SNX2/CD8B/HSD17B6/TMEM9B/EP…
GOCC_MICROTUBULE_ASSOCIATED_COMPLEX	GOCC_MICROTUBULE_ASSOCIATED_COMPLEX	147	0.336805	1.98474	0.00010002	0.000373212	0.000115974	21331	tags=55%, list=55%, signal=25%	KIF26A/EML1/STAU1/RANBP9/EML1/ACTR1A/DYNLL1/DYNLL1/PEA15/DCTN4/ACTA1/KIF1B/KIF5B/STAU1/AURKB/FBXW11/DYNC1LI1/MID1/PEA15/DYNC1LI2/AURKB/DCTN4/HAUS3/KLC3/STAU1/DNHD1/KIF12/NDE1/PAFAH1B1/KIF2A/HAUS8/CFAP70/KIF27/DCTN2/DNAH2/PEA15/DYNC2LI1/KIF1A/KIF17/FBXW11/AURKA/DYNC1I1/DISC1/HAUS4/MAP7/KLC2/HDAC6/KIF11/KIF13A/KIFC3/DYNC1I1/HDAC6/KIF27/TOPORS/KIF6/KIFAP3/KIF21A/DNAH17/EML2/KIF16B/DRC1/DYNC1H1/MAP2/…
GOCC_SPINDLE_POLE	GOCC_SPINDLE_POLE	147	0.403048	2.3751	0.00010002	0.000373212	0.000115974	16859	tags=49%, list=43%, signal=28%	NUP62/POC1B/EML1/CALM1/BCCIP/EML1/DLGAP5/ANKRD53/DCTN4/DDX11/TNKS/CKAP2/PPP2CA/AURKB/DYNC1LI1/STAG2/PLEKHG6/AURKB/DCTN4/CEP104/RAD21/STAG2/NSFL1C/NEK6/NDE1/CALM3/CUL3/KIF2A/HAUS8/RMDN3/RMDN2/KLHL21/TPT1/CDK5RAP2/YPEL5/BIRC6/CKAP2/IK/SGO1/ODF2/CTDP1/CALM2/AURKA/NEK6/PLK2/KNSTRN/DYNC1I1/CDC20/CEP85/CKAP2/CEP63/BCCIP/KIF11/DYNC1I1/TUBGCP2/UMOD/TOPORS/CETN1/PLK1/CDC25B/POC1A/IKBKG/YPEL5/NEK6/ODF2/SGO…
GOCC_CILIARY_BASAL_BODY	GOCC_CILIARY_BASAL_BODY	134	0.327444	1.91034	0.00010003	0.000373212	0.000115974	13857	tags=37%, list=36%, signal=24%	POC1B/BBS7/TTLL11/TBATA/GLE1/PCM1/ARMC9/BBOF1/FANK1/CSNK1A1/AKT1/NEK4/GLE1/BBS7/ARMC9/MAPRE1/PCM1/PCM1/PTK2/SSX2IP/TAPT1/CFAP70/TBC1D30/DZIP1L/PTK2/PCM1/MLF1/DYNC2LI1/TBC1D7/MKS1/KIF17/IFT122/C2CD3/DISC1/TTC8/MAPK15/KIAA0586/IFT20/PCM1/CETN2/JADE1/TOPORS/JADE1/OFD1/KIFAP3/POC1A/SSNA1/IFT122/IFT122/AHI1/JADE1/IFT20/IFT80/CYLD/CAMSAP3/KIF17/TTC8/BBS5/KIFAP3/C2CD3/IFT88/IFT20/KIFAP3/NPHP4/TBC1D7/TOP…
GOCC_ENDOCYTIC_VESICLE_MEMBRANE	GOCC_ENDOCYTIC_VESICLE_MEMBRANE	150	0.355308	2.09941	0.00010003	0.000373212	0.000115974	7919	tags=30%, list=20%, signal=24%	ATP6V0A1/DLG4/APPL2/ATP7A/CD36/MDM2/AP2B1/LAMP2/MDM2/MDM2/ATP7A/UBA52/CD36/RAB5A/CD36/VAMP7/CD36/EPN2/VAMP7/MDM2/UBA52/UBA52/CLTC/HLA-F/RAB5A/CD36/STAB1/ATP6V0D2/RAB9A/CD36/AP2B1/RAB34/ATP6V0A1/CORO1A/CD36/ATG12/CD36/TBC1D5/EPN2/PIKFYVE/RAB31/UBB/WASL/FZD5/PTCH1/TYRP1/SGIP1/VAMP7/LDLR/PIKFYVE/GPR161/EPN2/GRIA3/RAB7A/ATG5/SLC18A3/AP2M1/PICALM/AP2M1/CAMK2B/UBC/AP2M1/TCIRG1/OCRL/DNM2/CAMK2B/RAB23/UB…
GOCC_AZUROPHIL_GRANULE	GOCC_AZUROPHIL_GRANULE	141	0.348554	2.04443	0.00010004	0.000373212	0.000115974	14499	tags=45%, list=37%, signal=28%	DEFA4/NFAM1/STOM/STOM/IMPDH1/ARG1/STOM/LAMP2/CREG1/HEXB/RAP1B/STOM/VAMP7/ARG1/GALNS/VAMP7/PA2G4/NPC2/DEFA1/NDUFC2/PSMD1/DSN1/MGST1/PSEN1/PRCP/ANXA2/PSMD1/ACLY/PRCP/RAP1B/MAPK1/RAP1B/PYCARD/FTL/VAMP7/PSMD1/RNASE2/SERPINA3/LAMTOR1/CAP1/TUBB4B/BRI3/VAPA/TMEM179B/NDUFC2/MGST1/LAMP2/IMPDH1/RAP1B/SURF4/CPNE3/GAA/DPP7/PRKCD/CAP1/CCT8/ACTR2/RETN/PRTN3/GLB1/GDI2/CD63/GUSB/DYNC1H1/PRDX6/NDUFC2/TTR/RNASET2/…
GOCC_CHROMOSOME_TELOMERIC_REGION	GOCC_CHROMOSOME_TELOMERIC_REGION	129	0.358293	2.07902	0.00010004	0.000373212	0.000115974	8712	tags=26%, list=22%, signal=20%	RAD17/RECQL4/NSMCE2/CDK1/MCM4/HNRNPA2B1/CDK1/NSMCE3/POT1/TNKS/RAD17/HNRNPA2B1/PCNA/THOC7/ATRX/RPA1/DPY30/PPP1CB/NSMCE4A/NSMCE2/RNF8/RPA1/ATRX/PPP1CB/ATF7/DDB1/NSMCE2/SSB/XRCC5/THOC2/TEP1/MCM7/WRNIP1/PPP1CC/SP100/ATM/HMBOX1/CDC73/THOC6/WRN/RTEL1/SPO11/PPP1CA/TERF2IP/SP100/TNKS2/SP100/EZH1/SLX4/MCM7/TEN1/RIF1/THOC3/THOC6/SP100/PURA/PPP1CB/SIRT6/CBX3/ACD/THOC2/XRCC6/SIRT2/PRKDC/TOX4/PPP1CA/RTEL1/POL…
GOCC_CLUSTER_OF_ACTIN_BASED_CELL_PROJECTIONS	GOCC_CLUSTER_OF_ACTIN_BASED_CELL_PROJECTIONS	141	0.371064	2.17646	0.00010004	0.000373212	0.000115974	12673	tags=40%, list=33%, signal=27%	SLC6A19/ESPN/ADCY6/CYBRD1/ATP7A/ITLN1/CD36/HSP90AB1/MPP1/ATP7A/MYO1C/HSP90AB1/CD36/ACTR3/CD36/CAPZA2/CD36/RALGDS/MYO1D/MYO1C/MPP1/MPP1/MYO15A/GNA12/CD36/SLC19A1/MYO15A/HSP90AB1/CD36/ADCY6/CD36/RALGDS/HSP90AB1/MME/CD36/MYO1B/LOXHD1/FLNA/DAB1/MYO1C/PCDH15/MTTP/VEZT/SOAT2/CDH23/PLS1/TWF2/TRIOBP/MPP1/TMC1/ABCG2/SLC9A3/KPTN/SLC4A7/PLB1/ELMOD3/SLC4A7/ESPN/ABCG2/ELMOD3/MYO1B/LCTL/IFT20/SLC27A4/LOXHD1/SL…
GOCC_MITOTIC_SPINDLE	GOCC_MITOTIC_SPINDLE	144	0.402516	2.36648	0.00010004	0.000373212	0.000115974	15753	tags=50%, list=41%, signal=30%	NUP62/EML1/CDC27/TFDP2/CDC27/BCCIP/EML1/CDK1/CDC27/EPB41/CDK1/DYNLL1/KAT2A/DYNLL1/TFDP2/NGRN/CTTN/EPB41/TNKS/SKA3/EPB41/TBL1XR1/AURKB/HEPACAM2/EPB41/NCOR1/CLTC/STAG2/CDC27/CDC16/AGBL5/HEPACAM2/EPB41/AURKB/MAPRE1/HAUS3/HDAC3/TBL1XR1/STAG2/RACGAP1/EPB41/LIMK2/DIAPH1/PTPN7/EPB41/MAPK1/TFDP2/DIAPH1/CUL3/HAUS8/RMDN3/RMDN2/YEATS2/HEPACAM2/LSM14A/CDK5RAP2/YPEL5/CDC16/TBL1XR1/RANGAP1/IK/CTTN/DIAPH1/CDC16…
GOCC_GOLGI_STACK	GOCC_GOLGI_STACK	128	0.332377	1.92705	0.00010005	0.000373212	0.000115974	19573	tags=56%, list=50%, signal=28%	SCFD1/BET1/SLC10A7/GOLGA3/MGAT2/XYLT1/BET1/ASAP2/TMBIM4/ST6GAL2/INPP5E/GOLGA3/SAR1B/AKAP9/RAB34/NSFL1C/STX16/ZFYVE1/SORT1/ST3GAL1/TRAPPC4/NUCB1/USO1/GOLGB1/STX16/MOB4/GALNT1/USO1/TMEM59/USO1/MGAT4B/GALNT1/OCRL/ST3GAL2/NSG1/SGMS1/RAB21/ST3GAL2/YIPF1/VRK1/CSGALNACT1/APH1A/MGAT4A/TMBIM4/GOLGA5/B4GALT7/RAB34/GOLPH3L/ZFYVE1/ST6GAL1/AKAP9/FUT6/MBTPS1/B4GALT5/FUT3/LYPLA2/B4GALT3/APH1A/ATL1/B4GALNT4/ST3G…
GOCC_INTRINSIC_COMPONENT_OF_SYNAPTIC_MEMBRANE	GOCC_INTRINSIC_COMPONENT_OF_SYNAPTIC_MEMBRANE	125	0.33559	1.94067	0.00010006	0.000373212	0.000115974	20116	tags=59%, list=52%, signal=29%	SLC8A1/LRRC4B/PSEN1/SLC16A3/EFNB3/LRFN5/ADRA1A/SLC8A3/CNR1/ABHD6/GPC4/OPRM1/ADRA1A/OPRM1/P2RX1/CHRM1/OPRM1/SLITRK3/OPRM1/OPRM1/OPRM1/PTPRT/OPRM1/SLITRK3/SLC6A9/KCNJ3/GSG1L/ERBB4/APH1A/KCNJ3/OPRM1/CACNG7/CACNG7/LRRTM2/EPHB2/GRID2/PLPPR4/GRIA1/APH1A/ADRA1A/CSPG5/KCNA1/ABHD17A/CNTN1/GRIN2A/NCSTN/ATP2B4/PTPRA/GABRA5/LRRC4C/CSPG5/NRP2/ATP2B1/OPRM1/NPTN/GPM6A/CACNG5/GRIN2A/P2RX6/SLC16A3/CNIH2/SLC1A6/GR…
GOCC_KINETOCHORE	GOCC_KINETOCHORE	125	0.406333	2.34977	0.00010006	0.000373212	0.000115974	15393	tags=47%, list=40%, signal=29%	CENPK/NUP98/FBXO28/NUP98/DYNLL1/ZWILCH/DYNLL1/DCTN4/SKA3/CSNK1A1/AURKB/FBXW11/DYNC1LI1/KAT2B/DSN1/PSEN1/ITGB3BP/SUMO3/SPC24/DYNC1LI2/CENPV/AURKB/DCTN4/KANSL1/SPC24/NUP98/NDE1/PAFAH1B1/SEH1L/SEH1L/PPP1R12A/PPP1CC/SKA2/SKA2/DCTN2/RANGAP1/CENPN/CENPI/NUP107/SGO1/REC8/PELI1/PSEN2/SKA2/HJURP/SGO2/FBXW11/KNSTRN/CLASP2/DYNC1I1/SUGT1/CENPW/DYNC1I1/CLASP1/CENPT/PLK1/CENPO/SKA3/SKA1/TRAPPC12/SGO1/SPC25/NDC…
GOCC_LATE_ENDOSOME_MEMBRANE	GOCC_LATE_ENDOSOME_MEMBRANE	126	0.360721	2.08823	0.00010006	0.000373212	0.000115974	12574	tags=38%, list=32%, signal=26%	MICALL1/SNX16/CLCN3/CLCN3/LAMP2/LAMTOR4/VTI1B/CHMP3/STARD3/VAMP7/CD300LG/STOML1/CHMP3/VAMP7/CHMP2A/HLA-DMA/OSBPL9/STOML1/STOML1/OSBPL11/CHMP3/LAPTM4B/CYB561A3/ANXA2/LAPTM4A/BAIAP3/SNF8/PLD3/UBXN6/SLC39A14/LAMP3/PIKFYVE/GOSR2/GOSR2/STARD3NL/ABHD6/IFITM3/VAMP7/TSPAN15/PIKFYVE/LAMTOR2/RAB7A/LAMTOR3/LAMTOR1/LITAF/MMD/TMEM59/VPS41/SNF8/LAMTOR4/SLC39A14/NSG1/LAMP2/VPS39/YIPF1/AP5M1/LAMTOR4/CHMP1B/SLC11…
GOCC_PHAGOCYTIC_VESICLE	GOCC_PHAGOCYTIC_VESICLE	126	0.334076	1.93398	0.00010006	0.000373212	0.000115974	7257	tags=29%, list=19%, signal=24%	ATP6V0A1/CLCN3/APPL2/CLCN3/ATP7A/CD36/LAMP2/NCF2/ATP7A/MYO1C/ATG14/CD36/RAB5A/CD36/VAMP7/CD36/STXBP3/VAMP7/MYO1C/CDC42EP4/KIF5B/SRGAP2/SNX3/HLA-F/RAB5A/CD36/ATP6V0D2/RAB9A/CD36/RAB34/BECN1/BECN1/SRGAP2/ATP6V0A1/CORO1A/CD36/ATG12/VPS26B/CD36/AMBRA1/PIKFYVE/RAB31/WAS/MYO1C/VAMP7/PIKFYVE/RAB7A/ATG5/SNX3/TCIRG1/SNX3/OCRL/DNM2/RAB23/LAMP2/RAB32/ITGB5/AMBRA1/RAB43/STXBP1/SCIMP/RAP1A/RAB10/MYO1C/TAPBP/C…
GOCC_SARCOLEMMA	GOCC_SARCOLEMMA	125	0.361766	2.09204	0.00010006	0.000373212	0.000115974	21169	tags=59%, list=54%, signal=27%	ANK1/ASB3/ANK1/DMD/ANK1/CORO1C/BSG/ANK1/ASB3/ANK1/CACNA1C/CACNA1C/SLC8A1/PPP3CB/BSG/ITGB1/DAG1/PSEN1/ITGB1/SLC2A4/COL6A3/CACNA1S/ADRA1A/CAV2/SLC8A3/CACNB3/SLC2A1/OPRM1/ASB3/PDE9A/ADRA1A/BSG/DMD/OPRM1/DLG1/DAG1/OPRM1/ANK2/OPRM1/CACNB2/BIN1/PPP3CB/ATP1A1/OPRM1/OPRM1/FLNC/OPRM1/CORO1C/KCNJ3/DYSF/ITGB1/CACNA2D1/MLIP/BIN1/SLC9A1/BIN1/KCNJ3/OPRM1/BIN1/CACNG7/PDE9A/PPP3CB/BIN1/KRT19/CACNG7/CACNA1D/SGCE/…
GOCC_CENTRIOLE	GOCC_CENTRIOLE	117	0.339664	1.94636	0.00010007	0.000373212	0.000115974	11133	tags=32%, list=29%, signal=23%	POC1B/BCCIP/HSPA1A/ACTR1A/GLE1/PCM1/CEP76/ARMC9/RAN/HTT/CCDC92/GLE1/ARMC9/CEP104/PCM1/CEP55/POC5/PCM1/KIF2A/STIL/CCP110/DZIP1L/PCM1/KIAA0753/ODF2/AURKA/PLK2/C2CD3/CEP76/MAPK15/CENPJ/KIAA0586/CEP63/IFT20/BCCIP/PCM1/CETN2/TUBD1/TUBD1/TOPORS/CEP170/CETN1/OFD1/PLK1/POC1A/HSPA1B/ODF2/CEP170/SIRT2/AKNA/AHI1/IFT20/MDM1/FTCD/CCNF/CEP152/C2CD3/IFT88/CCDC92/IFT20/TUBD1/CEP63/CEP135/CEP295/TOPORS/IFT140/AGB…
GOCC_FICOLIN_1_RICH_GRANULE_LUMEN	GOCC_FICOLIN_1_RICH_GRANULE_LUMEN	123	0.428578	2.47127	0.00010007	0.000373212	0.000115974	8493	tags=35%, list=22%, signal=28%	A1BG/ALDOA/JUP/HSP90AA1/ASAH1/IMPDH1/HSP90AB1/CAB39/HSPA1A/HSP90AB1/PAFAH1B2/CST3/CAT/HUWE1/COMMD3/PKM/PKM/HSP90AA1/DDX3X/AMPD3/AGL/AMPD3/HSP90AB1/LTA4H/ACLY/PDAP1/PSMA5/MAPK1/AGL/HSP90AB1/EEF1A1/KCMF1/YPEL5/PPIA/ALAD/HMGB1/ARPC5/AMPD3/PNP/CTSD/HSPA8/ILF2/PAFAH1B2/PAFAH1B2/PKM/KPNB1/APEH/HBB/DDX3X/COTL1/GPI/ALDOA/PSMD6/IMPDH1/PSMD13/CAPN1/ALDOC/CCT8/ASAH1/PRG2/PSMD2/CAND1/ACTR2/HSPA1B/PSMB7/PSMD2…
GOCC_I_BAND	GOCC_I_BAND	123	0.383403	2.21079	0.00010007	0.000373212	0.000115974	14027	tags=43%, list=36%, signal=27%	ANK1/ALDOA/JUP/PDLIM5/LDB3/SLC4A1/ANK1/PDLIM5/DMD/ANK1/CAB39/ANK1/PDLIM2/ANK1/FKBP1A/PDLIM3/FKBP1A/CACNA1C/CACNA1C/SLC8A1/KAT2B/PPP3CB/PDE4B/PSEN1/PDE4B/ITGB1BP2/KY/FKBP1B/GLRX3/CACNA1S/ADRA1A/FKBP1B/SORBS2/MYL9/PPP1R12A/FERMT2/PDE4B/PDLIM4/SLC2A1/FLNA/ADRA1A/DMD/PSEN2/NEBL/KCNE1/NEBL/FHL5/ANK2/SORBS2/BIN1/PDLIM5/PPP3CB/TTN/PDLIM5/PDLIM5/PDLIM5/SCN3B/ALDOA/SCN1A/FLNC/OBSL1/SCN8A/IGFN1/MYL9/LDB3/M…
GOCC_NUCLEAR_PERIPHERY	GOCC_NUCLEAR_PERIPHERY	123	0.391454	2.25721	0.00010007	0.000373212	0.000115974	19607	tags=57%, list=50%, signal=29%	KIF4B/RUVBL1/NUP98/NUP98/OGG1/HNRNPA2B1/ATXN3/ATXN3/HNRNPA2B1/GFI1B/PCNA/PRR14/NARF/STAG2/DAG1/SATB2/ATXN3/RAD21/STAG2/NUP98/ATF7/KIF4A/MBD1/TEP1/YY1/AKAP8L/SCAF8/NCOR2/NUP153/SNW1/MAPT/MAPT/EIF6/NUP153/NUP107/PHF5A/SNW1/NUP35/DAG1/MBD1/PSMA6/AKAP8L/ATXN3/DNMT3A/PHACTR3/DNMT3A/NUP35/GFI1B/SCAF8/ATXN3/RUNX1T1/CENPW/MATR3/PRKCD/PHB2/ATN1/TELO2/RUVBL2/ATF4/NCOR2/TP53/NCOR2/SRRM1/MBD1/MYB/LMNA/ATN1/P…
GOCC_PRESYNAPTIC_MEMBRANE	GOCC_PRESYNAPTIC_MEMBRANE	127	0.339906	1.96927	0.00010007	0.000373212	0.000115974	21921	tags=62%, list=56%, signal=27%	ITSN1/SNAP91/ITSN1/CLTA/DENND1A/PDE2A/LRRC4B/PSEN1/EFNB3/ADRA1A/SLC6A2/OTOF/GPER1/CNR1/CLTB/SYAP1/FMR1/PI4K2A/GPC4/OPRM1/CNTNAP1/ADRA1A/KCNC3/OPRM1/OTOF/P2RX1/SYT1/CHRM1/OPRM1/PICALM/OPRM1/SYP/FCHO2/FOSL1/SLC6A2/OPRM1/OPRM1/OPRM1/PDE2A/SLC6A9/SNAP91/KCNJ3/STXBP1/ERBB4/CLTB/APH1A/GRIK3/KCNJ3/OPRM1/EPHB2/STX19/UNC13B/APH1A/ADRA1A/IL31RA/PICALM/NRXN1/KCNA1/CNTN1/ITSN2/GRIN2A/NCSTN/ATP2B4/DENND1A/GAB…
GOCC_APICAL_JUNCTION_COMPLEX	GOCC_APICAL_JUNCTION_COMPLEX	121	0.364699	2.09772	0.00010009	0.000373212	0.000115974	19729	tags=58%, list=51%, signal=29%	TJAP1/JUP/ACTG1/YBX3/NPHP1/FRMPD2/TJAP1/RAB13/YBX3/CLDN19/ACTG1/CLDN14/TJP1/CTNND1/MARVELD2/ESAM/CLDN14/PARD3/TJP3/TJP1/CLDN15/MICALL2/FZD5/LIN7C/PARD3B/CTNNA1/MARVELD2/TJAP1/PKN2/CLDN4/DLG1/RAPGEF2/JAM2/USP53/PKN2/TBCD/MAPK15/TJAP1/VAPA/PARD3B/UBN1/KIFC3/MARVELD3/SYMPK/CTNNA1/CLDN14/MXRA8/MXRA8/ECT2/CLMP/JUP/PDZD3/AOC1/RAB13/CAMSAP3/JUP/ACTB/MXRA8/SYNPO/APC/CXADR/CTNND1/MPP5/JUP/CTNNA1/PRKCZ/NPH…
GOCC_ENDOPLASMIC_RETICULUM_GOLGI_INTERMEDIATE_COMPARTMENT	GOCC_ENDOPLASMIC_RETICULUM_GOLGI_INTERMEDIATE_COMPARTMENT	120	0.357568	2.05426	0.00010011	0.000373212	0.000115974	11705	tags=34%, list=30%, signal=24%	NAT8/BET1/MAN1A1/DDHD2/LMAN1/GBF1/BET1/COPB1/TRAPPC2/STX17/SEC23IP/NUCB2/COPG2/ASPSCR1/CNIH4/CLN8/NUCB1/RAB2A/CD59/GOLGB1/GOSR2/GOSR2/TRAPPC2/MPPE1/HMGB1/CD55/AZIN2/TRIP11/SPPL3/MGAT4B/TMED4/MCFD2/DCSTAMP/SERPINH1/SURF4/GBF1/MCFD2/CHP1/COPG2/TMED5/TAPBP/MGAT4A/CD55/GOSR2/TRAPPC5/TRAPPC12/GOSR2/YIF1B/GRIA1/UGGT1/FTCD/DDHD2/HMGB1/TMED9/CD59/CD59/MPP5/FOLR1/FN1/BCAP31/GORASP1/IST1/TMED1/TMED2/MYO18A…
GOCC_ACTIN_FILAMENT	GOCC_ACTIN_FILAMENT	106	0.453884	2.56661	0.00010015	0.000373212	0.000115974	9142	tags=37%, list=24%, signal=29%	GAS2L3/ESPN/PDLIM5/LDB3/ACTG1/PDLIM5/TMOD1/MYO1C/DMTN/PDLIM2/DMTN/CTTN/TPM1/ACTA1/TPM1/CD2AP/PDLIM3/TPM1/MYO1C/DMTN/TPM1/DMTN/DMTN/TPM1/DMTN/ACTG1/DMTN/GAS2L3/TEK/NCKAP1/SPECC1/CORO1A/ARPC3/DMTN/RAC1/MYO1B/WASL/WAS/PDLIM4/EHBP1L1/FLNA/MYO1C/SMTN/CTTN/APC2/MYO6/TPM3/DUSP22/TSC1/PLS1/TWF2/RAC3/FMN1/RAC1/KPTN/PSTPIP1/PDLIM5/PDLIM5/PDLIM5/TPM3/ESPN/COTL1/PDLIM5/MYO1B/SPECC1/LDB3/GAS2L1/GAS2L3/WIPF1/G…
GOCC_CONDENSED_CHROMOSOME_CENTROMERIC_REGION	GOCC_CONDENSED_CHROMOSOME_CENTROMERIC_REGION	106	0.38829	2.19569	0.00010015	0.000373212	0.000115974	17728	tags=56%, list=46%, signal=31%	CENPK/FBXO28/ZWILCH/SKA3/CSNK1A1/AURKB/ATRX/DYNC1LI1/DSN1/ITGB3BP/SPC24/CENPV/AURKB/KANSL1/SPC24/ATRX/NDE1/SEH1L/SEH1L/PPP1CC/SKA2/SKA2/RANGAP1/CENPN/NUP107/SGO1/REC8/PELI1/KMT5B/SKA2/HJURP/SGO2/KNSTRN/CLASP2/DYNC1I1/CENPW/DYNC1I1/CLASP1/CENPT/PLK1/CBX3/CENPO/SKA3/SKA1/SGO1/SPC25/NDC80/BUB1/SS18L1/CLASP1/BIRC5/NDEL1/ZNF276/LRWD1/NDEL1/CSNK1A1/ANAPC16/CENPN/CKAP5/NEK2/ANAPC16/NDEL1/NUP85/MAD2L1/CE…
GOCC_INNER_MITOCHONDRIAL_MEMBRANE_PROTEIN_COMPLEX	GOCC_INNER_MITOCHONDRIAL_MEMBRANE_PROTEIN_COMPLEX	106	0.373236	2.11057	0.00010015	0.000373212	0.000115974	22902	tags=68%, list=59%, signal=28%	COX7C/NDUFS1/COX5A/MT-ND3/NDUFC1/DNAJC11/NDUFC2/NDUFS8/SDHC/NDUFS7/UQCRQ/NDUFAB1/NDUFS1/IMMT/UQCRB/NDUFB8/NDUFA11/NDUFS1/COX4I1/UQCR10/SDHA/CHCHD3/NDUFA12/NDUFB2/SDHC/SDHAF4/NDUFV3/MICU2/NDUFA7/SAMM50/NDUFC2/NDUFA8/NDUFA4L2/CHCHD3/PHB2/NDUFA2/SDHC/NDUFA5/MT-CYB/ROMO1/NDUFB5/IMMP1L/NDUFC2/DNAJC19/NDUFB2/UQCRB/SMDT1/COX4I2/CHCHD6/TIMM17B/NDUFB10/NDUFV3/NDUFA10/TIMM50/NDUFB9/COX4I1/NDUFA6/NDUFB3/NDU…
GOCC_CYTOSOLIC_RIBOSOME	GOCC_CYTOSOLIC_RIBOSOME	99	0.439343	2.46356	0.00010016	0.000373212	0.000115974	10074	tags=36%, list=26%, signal=27%	RPS29/RPS21/LARP4/RPL28/RPS5/RPL39L/UBA52/RPS5/RPS20/UBA52/DHX29/UBA52/RPS20/DDX3X/RPL3L/RPL28/DHX29/RPL35/RPL27/RPS14/FXR2/RPL39/RPL23/RPS9/RPL38/RPL36/RPL36A/RPL29/RPLP1/RPL7L1/RPS7/RPS15/LARP4/RPL9/RPS11/RPS10/RPL10/RPL27/RPL30/DDX3X/RPL8/RPLP0/RPS19/RPL23/RPL19/RPL31/HBA2/RPS26/RPL35A/RPS3A/RPS27A/RPL26L1/RPL15/RPL11/APOD/HBA1/RPS2/RPS7/RPS15/RPS27L/RPS24/UBA52/RPL18/MCTS1/RPL26L1/RPS24/RPL6/…
GOCC_PLASMA_MEMBRANE_RAFT	GOCC_PLASMA_MEMBRANE_RAFT	99	0.388691	2.17953	0.00010016	0.000373212	0.000115974	9751	tags=28%, list=25%, signal=21%	CORO1C/CD36/LIPE/PLVAP/CD36/CDH15/CD36/CD36/MYO1D/TREM2/ADD2/DAG1/PLPP2/CD36/CDH13/CD36/CHRNA3/BMPR2/MAPK3/ADRA1A/CAV2/MAPK1/JAK2/CD36/CD36/RANGRF/TEX101/PTCH1/SLC2A1/CR1/CTNNA1/ADRA1A/PLPP1/DAG1/PACSIN2/KCNMA1/PRKAR2A/ATP1A1/HDAC6/EMP2/CORO1C/MS4A4A/CDH13/HDAC6/CTNNA1/PRTN3/HMOX1/TRPC4/CAV1/PRKAR1A/CAV1/ATP1A2/SMO/PLPP2/ADRA1A/ITGB2/NOS3/CLN3/CTNNA1/NOS3/SELPLG/ATP2B4/ATP1B1/KCNMA1/TFPI/CHRNA7/C…
GOCC_AUTOPHAGOSOME	GOCC_AUTOPHAGOSOME	89	0.420035	2.32013	0.00010019	0.000373212	0.000115974	10572	tags=45%, list=27%, signal=33%	NCOA4/NCOA4/NCOA4/NCOA4/SH3GLB1/WIPI2/OPTN/TMEM230/LAMP2/ATG14/RB1CC1/NBR1/OPTN/GABARAPL2/PIP4K2A/HTT/PIP4K2A/TMEM230/CALCOCO2/CALCOCO2/UBQLN1/TMEM230/ADPRH/STX17/TP53INP2/OPTN/BECN1/BECN1/TMEM230/ZFYVE1/OPTN/ATG12/MAP1LC3A/WIPI2/AMBRA1/TBC1D5/NBR1/ATG16L1/FTL/TECPR1/UBQLN1/RAB7A/ATG5/HSPA8/SH3GLB1/SH3GLB1/CALCOCO2/WIPI1/TBC1D17/MAPK15/CALCOCO2/RAB23/OSBPL7/LAMP2/TEX264/TMEM230/AMBRA1/TEX264/WIPI…
GOCC_BLOOD_MICROPARTICLE	GOCC_BLOOD_MICROPARTICLE	102	0.411339	2.31445	0.0001002	0.000373212	0.000115974	10311	tags=36%, list=27%, signal=26%	KNG1/A1BG/C1R/STOM/SLC4A1/SERPINF2/STOM/ACTG1/STOM/HSPA1A/STOM/PSMC5/ACTA1/HBE1/VTN/AHSG/ACTG1/AGT/HBG2/TFRC/JCHAIN/HBD/ENG/ZBTB38/FCN2/HBE1/ZBTB38/YWHAZ/TFRC/SLC2A1/C4BPA/SERPINA3/HSPA8/AMBP/HBB/APOA2/HBA2/HSPA1B/C1QC/HSPA8/CFHR1/HBA1/HSPA2/C8G/APOE/HSPA2/ZNF559-ZNF177/ACTB/PZP/HBB/HRG/PFN1/TFRC/HSPA8/HSPA1L/HP/FN1/DNPEP/CLU/KDM4D/SERPINA3/F2/APOA2/SERPING1/PSMC5/YWHAZ/EIF2A/INTS11/FGA/INTS11/OR…
GOCC_CORTICAL_CYTOSKELETON	GOCC_CORTICAL_CYTOSKELETON	96	0.385289	2.1497	0.0001002	0.000373212	0.000115974	17682	tags=52%, list=45%, signal=28%	SPTA1/DLG4/SLC4A1/TMOD1/MPP1/EPB41/SPTB/DMTN/DMTN/CTTN/EPB41/GYPC/SPTB/CAPZA2/EPB41/MPP1/SPTB/DMTN/SPTB/EPB41/DMTN/GYPC/MPP1/DMTN/EPB41/DMTN/DMTN/MAPRE1/EPB41/MYADM/LANCL2/EPB41/CORO1A/EEF1A1/MED28/DMTN/WASL/SLC2A1/FLNA/CTTN/PLS1/LLGL2/MPP1/LLGL2/CAP1/PPP1R9B/COTL1/HFE/RTKN/CLASP1/CAP1/ACTR2/NF2/KRT19/TRPC4/PPP1R9A/MLPH/CLASP1/SPTBN4/DLG4/MOBP/HFE/SPTBN2/TRPV4/DMTN/CDH1/HCLS1/HFE/MYRIP/PLS1/FLNA/…
GOCC_OXIDOREDUCTASE_COMPLEX	GOCC_OXIDOREDUCTASE_COMPLEX	96	0.376205	2.09902	0.0001002	0.000373212	0.000115974	14989	tags=44%, list=39%, signal=27%	PDK2/NDUFS1/GCSH/NCF2/MT-ND3/KAT2A/NDUFC1/NDUFC2/NDUFS8/SDHC/NDUFS7/UQCRQ/NDUFAB1/NDUFS1/GMPR/UQCRB/GLDC/NDUFB8/NDUFA11/OGDH/NDUFS1/UQCR10/SDHA/NDUFA12/PDK2/NDUFB2/SDHC/SDHAF4/DBT/NDUFV3/NDUFA7/PDHB/NDUFC2/NDUFA8/PDK1/CYB5B/DLD/DLD/NDUFA2/SDHC/NDUFA5/MT-CYB/NDUFB5/NDUFC2/GCSH/NDUFB2/UQCRB/GMPR2/PDK1/OGDH/BCKDHB/NCF2/NOXA1/NDUFB10/NDUFV3/NDUFA10/NDUFB9/NDUFA6/NDUFB3/NDUFS5/GMPR2/FOXRED1/GMPR2/NDUF…
GOCC_GOLGI_ASSOCIATED_VESICLE	GOCC_GOLGI_ASSOCIATED_VESICLE	87	0.358838	1.97559	0.000100241	0.000373212	0.000115974	15877	tags=44%, list=41%, signal=26%	SCFD1/ATP7A/ACTR1A/ATP7A/COPB2/CLTA/RAB13/CLTC/GOPC/FURIN/ACR/COPB1/COPE/SLC2A4/COPG2/SYNRG/SORT1/NUCB1/CLTB/NRGN/COPA/AFTPH/ITM2B/GOPC/STK26/SLC18A3/SPPL3/AFTPH/VPS41/OCRL/AFTPH/SYNRG/CLTB/COPG2/SPG21/RAB13/AFTPH/KDELR3/RHO/AP2A1/ARCN1/VPS41/TMED9/CSPG5/PACSIN1/PACSIN1/TMED2/BNIP1/CSPG5/ARCN1/AP2A1/CNGA2/AP1S1/FURIN/COPE/PKD1/ZDHHC17/COPZ1/CCDC88A/OCRL/CCDC115/SYNRG/SCYL1/CNGB1/CLRN1/PACSIN1/ARC…
GOCC_LIPID_DROPLET	GOCC_LIPID_DROPLET	87	0.381613	2.10098	0.000100241	0.000373212	0.000115974	16196	tags=52%, list=42%, signal=30%	PNPLA4/LIPE/RAP1B/SPAST/DHRS3/RSAD2/RAB18/VPS13A/GBF1/VPS13A/HILPDA/TMEM159/LSS/ANXA2/RBP1/RAP1B/AIFM2/RAB18/ZFYVE1/RAP1B/GAPDH/RAB18/TMEM159/TSC1/TRAF6/RAB7A/SPAST/UBE2G2/CTDNEP1/RAP1B/GBF1/SIGMAR1/METTL7A/RAB18/IRAK1/VPS13A/SIGMAR1/ALDH3B2/PNPLA3/ZFYVE1/SET/CAV1/CAV1/AQP7/METTL7A/SET/BSCL2/BCAP31/ALDH3B2/GAPDH/LSS/PLIN1/SCCPDH/CES1/OSBPL2/RBP1/HSD3B7/CES1/DGAT2/ATG2B/PNPLA1/AQP10/GBF1/CIDEC/ABH…
GOCC_PEPTIDASE_COMPLEX	GOCC_PEPTIDASE_COMPLEX	88	0.403393	2.22411	0.000100251	0.000373212	0.000115974	11814	tags=43%, list=30%, signal=30%	F7/TXNL1/PSME4/PSMC5/TAF6/RAD23B/PSMD1/UBQLN1/TAF12/PSMD5/PSMD8/PSMD1/PSMA5/IDE/RAD23A/UBE3A/PSMC6/UCHL5/RAD23A/PSMD1/UBQLN1/PSMA6/PSMD4/SPCS2/FAP/PSMD9/PSMD5/UBE3A/PSMB2/PSMD6/PSMB5/UBE3A/PSMD13/PSME3/IDE/PSMD2/PSMB7/PSMD2/PSMD13/ENY2/PSMD4/SUPT20H/PSMD6/TAF9/PIGT/SEC11A/PSMF1/RAD23A/SPCS1/PSMB9/PSMD7/PSMA5/SUPT20H/PIGK/SEC11A/PSMC3/PSMF1/ADRM1/TAF9/PSMB3/SPCS2/PIGU/RAD23B/IDE/PSMD8/PIGT/PSMC5/I…
GOCC_PROTEIN_ACETYLTRANSFERASE_COMPLEX	GOCC_PROTEIN_ACETYLTRANSFERASE_COMPLEX	88	0.378712	2.08803	0.000100251	0.000373212	0.000115974	10294	tags=28%, list=26%, signal=21%	RUVBL1/MAP3K7/NAA50/KAT2A/MAP3K7/MAP3K7/NAA30/TAF5/TAF6/KAT2B/TAF5L/TAF12/NAA16/KANSL1/NAA50/JADE3/YEATS2/SUPT7L/OGT/NAA38/TADA2A/CREBBP/KANSL3/BRD8/DR1/PHF20L1/MSL3/WDR5/KAT7/POLE3/JADE1/JADE1/MORF4L1/KAT7/ENY2/RUVBL2/MSL3/JADE1/SUPT20H/TAF9/ACTB/TAF2/PHF20L1/KAT7/CREBBP/SUPT20H/MCRS1/MAP3K7/TAF9/TAF7/BRPF3/DMAP1/KAT6B/SUPT3H/TADA1/PHF20L1/KANSL2/JADE1/MSL1/ACTL6A/MBIP/TAF6/TAF6
GOCC_MEMBRANE_COAT	GOCC_MEMBRANE_COAT	86	0.445548	2.44802	0.000100261	0.000373212	0.000115974	10373	tags=39%, list=27%, signal=29%	SEC31A/AP2B1/SEC31A/SEC31A/COPB2/AP3S2/AP1B1/AP3D1/CLTA/EPN2/CHMP2A/AP1B1/AP4M1/AP1B1/SEC31A/CLTC/AP1S2/COPB1/COPE/SAR1B/AP2B1/COPG2/SYNRG/SEC31A/CLTB/TBC1D5/SEC31A/EPN2/SEC24B/SGIP1/COPA/AFTPH/SEC31A/AP3S1/EPN2/SLC18A3/AP2M1/AFTPH/SEC24C/PICALM/AP2M1/VPS41/AP2M1/KCNQ5/PDCD6/ARL6/AFTPH/VPS39/SEC31A/SYNRG/AP5M1/CLTB/COPG2/CHMP1B/SAR1A/KLHL12/PDCD6/AP2M1/AP3B2/AP4E1/AFTPH/SEC31A/AP3M1/AP2A1/AP2S1/S…
GOCC_PLATELET_ALPHA_GRANULE	GOCC_PLATELET_ALPHA_GRANULE	86	0.397502	2.18404	0.000100261	0.000373212	0.000115974	10146	tags=36%, list=26%, signal=27%	KNG1/A1BG/ALDOA/TREML1/LY6G6F/SERPINF2/CD36/CD109/LHFPL2/VTI1B/CD36/CD36/VAMP7/CD36/STXBP3/VAMP7/SNCA/SNCA/CD36/TIMP1/AHSG/CD36/PDGFA/CD36/CD36/SYTL4/LEFTY2/SNCA/VAMP7/SERPINA3/VEGFA/APLP2/VEGFA/ALDOA/TREML1/TEX264/SYTL4/MAGED2/APLP2/PPBP/APLP2/TEX264/STXBP1/IGF2/PDGFA/HGF/ACTN1/CD9/CFD/HRG/CYB5R1/FN1/IGF1/GTPBP2/CFD/SCCPDH/CLU/APLP2/TGFB3/SERPINA3/ACTN2/SERPING1/SELP/ACTN2/TREML1/PDGFB/STXBP1/FG…
GOCC_RESPIRASOME	GOCC_RESPIRASOME	86	0.411476	2.26082	0.000100261	0.000373212	0.000115974	22902	tags=74%, list=59%, signal=30%	COX7C/NDUFS1/COX5A/MT-ND3/NDUFC1/COX8A/NDUFC2/NDUFS8/SDHC/NDUFS7/UQCRQ/NDUFAB1/NDUFS1/UQCRB/NDUFB8/NDUFA11/NDUFS1/COX4I1/NNT/UQCR10/SDHA/NDUFA12/MT-CO3/NDUFB2/HIGD1A/SDHC/SDHAF4/NDUFV3/NNT/NDUFA7/NDUFC2/NDUFA8/NDUFA4L2/COX7A2/NDUFA2/SDHC/NDUFA5/MT-CYB/COA6/NDUFB5/NDUFC2/OXA1L/NDUFB2/UQCRB/COX4I2/NDUFB10/NDUFV3/NDUFA10/COX7A1/NDUFB9/COX4I1/NDUFA6/NDUFB3/COA6/NDUFS5/COX4I1/FOXRED1/CYCS/COX7A2L/NDUF…
GOCC_NEURON_PROJECTION_CYTOPLASM	GOCC_NEURON_PROJECTION_CYTOPLASM	82	0.464913	2.5352	0.000100392	0.000373212	0.000115974	9804	tags=35%, list=25%, signal=27%	MAP2K4/BLOC1S6/DLG4/BLOC1S6/BLOC1S6/DYNLL1/SPAST/OPA1/DYNLL1/TRAK2/UHMK1/AP3S2/AP3D1/ZC3H14/UHMK1/KIF1B/KIF5B/TRAK1/FBXW11/BLOC1S2/PQBP1/MAP2K4/KIF4A/MAPK1/PAFAH1B1/FMR1/MAPT/MAPT/RANGAP1/OPRM1/TRAK1/KIF1A/AP3S1/OPRM1/KIF17/SPAST/FBXW11/OPRM1/OPRM1/OPRM1/OPRM1/OPRM1/DLG2/BLOC1S2/RAB21/PURA/SYBU/GRIK3/OPRM1/OPA1/WASF1/AP3B2/DYNC1H1/MAP2/KIF17/AP3M1/TRAK1/UHMK1/DLG2/DLG4/NDEL1/TRIM46/SYBU/AP3B1/BLO…
GOCC_AZUROPHIL_GRANULE_LUMEN	GOCC_AZUROPHIL_GRANULE_LUMEN	80	0.394824	2.14432	0.000100442	0.000373212	0.000115974	14495	tags=44%, list=37%, signal=28%	IMPDH1/ARG1/CREG1/HEXB/ARG1/GALNS/PA2G4/NPC2/DEFA1/PSMD1/DSN1/ANXA2/PSMD1/ACLY/MAPK1/PYCARD/FTL/PSMD1/RNASE2/SERPINA3/CAP1/TUBB4B/IMPDH1/DPP7/PRKCD/CAP1/CCT8/ACTR2/RETN/PRTN3/GLB1/GDI2/GUSB/DYNC1H1/PRDX6/TTR/RNASET2/CCT8/GM2A/TOLLIP/IMPDH1/NAPRT/NPC2/ACTR10/CCT8/IST1/TUBB/ARSA/TUBB/SERPINA3/GDI2/IST1/MAPK1/PLAC8/ANXA2/GUSB/PYCARD/VCP/SDCBP/STK11IP/CYB5R3/NHLRC3/FTL/CTSA/FABP5/MAN2B1/PTGES2/PTGES2…
GOCC_HISTONE_DEACETYLASE_COMPLEX	GOCC_HISTONE_DEACETYLASE_COMPLEX	75	0.4373	2.34785	0.000100604	0.000373212	0.000115974	22524	tags=67%, list=58%, signal=28%	RUVBL1/MTA2/SAP130/ACTR6/TAL1/HDAC9/SRCAP/TBL1XR1/ANP32E/NCOR1/SUDS3/PHF21A/SATB2/HDAC3/TBL1XR1/MECOM/HDAC5/ZNF217/NCOR2/ANP32E/TBL1XR1/PHF21A/MTA3/TBL1Y/NRIP1/ING2/RERE/BRD8/HDAC1/BRMS1/ANP32E/HDAC6/JMJD1C/CSNK2A1/MBD2/ZBTB7A/KDM3B/HR/CHD5/HDAC6/JMJD1C/RERE/ZBTB7A/MORF4L1/NCOR1/RUVBL2/SAP130/NCOR2/NCOR2/ANP32E/GATAD2A/MECOM/ANP32E/RCOR3/ZNHIT1/ING2/JMJD1C/DMAP1/TBL1X/CSNK2A1/TAL1/HINT1/GATAD2B/S…
GOCC_NUCLEAR_PORE	GOCC_NUCLEAR_PORE	75	0.449398	2.4128	0.000100604	0.000373212	0.000115974	13432	tags=49%, list=35%, signal=32%	NUP62/XPO7/KPNA1/NUP98/NUP98/SUMO1/MYO1C/GLE1/NUTF2/TNKS/RAN/MYO1C/KPNA3/RGPD3/GLE1/NUP88/NUP98/PARP11/SUMO1/SEH1L/SEH1L/NUP50/PCID2/NUP153/RANGAP1/NUP153/NUP107/MYO1C/NUP35/NUP214/KPNB1/NUP35/AGFG1/RANBP2/CETN2/SENP2/XPO4/EIF5A/SUMO1/MYO1C/ENY2/NUP210L/EIF5A/RANBP3L/RANBP3L/NUP153/IPO5/RAE1/NUTF2/EIF5AL1/NUTF2/SNUPN/NUP85/MAD2L1/BICD2/SNUPN/MCM3AP/RANBP1/DDX19B/NUP210L/NXF1/AHCTF1/RANBP3L/MAD1L1…
GOCC_INTRINSIC_COMPONENT_OF_MITOCHONDRIAL_MEMBRANE	GOCC_INTRINSIC_COMPONENT_OF_MITOCHONDRIAL_MEMBRANE	74	0.454329	2.43458	0.000100614	0.000373212	0.000115974	13076	tags=43%, list=34%, signal=29%	MPC1/MPC1/MPC1/CCDC51/MPC2/ETFDH/MFN2/SLC25A19/SFXN1/RHOT1/DNAJC11/MCUR1/FUNDC2/COX11/IMMT/PINK1/COA1/BAK1/MFN2/CNR1/MFF/BAK1/COX16/CHCHD3/SLC25A19/RHOT1/MFF/BNIP3/RHOT1/SAMM50/MUL1/CHCHD3/MFF/BID/FIS1/MT-CYB/SLC8B1/ABCB10/FIS1/OXA1L/TMEM177/TMEM11/SMDT1/GHITM/TOMM40/CHCHD6/PISD/RHOT2/TIMM17B/MPC2/FUNDC1/CPT1A/SFXN5/DMPK/MFF/GHITM/IMMT/CPT1A/TIMM23B/SPIRE1/MFN1/MCU/HSPA9/COX11/SFXN1/CHCHD6/SFXN1/…
GOCC_INCLUSION_BODY	GOCC_INCLUSION_BODY	71	0.414353	2.20542	0.000100725	0.000373212	0.000115974	11536	tags=41%, list=30%, signal=29%	NUP98/NUP98/HSP90AB1/TDP2/HSPA1A/HSP90AB1/STRADB/ATXN3/PSMC5/ATXN3/HTT/SNCA/UBD/AGL/UBQLN1/SNCA/PSEN1/ATXN3/HSP90AB1/NUP98/PINK1/AGL/HSP90AB1/TRIM37/NUP153/MAPT/MAPT/KLF8/RANGAP1/GYS1/NUP153/SNCA/TDP2/UBQLN1/KLF8/ARIH1/ATXN3/DVL2/PICALM/FBXO7/HOXC9/HDAC6/ATXN3/RANBP2/HDAC6/HSPA1B/TRIM37/STRADB/ATF4/FGR/NUP153/POLD1/PICALM/HSPB7/HOXD3/PRDM16/CLU/URB2/URB2/EEF2/PSMC5/ATXN3/ZDHHC17/HOXC9/MAPT/PRDM16…
GOCC_SMALL_RIBOSOMAL_SUBUNIT	GOCC_SMALL_RIBOSOMAL_SUBUNIT	71	0.415636	2.21225	0.000100725	0.000373212	0.000115974	9613	tags=36%, list=25%, signal=27%	RPS29/RPS21/LARP4/MRPS18C/MRPS33/RPS5/MRPS27/UBA52/MRPS27/RPS5/RPS20/UBA52/DHX29/UBA52/RPS20/DDX3X/DHX29/RPS14/MRPS18C/RPS9/RPS7/RPS15/LARP4/RPS11/RPS10/DDX3X/RPS19/MRPS16/HBA2/RPS26/RPS3A/MRPS5/RPS27A/MRPS7/HBA1/MRPS12/RPS2/RPS7/RPS15/RPS27L/RPS24/UBA52/MCTS1/MRPS28/MRPS15/RPS24/RPS3/LARP4/RPS3A/LARP4/MRPL42/RPS19/EIF2A
GOCC_CLATHRIN_COATED_PIT	GOCC_CLATHRIN_COATED_PIT	68	0.450714	2.38161	0.000100796	0.000373212	0.000115974	12537	tags=38%, list=32%, signal=26%	ITSN1/SNAP91/AP2B1/LRP10/CTTN/SH3BP4/ITSN1/CLTA/CLTC/AP1S2/TNK2/SLC2A4/TFRC/AP2B1/SORT1/CLTB/FCHO1/TBC1D5/TFRC/SGIP1/RAMP2/CTTN/LDLR/MYO6/SLC18A3/AP2M1/PICALM/FCHO2/AP2M1/AP2M1/DGKD/OCRL/DNM2/SNAP91/TNK2/CLTB/INPP5F/CDHR5/AP2M1/VLDLR/AP2A1/AP2S1/SGIP1/EPS15L1/PICALM/TFRC/NUMB/ARRB2/ITSN2/TNK2/AP2S1/ITSN1/FCHO1/AP2S1/AP2A1/DNM2/AP1S1/FCHSD2/FNBP1/OCRL/ITSN2/ARRB2/HIP1R/ITSN2/AP2S1/REPS1/ARRB2/AP2A…
GOCC_CYTOPLASMIC_STRESS_GRANULE	GOCC_CYTOPLASMIC_STRESS_GRANULE	68	0.471954	2.49384	0.000100796	0.000373212	0.000115974	12816	tags=48%, list=33%, signal=32%	LARP4/STAU1/CSDE1/CSDE1/EIF2S1/CELF1/RC3H2/CSDE1/CSDE1/CSDE1/CSDE1/TIA1/DYRK3/STAU1/ZFAND1/DDX3X/YBX1/DDX6/DYRK3/G3BP1/TIAL1/PQBP1/RC3H1/LARP1/CASC3/MBNL1/G3BP2/STAU1/CELF1/PABPC1L/YBX1/GIGYF2/RC3H2/EIF4G1/RC3H2/MBNL1/MBNL1/FMR1/DDX25/LSM14A/RBPMS/RBFOX1/CIRBP/RC3H2/EIF4G1/G3BP2/LARP4/HNRNPK/EIF4G1/CAPRIN1/KPNB1/DDX3X/MBNL1/MBNL1/PUM2/RC3H1/DDX6/GRB7/CELF1/RNF135/GIGYF2/RBPMS/GIGYF2/MBNL1/PUM2/MB…
GOCC_ENDOPEPTIDASE_COMPLEX	GOCC_ENDOPEPTIDASE_COMPLEX	67	0.427344	2.25187	0.000100867	0.000373212	0.000115974	11393	tags=43%, list=29%, signal=31%	TXNL1/PSME4/PSMC5/RAD23B/PSMD1/UBQLN1/PSMD5/PSMD8/PSMD1/PSMA5/IDE/RAD23A/UBE3A/PSMC6/UCHL5/RAD23A/PSMD1/UBQLN1/PSMA6/PSMD4/PSMD9/PSMD5/UBE3A/PSMB2/PSMD6/PSMB5/UBE3A/PSMD13/PSME3/IDE/PSMD2/PSMB7/PSMD2/PSMD13/PSMD4/PSMD6/PIGT/PSMF1/RAD23A/PSMB9/PSMD7/PSMA5/PIGK/PSMC3/PSMF1/ADRM1/PSMB3/PIGU/RAD23B/IDE/PSMD8/PIGT/PSMC5/IDE/UBQLN4/DNAJB2/PSMC6/UBE3C/UCHL5/ZFAND2B/USP14/PSMA3/PSMD2/UBE3A/PSMD10
GOCC_POLYSOME	GOCC_POLYSOME	67	0.444305	2.34124	0.000100867	0.000373212	0.000115974	9919	tags=35%, list=26%, signal=26%	RPS29/RPS21/LARP4/FXR1/EIF2S1/NAA30/VBP1/MYH10/AGO2/HDLBP/LARP1/FXR1/AGO2/FXR2/UPF2/RPL39/UPF2/MSI2/EIF4G1/RPL38/RPL36/FMR1/RPL36A/NAA38/EIF4G1/PSMA6/LARP4/EIF4G1/VBP1/RPL30/RPL8/RPL19/BTF3/RPL31/BTF3/RPS26/DHX9/RPL11/MSI2/MCRS1/RPL18/RPL6/RPS3/HDLBP/EEF2/LARP4/CALR/LARP4/RPL18/RPL6/MSI2/LARP4
GOCC_ACTIN_FILAMENT_BUNDLE	GOCC_ACTIN_FILAMENT_BUNDLE	65	0.431835	2.26406	0.000100929	0.000373212	0.000115974	18908	tags=56%, list=49%, signal=29%	PDLIM5/LDB3/PDLIM5/DCTN4/PDLIM2/TPM1/ACTA1/TPM1/PDLIM3/TPM1/MYH10/TPM1/TPM1/DCTN4/TEK/MYL9/PTK2/FERMT2/MICALL2/PTK2/PDLIM4/FLNA/TPM3/PLS1/NEBL/NEBL/PDLIM5/PDLIM5/PDLIM5/TPM3/PDLIM5/MYL9/LDB3/MYH6/TPM3/PDLIM5/TPM3/TPM4/PDLIM7/MYH14/ACTN1/PDLIM5/LIMCH1/MYLK/LCP1/SYNPO2/SYNPO/XIRP2/PRKCZ/PDLIM4/ABLIM3/ZYX/PALLD/TPM3/CRYAB/TPM1/PLS1/LIMCH1/FLNA/PALLD/CORO1B/MYH14/PDLIM5/LIMCH1/NEBL/FSCN1/LIMCH1/ABLIM…
GOCC_FICOLIN_1_RICH_GRANULE_MEMBRANE	GOCC_FICOLIN_1_RICH_GRANULE_MEMBRANE	57	0.433939	2.21844	0.000101338	0.000373212	0.000115974	5386	tags=26%, list=14%, signal=22%	ATP6V0A1/FCER1G/FCER1G/LAMP2/DYNLL1/DYNLL1/FCAR/SERPINB6/SERPINB6/DYNC1LI1/UBR4/LILRB2/COPB1/PRCP/PRCP/DIAPH1/ATP6V0A1/CLEC4C/DIAPH1/DOK3/RAC1/NFASC/FCAR/CR1/MGAM/CD55/SERPINB6/FCAR/DIAPH1/RAC1/LAMTOR1/TCIRG1/PTPRN2/TMEM179B/LAMP2/GAA
GOCC_AXON_CYTOPLASM	GOCC_AXON_CYTOPLASM	55	0.498037	2.52702	0.000101523	0.000373212	0.000115974	9518	tags=34%, list=24%, signal=25%	BLOC1S6/BLOC1S6/BLOC1S6/DYNLL1/SPAST/OPA1/DYNLL1/TRAK2/AP3S2/AP3D1/ZC3H14/KIF1B/KIF5B/TRAK1/FBXW11/BLOC1S2/KIF4A/PAFAH1B1/MAPT/MAPT/RANGAP1/TRAK1/KIF1A/AP3S1/SPAST/FBXW11/DLG2/BLOC1S2/RAB21/SYBU/OPA1/AP3B2/DYNC1H1/AP3M1/TRAK1/DLG2/NDEL1/TRIM46/SYBU/AP3B1/BLOC1S1/NDEL1/ACTR10/AGBL4/NDEL1/AP3D1/AP3M1/TRAK1
GOCC_PHOSPHATASE_COMPLEX	GOCC_PHOSPHATASE_COMPLEX	44	0.486856	2.36045	0.000102522	0.000373481	0.000116058	11881	tags=47%, list=31%, signal=33%	SHOC2/PPP2R5C/PPP4R2/PPP2R1B/PPP4R2/PPP2R5E/PPP2CA/PPP1CB/PPP3CB/PPP2R5C/PPP1R3F/NCK1/PPP2R5E/NCK1/PPP2R2B/PPP1CB/PPP1R12A/PPP1CC/PPP1R15B/NKD1/PPP1CA/PPP3CB/PPP1R9B/PPP2R1B/PPP2R5E/CTDNEP1/PPP2R5C/PPP1R3C/PPP1CB/PPP4R4/PPP4R3B/PPP3CB/PPP4R3B/PPP2R2C/TOX4/PPP1R12A/PPP1CA/SHOC2/PPP2R5B/PPP2R5D/PPP1R3F/PPP2R2B/PPP4R4/PPP1R12A/PPP3CB/PPP2R2A/PPP3R1/SHOC2/CYCS/CTDNEP1/PPP2R2B/PPP1R12A/PPP2R2A/PPP2R2B
GOCC_CYTOSOLIC_SMALL_RIBOSOMAL_SUBUNIT	GOCC_CYTOSOLIC_SMALL_RIBOSOMAL_SUBUNIT	43	0.490372	2.36376	0.000102775	0.000373481	0.000116058	9919	tags=43%, list=26%, signal=32%	RPS29/RPS21/LARP4/RPS5/UBA52/RPS5/RPS20/UBA52/DHX29/UBA52/RPS20/DDX3X/DHX29/RPS14/RPS9/RPS7/RPS15/LARP4/RPS11/RPS10/DDX3X/RPS19/HBA2/RPS26/RPS3A/RPS27A/HBA1/RPS2/RPS7/RPS15/RPS27L/RPS24/UBA52/MCTS1/RPS24/RPS3/LARP4/RPS3A/LARP4/RPS19/EIF2A/LARP4
GOCC_AP_TYPE_MEMBRANE_COAT_ADAPTOR_COMPLEX	GOCC_AP_TYPE_MEMBRANE_COAT_ADAPTOR_COMPLEX	35	0.559298	2.57065	0.000104319	0.000373481	0.000116058	12778	tags=59%, list=33%, signal=40%	AP2B1/AP3S2/AP1B1/AP3D1/AP1B1/AP4M1/AP1B1/AP1S2/AP2B1/SYNRG/TBC1D5/SGIP1/AFTPH/AP3S1/SLC18A3/AP2M1/AFTPH/PICALM/AP2M1/VPS41/AP2M1/AFTPH/VPS39/SYNRG/AP5M1/AP2M1/AP3B2/AP4E1/AFTPH/AP3M1/AP2A1/AP2S1/SGIP1/VPS41/PICALM/AP4E1/AP3B1/AP2S1/AP2S1/AP3D1/AP2A1/AP3M1/AP4S1/AP1S1/AP1M1/AP3D1/AP2S1/AP2A2/SYNRG/AP2A2/AP1B1
GOCC_ORGANELLE_MEMBRANE_CONTACT_SITE	GOCC_ORGANELLE_MEMBRANE_CONTACT_SITE	35	0.513936	2.36216	0.000104319	0.000373481	0.000116058	15993	tags=52%, list=41%, signal=31%	ATG14/STARD3/PDZD8/TMX2/ESYT3/TMEM41B/STX17/CANX/ZFYVE1/RMDN3/STARD3NL/ESYT2/ATG5/TMCC1/TMX2/RAB32/BCL2L10/SACM1L/OSBPL1A/ZFYVE1/MOSPD2/MBOAT7/TMEM41B/TOMM40/BCAP31/STARD3/TMX2/AHCYL1/TMX2/OSBPL1A/BCL2L10/MBOAT7/GRAMD1B/CLCC1/GRAMD1A/GRAMD1A/ESYT3/CLCC1/ACSL4/SARAF/CANX/SARAF/ACSL4
GOCC_AGGRESOME	GOCC_AGGRESOME	34	0.487608	2.22475	0.000104482	0.000373481	0.000116058	14578	tags=46%, list=37%, signal=29%	TDP2/HSPA1A/STRADB/UBD/UBQLN1/PSEN1/TRIM37/KLF8/RANGAP1/TDP2/UBQLN1/KLF8/DVL2/HOXC9/HDAC6/HDAC6/HSPA1B/TRIM37/STRADB/FGR/POLD1/HSPB7/HOXD3/PRDM16/URB2/URB2/EEF2/ZDHHC17/HOXC9/PRDM16/CABIN1/PSEN1/SFMBT2/POLD1/HDAC6/EPS15/PRKCQ/RNF32/POLD1
GOCC_FILAMENTOUS_ACTIN	GOCC_FILAMENTOUS_ACTIN	30	0.59483	2.629	0.000105742	0.000375906	0.000116811	8923	tags=46%, list=23%, signal=35%	ESPN/PDLIM5/LDB3/PDLIM5/MYO1C/PDLIM2/CD2AP/PDLIM3/MYO1C/NCKAP1/SPECC1/ARPC3/PDLIM4/EHBP1L1/MYO1C/SMTN/APC2/MYO6/DUSP22/RAC3/KPTN/PDLIM5/PDLIM5/PDLIM5/ESPN/PDLIM5/SPECC1/LDB3/MYO1C/SPECC1/PDLIM5/SMTN/PDLIM7/DUSP22/PDLIM5/PDLIM4/SPECC1/EHBP1/SPECC1L
GOCC_INO80_TYPE_COMPLEX	GOCC_INO80_TYPE_COMPLEX	24	0.537489	2.23043	0.000108249	0.000382715	0.000118927	15868	tags=60%, list=41%, signal=36%	RUVBL1/ACTR6/SRCAP/ANP32E/YY1AP1/YY1/ANP32E/NFRKB/YY1AP1/UCHL5/BRD8/ANP32E/YY1AP1/INO80C/YY1AP1/YY1AP1/NFRKB/RUVBL2/ANP32E/ACTR8/ANP32E/ZNHIT1/YY1AP1/MCRS1/INO80/DMAP1/INO80C/ACTL6A/UCHL5/INO80E/YY1AP1/TFPT/BRD8/INO80B/BRD8/BRD8/INO80E/MCRS1/EP400
GOCC_EXON_EXON_JUNCTION_COMPLEX	GOCC_EXON_EXON_JUNCTION_COMPLEX	20	0.558464	2.19959	0.000110546	0.000386613	0.000120138	6640	tags=34%, list=17%, signal=28%	THRAP3/MAGOH/CASC3/UPF2/RBM8A/UPF2/R3HCC1/SRSF1/UPF3A/UPF3B/RNPS1/THRAP3/MAGOHB/UPF3A
GOCC_INTRINSIC_COMPONENT_OF_MITOCHONDRIAL_OUTER_MEMBRANE	GOCC_INTRINSIC_COMPONENT_OF_MITOCHONDRIAL_OUTER_MEMBRANE	20	0.565606	2.22772	0.000110546	0.000386613	0.000120138	11221	tags=53%, list=29%, signal=38%	MFN2/RHOT1/FUNDC2/PINK1/BAK1/MFN2/MFF/BAK1/RHOT1/MFF/BNIP3/RHOT1/MUL1/MFF/FIS1/FIS1/TOMM40/RHOT2/FUNDC1/CPT1A/DMPK/MFF/CPT1A/SPIRE1/MFN1
GOCC_MITOCHONDRIA_ASSOCIATED_ENDOPLASMIC_RETICULUM_MEMBRANE	GOCC_MITOCHONDRIA_ASSOCIATED_ENDOPLASMIC_RETICULUM_MEMBRANE	19	0.579707	2.25248	0.000111185	0.000386757	0.000120183	10845	tags=46%, list=28%, signal=33%	ATG14/PDZD8/TMX2/TMEM41B/STX17/CANX/ZFYVE1/ATG5/TMX2/RAB32/BCL2L10/ZFYVE1/MBOAT7/TMEM41B/TOMM40/BCAP31/TMX2/AHCYL1/TMX2/BCL2L10/MBOAT7
GOCC_CYTOPLASMIC_UBIQUITIN_LIGASE_COMPLEX	GOCC_CYTOPLASMIC_UBIQUITIN_LIGASE_COMPLEX	15	0.612229	2.21553	0.000114548	0.000396322	0.000123156	17090	tags=61%, list=44%, signal=34%	USP33/DERL1/RHBDD2/USP33/DERL1/DERL1/FAM8A1/USP33/ATG3/DERL1/DERL3/DERL2/ELOC/DERL2/SEL1L2/SYVN1/ELOB/CUL2/CUL2/DERL3/OS9/ELOC/ELOB/DERL2/ATG3/ELOB/DERL3/ELOC/OS9/RHBDD2
GOCC_DNA_HELICASE_COMPLEX	GOCC_DNA_HELICASE_COMPLEX	14	0.641942	2.27276	0.000116144	0.000397594	0.000123551	12943	tags=55%, list=33%, signal=37%	RUVBL1/YY1AP1/YY1/NFRKB/YY1AP1/UCHL5/YY1AP1/INO80C/YY1AP1/YY1AP1/NFRKB/RUVBL2/ACTR8/YY1AP1/MCRS1/INO80/INO80C/ACTL6A/UCHL5/INO80E/YY1AP1/TFPT
GOCC_PHAGOPHORE_ASSEMBLY_SITE_MEMBRANE	GOCC_PHAGOPHORE_ASSEMBLY_SITE_MEMBRANE	14	0.614588	2.17591	0.000116144	0.000397594	0.000123551	8087	tags=47%, list=21%, signal=37%	WIPI2/ATG14/RB1CC1/ATG12/WIPI2/ATG16L1/ATG5/WDR45B/WIPI1/ULK2/WIPI1/RB1CC1/ATG16L1/ATG16L1
GOCC_DENDRITE_TERMINUS	GOCC_DENDRITE_TERMINUS	13	0.629506	2.17825	0.000117385	0.000399726	0.000124213	9580	tags=39%, list=25%, signal=29%	HSP90AA1/HSP90AB1/HSP90AB1/HSP90AA1/HSP90AB1/MAPK8IP1/HSP90AB1/PTCH1/TAOK2/SLC32A1/IFT20/IFT20/MAP2/IFT20/IFT20/IFT52/COBL
GOCC_PROTEIN_PHOSPHATASE_TYPE_1_COMPLEX	GOCC_PROTEIN_PHOSPHATASE_TYPE_1_COMPLEX	12	0.703087	2.36606	0.000118906	0.000402787	0.000125164	7166	tags=56%, list=18%, signal=46%	SHOC2/PPP1CB/PPP1R3F/NCK1/NCK1/PPP1CB/PPP1CC/PPP1R15B/PPP1CA/PPP1R9B/PPP1R3C/PPP1CB/PPP1CA/SHOC2
GOCC_CLATHRIN_COAT_OF_ENDOCYTIC_VESICLE	GOCC_CLATHRIN_COAT_OF_ENDOCYTIC_VESICLE	11	0.685578	2.23995	0.000120438	0.000405852	0.000126117	12330	tags=74%, list=32%, signal=51%	AP2B1/EPN2/AP2B1/TBC1D5/EPN2/SGIP1/EPN2/SLC18A3/AP2M1/PICALM/AP2M1/AP2M1/AP2M1/AP2A1/AP2S1/SGIP1/PICALM/AP2S1/AP2S1/AP2A1/AP2S1/AP2A2/AP2A2
GOCC_INTERMEDIATE_FILAMENT_CYTOSKELETON	GOCC_INTERMEDIATE_FILAMENT_CYTOSKELETON	196	0.277397	1.685	0.00019998	0.000628886	0.000195424	17137	tags=51%, list=44%, signal=29%	JUP/SMG7/KRT76/KRT40/EVPL/PJA2/CSNK1A1/UPP2/NR1I2/SMG7/USP10/NARF/KRTAP11-1/SMG7/SMG7/SMG7/BCAS3/KRTAP5-10/ZNF131/NSFL1C/KRTAP19-3/KRTAP5-9/KRTAP6-2/GPER1/KRT36/SMG7/EIF6/FAM83H/PRPH/PKN2/PKN2/KRTAP6-1/DISC1/NES/ZNF131/KRTAP2-4/KRTAP13-3/KRTAP22-2/CLK3/CCT8/JUP/KRTAP9-7/KRT19/LMNA/KRT25/KRTAP5-5/MICAL1/CCT8/KRT6C/KRT18/KRT222/BCAS3/KRTAP9-1/JUP/KRT10/NARF/KRT3/KRT71/KRTAP4-2/USP10/KRTAP19-4/NDOR1…
GOCC_TIGHT_JUNCTION	GOCC_TIGHT_JUNCTION	107	0.359275	2.03413	0.00020028	0.000628886	0.000195424	19222	tags=55%, list=49%, signal=28%	TJAP1/YBX3/NPHP1/FRMPD2/TJAP1/RAB13/YBX3/CLDN19/CLDN14/TJP1/ILDR1/MARVELD2/ESAM/CLDN14/PARD3/TJP3/TJP1/CLDN15/MICALL2/FZD5/LIN7C/PARD3B/MARVELD2/TJAP1/CLDN4/DLG1/RAPGEF2/JAM2/USP53/TBCD/MAPK15/TJAP1/VAPA/PARD3B/UBN1/MARVELD3/SYMPK/CLDN14/MXRA8/MXRA8/ECT2/ILDR1/CLMP/AOC1/RAB13/ACTB/MXRA8/SYNPO/ILDR1/APC/CXADR/MPP5/PRKCZ/NPHP4/CLDN16/RAP2C/WNK3/AMOT/PARD3/TJP2/CDK4/LSR/DLG1/CLDN15/ARHGEF2/TJAP1/WNK…
GOCC_PIGMENT_GRANULE	GOCC_PIGMENT_GRANULE	101	0.360657	2.02728	0.000200361	0.000628886	0.000195424	11906	tags=35%, list=31%, signal=25%	ATP6V0A1/STOM/HSP90AA1/SLC1A5/GANAB/STOM/PRDX1/STOM/HSP90AB1/BSG/HSP90AB1/STOM/RAB5A/SLC1A5/RAN/HSP90AA1/BSG/ITGB1/RAB5B/CLTC/RAB5A/CCT4/RAB9A/ITGB1/HSP90AB1/ANXA2/TFRC/CANX/ATP6V0A1/HSP90AB1/RAB2A/RAC1/YWHAZ/SND1/TFRC/TYRP1/SLC2A1/BSG/ERP29/CTSD/RAB7A/HSPA8/RAC1/AHCY/ATP1A1/AHCY/RPN1/RAB32/ITGB1/HSPA8/RAB5B/CD63/NAP1L1/TRPV2/RAB5B/MYH11/YWHAB/TFRC/HSPA8/CCT4/TMEM33/NCSTN/SYNGR1/ANXA11/MYRIP/HSPA…
GOCC_PML_BODY	GOCC_PML_BODY	98	0.36691	2.05309	0.000200381	0.000628886	0.000195424	13805	tags=37%, list=36%, signal=24%	MAX/NSMCE2/TDP2/SUMO1/ZMYM2/ATRX/RPA1/ZNF451/CALCOCO2/USP7/CALCOCO2/MAPK7/NSMCE2/HIPK3/SUMO3/RPA1/PARK7/ATRX/USP7/RB1/TP53INP2/NSMCE2/HIPK3/RNF6/SUMO1/PTEN/AKAP8L/MAX/SP100/TENM2/ZNF451/HMBOX1/NFE2/MKNK2/CDK9/SP100/TDP2/SUMO2/SP100/AKAP8L/CALCOCO2/MAX/TOP3A/MAPK7/ZNF451/CALCOCO2/MKNK2/CIART/SP100/UBN1/SP140/SENP2/ZBTB16/RNF111/MLIP/TOPORS/THAP1/SUMO1/MKNK2/TP53/ARNTL/PIAS2/MORC3/MAX/HIPK1/TOP3A/T…
GOCC_ACROSOMAL_VESICLE	GOCC_ACROSOMAL_VESICLE	102	0.36376	2.04675	0.000200401	0.000628886	0.000195424	21608	tags=61%, list=56%, signal=27%	ACRBP/IQUB/BSG/POMT1/NCF2/HEXB/VDAC2/SPAG9/PLA1A/HYAL3/BSG/ACR/LRGUK/NUDT1/BMF/RACGAP1/TSSK4/CAV2/RCBTB2/SPAG9/TEX101/MROH2B/CTNNA1/BSG/VEZT/TRIP11/SPINK2/SH3GL3/TCP11/BMF/TBXA2R/TXNDC8/CLK3/VDAC2/TCP1/CRCP/TCP11/DLD/TMEM95/DLD/CTNNA1/TMEM225/CYLC1/AKAP3/NUDT1/SPINK2/CRCP/CAV1/CAV1/ADAM15/ATP6V1E2/CAPN11/KCNJ11/IQCF1/SPACA7/CXADR/CTNNA1/ADAM15/SV2B/NCF2/ADAM15/CD46/CALR/TBXA2R/ADAM15/TMPRSS12/CFA…
GOCC_BRUSH_BORDER	GOCC_BRUSH_BORDER	93	0.358176	1.98913	0.000200461	0.000628886	0.000195424	12486	tags=40%, list=32%, signal=27%	SLC6A19/ESPN/CYBRD1/ATP7A/ITLN1/CD36/HSP90AB1/ATP7A/MYO1C/HSP90AB1/CD36/ACTR3/CD36/CAPZA2/CD36/RALGDS/MYO1D/MYO1C/GNA12/CD36/SLC19A1/HSP90AB1/CD36/CD36/RALGDS/HSP90AB1/MME/CD36/MYO1B/FLNA/DAB1/MYO1C/MTTP/SOAT2/PLS1/ABCG2/SLC9A3/PLB1/ESPN/ABCG2/MYO1B/LCTL/SLC27A4/SLC26A6/NPC1L1/SLC11A2/MYO1C/CDHR5/MYL6/PDZD3/SLC28A1/GIPC1/MYH14/ACTN1/USH1C/FOLR1/SLC22A12/SLC34A1/SLC5A1/PLS1/SLC28A1/FLNA/RALGDS/SLC…
GOCC_SM_LIKE_PROTEIN_FAMILY_COMPLEX	GOCC_SM_LIKE_PROTEIN_FAMILY_COMPLEX	76	0.370926	1.99694	0.000201066	0.000628886	0.000195424	13939	tags=44%, list=36%, signal=28%	PPIH/GEMIN8/LSM1/HEXIM1/SF3A1/SF3B3/SLU7/MEPCE/CLNS1A/LUC7L/LUC7L2/FMR1/SNRPC/SNRPD2/PRPF18/SNRPG/PHF5A/SNRPN/SNRPG/LSM2/PRPF31/PRPF8/SART3/LUC7L2/GEMIN7/SNRPG/SNRPD2/LUC7L/USP39/CLNS1A/LSM7/GEMIN5/TXNL4A/PRPF31/PRPF40A/SF3A2/LSM7/SF3B2/LARP7/PPIH/GEMIN2/SNRPB/LUC7L/SNU13/SNRPD3/LUC7L3/CLNS1A/GEMIN7/GEMIN7/SNRPD2/LSM4/SNU13/SNRPB2/HTATSF1/SNRPB/SF3B2/EFTUD2/SF3B1/CLNS1A/CLNS1A/GEMIN6/PRPF4/LSM8/S…
GOCC_RESPIRATORY_CHAIN_COMPLEX	GOCC_RESPIRATORY_CHAIN_COMPLEX	74	0.400034	2.14363	0.000201227	0.000628886	0.000195424	22902	tags=73%, list=59%, signal=30%	COX7C/NDUFS1/COX5A/MT-ND3/NDUFC1/COX8A/NDUFC2/NDUFS8/SDHC/NDUFS7/UQCRQ/NDUFAB1/NDUFS1/UQCRB/NDUFB8/NDUFA11/NDUFS1/COX4I1/UQCR10/SDHA/NDUFA12/MT-CO3/NDUFB2/SDHC/SDHAF4/NDUFV3/NDUFA7/NDUFC2/NDUFA8/NDUFA4L2/NDUFA2/SDHC/NDUFA5/MT-CYB/COA6/NDUFB5/NDUFC2/NDUFB2/UQCRB/COX4I2/NDUFB10/NDUFV3/NDUFA10/NDUFB9/COX4I1/NDUFA6/NDUFB3/COA6/NDUFS5/COX4I1/FOXRED1/NDUFB5/SDHC/NDUFV1/UQCR10/COX4I1/NDUFC2-KCTD14/BCS1L…
GOCC_CAVEOLA	GOCC_CAVEOLA	69	0.395135	2.09405	0.00020143	0.000628886	0.000195424	9751	tags=30%, list=25%, signal=23%	CORO1C/CD36/LIPE/PLVAP/CD36/CDH15/CD36/CD36/PLPP2/CD36/CDH13/CD36/BMPR2/MAPK3/ADRA1A/CAV2/MAPK1/JAK2/CD36/CD36/RANGRF/PTCH1/SLC2A1/CTNNA1/ADRA1A/PLPP1/PACSIN2/KCNMA1/ATP1A1/HDAC6/EMP2/CORO1C/CDH13/HDAC6/CTNNA1/HMOX1/TRPC4/CAV1/CAV1/ATP1A2/SMO/PLPP2/ADRA1A/NOS3/CLN3/CTNNA1/NOS3/ATP2B4/ATP1B1/KCNMA1/TFPI/CDH1/PLPP2/CORO1C/AKAP6/MAPK1/KCNMA1/FASLG
GOCC_ROUGH_ENDOPLASMIC_RETICULUM	GOCC_ROUGH_ENDOPLASMIC_RETICULUM	71	0.376371	2.00326	0.00020145	0.000628886	0.000195424	11870	tags=37%, list=31%, signal=26%	RPS29/RPS21/PI4KB/STAU1/PKM/PKM/STAU1/PSEN1/CCDC47/RPL27/TP63/STAU1/TP63/SUCO/SUCO/NUCB1/SEC62/RANGRF/SUCO/SUCO/MTTP/PI4KB/SPPL3/TMCC1/PKM/RPL27/RPN1/SEC61B/RPS26/SYNE3/SFTPA1/SSR4/BGLAP/PKM/TMEM97/RPL18/RPL6/PI4KB/HM13/HCRT/RPL18/SRPRA/RPL6/RPN2/PI4KB/SFTPA1/RP9/SFTPA2/SEC61A2/SEC61G/TP63/PSEN1/TP63/PI4KB/EPHA5/FKRP
GOCC_SWI_SNF_SUPERFAMILY_TYPE_COMPLEX	GOCC_SWI_SNF_SUPERFAMILY_TYPE_COMPLEX	70	0.393163	2.08846	0.00020145	0.000628886	0.000195424	8382	tags=30%, list=22%, signal=23%	RUVBL1/MTA2/ACTR6/SRCAP/BAZ1A/ANP32E/YY1AP1/SMARCA4/SMARCA4/SMARCE1/RB1/PHF10/YY1/SMARCA4/ANP32E/NFRKB/DPF1/YY1AP1/UCHL5/PBRM1/MTA3/BRD8/SMARCA4/HDAC1/SMARCC2/ANP32E/DPF1/YY1AP1/CSNK2A1/INO80C/ZBTB7A/POLE3/PHF10/CHD5/SMARCC2/YY1AP1/ZBTB7A/YY1AP1/NFRKB/RUVBL2/ANP32E/GATAD2A/SS18L1/ACTR8/ANP32E/SMARCA4/ZNHIT1/YY1AP1/MCRS1/INO80/BPTF/ARID1B/DPF1
GOCC_ACTOMYOSIN	GOCC_ACTOMYOSIN	67	0.417149	2.19815	0.000201735	0.000628886	0.000195424	19211	tags=56%, list=49%, signal=28%	PDLIM5/LDB3/PDLIM5/DCTN4/PDLIM2/TPM1/ACTA1/TPM1/PDLIM3/TPM1/MYH10/TPM1/KAT2B/TPM1/DCTN4/TEK/MYL9/PTK2/FERMT2/MICALL2/PTK2/PDLIM4/TPM3/NEBL/NEBL/PDLIM5/PDLIM5/PDLIM5/TPM3/PDLIM5/MYL9/LDB3/MYH6/TPM3/PDLIM5/TPM3/TPM4/PDLIM7/MYH14/ACTN1/PDLIM5/LIMCH1/MYLK/LCP1/SYNPO2/SYNPO/XIRP2/PRKCZ/PDLIM4/ABLIM3/ZYX/PALLD/TPM3/TPM1/LIMCH1/MYO18A/PALLD/CORO1B/MYH14/PDLIM5/LIMCH1/NEBL/FSCN1/LIMCH1/ABLIM3/SHROOM4/FHL…
GOCC_SCF_UBIQUITIN_LIGASE_COMPLEX	GOCC_SCF_UBIQUITIN_LIGASE_COMPLEX	60	0.401842	2.07314	0.000202634	0.000628886	0.000195424	10929	tags=37%, list=28%, signal=27%	CUL4A/USP47/FBXL4/CUL4A/FBXL4/CUL4A/FBXL20/USP47/FBXO6/FBXW11/SPSB3/CUL4A/CUL4A/FBXO9/FBXO9/FBXL19/FBXO48/FBXO4/CUL1/BTRC/FBXL18/ARIH1/FBXL13/FBXW11/SPSB2/SKP1/FBXO7/BTRC/FBXL20/FBXL16/CKS1B/FBXO17/FBXL3/CUL4B/FBXO25/CCNF/FBXO2/FBXW7/SPSB3/FBXL19/CUL2/CUL2/FBXO4/SPSB2/BTRC/FBXO7/FBXO33
GOCC_CYTOSOLIC_LARGE_RIBOSOMAL_SUBUNIT	GOCC_CYTOSOLIC_LARGE_RIBOSOMAL_SUBUNIT	52	0.434483	2.18471	0.000203066	0.000628886	0.000195424	23747	tags=74%, list=61%, signal=29%	RPL28/RPL39L/RPL3L/RPL28/RPL35/RPL27/FXR2/RPL39/RPL23/RPL38/RPL36/RPL36A/RPL29/RPLP1/RPL7L1/RPL9/RPL10/RPL27/RPL30/RPL8/RPLP0/RPL23/RPL19/RPL31/RPL35A/RPL26L1/RPL15/RPL11/RPL18/RPL26L1/RPL6/RPL34/RPL18/RPL5/RPL6/RPL14/RPL34/RPL13/RPL8/RPL26/RPL36/RPL17/RPL17/RPL8/RPL35A/RPL4/RPL32/RPLP2/RPL26L1/RPL39L/RPL7/RPL31/RPL13/RPL36A/RPL24/RPL28/RPL41/RPL30/RPL23A/RPL29/RPL41/RPL18A/RPL30/RPL17/RPL27A/RPL…
GOCC_LATERAL_PLASMA_MEMBRANE	GOCC_LATERAL_PLASMA_MEMBRANE	54	0.416323	2.10554	0.000203149	0.000628886	0.000195424	15869	tags=48%, list=41%, signal=29%	SLC16A1/JUP/DMD/CORO1C/MYO1C/RAB13/MYO1C/AXIN1/GNA12/SLC16A3/CLDN15/NKD2/DVL1/AXIN1/MYO1C/DMD/CLDN4/DLG1/DVL2/FGF13/TBCD/VANGL1/ATP1A1/NSG1/FGF13/CORO1C/SLC6A9/VANGL2/MYO1C/JUP/RAB13/JUP/APC/JUP/NSG1/ATP1B1/CDH1/SNTA1/ANXA1/CORO1C/PTPRO/DLG1/SLC16A3/CLDN15/PKD1/ERBB3/ATP1A1/NSG1/PTPRO/APC/PTPRO/CLDN7/DMD/ERBB3/SLC16A3/SLC6A9/EPCAM/SLC6A9/SLC16A3/IQGAP3/CDH1/SLC6A9/DRD2/CTNNB1/PKD1/DMD/NUMA1/MARK2…
GOCC_STEREOCILIUM_BUNDLE	GOCC_STEREOCILIUM_BUNDLE	54	0.428153	2.16537	0.000203149	0.000628886	0.000195424	15036	tags=49%, list=39%, signal=30%	ESPN/ADCY6/MPP1/MYO1C/MYO1C/MPP1/MPP1/MYO15A/MYO15A/ADCY6/LOXHD1/MYO1C/PCDH15/VEZT/CDH23/PLS1/TWF2/TRIOBP/MPP1/TMC1/KPTN/SLC4A7/ELMOD3/SLC4A7/ESPN/ELMOD3/IFT20/LOXHD1/CDH23/MYO1C/EPS8/IFT20/IFT20/USH1C/PCDH15/DOCK4/PLS1/CALB2/PDZD7/ATP8B1/IFT20/PDZD7/FSCN2/MYO7A/CDH23/RIPOR2/SLC4A7/FCHSD2/RHOC/GRXCR2/MYO3A/ESPN/CDC14A/TMC2/RHOC/PVALB/USH2A/CDC14A/ELMOD3/CLRN1/RIPOR2/TSPEAR/IDO1/MYO3A/PCDH15/VEZT/…
GOCC_VESICLE_COAT	GOCC_VESICLE_COAT	53	0.435905	2.19794	0.000203149	0.000628886	0.000195424	7612	tags=34%, list=20%, signal=28%	SEC31A/AP2B1/SEC31A/SEC31A/COPB2/CLTA/EPN2/SEC31A/CLTC/COPB1/COPE/SAR1B/AP2B1/COPG2/SYNRG/SEC31A/CLTB/TBC1D5/SEC31A/EPN2/SEC24B/SGIP1/COPA/AFTPH/SEC31A/EPN2/SLC18A3/AP2M1/AFTPH/SEC24C/PICALM/AP2M1/AP2M1/PDCD6/AFTPH/SEC31A/SYNRG/CLTB/COPG2/SAR1A/KLHL12/PDCD6/AP2M1/AFTPH/SEC31A/AP2A1/AP2S1/SGIP1/ARCN1/PICALM
GOCC_KINESIN_COMPLEX	GOCC_KINESIN_COMPLEX	44	0.446934	2.16689	0.000205044	0.000631731	0.000196308	9036	tags=31%, list=23%, signal=24%	KIF26A/KIF1B/KIF5B/KLC3/KIF12/NDE1/KIF2A/KIF27/KIF1A/KIF17/DISC1/KLC2/KIF11/KIF13A/KIFC3/KIF27/KIF6/KIFAP3/KIF21A/KIF16B/KIF17/KIF19/KLC4/KIFAP3/NDEL1/KIFAP3/KIFC3/NDEL1/KIFC3/KIF9/KIF22/NDEL1
GOCC_POLYSOMAL_RIBOSOME	GOCC_POLYSOMAL_RIBOSOME	31	0.507381	2.26363	0.000210793	0.000645424	0.000200563	21847	tags=69%, list=56%, signal=30%	RPS29/RPS21/LARP1/RPL39/RPL38/RPL36/FMR1/RPL36A/RPL30/RPL8/RPL19/BTF3/RPL31/BTF3/RPS26/DHX9/RPL11/RPL18/RPL6/EEF2/RPL18/RPL6/RPL8/RPL36/RPL8/RPL32/RPS28/RPL31/RPL36A/RPL24/RPL41/RPL30/RPL41/RPL18A/RPL30/RPL36/RPL7A/EIF3H/RPS26/LARP1/RPL7A/RPL36/RPL31/RPS23
GOCC_TRANS_GOLGI_NETWORK_TRANSPORT_VESICLE	GOCC_TRANS_GOLGI_NETWORK_TRANSPORT_VESICLE	30	0.476442	2.10575	0.000211484	0.000645424	0.000200563	7556	tags=34%, list=19%, signal=28%	ATP7A/ATP7A/CLTA/RAB13/CLTC/GOPC/FURIN/SLC2A4/SYNRG/SORT1/CLTB/NRGN/AFTPH/GOPC/SLC18A3/AFTPH/AFTPH/SYNRG/CLTB/SPG21/RAB13/AFTPH/AP2A1/TMED9
GOCC_CLATHRIN_COAT_OF_COATED_PIT	GOCC_CLATHRIN_COAT_OF_COATED_PIT	16	0.619766	2.28835	0.000227118	0.000689884	0.000214379	9413	tags=44%, list=24%, signal=33%	AP2B1/CLTA/CLTC/AP2B1/CLTB/TBC1D5/SGIP1/SLC18A3/AP2M1/PICALM/AP2M1/AP2M1/CLTB/AP2M1/AP2A1/AP2S1/SGIP1/EPS15L1/PICALM/AP2S1/AP2S1/AP2A1
GOCC_DENDRITIC_SPINE_HEAD	GOCC_DENDRITIC_SPINE_HEAD	10	0.668739	2.11459	0.000245098	0.000734159	0.000228137	18699	tags=64%, list=48%, signal=33%	SRGAP2/DNM3/SRGAP2/GPER1/NRGN/DNM1/PPP1R9B/DNM2/SRGAP2/DNM2/DNM1/MX1/MX1/GPER1/DNM2/DNM1/PPP1R1B/PPP1R1B
GOCC_NUCLEAR_LAMINA	GOCC_NUCLEAR_LAMINA	10	0.655566	2.07293	0.000245098	0.000734159	0.000228137	17851	tags=77%, list=46%, signal=42%	PCNA/PRR14/NARF/EIF6/NUP35/NUP35/LMNA/NARF/NARF/HLCS/EIF6/CASK/PCNA/CASK/EIF6/LMNA/LMNA/EIF6/PRR14/LMNA
GOCC_PARALLEL_FIBER_TO_PURKINJE_CELL_SYNAPSE	GOCC_PARALLEL_FIBER_TO_PURKINJE_CELL_SYNAPSE	10	0.673396	2.12931	0.000245098	0.000734159	0.000228137	14198	tags=62%, list=37%, signal=39%	SLC16A3/GRIA3/CBLN1/GRIA3/SLC6A9/KCNJ3/KCNJ3/GRID2/SPTBN2/CALB2/P2RX6/SLC16A3/SLC16A3/SLC6A9/SLC6A9/SLC16A3/SLC6A9/GRIA3
GOCC_INTRINSIC_COMPONENT_OF_ENDOPLASMIC_RETICULUM_MEMBRANE	GOCC_INTRINSIC_COMPONENT_OF_ENDOPLASMIC_RETICULUM_MEMBRANE	150	0.300988	1.77845	0.00030009	0.000876631	0.00027241	14749	tags=38%, list=38%, signal=24%	EMC1/ZMPSTE24/DERL1/EMC1/FITM1/PGAP3/FKBP8/EMC3/FKBP8/RHBDD2/ELOVL6/HLA-F/EMC8/ESYT3/ELOVL6/HACD4/KTN1/CANX/KTN1/EMC3/TAPT1/FKBP8/SEC62/HACD2/KTN1/TECR/DNAJB12/AMFR/ESYT2/RHBDD1/DERL1/SPPL3/AMFR/DPM3/DERL1/INSIG1/HSD11B1/ELOVL5/DCSTAMP/SGMS1/DHRS9/RHBDD1/ELOVL7/DOLPP1/PGAP3/DERL1/TAPBP/PGAP3/KTN1/PGAP3/DERL3/HLA-G/LRIT1/DERL2/ANKLE2/PIGT/DERL2/SPCS1/BSCL2/CLN3/PIGK/TMEM33/SYVN1/BCAP31/SLC27A5/EMC…
GOCC_CENTRIOLAR_SATELLITE	GOCC_CENTRIOLAR_SATELLITE	98	0.345484	1.9332	0.000300571	0.000876631	0.00027241	14097	tags=41%, list=36%, signal=26%	NEK1/NEK1/DLGAP5/MPP1/PCM1/SPAG9/DDHD2/CD2AP/EXOC7/MPP1/KIF5B/RASSF7/MPP1/PCM1/EXOC7/CEP55/TEK/RASSF7/NEK6/CYTH4/PCM1/ITGB1BP1/RAD23A/SSX2IP/EXOC7/PXK/SPAG9/PCM1/FRMD8/KIAA0753/RAB11FIP3/RAD23A/BBS9/CD86/EXOC7/UPF3B/MPP1/NEK6/KNSTRN/C2CD3/RBM39/KLHL4/UBN1/PCM1/KCTD1/DYSF/CCDC14/RAB11FIP3/CD86/OFD1/PLK1/NEK6/KLHL12/PLA2G6/ZNF365/KCTD1/RAD23A/KRT18/DDHD2/BBS5/C2CD3/TMEM63A/RAB11FIP5/WDR13/BBS9/PDZD…
GOCC_RUFFLE_MEMBRANE	GOCC_RUFFLE_MEMBRANE	89	0.357826	1.9765	0.000300571	0.000876631	0.00027241	20736	tags=58%, list=53%, signal=27%	CLCN3/APPL2/CLCN3/CORO1C/MYO1C/PDE4A/TPM1/TPM1/TPM1/MYO1C/TPM1/ITGB1/KANK1/TPM1/ITGB1/AKT2/TESC/DIAPH1/AKT2/DIAPH1/EPS8L3/EEF1A1/RAC1/SPATA13/WWC1/INPP5K/PDE9A/MYO1C/MYO6/PLA2G4F/DIAPH1/ABCA7/RAC1/PACSIN2/FAP/INPP5K/PPP1R9B/CLASP2/SH3YL1/DNM2/CORO1C/TESC/ITGB1/DIAPH1/PDE4A/MYO1C/NF2/EPS8/PDE9A/IFIT5/APPL2/INPP5K/CLCN3/FGR/APPL2/PDE9A/LCP1/APC/PACSIN1/DIAPH1/SH3YL1/TIAM1/TLN1/PACSIN1/TRPV4/WWC1/EP…
GOCC_INTRINSIC_COMPONENT_OF_POSTSYNAPTIC_MEMBRANE	GOCC_INTRINSIC_COMPONENT_OF_POSTSYNAPTIC_MEMBRANE	96	0.349468	1.94984	0.000300601	0.000876631	0.00027241	17717	tags=53%, list=46%, signal=29%	SLC8A1/LRRC4B/SLC16A3/EFNB3/LRFN5/ADRA1A/SLC8A3/ABHD6/OPRM1/ADRA1A/OPRM1/P2RX1/CHRM1/OPRM1/SLITRK3/OPRM1/OPRM1/OPRM1/PTPRT/OPRM1/SLITRK3/SLC6A9/GSG1L/ERBB4/OPRM1/CACNG7/CACNG7/LRRTM2/EPHB2/GRID2/PLPPR4/GRIA1/ADRA1A/CSPG5/KCNA1/ABHD17A/CNTN1/GRIN2A/GABRA5/LRRC4C/CSPG5/NRP2/OPRM1/NPTN/CACNG5/GRIN2A/P2RX6/SLC16A3/CNIH2/GRIK4/GRIA1/SLC8A3/NRP2/GABRB2/GABRB2/CLSTN3/DRD3/HTR3A/KCND3/OPRM1/ADAM22/SLC30A…
GOCC_P_BODY	GOCC_P_BODY	84	0.349445	1.91352	0.000300812	0.000876631	0.00027241	12644	tags=40%, list=33%, signal=27%	CPEB1/TNRC6B/DCP2/BTBD1/DCP2/CSDE1/TOP1/CSDE1/RC3H2/CSDE1/CNOT7/CSDE1/CSDE1/CSDE1/LSM1/APOBEC3C/AGO2/DDX6/NANOS2/ZFP36L1/TNRC6B/RC3H1/PAN2/AGO2/CNOT8/BTBD1/RC3H2/RC3H2/CNOT2/LSM14A/RBPMS/RC3H2/CARHSP1/TNRC6A/PSMA6/UBAP2/UBAP2/DCP2/APOBEC3F/CAPRIN1/CARHSP1/LSM2/CNOT3/CARHSP1/CNOT8/TRIM5/RC3H1/DDX6/UBAP2/DCP1B/EDC3/SAMD4A/RBPMS/APOBEC3B/DCP1B/CSDE1/APOBEC3B/PSMC3/CARHSP1/RBPMS/CNOT8/CNOT8/PATL1/EDC…
GOCC_SPINDLE_MICROTUBULE	GOCC_SPINDLE_MICROTUBULE	67	0.389823	2.05415	0.000302602	0.000876631	0.00027241	13418	tags=43%, list=35%, signal=28%	CALM1/CDK1/CDK1/SKA3/AURKB/CLTC/AURKB/MAPRE1/HAUS3/KIF4A/PAFAH1B1/CALM3/CUL3/KIF2A/HAUS8/RMDN3/RMDN2/KLHL21/SKA2/SKA2/XIAP/SKA2/CALM2/AURKA/CLASP2/HAUS4/KIF11/CLASP1/PLK1/KIFAP3/SKA3/SKA1/CALM2/PSRC1/CLASP1/TUBG1/KIFAP3/BIRC5/KIFAP3/CEP295/HAUS1/CLASP1/RMDN2/BIRC8/CLASP2/CSNK1D/KIF2A/MAPRE3/AURKA/PRC1/KLHL21/HAUS4/RAB11A/RAB11A/CLASP1/KIF18B/AURKB/AURKB/CUL3/KLHL21
GOCC_MAIN_AXON	GOCC_MAIN_AXON	58	0.393911	2.02066	0.000303767	0.000876631	0.00027241	18206	tags=47%, list=47%, signal=25%	ANK1/DLG4/ANK1/ANK1/LRRC7/ANK1/ANK1/MYO1D/KCNQ2/DAG1/KCNAB2/PARD3/NFASC/MAPT/MAPT/CNTNAP1/DLG1/DAG1/BIN1/MBP/NAV1/DLG2/SCN8A/GJC2/CCK/BIN1/BIN1/BIN1/BIN1/SIRT2/MAP2/CCK/KCNJ11/SPTBN4/DLG2/DLG4/BIN1/TIAM1/KCNA1/EPB41L3/TRIM46/ROBO2/CNTNAP2/SPTBN4/MBP/EPB41L3/PARD3/BIN1/SCN1B/DLG1/THY1/IQCJ-SCHIP1/NFASC/MAPT/SIRT2/BIN1/TRIM46/UCN3/ROBO2/SPTBN4/MYO1D/KCNAB2/SPTBN4/SPOCK1/MAPT/DLG2/BIN1/ADORA1/SIRT2/…
GOCC_CILIARY_TRANSITION_ZONE	GOCC_CILIARY_TRANSITION_ZONE	60	0.392499	2.02494	0.000303951	0.000876631	0.00027241	10153	tags=35%, list=26%, signal=26%	TMEM107/PCM1/NPHP1/TCTN1/TMEM80/NEK4/CDKL1/PCM1/PCM1/CDKL1/PCM1/TMEM216/DYNC2LI1/MKS1/BBS9/KIF17/IFT122/TMEM237/IFT20/PCM1/CETN2/TOPORS/CETN1/KIFAP3/IFT122/IFT122/AHI1/IFT20/KIF17/KIFAP3/IFT20/USH1C/UNC119B/KIFAP3/NPHP4/BBS9/TMEM17/TOPORS/IFT140/TSGA10IP/B9D1/PDZD7/IFT20/IFT52/PDZD7/MYO7A/TMEM80/TCTN1/PCM1/USH1G/CCDC66
GOCC_T_TUBULE	GOCC_T_TUBULE	49	0.431816	2.1421	0.000305998	0.000876631	0.00027241	21379	tags=66%, list=55%, signal=30%	ASB3/ASB3/CACNA1C/CACNA1C/SLC8A1/PPP3CB/SLC2A4/CACNA1S/ADRA1A/CACNB3/ASB3/ADRA1A/ANK2/CACNB2/BIN1/PPP3CB/ATP1A1/KCNJ3/DYSF/CACNA2D1/BIN1/SLC9A1/BIN1/KCNJ3/BIN1/CACNG7/PPP3CB/BIN1/CACNG7/CACNA1D/ATP1A2/ADRA1A/KCNJ11/CACNG8/BIN1/CACNA1C/AHNAK2/ATP2B4/CACNB2/CACNA1C/ATP1B1/CACNA1C/CACNA1C/TGFB3/DYSF/AKAP6/CACNA1C/BIN1/RTN2/CAPN3/SCN1B/PPP3CB/CACNA1C/AHNAK2/CACNA1C/CACNA1C/ATP1A1/CACNA1C/BIN1/CACNG6/…
GOCC_INTRINSIC_COMPONENT_OF_MITOCHONDRIAL_INNER_MEMBRANE	GOCC_INTRINSIC_COMPONENT_OF_MITOCHONDRIAL_INNER_MEMBRANE	46	0.429047	2.10118	0.000306686	0.000876631	0.00027241	12629	tags=42%, list=32%, signal=28%	MPC1/MPC1/MPC1/CCDC51/MPC2/ETFDH/SLC25A19/SFXN1/DNAJC11/MCUR1/COX11/IMMT/COA1/COX16/CHCHD3/SLC25A19/SAMM50/CHCHD3/MT-CYB/OXA1L/TMEM177/TMEM11/SMDT1/GHITM/CHCHD6/PISD/TIMM17B/MPC2/SFXN5/GHITM/IMMT/TIMM23B/MCU/HSPA9/COX11/SFXN1/CHCHD6/SFXN1/SCO2/MTX3
GOCC_EXTRINSIC_COMPONENT_OF_ORGANELLE_MEMBRANE	GOCC_EXTRINSIC_COMPONENT_OF_ORGANELLE_MEMBRANE	44	0.431643	2.09275	0.000307566	0.000876631	0.00027241	17920	tags=56%, list=46%, signal=30%	SNX16/ATG14/OPA1/GOLGA3/FKBP1A/FKBP1A/GOLGA3/ZFYVE1/ATP23/NUCB1/COQ6/GBA2/KIF1A/RAB7A/DOC2A/ACADVL/TOR1A/COQ4/OPA1/ZFYVE1/SNX10/DOC2A/ATP23/EMC2/ANXA1/DOC2A/COQ5/CCDC115/ACADVL/COQ3/COQ7/PML/ACADVL/ZC3H12A/WDR81/COQ6/ATP23/PAM16/PML/USP8/SNX5/PSD/OPA1/NDUFAF5/USP8/SNX10/GOLGA3/PML/COQ4/PAM16/PML/CCDC115/PSD/KIF1A
GOCC_COP9_SIGNALOSOME	GOCC_COP9_SIGNALOSOME	31	0.478601	2.13523	0.000316189	0.000893337	0.000277601	9125	tags=36%, list=23%, signal=28%	TMOD1/HSP90AB1/HSPA1A/DYNLL1/HSP90AB1/LAT/DYNLL1/COPS2/COPS2/COPS7A/HSP90AB1/LAT/COPS4/HSP90AB1/COPS5/COPS3/COPS7B/STOML2/HSPA1B/THEMIS/COPS3/GRB2/THEMIS/HSPA1L/STOML2/HSPA5/GRB2/AMOT
GOCC_MITOTIC_SPINDLE_POLE	GOCC_MITOTIC_SPINDLE_POLE	31	0.476689	2.12671	0.000316189	0.000893337	0.000277601	15353	tags=49%, list=39%, signal=30%	EML1/BCCIP/EML1/TNKS/AURKB/STAG2/AURKB/STAG2/RMDN3/RMDN2/CDK5RAP2/YPEL5/IK/AURKA/BCCIP/PLK1/YPEL5/MAPKBP1/YPEL5/CNTRL/KATNA1/RAE1/MAPKBP1/ASPM/SMC1A/RMDN2/YPEL5/MAD1L1/AURKA/KIF20B/AURKB/AURKB/STAG2/MAD1L1/STAG2/CNTRL/STAG2/KIF20B/NUMA1
GOCC_PHAGOPHORE_ASSEMBLY_SITE	GOCC_PHAGOPHORE_ASSEMBLY_SITE	28	0.495354	2.15036	0.000318742	0.000896635	0.000278626	9571	tags=42%, list=25%, signal=32%	WIPI2/ATG14/RB1CC1/NBR1/BECN1/BECN1/ZFYVE1/ATG12/WIPI2/NBR1/ATG16L1/ATG5/WDR45B/WIPI1/ULK2/WIPI1/BECN1/ZFYVE1/STX12/RB1CC1/ATG9A/ATG16L1/ATG7/ATG16L1/NBR1/ULK3/ATG2B
GOCC_ENDOPLASMIC_RETICULUM_QUALITY_CONTROL_COMPARTMENT	GOCC_ENDOPLASMIC_RETICULUM_QUALITY_CONTROL_COMPARTMENT	25	0.509687	2.1408	0.000323555	0.000906234	0.000281608	17074	tags=63%, list=44%, signal=35%	DERL1/ERLEC1/FBXO6/RNF185/AMFR/RHBDD1/TRIM13/DERL1/ERLEC1/MAN1B1/AMFR/DERL1/SEC61B/RHBDD1/DERL1/RNF185/DERL2/DERL2/UGGT1/SYVN1/CALR/ERN2/EDEM3/RHBDD1/EDEM2/ASGR2/EDEM2/OS9/DERL2/RNF5/TRIM13/HERPUD1/UGGT2/RNF103/HERPUD1/OS9/ASGR2
GOCC_EXTRINSIC_COMPONENT_OF_PLASMA_MEMBRANE	GOCC_EXTRINSIC_COMPONENT_OF_PLASMA_MEMBRANE	156	0.294806	1.7494	0.0004	0.00109916	0.000341558	14987	tags=35%, list=39%, signal=22%	DLG4/GNAS/YES1/JUP/GNAS/SNAP91/CDH15/STYK1/GNG10/TNK1/AKT1/GNA12/TNK2/CDH13/GNAI3/ESYT3/CTNND1/CDH18/RACGAP1/KRAS/CAV2/RGS8/KCNAB2/PTK2B/PTK2/GNAS/SYAP1/FMR1/CDH22/FERMT2/RAC1/GNB2/PTK2/GNG4/CDH26/CTNNA1/ESYT2/APC2/CRKL/CDH23/GNAI1/KRAS/RAC1/STOML2/PICALM/GNAL/GNAL/PTK2B/SNAP91/CDH13/TNK2/GNG2/CTNNA1/CDH23/CDH11/JUP/PTK2B/GNB1/GNG8/S100A6/GNAI2/CDH18/CYLD/RS1/FGR/JUP/FARP1/GNB3/PICALM/NUMB/APC/DL…
GOCC_MOTILE_CILIUM	GOCC_MOTILE_CILIUM	161	0.289887	1.72628	0.0004	0.00109916	0.000341558	14333	tags=40%, list=37%, signal=25%	IQCA1/IQUB/TTC25/CD52/NPHP1/SORD/IFT74/HYAL3/TTC25/DDX6/IFT74/VPS13A/VPS13A/SPATA6L/CATSPER2/KLC3/SLC9B2/ROPN1B/TSSK4/PAFAH1B1/CUL3/CFAP70/ROPN1/DNAH2/RSPH1/MROH2B/DYNC2LI1/ODF2/FBXL13/EFCAB2/TCP11/ATP1A1/IFT27/CATSPERD/SPAG16/IFT20/CETN2/TXNDC8/PACRG/TCP11/DLD/DLD/DDX6/SLC26A6/OFD1/ODF2/VPS13A/AK8/DNAH17/IFT27/AKAP3/DRC1/IFT20/CAMSAP3/PRKAR1A/ADAM15/RHO/DYNC2H1/TACR3/TACR1/SLC9C1/DRC3/IFT88/IFT2…
GOCC_NEURON_PROJECTION_TERMINUS	GOCC_NEURON_PROJECTION_TERMINUS	118	0.321565	1.84418	0.00040032	0.00109916	0.000341558	16996	tags=48%, list=44%, signal=27%	DLG4/PNOC/CLCN3/CLCN3/DMD/RAB5A/AP3D1/SNCA/SLC8A1/P2RX4/SNCA/RAB5A/OXT/P2RX4/RNF40/RGS10/GAD1/SLC8A3/GPER1/MME/NMU/FMR1/GRIN1/SNCA/HNRNPR/DMD/SYT4/HSPA8/SYT1/CHRM1/SLC18A3/VAMP2/SYP/HNRNPR/SLC32A1/PTPRN2/RGS10/CCK/GRIK3/HSPA8/NTSR1/UNC13B/CLCN3/MICAL1/CCK/SCRG1/SNCG/HSPA8/PACSIN1/DLG4/HNRNPR/KCNA1/PACSIN1/KCNK2/HNRNPR/GAD1/PRRT2/PRRT2/CALB2/PTPRN2/AP3D1/PNOC/CRHR2/ADCYAP1/P2RX4/TPRG1L/SLC8A3/AP3D…
GOCC_CORTICAL_ACTIN_CYTOSKELETON	GOCC_CORTICAL_ACTIN_CYTOSKELETON	72	0.365714	1.95075	0.000402617	0.00109916	0.000341558	17590	tags=47%, list=45%, signal=26%	SPTA1/SPTB/CTTN/SPTB/SPTB/SPTB/MYADM/LANCL2/CORO1A/EEF1A1/MED28/WASL/SLC2A1/CTTN/PLS1/LLGL2/LLGL2/CAP1/PPP1R9B/COTL1/HFE/RTKN/CAP1/ACTR2/NF2/KRT19/PPP1R9A/MLPH/SPTBN4/MOBP/HFE/SPTBN2/TRPV4/CDH1/HCLS1/HFE/MYRIP/PLS1/MYADM/CALB2/ACTN2/SPTBN4/SHROOM3/ACTN2/COBL/LASP1/DBNL/DSTN/SHROOM4/HFE/MYRIP/MOBP/FLOT2/SPTBN4/PVALB/MAEA/SPTBN4/DCDC2B/FLOT2/LASP1/MYADM/SHROOM4/DSTN/RTKN/RTKN/CDH1/EPB41L2/CALD1/GSN…
GOCC_RNA_POLYMERASE_II_HOLOENZYME	GOCC_RNA_POLYMERASE_II_HOLOENZYME	71	0.36151	1.92416	0.000402901	0.00109916	0.000341558	19667	tags=55%, list=51%, signal=27%	KAT2A/TAF5/TAF6/TCEA1/RPRD1B/TCEA1/TAF5L/TAF12/WDR61/TBPL1/ERCC2/PAF1/POLR2J3/CDC73/RPRD2/MYO6/GTF2F2/RPRD1A/MMS19/GTF2H3/GTF2A2/TP53/TAF1/TBPL1/TAF9/POLR2F/TBP/POLR2F/TAF2/TAF4B/POLR2H/TP53/TP53/MNAT1/TAF9/ERCC2/TAF7/POLR2E/SUPT3H/GTF2H1/POLR2A/SETD5/TAF6/TAF6/MMS19/GTF2H1/GTF2H3/GTF2A1/WDR61/TAF9B/TAF4B/TP53/TAF10/PEX2/TAF11/TAF1/POLR2A/TAF13/TAF1/TAF5L/TAF11/RPRD2/POLR2K/GTF2H3/TAF1/POLR2E/POL…
GOCC_TRANSCRIPTION_REPRESSOR_COMPLEX	GOCC_TRANSCRIPTION_REPRESSOR_COMPLEX	67	0.375392	1.97811	0.00040347	0.00109916	0.000341558	16301	tags=50%, list=42%, signal=29%	MTA2/CTBP2/PRDM10/MIER1/TBL1XR1/NCOR1/DEPDC1/MIER1/JAZF1/PRDM10/ARID4A/HDAC3/TBL1XR1/NCOR2/REST/REST/MIER1/TBL1XR1/MIER1/HMGB1/MTA3/DR1/HDAC1/CSNK2A1/ZBTB16/ZBTB7A/CHD5/RBBP8/ZBTB7A/NCOR1/ARID4A/HDGF/NCOR2/NCOR2/GATAD2A/RBBP8/AKIRIN2/RELB/MIER1/HMGB1/YWHAB/MIER1/SP1/PRDM16/TBX18/TBL1X/RBPJ/CSNK2A1/TFAP4/CTBP2/RELB/HDGF/GATAD2B/PRDM16/GFI1/HDGF/TBL1X/TBX15/HDAC4/HDAC2/DR1/HDAC2/CHD3/RBPJ/GFI1/TBL1…
GOCC_CELL_CELL_CONTACT_ZONE	GOCC_CELL_CELL_CONTACT_ZONE	64	0.381985	1.99534	0.000404326	0.00109916	0.000341558	20758	tags=61%, list=53%, signal=29%	JUP/PIK3CA/SLC8A1/OPALIN/OPALIN/YWHAH/RANGRF/SLC2A1/CTNNA1/AJAP1/DLG1/JAM2/FGF13/ANK2/ATP1A1/OBSL1/FGF13/GJC1/CTNNA1/SLC9A1/FGFRL1/PCDH9/JUP/FLCN/VCL/ACTN1/ATP1A2/JUP/KCNJ11/SPTBN4/JUP/CTNNA1/TIAM1/OPALIN/ATP1B1/RAP2C/SPTBN4/AKAP6/TJP2/FLCN/SCN1B/PCDH9/DLG1/PCDH9/BAIAP2L2/VAMP5/DES/NRAP/OPALIN/ATP1A1/YWHAH/CTNNA1/FLOT2/SPTBN4/FLCN/FXYD1/SPTBN4/FLOT2/PCDH9/SCN4B/NECTIN1/ACTN1/TIAM1/RANGRF/CTNNA1/P…
GOCC_CELL_DIVISION_SITE	GOCC_CELL_DIVISION_SITE	55	0.394959	2.00401	0.000406091	0.00109934	0.000341614	23697	tags=63%, list=61%, signal=25%	STAMBP/MYH10/ITGB1/PLEKHG6/ITGB1/CEP55/RACGAP1/NDE1/PPP1CC/RAB11FIP3/ARF6/PKN2/PKN2/PSTPIP1/RAB11FIP4/RAB21/STAMBP/ITGB1/TUBGCP2/RTKN/RAB11FIP3/ECT2/NF2/TUBGCP6/MYLK/MEN1/PKN1/RHOA/SSH1/MEN1/RHOC/DCTN3/MASTL/SPIRE1/MYLK/HTR3A/RHOC/TUBGCP2/MYLK/ZFYVE19/MAEA/RAB11A/HMCN2/TUBGCP5/RAB11A/STAMBP/RTKN/RTKN/PSD/ECT2/RHOA/TUBGCP3/RHOB/RAB11FIP4/ICAM2/RHOA/TUBGCP4/TUBGCP2/TUBGCP5/NF2/ECT2/DCTN3/RHOC/SVIL/…
GOCC_AXONAL_GROWTH_CONE	GOCC_AXONAL_GROWTH_CONE	26	0.490151	2.08576	0.000428908	0.00115627	0.000359305	11480	tags=36%, list=30%, signal=26%	HSP90AA1/L1CAM/HSP90AB1/HSP90AB1/TRAK2/HSP90AA1/KIF5B/FKBP4/HSP90AB1/MAPK8IP1/PARD3/HSP90AB1/PTCH1/FLNA/TAOK2/TRPV2/TIAM1/BOC/FLNA/PARD3/COBL/GPM6A/L1CAM/FLNA/TAOK2/RTN4R/GPM6A
GOCC_CLATHRIN_ADAPTOR_COMPLEX	GOCC_CLATHRIN_ADAPTOR_COMPLEX	23	0.516841	2.11395	0.000436253	0.00117118	0.000363941	15159	tags=69%, list=39%, signal=42%	AP2B1/AP1B1/AP1B1/AP4M1/AP1B1/AP2B1/SYNRG/TBC1D5/SGIP1/AFTPH/SLC18A3/AP2M1/AFTPH/PICALM/AP2M1/AP2M1/AFTPH/SYNRG/AP2M1/AFTPH/AP3M1/AP2A1/AP2S1/SGIP1/PICALM/AP3B1/AP2S1/AP2S1/AP2A1/AP3M1/AP1S1/AP1M1/AP2S1/AP2A2/SYNRG/AP2A2/AP1B1/AP1B1/AP1M2/AP1M1/AP1G2
GOCC_NUCLEAR_PORE_NUCLEAR_BASKET	GOCC_NUCLEAR_PORE_NUCLEAR_BASKET	12	0.612426	2.06096	0.000475624	0.00126637	0.000393521	15077	tags=61%, list=39%, signal=38%	NUP98/NUP98/NUP98/PCID2/NUP153/NUP153/NUP35/NUP35/RANBP2/CETN2/ENY2/NUP153/MAD2L1/MCM3AP/MAD1L1/PCID2/CETN3/MAD1L1/TPR
GOCC_TORC2_COMPLEX	GOCC_TORC2_COMPLEX	12	0.606425	2.04077	0.000475624	0.00126637	0.000393521	10573	tags=55%, list=27%, signal=40%	PRR5L/PRR5/SESN3/SESN3/MAPKAP1/SMG1/RICTOR/MAPKAP1/TELO2/SESN1/MAPKAP1/PRR5/PRR5/PRR5/MAPKAP1/PRR5/SESN1
GOCC_ENDOPLASMIC_RETICULUM_PROTEIN_CONTAINING_COMPLEX	GOCC_ENDOPLASMIC_RETICULUM_PROTEIN_CONTAINING_COMPLEX	108	0.323837	1.83515	0.000500701	0.00132019	0.000410244	18229	tags=52%, list=47%, signal=28%	EMC1/GANAB/DERL1/EMC1/NPLOC4/FKBP1A/EMC3/RHBDD2/FKBP1A/ELOVL6/EMC8/PIGQ/ELOVL6/TMEM258/EMC3/ALG14/OSTC/AMFR/DERL1/PRKCSH/SPCS2/AMFR/DERL1/INSIG1/MZB1/RPN1/PIGP/SEC61B/FAM8A1/DERL1/TAPBP/NPLOC4/PIGQ/SPTLC2/DERL3/SSR4/PRKCSH/PIGQ/DERL2/PRKCSH/PIGT/SEC11A/DERL2/SPCS1/NPLOC4/ORMDL3/PIGK/SEL1L2/SYVN1/SEC11A/NBAS/PIGC/SPCS2/EMC2/PIGU/HSPA5/HM13/PIGT/PIGQ/CALR/SRPRA/RPN2/RP9/RINT1/PDIA6/ERN2/SEC61A2/PRK…
GOCC_LARGE_RIBOSOMAL_SUBUNIT	GOCC_LARGE_RIBOSOMAL_SUBUNIT	106	0.322739	1.82502	0.000500751	0.00132019	0.000410244	22817	tags=67%, list=59%, signal=28%	RPL28/RPL39L/MRPL52/RPL3L/RPL28/RPL35/NSUN3/RPL27/FXR2/NDUFAB1/RPL39/RPL23/RPL38/RPL36/MRPL52/MRPL30/RPL36A/RPL29/MRPL11/RPLP1/RPL7L1/MRPL33/RPL9/RPL10/RPL27/RPL30/RPL8/RPLP0/RPL23/RPL19/MRPL51/RPL31/RPL35A/MRPL4/RPL26L1/RPL15/RPL11/MRPL39/MRPL24/MRPL36/RPL18/MRPL4/RPL26L1/MRPL15/MRPL48/RPL6/MRPL55/RPL34/MRPL11/RPL18/MTERF4/MRPL42/RPL5/MRPL55/RPL6/MRPL38/RPL14/RPL34/RPL13/MRPL9/MRPL52/RPL8/RPL26/…
GOCC_CATALYTIC_STEP_2_SPLICEOSOME	GOCC_CATALYTIC_STEP_2_SPLICEOSOME	82	0.338646	1.84666	0.000501958	0.00132019	0.000410244	13889	tags=43%, list=36%, signal=28%	HNRNPA2B1/HNRNPA2B1/MAGOH/SF3A1/SF3B3/SLU7/RBM8A/CRNKL1/SNRPD2/SNW1/SNRPG/SRSF1/SNW1/HNRNPR/SNRPN/SNRPG/HNRNPK/LSM2/ISY1/HNRNPR/PRPF8/SYF2/DDX5/SNRPG/MAGOHB/SNRPD2/PPIL3/SRRM1/CWC27/PRPF4B/LSM7/HNRNPA1/SF3A2/LSM7/HNRNPK/SF3B2/HNRNPR/HNRNPK/SNRPB/SYF2/HNRNPR/HNRNPA1/HNRNPK/SNRPD3/HNRNPH1/RALY/HNRNPK/PLRG1/ZCCHC8/HNRNPF/SNRPD2/RBMX/SNRPB2/HNRNPK/SNRPB/PABPC1/SF3B2/EFTUD2/SF3B1/MAGOHB/WDR83/CRNKL1/H…
GOCC_VESICLE_TETHERING_COMPLEX	GOCC_VESICLE_TETHERING_COMPLEX	65	0.37845	1.98417	0.000504643	0.00132188	0.000410768	16455	tags=53%, list=42%, signal=31%	TRAPPC3/GOLGA3/EXOC7/COG1/TRAPPC9/TRAPPC2L/TRAPPC3/EXOC7/TRAPPC2/VPS54/GOLGA3/STX17/TRAPPC4/EXOC7/TRAPPC2/EXOC7/EXOC3L2/TRAPPC2L/TRAPPC6A/VPS41/COG8/VPS39/TRAPPC6B/TRAPPC3/COG1/RAB10/CDC42/VPS11/TRAPPC3/TRAPPC5/TRAPPC12/VPS54/VPS16/VPS53/EXOC3L4/EXOC4/SYNPO2/VPS41/TRAPPC2L/TRAPPC2L/TRAPPC9/NBAS/MYRIP/DNAJC28/RINT1/TRAPPC3L/VPS33B/TRAPPC3/TRAPPC4/MYRIP/TRAPPC6A/TRAPPC2/SH3BP1/HOOK3/VPS8/TRAPPC12/T…
GOCC_ER_TO_GOLGI_TRANSPORT_VESICLE_MEMBRANE	GOCC_ER_TO_GOLGI_TRANSPORT_VESICLE_MEMBRANE	56	0.382729	1.94881	0.000506894	0.00132242	0.000410937	13672	tags=46%, list=35%, signal=30%	SEC31A/SEC31A/SEC31A/VTI1B/LMAN1/SEC31A/HLA-F/STX17/SAR1B/SEC23IP/SEC31A/CD59/USO1/SEC31A/GOSR2/GOSR2/SEC24B/SEC31A/USO1/SEC24C/USO1/MCFD2/PDCD6/SEC31A/SREBF1/MCFD2/SAR1A/KLHL12/PDCD6/GOSR2/SEC16A/HLA-G/GOSR2/SEC31A/GRIA1/CD59/CD59/FOLR1/SREBF1/TMED2/SEC24D/MCFD2/CNIH2/SEC16A/SEC31B/GRIA1/CD59/SEC23A/SREBF1/HLA-DRB1/STX5/USO1/HLA-F/VTI1A/CD74/SEC13/SCAP/SEC16A/HLA-DPA1/SEC23A/SEC13/MCFD2/SEC23B/S…
GOCC_ATPASE_COMPLEX	GOCC_ATPASE_COMPLEX	97	0.340822	1.90438	0.000601142	0.00155591	0.000483493	17537	tags=48%, list=45%, signal=26%	RUVBL1/MTA2/ACTR6/SRCAP/BAZ1A/ANP32E/YY1AP1/SMARCA4/SMARCA4/SMARCE1/RB1/PHF10/YY1/SMARCA4/ANP32E/NFRKB/DPF1/YY1AP1/UCHL5/FXYD4/PBRM1/MTA3/BRD8/SMARCA4/ATP1A1/HDAC1/SMARCC2/ANP32E/DPF1/YY1AP1/CSNK2A1/INO80C/ZBTB7A/POLE3/PHF10/CHD5/SMARCC2/YY1AP1/ZBTB7A/YY1AP1/NFRKB/RUVBL2/ANP32E/GATAD2A/SS18L1/ACTR8/ANP32E/ATP1A2/SMARCA4/ZNHIT1/YY1AP1/MCRS1/INO80/BPTF/ARID1B/DPF1/ATP1B1/DMAP1/ATP8B1/CSNK2A1/INO80C…
GOCC_PROTEIN_KINASE_COMPLEX	GOCC_PROTEIN_KINASE_COMPLEX	96	0.331481	1.84948	0.000601202	0.00155591	0.000483493	21339	tags=55%, list=55%, signal=25%	BCCIP/CDK1/MAP3K7/PRKAB2/CAB39/CDK1/MAP3K7/CDK12/MAP3K7/RB1CC1/PHKB/PCNA/CCNI/RB1/ERCC2/TBC1D5/SNW1/PYCARD/CDK9/SNW1/CCNG1/PHKG2/PRKAR2A/CCNA2/BCCIP/ACVR1B/PRKAG1/ZBTB7A/MMS19/GTF2H3/ZBTB7A/CCND3/IKBKG/CKS1B/IFIT5/CCNT1/PRKAR1A/RB1CC1/CCNY/CDKN1A/CCNF/CCNG1/ACVR1C/PRKAG2/IKBKG/CDK13/MAP3K7/CDK14/MNAT1/PYDC1/ERCC2/PRKAA1/GTF2H1/CDK4/CDKN2D/CCNA2/MMS19/CCND3/GTF2H1/GTF2H3/PRKAR1A/PRKAG1/PRKAA1/PYCA…
GOCC_PERIKARYON	GOCC_PERIKARYON	134	0.295935	1.72651	0.00070021	0.00179794	0.000558703	16153	tags=43%, list=42%, signal=25%	MAP2K4/ATP7A/ROGDI/ATP7A/TOP1/TTLL7/SERPINI1/MYO1D/CACNA1C/CACNA1C/RUFY3/G3BP1/MAP2K4/SERPINI1/SLC8A3/RGS8/MAPK1/GIGYF2/SYAP1/FMR1/PI4K2A/FZD5/OPRM1/FLNA/PDE9A/KCNC3/PRPH/PPP1CA/AZIN2/OPRM1/NCDN/OPRM1/OPRM1/TMEM266/OPRM1/OPRM1/ELAVL4/HDAC6/OPRM1/DLG2/RUFY3/GJC2/CCK/HDAC6/PCSK2/GRIK3/OPRM1/CPNE6/DRP2/PDE9A/DRP2/SIRT2/NTSR1/TRPM2/BGLAP/TTLL7/GIGYF2/CCR2/PPP1CA/ASTN2/CCK/PDE9A/SYNPO/GIGYF2/DLG2/MCRS…
GOCC_FIBRILLAR_CENTER	GOCC_FIBRILLAR_CENTER	129	0.299904	1.74022	0.00070028	0.00179794	0.000558703	7777	tags=20%, list=20%, signal=16%	TXNRD1/TXNRD1/LIPA/TOP1/PAFAH1B2/APEX2/ACACA/PAK6/DDX11/CD2AP/RSAD2/ORC6/TXNRD1/YY1AP1/UBD/IP6K1/DSN1/SELENBP1/JAZF1/SPECC1/USO1/UTP15/DDX46/TXNRD1/IP6K2/YY1AP1/USO1/BOLL/PAFAH1B2/NRIP1/PAFAH1B2/USO1/PRMT7/IP6K1/RAI14/TAX1BP3/SPECC1/YY1AP1/CHCHD1/IP6K1/SP140/YY1AP1/ZNF415/THAP1/YY1AP1/FAM111A/SPECC1/KDM5D/NOP56/AKNA/SESN1/KDM4A/IP6K1/SAMD4A/KLF6/EEF1D/POLR2F/NFIC/POLR2F/PAFAH1B2/TAF4B/DCLRE1A/RAE…
GOCC_TERTIARY_GRANULE_MEMBRANE	GOCC_TERTIARY_GRANULE_MEMBRANE	69	0.357637	1.89532	0.000705006	0.00180057	0.000559519	19801	tags=55%, list=51%, signal=27%	STOM/STOM/FCER1G/FCER1G/STOM/DYNLL1/DYNLL1/STOM/FCAR/SERPINB6/SERPINB6/UBR4/ATP8B4/LILRB2/COPB1/SVIP/NRAS/KCNAB2/CLEC4C/CD59/FCAR/MGAM/LAMTOR2/SERPINB6/FCAR/LAMTOR3/ANO6/GAA/LAIR1/TRPM2/CD33/GPR84/ITGB2/OLR1/TMEM63A/CD59/CD59/PTAFR/SERPINB6/RAP2C/CD177/TMC6/TARM1/PTAFR/ADAM8/CLEC5A/CD59/SERPINB6/LAMTOR3/TRPM2/SERPINB6/PTPRB/KCNAB2/ITGAX/GPR84/SIRPA/PTAFR/CD33/TSPAN14/CD59/TARM1/LAIR1/FCAR/COPB1/L…
GOCC_CALCIUM_CHANNEL_COMPLEX	GOCC_CALCIUM_CHANNEL_COMPLEX	60	0.370364	1.91074	0.00070922	0.00180057	0.000559519	21379	tags=66%, list=55%, signal=30%	CALM1/FKBP1A/FKBP1A/CACNA1C/CACNA1C/PDE4B/PDE4B/FKBP1B/CACNA1G/CATSPER2/CACNA1H/CACNA1S/FKBP1B/CALM3/CACNB3/PDE4B/CALM2/CACNB2/MICU2/CATSPERD/CACNA1G/CACNA2D1/CACNA1H/CACNG7/CACNG7/TRPC4/CALM2/HSPA2/CACNA1D/CACNA1H/CACNA1B/HSPA2/SMDT1/CACNA1A/CACNG8/CACNA1G/CACNA1C/CACNB1/CACNB2/CACNA1C/CACNA1C/CACNA1C/CACNA1A/CACNA1B/AKAP6/CACNA1C/CACNA1C/CACNA1G/CACNA1C/PKD1/CACNA1C/CACNA1G/CACNA1C/MCU/CACNA1I/…
GOCC_INTRINSIC_COMPONENT_OF_PRESYNAPTIC_MEMBRANE	GOCC_INTRINSIC_COMPONENT_OF_PRESYNAPTIC_MEMBRANE	56	0.373109	1.89983	0.000709651	0.00180057	0.000559519	20116	tags=64%, list=52%, signal=31%	PSEN1/EFNB3/ADRA1A/CNR1/GPC4/OPRM1/ADRA1A/OPRM1/P2RX1/CHRM1/OPRM1/OPRM1/OPRM1/OPRM1/OPRM1/SLC6A9/KCNJ3/ERBB4/APH1A/KCNJ3/OPRM1/EPHB2/APH1A/ADRA1A/KCNA1/CNTN1/NCSTN/ATP2B4/GABRA5/ATP2B1/OPRM1/NPTN/GPM6A/SLC1A6/GRIK4/SLC1A2/ADAM23/GPM6A/PSEN1/HTR3A/OPRM1/ATP2B1/ADRA1A/SLC6A9/ADORA1/OPRM1/NECTIN1/NPTN/SLC6A9/ADORA1/ADORA2A/SLC6A9/ATP2B4/DRD2/SLC6A3/GRIK5/SCN2A/P2RY4/CDH2/SLC6A5/OPRD1/ATP2B4/EPHB2/HT…
GOCC_CLEAVAGE_FURROW	GOCC_CLEAVAGE_FURROW	47	0.395819	1.94603	0.000715673	0.00180875	0.000562062	23697	tags=65%, list=61%, signal=25%	STAMBP/MYH10/ITGB1/PLEKHG6/ITGB1/CEP55/RACGAP1/NDE1/PPP1CC/RAB11FIP3/ARF6/PKN2/PKN2/PSTPIP1/RAB11FIP4/RAB21/STAMBP/ITGB1/RAB11FIP3/ECT2/NF2/MYLK/MEN1/PKN1/RHOA/SSH1/MEN1/RHOC/DCTN3/MASTL/SPIRE1/MYLK/HTR3A/RHOC/MYLK/ZFYVE19/RAB11A/HMCN2/RAB11A/STAMBP/PSD/ECT2/RHOA/RHOB/RAB11FIP4/ICAM2/RHOA/NF2/ECT2/DCTN3/RHOC/SVIL/PSD/FSD1/MYLK/MEN1/HTR3A/LIMA1/MEN1/RDX/PSTPIP1/STAMBP/PSD2/SSH1/ICAM2/LIMA1/MEN1/PI…
GOCC_CLATHRIN_COATED_VESICLE_MEMBRANE	GOCC_CLATHRIN_COATED_VESICLE_MEMBRANE	106	0.305665	1.72847	0.000801202	0.00201703	0.000626785	12866	tags=39%, list=33%, signal=26%	AP2B1/RAB5A/VAMP7/AP1B1/CLTA/EPN2/VAMP7/AP1B1/AP1B1/DENND1A/CLTC/RAB5A/TFRC/AP2B1/GAD1/SYNRG/CLTB/TBC1D5/EPN2/NRGN/FZD5/TFRC/TYRP1/SGIP1/VAMP7/CHRM2/AFTPH/LDLR/MYO6/ADRB2/EPN2/HSPA8/SYT1/SLC18A3/AP2M1/VAMP2/AFTPH/M6PR/PICALM/AP2M1/AP2M1/REEP6/SLC32A1/AFTPH/SYNRG/CLTB/SYT2/HSPA8/EGFR/AP2M1/AP3B2/VAMP3/APOE/AFTPH/AP2A1/CD9/AP2S1/SGIP1/PICALM/TFRC/HSPA8/KIAA0319/KIAA0319/AP3B1/DENND1A/AP2S1/GAD1/SLC…
GOCC_HOST_CELLULAR_COMPONENT	GOCC_HOST_CELLULAR_COMPONENT	57	0.371185	1.89762	0.000810701	0.00203304	0.000631758	7626	tags=31%, list=20%, signal=25%	NUP62/KPNA1/NUP98/NUP98/UBA52/RAN/UBA52/KPNA3/UBA52/UBAP1/NUP88/NUP98/UBAP1/SEH1L/SEH1L/UBAP1/NUP50/NUP153/UBB/NUP153/NUP107/NUP35/NUP214/IFIT1/UBC/KPNB1/NUP35/UBB/UBB/RANBP2/UBB/UBB/RPS27A/KPNA6/NUP153/VPS28/VPS37A/RAE1/UBA52
GOCC_GOLGI_ASSOCIATED_VESICLE_MEMBRANE	GOCC_GOLGI_ASSOCIATED_VESICLE_MEMBRANE	48	0.387568	1.91362	0.000816827	0.00204049	0.000634074	10373	tags=37%, list=27%, signal=27%	COPB2/CLTA/CLTC/GOPC/COPB1/COPE/COPG2/SYNRG/CLTB/NRGN/COPA/AFTPH/ITM2B/GOPC/SLC18A3/SPPL3/AFTPH/AFTPH/SYNRG/CLTB/COPG2/AFTPH/KDELR3/RHO/AP2A1/ARCN1/CSPG5/TMED2/CSPG5/ARCN1/AP2A1/CNGA2/AP1S1/COPE/PKD1/ZDHHC17/COPZ1
GOCC_RNA_POLYMERASE_COMPLEX	GOCC_RNA_POLYMERASE_COMPLEX	94	0.322517	1.79388	0.000901894	0.00224041	0.000696198	13701	tags=36%, list=35%, signal=24%	KAT2A/TAF5/TAF6/TCEA1/RPRD1B/TCEA1/TAF5L/TAF12/POLR1D/WDR61/TBPL1/POLR1D/ERCC2/PAF1/POLR2J3/POLR3E/CDC73/POLR1D/RPRD2/MYO6/POLR1C/GTF2F2/RPRD1A/ZNFX1/CRCP/MMS19/GTF2H3/GTF2A2/TP53/TAF1/TBPL1/CRCP/TAF9/POLR2F/TBP/POLR2F/TAF2/TAF4B/POLR1B/POLR2H/TP53/TP53/MNAT1/TAF9/ERCC2/TAF7/POLR2E/SUPT3H/POLR3H/GTF2H1/POLR2A/SETD5/TAF6/POLR1E/TAF6/POLR3E/MMS19/POLR3C/GTF2H1/GTF2H3/GTF2A1/WDR61/TAF9B/TAF4B/TP53/P…
GOCC_CONDENSED_NUCLEAR_CHROMOSOME	GOCC_CONDENSED_NUCLEAR_CHROMOSOME	80	0.331755	1.80178	0.000903978	0.00224041	0.000696198	22416	tags=58%, list=58%, signal=25%	CENPK/P3H4/BRD4/DSN1/TEX11/RAD21/SYCE1/RSPH1/P3H4/REC8/PELI1/HUS1B/TTN/MLH1/HUS1/CENPT/CCNB1IP1/PLK1/KIFAP3/CENPO/BRD4/NDC80/HSPA2/BUB1/HSPA2/TUBG1/KIFAP3/KIFAP3/BRD4/FKBP6/STAG3/NEK2/SMC1A/NEK2/MLH1/UBE2I/RGS12/STAG3/RAD51/DMC1/SUN2/SYCE3/RAD9B/CHEK1/RAD9B/RCC1/RCC1/CCNB1IP1/SYCE1L/CCNB1/FAM9C/SYCE1/REC8/MIS12/FAM9A/MEI4/ADD3/CENPO/SYCP1/NUF2/BRCA1/CENPK/PMF1/RNF212B/WAPL/RAD9A/TTN/PMF1/CCNB1/SM…
GOCC_PRESPLICEOSOME	GOCC_PRESPLICEOSOME	16	0.54527	2.01329	0.000908471	0.00224041	0.000696198	15005	tags=59%, list=39%, signal=36%	SF3A1/LUC7L/LUC7L2/SNRPC/SNRPG/SNRPN/SNRPG/LUC7L2/SNRPG/LUC7L/LSM7/PRPF40A/SF3A2/LSM7/SNRPB/LUC7L/LUC7L3/SNRPB/SF3B1/U2AF2/SNRPN/U2AF2/PRPF40A
GOCC_NEURON_PROJECTION_MEMBRANE	GOCC_NEURON_PROJECTION_MEMBRANE	52	0.376593	1.89362	0.000913798	0.00224041	0.000696198	18451	tags=57%, list=47%, signal=30%	ANK1/ANK1/ANK1/MYO1C/ANK1/ANK1/GABRA6/MYO1D/MYO1C/GPER1/MPP2/MAPT/MAPT/OPRM1/MYO1C/KCNC3/OPRM1/VEZT/OPRM1/OPRM1/PPP1R9B/OPRM1/OPRM1/OPRM1/MPP2/MYO1C/OPRM1/ATF4/SGCE/GRIA1/TACR3/KCNJ11/REG1A/EPB41L3/ROBO2/GABRA5/CNTNAP2/ATP2B1/OPRM1/EPB41L3/TRPV1/RIPOR2/MPP2/THY1/GRIA1/MAPT/KCNC4/ROBO2/GABARAPL1/OPRM1/USH2A/MYO1D/GABRA2/MAPT/ATP2B1/GABRA3/KCNC3/ADORA1/OPRM1/RIPOR2/ADORA1/ADORA2A/TRPV1/KCNC3/ATF4/V…
GOCC_CLATHRIN_COATED_ENDOCYTIC_VESICLE	GOCC_CLATHRIN_COATED_ENDOCYTIC_VESICLE	53	0.378912	1.91057	0.00091417	0.00224041	0.000696198	10411	tags=34%, list=27%, signal=25%	AP2B1/CLTA/EPN2/CLTC/AP2B1/CLTB/TBC1D5/EPN2/FZD5/TYRP1/SGIP1/LDLR/MYO6/EPN2/SLC18A3/AP2M1/DVL2/PICALM/AP2M1/AP2M1/DNM2/CLTB/CPNE6/CTLA4/INPP5F/AP2M1/SFTPA1/APOE/AP2A1/CD9/AP2S1/SGIP1/PICALM/AP2S1/AP2S1/AP2A1/DNM2/SFTPA1/SFTPA2/FCGR1B/WNT5A
GOCC_SAGA_TYPE_COMPLEX	GOCC_SAGA_TYPE_COMPLEX	26	0.475255	2.02237	0.000965044	0.00235616	0.000732168	23295	tags=79%, list=60%, signal=32%	KAT2A/TAF5/TAF6/KAT2B/TAF5L/TAF12/SUPT7L/TADA2A/ENY2/SUPT20H/TAF9/TAF2/SUPT20H/TAF9/TAF7/SUPT3H/TADA1/TAF6/TAF6/TAF9B/USP22/ATXN7L3/TAF10/TAF5L/SGF29/HCFC1/SUPT7L/TAF6/SUPT7L/SUPT3H/SUPT3H/TADA3/TAF4/ATXN7L3/TADA2A/TAF6L/TADA3/SUPT7L/ENY2/TAF5L/SUPT20H/TAF5
GOCC_SPECIFIC_GRANULE_MEMBRANE	GOCC_SPECIFIC_GRANULE_MEMBRANE	89	0.329168	1.8182	0.0010019	0.00242808	0.000754515	16399	tags=43%, list=42%, signal=25%	MS4A3/STOM/DEGS1/STOM/STOM/CD36/STOM/CD36/FCAR/CD36/CD36/UBR4/ATP8B4/CD36/CD36/KCNAB2/CD36/CD59/CD36/FCAR/SLC15A4/LAMTOR2/P2RX1/FCAR/LAMTOR3/LAMTOR1/ALDH3B1/ANO6/ADGRG3/PGRMC1/LAIR1/RAP1A/TRPM2/CD33/GPR84/MOSPD2/ORMDL3/ITGB2/OLR1/TMEM63A/HMOX2/CD59/CD59/MLEC/SLC44A2/DGAT1/CD177/SLC2A5/MS4A3/CMTM6/TMC6/ITGAV/TARM1/ADAM8/CLEC5A/CD59/AP1M1/RAP1A/ALDH3B1/TMEM30A/LAMTOR3/ALDH3B1/TRPM2/CEACAM3/ORMDL3/P…
GOCC_LYSOSOMAL_LUMEN	GOCC_LYSOSOMAL_LUMEN	90	0.328396	1.81531	0.001002	0.00242808	0.000754515	17461	tags=44%, list=45%, signal=24%	HSP90AA1/LIPA/ASAH1/LAMP2/HEXB/GALNS/ACAN/HSP90AA1/CTSL/HSPG2/NPC2/GPC3/OGN/NAAA/ACAN/PLD3/MAN2B2/GPC4/PLBD2/CTSD/HSPA8/CD1E/EPDR1/NSG1/LAMP2/CHID1/TCN2/GAA/NEU4/ASAH1/OMD/CHID1/HSPA8/GLB1/GUSB/PLBD2/RNASET2/CHID1/GM2A/SPACA7/CTSL/HSPA8/CSPG5/NPC2/NSG1/BCAN/PLD3/PSAP/CD1E/ARSA/CSPG5/PSAP/PSAP/ATP13A2/FASLG/ATP13A2/ATP13A2/CD1E/NSG1/GUSB/NEU4/CTSB/CD74/SMPD1/IDS/GALC/ACP2/NEU4/CSPG4/CTSA/MAN2B1/ID…
GOCC_PROTEASOME_ACCESSORY_COMPLEX	GOCC_PROTEASOME_ACCESSORY_COMPLEX	24	0.479328	1.98907	0.00108249	0.00261331	0.000812077	11393	tags=48%, list=29%, signal=34%	PSMC5/PSMD1/PSMD5/PSMD8/PSMD1/PSMC6/PSMD1/PSMD4/PSMD9/PSMD5/PSMD6/PSMD13/PSME3/PSMD2/PSMD2/PSMD13/PSMD4/PSMD6/PSMD7/PSMC3/ADRM1/PSMD8/PSMC5/PSMC6/PSMD2/PSMD10
GOCC_9PLUS0_NON_MOTILE_CILIUM	GOCC_9PLUS0_NON_MOTILE_CILIUM	108	0.306326	1.73591	0.00110154	0.00264121	0.000820745	9319	tags=29%, list=24%, signal=22%	BBS7/BSG/RGR/NPHP1/DHRS3/BSG/PRCD/OPN1SW/RGR/RGR/GRK1/BBS7/GRK7/RGS9BP/CNGA1/BSG/PCDH15/GRK4/KIF17/IFT122/GRK4/TMEM237/OCRL/RD3/IFT20/CETN2/TOPORS/CETN1/LYAR/KIFAP3/OPN1MW3/IFT122/IFT122/GUCA1A/GNB1/RD3/IFT20/IFT80/KIF17/RRH/RHO/PDE6B/SMO/KIFAP3/IFT20/USH1C/KIFAP3/PCDH15/NPHP4/TOPORS/IFT140/CERKL/TSGA10IP/MYRIP/CEP250/PDZD7/IFT20/IFT52/CERKL/PDZD7/MYO7A
GOCC_EXTRINSIC_COMPONENT_OF_CYTOPLASMIC_SIDE_OF_PLASMA_MEMBRANE	GOCC_EXTRINSIC_COMPONENT_OF_CYTOPLASMIC_SIDE_OF_PLASMA_MEMBRANE	92	0.319763	1.77326	0.0011022	0.00264121	0.000820745	9578	tags=23%, list=25%, signal=18%	DLG4/GNAS/YES1/GNAS/STYK1/GNG10/TNK1/AKT1/GNA12/TNK2/GNAI3/ESYT3/RACGAP1/KRAS/CAV2/RGS8/KCNAB2/PTK2B/PTK2/GNAS/SYAP1/FERMT2/RAC1/GNB2/PTK2/GNG4/ESYT2/GNAI1/KRAS/RAC1/GNAL/GNAL/PTK2B/TNK2/GNG2/PTK2B/GNB1/GNG8/S100A6/GNAI2/CYLD/FGR/FARP1/GNB3/DLG4/TIAM1/TNK2/GNAL/OSBPL2/LCK/RHOA/CDK16/CDK16/FARP1
GOCC_INTERCALATED_DISC	GOCC_INTERCALATED_DISC	44	0.398982	1.93441	0.00112774	0.00269243	0.000836663	20758	tags=61%, list=53%, signal=29%	JUP/PIK3CA/SLC8A1/YWHAH/RANGRF/SLC2A1/CTNNA1/DLG1/FGF13/ANK2/ATP1A1/OBSL1/FGF13/GJC1/CTNNA1/SLC9A1/JUP/VCL/ACTN1/ATP1A2/JUP/KCNJ11/SPTBN4/JUP/CTNNA1/ATP1B1/SPTBN4/AKAP6/SCN1B/DLG1/VAMP5/DES/NRAP/ATP1A1/YWHAH/CTNNA1/SPTBN4/FXYD1/SPTBN4/SCN4B/ACTN1/RANGRF/CTNNA1/PAK1/SCN2A/FHOD1/JUP/SLC8A1/GJA5/CDH2/ANK2/CTNNA1/SCN1B/PGM5/ANK3/SCN5A/HAMP/DLG1/VCL/ANK3/FGF13/SCN5A/RANGRF/TMEM65/SCN5A/KCNJ11/SCN5A
GOCC_TRAPP_COMPLEX	GOCC_TRAPP_COMPLEX	15	0.559342	2.02415	0.00114548	0.00272472	0.000846694	14266	tags=62%, list=37%, signal=39%	TRAPPC3/TRAPPC9/TRAPPC2L/TRAPPC3/TRAPPC2/TRAPPC4/TRAPPC2/TRAPPC2L/TRAPPC6A/TRAPPC6B/TRAPPC3/TRAPPC3/TRAPPC5/TRAPPC12/TRAPPC2L/TRAPPC2L/TRAPPC9/TRAPPC3L/TRAPPC3/TRAPPC4/TRAPPC6A/TRAPPC2/TRAPPC12/TRAPPC2B/TRAPPC6B/TRAPPC11/TRAPPC2L/TRAPPC1
GOCC_CUL4_RING_E3_UBIQUITIN_LIGASE_COMPLEX	GOCC_CUL4_RING_E3_UBIQUITIN_LIGASE_COMPLEX	31	0.4421	1.97239	0.00115936	0.00274764	0.000853818	5895	tags=33%, list=15%, signal=28%	DCAF6/DCAF6/DCAF6/CUL4A/DCAF6/CUL4A/DCAF6/CUL4A/DCAF8/CUL4A/DCAF8/CUL4A/DDB1/DCAF4/DCAF13/CRBN/ARIH1/WDTC1/DCAF10/DCAF11/CDKN1B/DCAF17/DCAF5
GOCC_HETEROCHROMATIN	GOCC_HETEROCHROMATIN	65	0.353299	1.85231	0.00121114	0.00285989	0.000888699	25477	tags=76%, list=66%, signal=26%	MECP2/ATRX/DDX6/CDKN2A/RNF40/ATRX/IKZF1/HMGA2/HELLS/DNMT3A/BAZ2A/CBX2/DNMT3A/IKZF1/HDAC1/PCGF2/TRIM28/MBD2/TCP1/CHD5/SMARCAD1/DDX6/SIRT6/IKZF1/RNF20/CBX3/BAZ2A/SIRT2/EME1/MECP2/HMGA1/SALL1/MORC2/LRWD1/UBE2A/KDM4D/BAZ2A/EME1/FOXC1/SIRT6/MORC2/SIRT2/IKZF1/HMGA1/UBE2B/PML/RNF2/HMGA1/HELLS/SALL1/SIRT2/UBE2U/IKZF1/PML/DNMT3A/UHRF1/NCAPD3/PHC2/MPHOSPH8/KMT5C/PHC2/CBX5/UHRF1/TOP2B/UBA1/IKZF1/DNMT3A/HELL…
GOCC_SYNAPTIC_VESICLE_MEMBRANE	GOCC_SYNAPTIC_VESICLE_MEMBRANE	97	0.315258	1.76153	0.00130247	0.00305848	0.000950411	22943	tags=66%, list=59%, signal=27%	CALM1/BCL2L1/BCL2L1/BCL2L1/BCL2L1/RAB5A/VAMP7/CLTA/VAMP7/SYT12/RAB5B/SYN2/RAB5A/SV2A/SLC9B2/SV2C/STX16/OTOF/CALM3/CLTB/SYT12/STX16/VAMP7/OTOF/SYT4/SYT1/VAMP2/SYP/SLC32A1/PTPRN2/DOC2A/ICA1/SLC6A9/ICA1/CLTB/SYT2/RAB4A/RAB5B/STX12/VAMP3/UNC13B/RAB5B/GRIA1/SYNGR4/SYNPR/SV2A/SYN3/SV2B/DOC2A/SYNGR1/RAB4A/PRRT2/PRRT2/PTPRN2/SYT2/RAB26/SLC30A3/STX10/MCTP1/TPRG1L/RAB3B/GRIA1/RPH3A/SYT5/SYPL1/DOC2A/RAB3C/S…
GOCC_NUCLEAR_CYCLIN_DEPENDENT_PROTEIN_KINASE_HOLOENZYME_COMPLEX	GOCC_NUCLEAR_CYCLIN_DEPENDENT_PROTEIN_KINASE_HOLOENZYME_COMPLEX	12	0.58742	1.97681	0.00130797	0.00305848	0.000950411	8370	tags=37%, list=22%, signal=29%	BCCIP/CDK12/RB1/SNW1/CDK9/SNW1/BCCIP/CCNT1/CDK13/MNAT1
GOCC_PHAGOCYTIC_VESICLE_MEMBRANE	GOCC_PHAGOCYTIC_VESICLE_MEMBRANE	70	0.34351	1.8247	0.00130943	0.00305848	0.000950411	7257	tags=27%, list=19%, signal=22%	ATP6V0A1/APPL2/ATP7A/LAMP2/ATP7A/RAB5A/VAMP7/VAMP7/HLA-F/RAB5A/ATP6V0D2/RAB9A/RAB34/ATP6V0A1/CORO1A/ATG12/PIKFYVE/RAB31/VAMP7/PIKFYVE/RAB7A/ATG5/TCIRG1/OCRL/DNM2/RAB23/LAMP2/RAB32/RAB43/RAB10/TAPBP/APPL2/RAB34/HLA-G/VAMP3/APPL2/PIKFYVE
GOCC_CHLORIDE_CHANNEL_COMPLEX	GOCC_CHLORIDE_CHANNEL_COMPLEX	41	0.397038	1.89185	0.00134117	0.00312137	0.000969952	16007	tags=42%, list=41%, signal=25%	CLIC2/TTYH1/GABRA6/CLIC5/CLDN4/CLCN2/GABRB1/ANO6/GABRP/SLC26A6/BEST3/CLIC3/TTYH1/GABRD/GABRA5/GLRA2/BEST4/SLC26A6/GABRP/CLCN2/CLCNKA/CLIC4/GABRB2/GABRB2/GABRR2/TTYH1/TTYH2/CLCC1/GABRA2/GABRA3/GABRB3/CLCC1/ANO6/GABRA1/GLRB/CLIC6/ANO2
GOCC_MYELIN_SHEATH	GOCC_MYELIN_SHEATH	37	0.416114	1.93783	0.00135093	0.0031328	0.000973506	22843	tags=64%, list=59%, signal=27%	CALM1/HSP90AA1/SERINC5/TSPAN2/MYO1D/HSP90AA1/MARVELD2/CALM3/PTEN/MARVELD2/DLG1/TUBA1A/MBP/SRD5A1/GJC2/TUBA1A/SIRT2/EXOC4/KCNJ11/MOBP/TSPAN2/MPP5/PRKCZ/MBP/PLP1/DLG1/TSPAN2/SIRT2/MOBP/ERBB2/MYO1D/SIRT2/PLLP/PTEN/PLP1/BCL2/GSN/GSN/CNTN2/PLLP/TUBB4A/JAM3/EXOC4/GSN/TUBB4A/GSN/TUBB4A/DLG1/PRKCZ/CNP/MAG/MBP/ERBB2/CNP/JAM3/KCNJ11/ERMN/GNAO1/CNP/ERBB2/DLG1/STX4/DLG1/PLP1/MAG
GOCC_GOLGI_CISTERNA	GOCC_GOLGI_CISTERNA	98	0.307812	1.7224	0.00140267	0.00320841	0.000996999	21408	tags=59%, list=55%, signal=27%	SCFD1/BET1/SLC10A7/GOLGA3/XYLT1/BET1/ASAP2/ST6GAL2/INPP5E/GOLGA3/SAR1B/RAB34/STX16/SORT1/ST3GAL1/NUCB1/STX16/MOB4/GALNT1/TMEM59/GALNT1/ST3GAL2/NSG1/SGMS1/RAB21/ST3GAL2/YIPF1/CSGALNACT1/APH1A/GOLGA5/B4GALT7/RAB34/GOLPH3L/ST6GAL1/FUT6/B4GALT5/FUT3/B4GALT3/APH1A/ATL1/B4GALNT4/ST3GAL3/NSG1/BCAP31/FUT3/FUT3/GOSR1/TMED2/MOB4/TMEM59/FUT3/SLC10A7/FUT2/ST3GAL3/GOLPH3L/CHPF2/NSG1/B4GALT1/TMEM59/GOLPH3/CSGA…
GOCC_COPII_COATED_ER_TO_GOLGI_TRANSPORT_VESICLE	GOCC_COPII_COATED_ER_TO_GOLGI_TRANSPORT_VESICLE	85	0.317252	1.74032	0.00140323	0.00320841	0.000996999	13672	tags=40%, list=35%, signal=26%	SEC31A/SEC31A/SEC31A/VTI1B/DDHD2/LMAN1/SEC31A/HLA-F/STX17/SAR1B/SEC23IP/CNIH4/SEC31A/CD59/USO1/SEC31A/GOSR2/GOSR2/SEC24B/SEC31A/USO1/SEC24C/USO1/TMED4/MCFD2/PDCD6/PITPNM3/SEC31A/SREBF1/MCFD2/TMED5/SAR1A/KLHL12/PDCD6/GOSR2/SEC16A/HLA-G/GOSR2/SEC31A/YIF1B/GRIA1/DDHD2/TMED9/CD59/CD59/FOLR1/SREBF1/TMED1/TMED2/YIF1B/SEC24D/MCFD2/CNIH2/DDHD2/CTSZ/SEC16A/SEC31B/YIPF5/GRIA1/CD59/SEC23A/SREBF1/HLA-DRB1/ST…
GOCC_METHYLTRANSFERASE_COMPLEX	GOCC_METHYLTRANSFERASE_COMPLEX	93	0.315352	1.7513	0.00140323	0.00320841	0.000996999	23565	tags=63%, list=61%, signal=25%	MAX/RUVBL1/HDAC9/TAF6/DPY30/ASH2L/KANSL1/CLNS1A/PRMT1/SUZ12/PAGR1/MAX/TRIM37/N6AMT1/SNRPD2/SNRPG/SNRPG/EZH1/MAX/KDM6A/SUZ12/WDR5/PRPF31/INO80C/WTAP/ERH/ASH2L/DNMT3L/PRMT5/UTY/SNRPG/TRIM37/RUVBL2/SNRPD2/TAF1/CHD8/CLNS1A/PAXIP1/TAF9/WTAP/MAX/PRPF31/KDM6B/MEN1/CHD8/MCRS1/PHF1/SNRPB/ASH2L/UTY/TAF9/TAF7/CHD8/SNRPD3/DYDC2/PRMT5/CLNS1A/MEN1/CXXC1/MAX/INO80C/EZH2/HCFC2/TAF6/WTAP/UTY/TAF6/PHF19/SNRPD2/SNR…
GOCC_TRANS_GOLGI_NETWORK_MEMBRANE	GOCC_TRANS_GOLGI_NETWORK_MEMBRANE	87	0.319874	1.76107	0.00140337	0.00320841	0.000996999	8099	tags=22%, list=21%, signal=18%	ARFIP1/RAB6A/RAB6A/AP1B1/COG1/CLTA/AP1B1/RAB6A/AP4M1/AP1B1/CLTC/AP1S2/RAB9A/VPS54/BAIAP3/STX16/ST3GAL1/ARL1/RAB31/MYO1B/STX16/AFTPH/AFTPH/M6PR/ATP7B/COG8/SYS1/NSG1/MYO1B/AFTPH/KIF13A/SCAMP4/LGR6/RAB43/COG1/BAIAP3/GOLPH3L/VAMP3/VPS54/AP4E1/AFTPH/VPS53/ARFRP1/TMEM79/ARFRP1/NSG1/AP4E1
GOCC_CLATHRIN_COAT	GOCC_CLATHRIN_COAT	43	0.390515	1.88241	0.00143885	0.00327794	0.00101861	9998	tags=38%, list=26%, signal=29%	AP2B1/AP1B1/CLTA/EPN2/AP1B1/AP4M1/AP1B1/CLTC/AP2B1/SYNRG/CLTB/TBC1D5/EPN2/SGIP1/AFTPH/EPN2/SLC18A3/AP2M1/AFTPH/PICALM/AP2M1/VPS41/AP2M1/KCNQ5/AFTPH/SYNRG/CLTB/AP2M1/AFTPH/AP3M1/AP2A1/AP2S1/SGIP1/VPS41/EPS15L1/PICALM/AP3B1/KCNQ5/AP2S1/AP2S1/AP2A1/AP3M1/AP1S1/BAIAP2L2
GOCC_PROTEIN_DNA_COMPLEX	GOCC_PROTEIN_DNA_COMPLEX	111	0.294959	1.67789	0.00150195	0.00340016	0.00105659	25106	tags=63%, list=65%, signal=23%	MAX/JUP/TNP1/MCM4/NFE2L2/TBX5/TOP1/POT1/PCNA/RPA1/SMARCAL1/RPA1/HELB/XRCC5/MCM7/NFYA/MAX/ESR1/NFE2/NFYA/TERF2IP/HMGA2/MCM7/HP1BP3/TEN1/MAX/LEF1/GTF2F2/TONSL/GTF2H3/RAG2/DONSON/ACD/JUP/XRCC6/HOXA11/PRKDC/LEF1/MAX/TBP/ZBTB17/JUP/POLD1/TCF7L2/BRF1/GLYR1/POLR2H/JUP/SP1/POLD2/MCM4/MYOG/KAT6B/GLYR1/PRM2/PAX2/MCM7/TCF7L2/MAX/PRM1/PLRG1/GLYR1/NPM1/FOS/GTF2H3/NPM1/NKX2-5/GTF2A1/MED1/PCNA/RAG1/NUPR1/NPM1/M…
GOCC_9PLUS2_MOTILE_CILIUM	GOCC_9PLUS2_MOTILE_CILIUM	92	0.311351	1.72661	0.00150301	0.00340016	0.00105659	13325	tags=38%, list=34%, signal=25%	TTC25/CD52/HYAL3/TTC25/DDX6/VPS13A/VPS13A/SPATA6L/SLC9B2/TSSK4/CUL3/CFAP70/DNAH2/RSPH1/MROH2B/ODF2/TCP11/ATP1A1/IFT27/CATSPERD/SPAG16/CETN2/TXNDC8/PACRG/TCP11/DDX6/SLC26A6/ODF2/VPS13A/AK8/DNAH17/IFT27/AKAP3/PRKAR1A/RHO/TACR3/TACR1/IFT88/DNALI1/ATP2B4/SLC9B1/ATP1B1/IFT27/QRICH2/RNF38/SLC26A6/SPA17/CFAP65/RNF38/RSPH6A/DNAH9/SPAG6/TXNDC8/DNAI2/ATP1A1/PRKAR1A/SPACA3/PRKAR1A/SLC9B2/ODF1/QRICH2/IQCG/SP…
GOCC_DENDRITE_CYTOPLASM	GOCC_DENDRITE_CYTOPLASM	28	0.447977	1.94469	0.00169996	0.00382637	0.00118903	9537	tags=40%, list=25%, signal=30%	MAP2K4/DLG4/TRAK2/UHMK1/ZC3H14/UHMK1/KIF5B/MAP2K4/MAPK1/OPRM1/OPRM1/KIF17/OPRM1/OPRM1/OPRM1/OPRM1/OPRM1/PURA/GRIK3/OPRM1/WASF1/MAP2/KIF17/UHMK1/DLG4/OPRM1/KLHL17/MAPK1
GOCC_FILOPODIUM	GOCC_FILOPODIUM	97	0.30783	1.72003	0.00170324	0.00382637	0.00118903	19435	tags=46%, list=50%, signal=23%	FXR1/TTYH1/DMD/VAMP7/ACTA1/VAMP7/RUFY3/ITGB1/DAG1/ITGB1/FXR1/CD302/FXR2/FMR1/MYO1B/TENM2/SPATA13/ARF6/VAMP7/DMD/MYO6/DAG1/TWF2/CD302/FGF13/PPP1R9B/MYO1B/FGF13/RUFY3/ITGB1/SCIMP/NF2/CDC42/TUBB3/HLA-G/MAP2/PPP1R9A/AP2A1/LCP1/FARP1/ABI1/CXADR/DNALI1/ABI1/TTYH1/TRPV4/ABI1/ACTN2/AP2A1/RAPH1/RIPOR2/ACTN2/FARP1/GPM6A/FGD4/SCIMP/ITGAV/FSCN1/FARP1/UNC5C/PODXL/MYO3A/B4GALT1/GPM6A/UBE2K/UBE2K/TTYH1/DMD/RUFY…
GOCC_TOR_COMPLEX	GOCC_TOR_COMPLEX	15	0.54798	1.98303	0.00171821	0.00383572	0.00119193	14312	tags=57%, list=37%, signal=36%	PRR5L/PRR5/SESN3/LARP1/SESN3/MAPKAP1/SMG1/RICTOR/MAPKAP1/TELO2/SESN1/MAPKAP1/PRR5/PRR5/AKT1S1/PRR5/MAPKAP1/PRR5/SESN1/MAPKAP1/AKT1S1/AKT1S1/PRR5L/TTI1
GOCC_PLATELET_ALPHA_GRANULE_LUMEN	GOCC_PLATELET_ALPHA_GRANULE_LUMEN	63	0.3472	1.80774	0.00171926	0.00383572	0.00119193	13482	tags=34%, list=35%, signal=23%	KNG1/A1BG/ALDOA/SERPINF2/VTI1B/TIMP1/AHSG/PDGFA/LEFTY2/SERPINA3/VEGFA/VEGFA/ALDOA/TEX264/MAGED2/PPBP/TEX264/IGF2/PDGFA/HGF/ACTN1/CFD/HRG/FN1/IGF1/GTPBP2/CFD/SCCPDH/CLU/TGFB3/SERPINA3/ACTN2/SERPING1/ACTN2/PDGFB/FGA/ALDOA/TEX264/ORM1/ORM1/IGF2/IGF2/PLG/TGFB2/VEGFA/ACTN4/HGF/TMSB4X/ACTN1/VEGFB/FN1
GOCC_CYCLIN_DEPENDENT_PROTEIN_KINASE_HOLOENZYME_COMPLEX	GOCC_CYCLIN_DEPENDENT_PROTEIN_KINASE_HOLOENZYME_COMPLEX	41	0.390166	1.85911	0.00175384	0.00389944	0.00121173	9771	tags=29%, list=25%, signal=22%	BCCIP/CDK1/CDK1/CDK12/PCNA/CCNI/RB1/SNW1/CDK9/SNW1/CCNG1/CCNA2/BCCIP/CCND3/CKS1B/CCNT1/CCNY/CDKN1A/CCNF/CCNG1/CDK13/CDK14/MNAT1/CDK4/CDKN2D/CCNA2
GOCC_INTRINSIC_COMPONENT_OF_POSTSYNAPTIC_DENSITY_MEMBRANE	GOCC_INTRINSIC_COMPONENT_OF_POSTSYNAPTIC_DENSITY_MEMBRANE	44	0.382768	1.85579	0.0018454	0.00408894	0.00127062	23041	tags=70%, list=59%, signal=29%	LRRC4B/SLC16A3/EFNB3/LRFN5/CHRM1/SLITRK3/PTPRT/SLITRK3/GSG1L/ERBB4/CACNG7/CACNG7/LRRTM2/GRID2/PLPPR4/GRIA1/ABHD17A/GRIN2A/LRRC4C/NPTN/GRIN2A/SLC16A3/CNIH2/GRIA1/CLSTN3/DRD3/ADAM22/SLC30A1/SLC16A3/ADRA2C/NETO1/LRRC4/NPTN/SLC16A3/CACNG3/ADAM22/ADAM22/GRIK5/CNIH2/CACNG4/NECTIN3/OPRD1/GSG1L/PTPRS/DRD3/ADAM22/GRIA1/CLSTN3/PTPRS/GRID2/LRFN4/ADAM22/PTPRT/GRID1/CACNG2/GRIA1/NECTIN3/PTPRS/GRIA1/NECTIN3/GS…
GOCC_VOLTAGE_GATED_CALCIUM_CHANNEL_COMPLEX	GOCC_VOLTAGE_GATED_CALCIUM_CHANNEL_COMPLEX	39	0.390492	1.84118	0.00186085	0.00410911	0.00127689	21883	tags=67%, list=56%, signal=30%	FKBP1A/FKBP1A/CACNA1C/CACNA1C/PDE4B/PDE4B/CACNA1G/CATSPER2/CACNA1H/CACNA1S/CACNB3/PDE4B/CACNB2/CATSPERD/CACNA1G/CACNA2D1/CACNA1H/CACNG7/CACNG7/HSPA2/CACNA1D/CACNA1H/CACNA1B/HSPA2/CACNA1A/CACNG8/CACNA1G/CACNA1C/CACNB1/CACNB2/CACNA1C/CACNA1C/CACNA1C/CACNA1A/CACNA1B/CACNA1C/CACNA1C/CACNA1G/CACNA1C/CACNA1C/CACNA1G/CACNA1C/CACNA1I/CACNG6/CACNA1F/CACNA1G/CACNG6/CACNA1C/CACNB3/CACNG3/CACNA1G/CACNA1G/CAC…
GOCC_SITE_OF_DNA_DAMAGE	GOCC_SITE_OF_DNA_DAMAGE	78	0.326087	1.76356	0.00190936	0.00420188	0.00130572	9972	tags=27%, list=26%, signal=20%	ACTR3/APLF/RPA1/SMARCAL1/RNF8/RPA1/HELB/DDB1/INIP/XRCC5/ARPC3/OARD1/WAS/PARP9/ARPC5/ELOA/HUS1B/RIF1/RNF169/POLK/NKX3-1/HUS1/KAT7/ZBTB7A/RNF138/SMARCAD1/RBBP8/ZBTB7A/ACTR2/CBX3/KAT7/TP53/LMNA/RBBP8/KAT7/TP53/PHF1/TP53/RIF1/OARD1/KDM4D/PARP3/PARP3/UBQLN4/PARP9/SLFN11/RIF1/PARP3
GOCC_CIS_GOLGI_NETWORK	GOCC_CIS_GOLGI_NETWORK	49	0.369398	1.83246	0.00193798	0.00425043	0.0013208	17671	tags=47%, list=45%, signal=26%	SCFD1/TRAPPC3/SLC10A7/GBF1/TRAPPC3/AKAP9/LIMK2/PIK3R1/NUCB1/GOLGB1/MPPE1/B3GAT3/AZIN2/TRIP11/TRAPPC6A/IFT20/TRAPPC6B/GBF1/TRAPPC3/TMED5/GOLGA5/TRAPPC3/HLA-G/IFT20/AKAP9/KDELR3/IFT20/GOSR1/PHTF1/IFT20/SLC10A7/TRAPPC3L/TRAPPC3/GBF1/TRAPPC6A/SLC10A7/HOOK3/SCYL1/TRAPPC6B/PHTF1/YIPF6/PHTF1/TRPC7/KDELR1/TRAPPC3/RAB29/KDELR1/TRPC7/TRAPPC6A/PHTF1/MPPE1/TRAPPC6A/ANGEL1/RAB29/SLC35C2/RNF183
GOCC_INTRINSIC_COMPONENT_OF_SYNAPTIC_VESICLE_MEMBRANE	GOCC_INTRINSIC_COMPONENT_OF_SYNAPTIC_VESICLE_MEMBRANE	43	0.38553	1.85838	0.00195272	0.00426828	0.00132635	19211	tags=65%, list=49%, signal=33%	RAB5A/VAMP7/VAMP7/RAB5B/RAB5A/SV2A/SV2C/STX16/STX16/VAMP7/SYT4/SYT1/SYP/SLC32A1/PTPRN2/SLC6A9/RAB4A/RAB5B/STX12/VAMP3/RAB5B/SYNPR/SV2A/SYNGR1/RAB4A/PTPRN2/RAB26/SLC30A3/STX10/RAB3B/SYPL1/RAB3C/SLC17A6/SYT9/GABRA2/SLC6A9/SLC6A9/STX10/SLC6A9/SYNPR/STX6/STX6/RAB11B/SYT1/VAMP1/OPRD1/SLC30A3/PTPRN2/STX16/PTPRS/RAB3A/DNAJC5/VAMP4/PTPRS/VAMP1/STX1A/STX1A
GOCC_INTRINSIC_COMPONENT_OF_POSTSYNAPTIC_SPECIALIZATION_MEMBRANE	GOCC_INTRINSIC_COMPONENT_OF_POSTSYNAPTIC_SPECIALIZATION_MEMBRANE	62	0.350798	1.82153	0.00202388	0.00440893	0.00137006	23041	tags=67%, list=59%, signal=27%	LRRC4B/SLC16A3/EFNB3/LRFN5/CHRM1/SLITRK3/PTPRT/SLITRK3/GSG1L/ERBB4/CACNG7/CACNG7/LRRTM2/GRID2/PLPPR4/GRIA1/ABHD17A/GRIN2A/GABRA5/LRRC4C/NPTN/GRIN2A/P2RX6/SLC16A3/CNIH2/GRIA1/GABRB2/GABRB2/CLSTN3/DRD3/KCND3/ADAM22/SLC30A1/SLC16A3/ADRA2C/NETO1/LRRC4/GABRA3/NPTN/SLC16A3/CACNG3/ADAM22/CHRNA9/ADAM22/CHRNA1/GRIK5/CNIH2/CACNG4/CHRND/NECTIN3/CDH2/OPRD1/GSG1L/CHRNB1/PTPRS/DRD3/NLGN2/CDH10/ADAM22/GRIA1/CLS…
GOCC_NADH_DEHYDROGENASE_COMPLEX	GOCC_NADH_DEHYDROGENASE_COMPLEX	45	0.375962	1.83241	0.00214856	0.00466482	0.00144957	22902	tags=70%, list=59%, signal=29%	NDUFS1/MT-ND3/NDUFC1/NDUFC2/NDUFS8/NDUFS7/NDUFAB1/NDUFS1/NDUFB8/NDUFA11/NDUFS1/NDUFA12/NDUFB2/NDUFV3/NDUFA7/NDUFC2/NDUFA8/NDUFA2/NDUFA5/NDUFB5/NDUFC2/NDUFB2/NDUFB10/NDUFV3/NDUFA10/NDUFB9/NDUFA6/NDUFB3/NDUFS5/FOXRED1/NDUFB5/NDUFV1/NDUFC2-KCTD14/NDUFA8/NDUFAB1/NDUFB11/NDUFV2/NDUFS7/NDUFA9/NDUFC2-KCTD14/NDUFC1/NDUFA5/NDUFB9/NDUFA12/NDUFV2/NDUFS6/WDR93/NDUFB3/NDUFB6/NDUFA10/FOXRED1/NDUFS2/NDUFAF1/NDU…
GOCC_SEH1_ASSOCIATED_COMPLEX	GOCC_SEH1_ASSOCIATED_COMPLEX	13	0.56324	1.94896	0.00223031	0.00482612	0.0014997	13239	tags=53%, list=34%, signal=35%	SESN3/NPRL3/SESN3/NPRL2/SEH1L/SEH1L/WDR59/RRAGA/NPRL3/SESN1/DEPDC5/SESN1/WDR24/SEC13/MIOS/SEC13
GOCC_CATENIN_COMPLEX	GOCC_CATENIN_COMPLEX	30	0.430982	1.90483	0.00232632	0.00501709	0.00155904	14912	tags=48%, list=38%, signal=30%	JUP/CDH15/CDH13/CTNND1/CDH18/CDH22/CDH26/CTNNA1/APC2/CDH23/CDH13/CTNNA1/CDH23/CDH11/JUP/CDH18/JUP/APC/CTNND1/JUP/SMAD7/CTNNA1/CTNNA2/CDH1/CDHR3/CTNND1/CDHR3/CDH23/CTNNA2/CDH6/CTNND1/APC/CTNND1/CTNNA1/CTNND1/CTNND1/CTNND1/CTNND1/CDH1/CTNNB1/CDH7/CTNNA1/CTNND1/CTNND1/CDH23
GOCC_CLATHRIN_VESICLE_COAT	GOCC_CLATHRIN_VESICLE_COAT	27	0.448008	1.92612	0.0024515	0.00526951	0.00163748	9652	tags=41%, list=25%, signal=31%	AP2B1/CLTA/EPN2/CLTC/AP2B1/SYNRG/CLTB/TBC1D5/EPN2/SGIP1/AFTPH/EPN2/SLC18A3/AP2M1/AFTPH/PICALM/AP2M1/AP2M1/AFTPH/SYNRG/CLTB/AP2M1/AFTPH/AP2A1/AP2S1/SGIP1/PICALM/AP2S1/AP2S1/AP2A1/AP1S1
GOCC_ORGANELLE_ENVELOPE_LUMEN	GOCC_ORGANELLE_ENVELOPE_LUMEN	84	0.313316	1.71569	0.00260704	0.00558528	0.0017356	15064	tags=40%, list=39%, signal=25%	NME4/TXNIP/NDUFS1/FBXL4/TXNIP/OPA1/NME4/NME4/FBXL4/CAT/NBR1/CCAR1/NME4/DIABLO/SUOX/PARK7/NME4/NDUFS1/IMMT/PINK1/PANK2/NDUFS1/PRELID3B/CCAR1/NBR1/STOML2/MICU2/TXNIP/NDUFA8/PRELID1/OPA1/COA6/FGR/RNASET2/PRELID3A/PRELID3A/UQCC2/CHCHD7/STOML2/BLOC1S1/CHCHD5/TUBB/CHCHD7/NBR1/TUBB/TRAP1/SUOX/SUOX/AIFM1/CHCHD5/COA6/PRELID3A/NDUFS5/CDC25C/IMMT/HSD3B1/HAX1/CYCS/CMC4/GOLPH3/PRELID3B/TIMM8B/DTYMK/HAX1/SIRT5…
GOCC_ENDOLYSOSOME	GOCC_ENDOLYSOSOME	22	0.474011	1.91585	0.00263187	0.00561986	0.00174635	12330	tags=42%, list=32%, signal=28%	AP2B1/CLTA/CTSL/CLTC/AP2B1/SLC15A4/LDLR/AP2M1/AP2M1/AP2M1/PRKCD/AP2M1/AP2A1/AP2S1/HRG/CTSL/AP2S1/AP2S1/AP2A1/TLR9/AP2S1/CTSB/AP2A2/SMPD1/AP2A2
GOCC_ENDOPLASMIC_RETICULUM_EXIT_SITE	GOCC_ENDOPLASMIC_RETICULUM_EXIT_SITE	26	0.448509	1.90856	0.00268068	0.00570526	0.00177289	6984	tags=30%, list=18%, signal=24%	SEC31A/SEC31A/SEC31A/SEC31A/SAR1B/SEC31A/SEC31A/SEC24B/MPPE1/SEC31A/SEC24C/TFG/PDCD6/SEC31A/TMED5/SAR1A/PDCD6/MIA2/MIA3/SEC16A/SEC31A
GOCC_TRANSCRIPTION_EXPORT_COMPLEX	GOCC_TRANSCRIPTION_EXPORT_COMPLEX	10	0.608227	1.92325	0.00269608	0.00571922	0.00177723	7546	tags=36%, list=19%, signal=29%	THOC7/THOC2/THOC6/CHTOP/THOC3/THOC6/ZC3H11A/THOC2/THOC5
GOCC_PLATELET_ALPHA_GRANULE_MEMBRANE	GOCC_PLATELET_ALPHA_GRANULE_MEMBRANE	16	0.522108	1.92776	0.00283897	0.00600267	0.0018653	5550	tags=46%, list=14%, signal=40%	LY6G6F/CD36/CD109/LHFPL2/CD36/CD36/CD36/SNCA/SNCA/CD36/CD36/CD36/CD36/SYTL4/SNCA/APLP2/SYTL4/APLP2/APLP2
GOCC_ENDOLYSOSOME_MEMBRANE	GOCC_ENDOLYSOSOME_MEMBRANE	14	0.536528	1.89954	0.0029036	0.00611931	0.00190155	12330	tags=48%, list=32%, signal=32%	AP2B1/CLTA/CLTC/AP2B1/SLC15A4/LDLR/AP2M1/AP2M1/AP2M1/AP2M1/AP2A1/AP2S1/AP2S1/AP2S1/AP2A1/TLR9/AP2S1/AP2A2/AP2A2
GOCC_HISTONE_METHYLTRANSFERASE_COMPLEX	GOCC_HISTONE_METHYLTRANSFERASE_COMPLEX	67	0.336678	1.77411	0.00292516	0.00614473	0.00190945	22997	tags=62%, list=59%, signal=25%	MAX/RUVBL1/HDAC9/TAF6/DPY30/ASH2L/KANSL1/SUZ12/PAGR1/MAX/TRIM37/EZH1/MAX/KDM6A/SUZ12/WDR5/PRPF31/INO80C/ASH2L/DNMT3L/PRMT5/UTY/TRIM37/RUVBL2/TAF1/CHD8/PAXIP1/TAF9/MAX/PRPF31/KDM6B/MEN1/CHD8/MCRS1/PHF1/ASH2L/UTY/TAF9/TAF7/CHD8/DYDC2/PRMT5/MEN1/CXXC1/MAX/INO80C/EZH2/HCFC2/TAF6/UTY/TAF6/PHF19/RNF2/PRMT5/MAX/HDAC2/UTY/HDAC2/PRMT5/TAF1/DYDC2/KAT8/PHF19/TAF1/LAS1L/DYDC1/RBBP4/SETD1B/CBX5/HCFC1/MAX/TAF1…
GOCC_TRANSCRIPTION_ELONGATION_FACTOR_COMPLEX	GOCC_TRANSCRIPTION_ELONGATION_FACTOR_COMPLEX	52	0.353813	1.77908	0.00294446	0.00616526	0.00191583	10149	tags=29%, list=26%, signal=22%	AFF1/MLLT3/CDK12/ELL2/AFF1/RB1/WDR61/PAF1/SUPT4H1/NELFA/SNW1/CDC73/CDK9/SNW1/ELOA/EAF1/AFF1/SUPT4H1/TONSL/SUPT5H/CCNT1/ELOC/CDK13/NELFCD/TCEA2/SUPT5H/ELOB/SETD5/AFF3/MLLT1
GOCC_H4_HISTONE_ACETYLTRANSFERASE_COMPLEX	GOCC_H4_HISTONE_ACETYLTRANSFERASE_COMPLEX	43	0.375954	1.81223	0.00298047	0.00622054	0.00193301	15868	tags=40%, list=41%, signal=24%	RUVBL1/MAP3K7/KAT2A/MAP3K7/MAP3K7/KAT2B/KANSL1/YEATS2/KANSL3/BRD8/DR1/PHF20L1/MSL3/WDR5/POLE3/MORF4L1/RUVBL2/MSL3/ACTB/PHF20L1/MCRS1/MAP3K7/DMAP1/PHF20L1/KANSL2/MSL1/ACTL6A/MBIP/ACTB/MBIP/MORF4L2/MSL3/DR1/BRD8/KAT8/ATF2/BRD8/BRD8/SGF29/UBAP2L/HCFC1/MCRS1/EP400
GOCC_L_TYPE_VOLTAGE_GATED_CALCIUM_CHANNEL_COMPLEX	GOCC_L_TYPE_VOLTAGE_GATED_CALCIUM_CHANNEL_COMPLEX	11	0.578185	1.88907	0.00301096	0.00626396	0.0019465	20021	tags=77%, list=51%, signal=37%	CACNA1C/CACNA1C/CACNA1S/CACNB3/CACNB2/CACNA2D1/CACNG7/CACNG7/CACNA1D/CACNG8/CACNA1C/CACNB2/CACNA1C/CACNA1C/CACNA1C/CACNA1C/CACNA1C/CACNA1C/CACNA1C/CACNA1C/CACNG6/CACNG6/CACNA1C/CACNB3/CACNA1C/CACNB2/CACNG4/CACNG6/CACNB2/CACNB3/CACNA1C/NOS1AP/CACNB2
GOCC_GAMMA_TUBULIN_COMPLEX	GOCC_GAMMA_TUBULIN_COMPLEX	20	0.482425	1.9001	0.00309529	0.00641376	0.00199305	9985	tags=32%, list=26%, signal=24%	MZT2A/BLOC1S2/PDE4B/PDE4B/CDK5RAP2/PDE4B/CENPJ/BLOC1S2/TUBGCP2/TOPORS/TUBGCP6/TUBG1/TOPORS/CKAP5/UXT/MZT1/CKAP5
GOCC_MICROBODY	GOCC_MICROBODY	121	0.282323	1.6239	0.00310279	0.00641376	0.00199305	27114	tags=71%, list=70%, signal=22%	PNPLA8/RIDA/NUDT7/CAT/PEX5L/PNPLA8/NUDT7/TTC1/PNPLA8/MGST1/PNPLA8/HSD17B4/IDE/PEX5L/ACBD5/TTC1/MFF/TRIM37/ACSL6/MAVS/ACOT6/TYSND1/MFF/DAO/ACOT4/ALDH3A2/MGST1/MUL1/IDH2/MFF/MVK/MPV17/FIS1/IDE/SLC25A17/SCP2/TRIM37/ACOX3/PAOX/DHRS4/ACSL6/AOC1/CD33/FIS1/DECR2/SLC25A17/EPHX2/ABCD1/PIPOX/DHRS4/PEX16/AGPS/ACOX1/LONP2/MGST1/IDE/PEX10/BAAT/PMVK/MAP2K2/DDO/HSD17B4/MPV17/IDE/PRDX5/PXMP4/PXMP4/CROT/MFF/FNDC5…
GOCC_DENSE_CORE_GRANULE	GOCC_DENSE_CORE_GRANULE	27	0.440815	1.89519	0.00319761	0.00658871	0.00204742	14129	tags=46%, list=36%, signal=29%	SPX/CADPS/VPS13A/VPS13A/BACE2/STXBP5L/STXBP5L/KIF1A/SYT4/SYT1/CHGA/SLC6A9/SYT2/VPS13A/MYRIP/SYT2/ADAM8/MYRIP/SYT5/SYT9/VPS13C/SLC6A9/SLC6A9/PENK/SLC6A9/NCS1/SYT8
GOCC_SWR1_COMPLEX	GOCC_SWR1_COMPLEX	12	0.56485	1.90086	0.00321046	0.00659419	0.00204912	8925	tags=40%, list=23%, signal=31%	RUVBL1/ACTR6/SRCAP/ANP32E/ANP32E/BRD8/ANP32E/RUVBL2/ANP32E/ANP32E/ZNHIT1/DMAP1
GOCC_SMALL_NUCLEAR_RIBONUCLEOPROTEIN_COMPLEX	GOCC_SMALL_NUCLEAR_RIBONUCLEOPROTEIN_COMPLEX	66	0.334499	1.75747	0.00322874	0.00661073	0.00205426	11773	tags=37%, list=30%, signal=26%	PPIH/HEXIM1/SF3A1/SF3B3/SLU7/MEPCE/LUC7L/LUC7L2/SNRPC/SNRPD2/PRPF18/SNRPG/PHF5A/SNRPN/SNRPG/LSM2/PRPF31/PRPF8/SART3/LUC7L2/SNRPG/SNRPD2/LUC7L/USP39/LSM7/TXNL4A/PRPF31/PRPF40A/SF3A2/LSM7/SF3B2/LARP7/PPIH/SNRPB/LUC7L/SNU13/SNRPD3/LUC7L3/SNRPD2/LSM4/SNU13/SNRPB2/HTATSF1/SNRPB/SF3B2/EFTUD2/SF3B1
GOCC_RNAI_EFFECTOR_COMPLEX	GOCC_RNAI_EFFECTOR_COMPLEX	13	0.553501	1.91525	0.00328677	0.00670833	0.00208459	12339	tags=57%, list=32%, signal=39%	DCP2/DCP2/AGO2/DDX6/AGO2/SND1/TNRC6A/DCP2/XPO5/DDX6/DHX9/EIF4E/EIF4E/EIF4E/DICER1/TARBP2
GOCC_TERMINAL_BOUTON	GOCC_TERMINAL_BOUTON	49	0.360812	1.78987	0.00356997	0.00725695	0.00225507	16755	tags=50%, list=43%, signal=29%	RAB5A/AP3D1/P2RX4/RAB5A/OXT/P2RX4/NMU/GRIN1/HSPA8/SLC18A3/SYP/PTPRN2/CCK/GRIK3/HSPA8/NTSR1/UNC13B/MICAL1/CCK/HSPA8/CALB2/PTPRN2/AP3D1/ADCYAP1/P2RX4/AP3D1/CALCA/TBC1D24/GHRH/USH2A/POLG/CALCA/ADORA1/CNGB1/NTRK2/ADORA1/UNC13A/CAD/TH/UNC13A/CCK/AAK1/GRIN1/GRIK5/CPLX1/TH/GHRH/SYNJ1/CPLX4/CYFIP1/CAD/PTPRN2
GOCC_DYNEIN_COMPLEX	GOCC_DYNEIN_COMPLEX	46	0.366269	1.79374	0.003578	0.00725695	0.00225507	21331	tags=58%, list=55%, signal=26%	DYNLL1/DYNLL1/DCTN4/DYNC1LI1/DYNC1LI2/DCTN4/DNHD1/CFAP70/DCTN2/DNAH2/DYNC2LI1/DYNC1I1/DISC1/HDAC6/DYNC1I1/HDAC6/TOPORS/DNAH17/DRC1/DYNC1H1/DYNC2H1/DNAL4/DNALI1/TOPORS/SNX4/DNAH9/DNAI2/DYNLRB2/DNHD1/DNAH12/DYNC1I2/DNAI2/HDAC6/DCTN2/DNAI1/CCDC65/TPR/CCDC103/DYNLRB1/HDAC6/DYNLT3/DNAI2/DYNC1I2/DNAH7/DCTN1/NUDCD3/DCTN1/DNAH14/DNAH9/DYNLRB1/DNAH5/DYNC2LI1/DCTN1/DISC1/DYNC2LI1/HDAC6/DNAH8
GOCC_NON_MOTILE_CILIUM	GOCC_NON_MOTILE_CILIUM	134	0.27408	1.59901	0.00370111	0.00748318	0.00232537	13683	tags=36%, list=35%, signal=24%	BBS7/BSG/RGR/NPHP1/DHRS3/BSG/PRCD/OPN1SW/RGR/RGR/GRK1/BBS7/SSTR3/GRK7/RGS9BP/CNGA1/BSG/PCDH15/GRK4/KIF17/IFT122/GRK4/TMEM237/TTC8/ELMOD3/OCRL/RD3/ELMOD3/IFT20/CETN2/TOPORS/CETN1/LYAR/KIFAP3/OPN1MW3/IFT122/IFT122/GUCA1A/GNB1/RD3/AHI1/IFT20/IFT80/KIF17/RRH/RHO/PDE6B/SMO/TTC8/KIFAP3/IFT88/IFT20/USH1C/KIFAP3/PCDH15/NPHP4/TOPORS/IFT140/CERKL/TSGA10IP/MYRIP/CEP250/PDZD7/IFT20/IFT52/CERKL/PDZD7/MYO7A/US…
GOCC_SNARE_COMPLEX	GOCC_SNARE_COMPLEX	48	0.35947	1.77489	0.00377782	0.00761449	0.00236617	4271	tags=23%, list=11%, signal=20%	BLOC1S6/BET1/BLOC1S6/SNAP47/BLOC1S6/VTI1B/VAMP7/NAPB/VAMP7/STX18/SYN2/BET1/NAPG/STX17/STX16/STXBP5L/STX18/GOSR2/GOSR2/STX16/STXBP5L/VAMP7/SNAP47/VAMP2
GOCC_CILIARY_PLASM	GOCC_CILIARY_PLASM	108	0.286819	1.62537	0.00380533	0.00764611	0.002376	20082	tags=57%, list=52%, signal=28%	BBS7/TTC25/ATG14/TTC25/CCDC40/NEK4/BBS7/INPP5E/DNHD1/CFAP70/DZIP1L/AMBRA1/DNAH2/ATG16L1/DYNC2LI1/KIF17/ATG5/PRKAR2A/ARFGEF2/ARL6/SPAG16/AMBRA1/WDPCP/HYDIN/WDPCP/KIFAP3/AK8/DNAH17/DRC1/CAMSAP3/KIF17/PRKAR1A/KIF19/DYNC2H1/ATG16L1/BBS5/KIFAP3/DRC3/ATG7/ATG16L1/DNALI1/KIFAP3/IFT140/DZIP1L/SPATA4/RSPH6A/TTLL3/DNAH9/CFAP74/SPAG6/DNAI2/CCDC40/DNHD1/HYDIN/CFAP100/PRKAR1A/LCA5L/CFAP54/PRKAR1A/GLI2/BBS1/RP…
GOCC_PERICENTRIOLAR_MATERIAL	GOCC_PERICENTRIOLAR_MATERIAL	19	0.484525	1.88265	0.00389148	0.00779501	0.00242227	9681	tags=43%, list=25%, signal=32%	NEK1/NEK1/PCM1/TNKS/DYRK3/DYRK3/PCM1/PCM1/PCM1/CDK5RAP2/BBS9/TNKS2/CEP85/PCM1/TCP1/CEP152/CEP85/BBS9/NEK1/LCK/PCM1
GOCC_INTRINSIC_COMPONENT_OF_GOLGI_MEMBRANE	GOCC_INTRINSIC_COMPONENT_OF_GOLGI_MEMBRANE	62	0.33628	1.74614	0.00394657	0.00788096	0.00244898	15847	tags=43%, list=41%, signal=25%	BET1/CHST2/SLC39A13/SLC35A1/RFNG/SLC39A13/SLC39A13/FURIN/BET1/B4GALNT2/ZDHHC15/SLC35A3/SYT4/QSOX2/SYS1/SGMS1/UNC50/SLC35A2/ZDHHC9/SLC35A2/TVP23C/A4GALT/CSGALNACT1/SLC35A3/POMGNT1/ENTPD4/YIF1B/GFY/YIF1B/CHST12/FURIN/LFNG/CASD1/B4GALNT1/RER1/B4GALNT1/CSGALNACT2/YIF1B/SLC35A5/ACER3/ACER3/LFNG/SLC35B2/SLC39A13/ZDHHC20/UBIAD1/SLC35B2/CHST12/B4GAT1/B4GALNT2/SLC39A13/SLC35A4/SLC35A2/STEAP2/ZDHHC20/SLC35…
GOCC_ANCHORED_COMPONENT_OF_EXTERNAL_SIDE_OF_PLASMA_MEMBRANE	GOCC_ANCHORED_COMPONENT_OF_EXTERNAL_SIDE_OF_PLASMA_MEMBRANE	16	0.511564	1.88883	0.00408812	0.00809285	0.00251482	19090	tags=66%, list=49%, signal=33%	FOLR3/CD59/RTBDN/CD59/CD59/FOLR1/FOLR2/THY1/CD59/HYAL2/RTN4R/PRNP/GP1BA/GPIHBP1/IGSF21/HYAL2/CD59/IZUMO1R/PKHD1/CD59/FOLR1/CD14/CD59
GOCC_AXON_INITIAL_SEGMENT	GOCC_AXON_INITIAL_SEGMENT	16	0.511382	1.88816	0.00408812	0.00809285	0.00251482	27648	tags=84%, list=71%, signal=24%	LRRC7/KCNQ2/NFASC/BIN1/NAV1/SCN8A/CCK/BIN1/BIN1/BIN1/BIN1/MAP2/CCK/SPTBN4/BIN1/TRIM46/SPTBN4/BIN1/IQCJ-SCHIP1/NFASC/BIN1/TRIM46/SPTBN4/SPTBN4/BIN1/CCK/KCNQ2/MAP2/BIN1/NRCAM/BIN1/SCN8A/BIN1/NAV1/ANK3/ANK3/NRCAM/BIN1/MAP1A/IQCJ-SCHIP1/KCNQ3/NFASC/KCNQ2/NFASC/MAP2/IQCJ-SCHIP1/NFASC/IQCJ-SCHIP1/MAP1A/NFASC/NFASC/NFASC/BIN1/NAV1/BIN1/KCNQ2/ANK3
GOCC_POLE_PLASM	GOCC_POLE_PLASM	20	0.473808	1.86616	0.00409021	0.00809285	0.00251482	13095	tags=54%, list=34%, signal=36%	MOV10L1/DDX3X/DDX3Y/SNRPG/CARHSP1/HELZ/SNRPG/CARHSP1/DDX3X/CARHSP1/SNRPG/MOV10L1/HENMT1/MOV10L1/TDRD9/TDRKH/CARHSP1/DDX4/DDX4/TDRD1/MAEL/MAEL/DDX3X/CARHSP1/TDRD5/CARHSP1/MOV10L1/WDR77
GOCC_TRANSCRIPTION_FACTOR_TFTC_COMPLEX	GOCC_TRANSCRIPTION_FACTOR_TFTC_COMPLEX	14	0.522417	1.84959	0.00441347	0.00870584	0.00270531	19667	tags=74%, list=51%, signal=37%	KAT2A/TAF5/TAF6/TAF5L/TAF12/TAF9/TAF2/TAF9/TAF7/SUPT3H/TAF6/TAF6/TAF9B/TAF10/TAF5L/TAF6/SUPT3H/SUPT3H/TADA3/TAF4
GOCC_U2_TYPE_SPLICEOSOMAL_COMPLEX	GOCC_U2_TYPE_SPLICEOSOMAL_COMPLEX	90	0.300664	1.66202	0.00450902	0.00886728	0.00275547	13712	tags=41%, list=35%, signal=27%	CASC3/SF3A1/SF3B3/WBP4/RBM8A/SF3B4/LUC7L/LUC7L2/CRNKL1/SNRPC/SNRPD2/PRPF18/SNW1/SNRPG/PHF5A/SNW1/IK/SNRPN/SNRPG/LSM2/ISY1/PRPF31/PRPF8/SYF2/LUC7L2/GCFC2/SNRPG/MAGOHB/SNRPD2/LUC7L/CWC27/LSM7/TXNL4A/PRPF31/PRPF40A/SF3A2/LSM7/SF3B2/SNRPB/SYF2/LUC7L/SNU13/SNRPD3/LUC7L3/PLRG1/SNRPD2/LSM4/SNU13/SNRPB2/HTATSF1/SNRPB/SF3B2/EFTUD2/SF3B1/MAGOHB/CRNKL1/CWC27/CCDC12/PRPF19/U2AF2/PPIL1/PRPF4/LSM8/CCDC130/SNRPN
GOCC_MLL3_4_COMPLEX	GOCC_MLL3_4_COMPLEX	13	0.538871	1.86463	0.00469539	0.0092058	0.00286067	22296	tags=71%, list=57%, signal=30%	DPY30/ASH2L/PAGR1/KDM6A/WDR5/ASH2L/UTY/PAXIP1/KDM6B/ASH2L/UTY/DYDC2/UTY/UTY/DYDC2/DYDC1/UTY/KDM6A/KDM6A/KMT2C/UTY/DYDC2/UTY/WDR5/RBBP5/KDM6A/RBBP5
GOCC_RECYCLING_ENDOSOME_MEMBRANE	GOCC_RECYCLING_ENDOSOME_MEMBRANE	78	0.309248	1.67249	0.00472314	0.00923225	0.00286888	12810	tags=39%, list=33%, signal=26%	MICALL1/OPTN/PLEKHB2/PLEKHB2/VTI1B/OPTN/PLEKHB2/PLEKHB2/RAB13/PLEKHB2/RAP2A/HLA-F/BAIAP3/OPTN/SLC9A6/OPTN/RAC1/PDLIM4/RAB11FIP3/ARF6/PLEKHB2/RAC1/PACSIN2/ZDHHC2/RFFL/NSG1/RAB11FIP4/PLEKHB2/NDRG1/SCAMP4/GGA3/RAB11FIP3/RAB10/BAIAP3/RAB4A/HLA-G/STX12/VAMP3/RAB13/GRIA1/NDRG1/NSG1/RAB11FIP5/ABHD17A/PDLIM4/RAP2C/RAB4A/SCAMP2/PLEKHB2/CMTM6/GRIA1/PLEKHB2/NSG1/SYT5/SCAMP3/NDRG1/HLA-F/ZFYVE27/ZFYVE27/SCAMP…
GOCC_PORE_COMPLEX	GOCC_PORE_COMPLEX	20	0.469254	1.84822	0.00486403	0.00947296	0.00294368	10544	tags=48%, list=27%, signal=35%	TSPAN33/VDAC2/C5/BAX/BAX/BAK1/BAK1/C7/VDAC3/BAX/BAX/TOMM40L/VDAC2/BAX/VDAC1/C8G/VDAC3/TOMM40/VDAC1/TOMM40L/VDAC2
GOCC_BRUSH_BORDER_MEMBRANE	GOCC_BRUSH_BORDER_MEMBRANE	54	0.343962	1.73958	0.00487557	0.00947296	0.00294368	11271	tags=36%, list=29%, signal=26%	SLC6A19/CYBRD1/ATP7A/ITLN1/CD36/HSP90AB1/ATP7A/HSP90AB1/CD36/CD36/CD36/GNA12/CD36/SLC19A1/HSP90AB1/CD36/CD36/HSP90AB1/CD36/MTTP/ABCG2/SLC9A3/PLB1/ABCG2/SLC27A4/SLC26A6/NPC1L1/SLC11A2/CDHR5/SLC28A1/FOLR1/SLC22A12/SLC34A1/SLC5A1/SLC28A1/ATP8B1/SLC26A6/SLC19A1/SLC9A3/CYBRD1/PDZK1/SLC34A3/B4GALT1/SLC28A1
GOCC_CLATHRIN_COATED_ENDOCYTIC_VESICLE_MEMBRANE	GOCC_CLATHRIN_COATED_ENDOCYTIC_VESICLE_MEMBRANE	35	0.386532	1.77658	0.00490298	0.0094977	0.00295137	13310	tags=47%, list=34%, signal=31%	AP2B1/EPN2/CLTC/AP2B1/TBC1D5/EPN2/FZD5/TYRP1/SGIP1/LDLR/EPN2/SLC18A3/AP2M1/PICALM/AP2M1/AP2M1/AP2M1/APOE/AP2A1/CD9/AP2S1/SGIP1/PICALM/AP2S1/AP2S1/AP2A1/FCGR1B/WNT5A/HLA-DRB1/AP2S1/AP2A2/CD74/AP2A2/HLA-DPA1/CD9
GOCC_COHESIN_COMPLEX	GOCC_COHESIN_COMPLEX	10	0.588642	1.86132	0.00502451	0.00970405	0.0030155	17664	tags=71%, list=45%, signal=39%	DDX11/STAG2/RAD21/STAG2/REC8/SGO2/STAG3/SMC1A/STAG3/DDX11/STAG2/REC8/STAG2/STAG2/SMC1A/SMC1B/STAG3
GOCC_COPII_VESICLE_COAT	GOCC_COPII_VESICLE_COAT	15	0.509646	1.8443	0.00515464	0.00992575	0.00308439	6984	tags=36%, list=18%, signal=29%	SEC31A/SEC31A/SEC31A/SEC31A/SAR1B/SEC31A/SEC31A/SEC24B/SEC31A/SEC24C/PDCD6/SEC31A/SAR1A/KLHL12/PDCD6/SEC31A
GOCC_ENDOPLASMIC_RETICULUM_GOLGI_INTERMEDIATE_COMPARTMENT_MEMBRANE	GOCC_ENDOPLASMIC_RETICULUM_GOLGI_INTERMEDIATE_COMPARTMENT_MEMBRANE	69	0.319201	1.69163	0.0053379	0.0102481	0.00318457	11667	tags=33%, list=30%, signal=23%	NAT8/BET1/LMAN1/BET1/STX17/ASPSCR1/CLN8/RAB2A/CD59/GOSR2/GOSR2/MPPE1/CD55/AZIN2/TRIP11/SPPL3/MCFD2/DCSTAMP/SURF4/MCFD2/TMED5/TAPBP/CD55/GOSR2/GOSR2/YIF1B/GRIA1/TMED9/CD59/CD59/FOLR1/BCAP31/GORASP1/TMED1/TMED2/YIF1B/CALR/MCFD2/CNIH2/CTSZ/GRIA1/CD59/CSNK1D/ASPSCR1/STX5/SURF4/YIF1B/LMAN1L/VMP1
GOCC_POTASSIUM_CHANNEL_COMPLEX	GOCC_POTASSIUM_CHANNEL_COMPLEX	84	0.301433	1.65062	0.00551489	0.0105566	0.00328042	24292	tags=72%, list=62%, signal=27%	DLG4/CALM1/SUMO1/CCDC51/CTTN/KCNQ2/AKAP9/KCNAB2/CALM3/SUMO1/KCNC3/CTTN/KCNMB2/KCNG3/VAMP2/KCNMA1/KCNE1/KCNJ1/KCNV2/KCNQ5/DLG2/KCNJ3/SUMO1/GRIK3/KCNJ3/KCNS1/KCNJ1/AKAP9/KCNN4/KCNE5/KCNJ14/KCNJ11/DPP6/DLG2/DLG4/KCNA1/KCNE2/KCNH4/KCNK2/KCNMA1/KCNQ5/CNTNAP2/KCNMB2/KCNIP2/KCNJ8/KCNMA1/KCNK4/KCNH4/GRIK4/AMIGO1/KCNC4/KCNH2/DPP10/KCNK6/KCND3/KCNMA1/KCNAB2/KCNQ4/KCNMB3/KCNC3/KCNIP2/DLG2/KCNIP2/KCNIP2/HCN2…
GOCC_CILIARY_TIP	GOCC_CILIARY_TIP	42	0.36807	1.76519	0.00555327	0.0105987	0.00329351	16525	tags=51%, list=43%, signal=29%	DYNLL1/DYNLL1/ARMC9/IFT74/IFT74/ARMC9/TTC21B/DYNC2LI1/IFT122/IFT27/IFT20/KIFAP3/IFT122/IFT122/IFT27/IFT20/IFT80/CYLD/DYNC2H1/SMO/KIFAP3/CLUAP1/IFT88/IFT20/KIFAP3/IFT27/IFT140/IFT20/ULK3/IFT52/IFT74/TTC26/DYNLRB2/IFT80/IFT122/GLI2/RP1/CLUAP1/SUFU/IFT22/TTC26/GLI1/GLI1/GLI1/IFT88/DYNLRB1/IFT80/IFT52/GLI2
GOCC_POSTSYNAPTIC_DENSITY_MEMBRANE	GOCC_POSTSYNAPTIC_DENSITY_MEMBRANE	78	0.306684	1.65862	0.00562758	0.0107089	0.00332776	23162	tags=66%, list=60%, signal=27%	DLG4/NLGN4Y/CACNA1C/CACNA1C/LRRC4B/SLC16A3/EFNB3/LRFN5/LIN7C/DLG1/CHRM1/SLITRK3/PTPRT/SLITRK3/DLG2/SIGMAR1/GSG1L/ERBB4/CACNG7/SIGMAR1/CACNG7/LRRTM2/GRID2/PLPPR4/GRIA1/DLG2/DLG4/CACNG8/TIAM1/ABHD17A/CACNA1C/GRIN2A/CACNA1C/CACNA1C/GRIN2C/CACNA1C/LRRC4C/PRRT2/PRRT2/ACTN2/NPTN/CACNA1C/ACTN2/CACNG5/CACNA1C/DLG1/GRIN2A/SLC16A3/CNIH2/CACNA1C/GRIA1/CACNA1C/CACNA1C/CLSTN3/DRD3/PRR7/PRR7/ADAM22/SLC30A1/SLC…
GOCC_ROUGH_ENDOPLASMIC_RETICULUM_MEMBRANE	GOCC_ROUGH_ENDOPLASMIC_RETICULUM_MEMBRANE	24	0.440309	1.82716	0.00584542	0.0110909	0.00344644	15494	tags=56%, list=40%, signal=34%	RPS29/PI4KB/CCDC47/RPL27/SUCO/SUCO/SUCO/SUCO/PI4KB/RPL27/SEC61B/RPS26/SSR4/TMEM97/PI4KB/SRPRA/PI4KB/RP9/SEC61A2/SEC61G/PI4KB/ZC3H12A/SRP9/RPS28/NAT8L/SRPRA/UBA1
GOCC_AUTOPHAGOSOME_MEMBRANE	GOCC_AUTOPHAGOSOME_MEMBRANE	36	0.380398	1.76223	0.00592824	0.0112151	0.00348505	12360	tags=51%, list=32%, signal=35%	SH3GLB1/LAMP2/ATG14/RB1CC1/GABARAPL2/CALCOCO2/CALCOCO2/STX17/MAP1LC3A/ATG16L1/TECPR1/RAB7A/SH3GLB1/SH3GLB1/CALCOCO2/WIPI1/CALCOCO2/LAMP2/TEX264/TEX264/WIPI1/ENTPD4/RB1CC1/ATG16L1/ATG16L1/RPN2/ATP13A2/TEX264/ATP13A2/TMEM150B/ATP13A2/VMP1/GABARAPL1/MAP1LC3A/WDR81
GOCC_TRANS_GOLGI_NETWORK_TRANSPORT_VESICLE_MEMBRANE	GOCC_TRANS_GOLGI_NETWORK_TRANSPORT_VESICLE_MEMBRANE	13	0.532238	1.84168	0.00598662	0.0112925	0.00350911	7210	tags=35%, list=19%, signal=29%	CLTA/CLTC/SYNRG/CLTB/NRGN/AFTPH/SLC18A3/AFTPH/AFTPH/SYNRG/CLTB/AFTPH/AP2A1
GOCC_MRNA_CAP_BINDING_COMPLEX	GOCC_MRNA_CAP_BINDING_COMPLEX	10	0.579337	1.8319	0.00612745	0.0115246	0.00358122	26930	tags=91%, list=69%, signal=28%	NCBP2/AGO2/NCBP2/AGO2/FMR1/EIF4E1B/EIF4E/EIF4E/NCBP1/EIF4E/EIF4E3/EIF4E3/EIF4E2/CYFIP1/RNMT/EIF4E2/NCBP1/EIF4E2/EIF4E2/EIF4E3/EIF4E2/NCBP2/CYFIP1/EIF4E/FMR1/CYFIP1/RNMT/FMR1/NCBP2/CYFIP1
GOCC_PHOTORECEPTOR_CONNECTING_CILIUM	GOCC_PHOTORECEPTOR_CONNECTING_CILIUM	34	0.389554	1.77737	0.00616446	0.0115606	0.00359241	12973	tags=46%, list=33%, signal=31%	NPHP1/KIF17/IFT122/TMEM237/IFT20/CETN2/TOPORS/CETN1/KIFAP3/IFT122/IFT122/IFT20/KIF17/KIFAP3/IFT20/USH1C/KIFAP3/NPHP4/TOPORS/IFT140/TSGA10IP/PDZD7/IFT20/IFT52/PDZD7/MYO7A/USH1G/IFT122/USH2A/PCDHB15/RP1/SPATA7
GOCC_PROTEASOME_REGULATORY_PARTICLE_BASE_SUBCOMPLEX	GOCC_PROTEASOME_REGULATORY_PARTICLE_BASE_SUBCOMPLEX	12	0.540098	1.81756	0.00618312	0.0115621	0.00359287	11393	tags=59%, list=29%, signal=41%	PSMC5/PSMD1/PSMD5/PSMD1/PSMC6/PSMD1/PSMD4/PSMD9/PSMD5/PSMD2/PSMD2/PSMD4/PSMC3/PSMC5/PSMC6/PSMD2/PSMD10
GOCC_CARBOXY_TERMINAL_DOMAIN_PROTEIN_KINASE_COMPLEX	GOCC_CARBOXY_TERMINAL_DOMAIN_PROTEIN_KINASE_COMPLEX	18	0.480759	1.83763	0.00639013	0.0119147	0.00370246	11196	tags=39%, list=29%, signal=28%	CDK12/RB1/ERCC2/SNW1/CDK9/SNW1/MMS19/GTF2H3/CCNT1/CDK13/MNAT1/ERCC2/GTF2H1/MMS19/GTF2H1/GTF2H3
GOCC_EUCHROMATIN	GOCC_EUCHROMATIN	29	0.406791	1.78266	0.00646118	0.0120126	0.00373287	19225	tags=54%, list=49%, signal=27%	ID2/CREB1/JAK2/CREB1/DNMT3A/CBX2/DNMT3A/TRIM24/TRIM28/CBX3/RUVBL2/ALKBH1/TBP/TCF23/SP1/TRNP1/NSMF/SETD5/RBMX/CREB1/RNF2/JAK2/TRIM24/DNMT3A/UHRF1/CTNNB1/UHRF1/DNMT3A/ID2/NR1H4/RBMX/NR1H4/TCF3/CBX2/SP1/MYOD1/RUVBL2/TCF3
GOCC_PHOTORECEPTOR_INNER_SEGMENT	GOCC_PHOTORECEPTOR_INNER_SEGMENT	52	0.340072	1.70998	0.00649812	0.0120467	0.00374345	12645	tags=32%, list=33%, signal=22%	BSG/USP45/BSG/OPN1SW/ASRGL1/ZBED4/SLC2A1/ARMS2/BSG/ATP1A1/REEP6/KIAA0586/RD3/GUCA1A/GNB1/RD3/RS1/RHO/USH1C/CERKL/CEP250/PDZD7/CERKL/PDZD7/MYO7A/USH1G/CCDC66/GUK1/ATP1A1/DRAM2/KIAA0586/AIPL1/AIPL1/CRB1/USH2A/DRAM2/RP1
GOCC_INTRINSIC_COMPONENT_OF_EXTERNAL_SIDE_OF_PLASMA_MEMBRANE	GOCC_INTRINSIC_COMPONENT_OF_EXTERNAL_SIDE_OF_PLASMA_MEMBRANE	20	0.461057	1.81594	0.00652222	0.0120549	0.00374601	15216	tags=57%, list=39%, signal=35%	FOLR3/CD59/CEACAM5/RTBDN/CD59/CD59/FOLR1/F10/FOLR2/CEACAM5/F10/THY1/CD59/HYAL2/RTN4R/PRNP/GP1BA/GPIHBP1/F10/IGSF21/HYAL2/CD59/IZUMO1R/PKHD1
GOCC_METHYLOSOME	GOCC_METHYLOSOME	12	0.539156	1.81439	0.00653983	0.0120549	0.00374601	13404	tags=60%, list=34%, signal=39%	CLNS1A/PRMT1/SNRPD2/SNRPG/SNRPG/ERH/PRMT5/SNRPG/SNRPD2/CLNS1A/SNRPB/SNRPD3/PRMT5/CLNS1A/SNRPD2/SNRPB/CLNS1A/PRMT5/WDR77/CLNS1A/PRMT5
GOCC_INTERMEDIATE_FILAMENT	GOCC_INTERMEDIATE_FILAMENT	158	0.253589	1.50734	0.0066	0.0121312	0.00376974	17137	tags=52%, list=44%, signal=29%	JUP/KRT76/KRT40/EVPL/CSNK1A1/UPP2/NARF/KRTAP11-1/KRTAP5-10/KRTAP19-3/KRTAP5-9/KRTAP6-2/GPER1/KRT36/EIF6/FAM83H/PRPH/KRTAP6-1/NES/KRTAP2-4/KRTAP13-3/KRTAP22-2/JUP/KRTAP9-7/KRT19/LMNA/KRT25/KRTAP5-5/MICAL1/KRT6C/KRT18/KRT222/KRTAP9-1/JUP/KRT10/NARF/KRT3/KRT71/KRTAP4-2/KRTAP19-4/JUP/KRT8/KRTAP9-6/KRTAP9-3/CSNK1A1/NARF/KRT74/KRTAP29-1/KRTAP1-5/TCHP/TLK2/KRT31/NME2/TLK2/KRTAP16-1/RTN2/KRTAP4-9/KRT8/KR…
GOCC_SPERM_MIDPIECE	GOCC_SPERM_MIDPIECE	26	0.417324	1.77586	0.00686253	0.0125781	0.00390859	9625	tags=38%, list=25%, signal=29%	CD52/HYAL3/VPS13A/VPS13A/MROH2B/TCP11/IFT27/PACRG/TCP11/SLC26A6/VPS13A/IFT27/AKAP3/RHO/TACR3/TACR1/IFT27/SLC26A6/CFAP65
GOCC_MICROVILLUS	GOCC_MICROVILLUS	85	0.297024	1.62936	0.00691591	0.0126401	0.00392786	11235	tags=27%, list=29%, signal=19%	ESPN/ATP7A/ATP7A/MYO1C/CA2/MYO1D/MYO1C/PLEKHG6/PDGFA/TEK/CD302/MYO1B/NFASC/MYO1C/ATP6V1E1/MYO6/MTTP/CD302/ESPN/MYO1B/CD44/IFT20/MUC20/SLC27A4/SLC7A5/SLC7A8/ATP6V1E1/MYO1C/CDHR5/PDGFA/IFT20/CEACAM20/EXOC4/IFT20/USH1C/OXTR/IFT20/MYO7A/WWOX/ATP6V1A/MYO1F/ITGAV/GRXCR2/FSCN1/NFASC/PDZK1/SLC7A8/HYAL2/PODXL/CLIC4/PTPRH/ESPN/STARD10
GOCC_INTEGRAL_COMPONENT_OF_SYNAPTIC_VESICLE_MEMBRANE	GOCC_INTEGRAL_COMPONENT_OF_SYNAPTIC_VESICLE_MEMBRANE	31	0.397029	1.77131	0.00706155	0.0128699	0.00399928	20625	tags=68%, list=53%, signal=32%	VAMP7/VAMP7/SV2A/SV2C/STX16/STX16/VAMP7/SYT4/SYT1/SYP/SLC32A1/PTPRN2/SLC6A9/STX12/VAMP3/SYNPR/SV2A/SYNGR1/PTPRN2/SLC30A3/STX10/SYPL1/SLC17A6/SYT9/GABRA2/SLC6A9/SLC6A9/STX10/SLC6A9/SYNPR/STX6/STX6/SYT1/VAMP1/OPRD1/SLC30A3/PTPRN2/STX16/PTPRS/VAMP4/PTPRS/VAMP1/STX1A/STX1A/TMEM163/VAMP4/SLC6A9
GOCC_SMOOTH_ENDOPLASMIC_RETICULUM	GOCC_SMOOTH_ENDOPLASMIC_RETICULUM	30	0.398571	1.76158	0.0070847	0.0128758	0.00400112	29300	tags=81%, list=75%, signal=20%	TTYH1/MYO1D/PSEN1/SVIP/STX17/GBA2/ERP29/RPL10/PGRMC1/FTCD/SYVN1/TTYH1/SLMAP/HSPA5/CALR/HSD3B1/FTCD/PSEN1/TTYH1/SLMAP/MYO1D/HSD3B2/TH/SLMAP/APP/CASQ1/TH/SRI/GABARAP/SRI/RYR3/RYR1/APOB/SLMAP/RPL10/SLMAP/RYR2/SLMAP/PLCB4/RPL10/TH/SLMAP/ERP29/SYVN1/RYR3/RPL10/KCNJ2/SRI/HSD3B2/SRI/PGRMC1/GBA2/RYR1/PLCB4/SLMAP/SLMAP/APP/FTCD/MYO1D/PSEN1
GOCC_PROTEIN_PHOSPHATASE_TYPE_2A_COMPLEX	GOCC_PROTEIN_PHOSPHATASE_TYPE_2A_COMPLEX	17	0.478908	1.80158	0.00721452	0.0130751	0.00406302	12405	tags=45%, list=32%, signal=30%	PPP2R5C/PPP2R1B/PPP2R5E/PPP2CA/PPP2R5C/PPP2R5E/PPP2R2B/NKD1/PPP2R1B/PPP2R5E/PPP2R5C/PPP2R2C/PPP2R5B/PPP2R5D/PPP2R2B/PPP2R2A/CYCS/PPP2R2B/PPP2R2A/PPP2R2B/PPP2R2B
GOCC_DENDRITIC_SHAFT	GOCC_DENDRITIC_SHAFT	30	0.397364	1.75625	0.00729618	0.0131496	0.00408619	16948	tags=49%, list=44%, signal=28%	LPAR1/SLC8A1/PSEN1/GPER1/PRKAR2B/MPP2/SEZ6/FLNA/PSEN2/MPP2/ZMYND8/LPAR1/NTSR1/MAP2/GIPC1/INPP5J/INPP5J/FLNA/ZMYND8/ZMYND8/CNIH2/MPP2/GIPC1/FLNA/RTN4R/ZMYND8/PSEN1/GIPC1/ZMYND8/GIPC1/INPP5J/APP/LZTS1/CNIH2/NSF/ZMYND8/MAP2/GPER1/SYNGAP1/SLC8A1/INPP5J/MPP2/HTR2A
GOCC_GABA_ERGIC_SYNAPSE	GOCC_GABA_ERGIC_SYNAPSE	57	0.328696	1.6804	0.00729631	0.0131496	0.00408619	13216	tags=34%, list=34%, signal=22%	NLGN4Y/CTBP2/DAG1/CDH13/SV2A/LRFN5/ADRA1A/CNR1/ABHD6/ADRA1A/DAG1/SLITRK3/GABRB1/SLC32A1/SLITRK3/CDH13/PHB2/ERBB4/LRRTM2/ADRA1A/SV2A/CSPG5/GABRA5/CSPG5/ATP2B1/NPTN/PTPRO/CTBP2/PTPRO/GABRB2/GABRB2/CLSTN3/DRD3/PTPRO/GABRR2/KCND3/GABBR1/ATP2B1/GABRA3/ATP2B3/ADRA1A/SLITRK2/PLCB1/NPTN
GOCC_SODIUM_CHANNEL_COMPLEX	GOCC_SODIUM_CHANNEL_COMPLEX	25	0.420973	1.76818	0.00754961	0.0135596	0.00421358	23932	tags=73%, list=62%, signal=28%	CACNA1G/CACNA1H/SCN3B/SCN1A/SCN8A/CACNA1G/SCN10A/SCN4A/CACNA1H/GRIK3/CACNA1H/CACNA1G/SCN1B/CACNA1G/SCN1A/GRIK4/SCN3A/CACNA1G/CACNA1I/CACNA1G/SCNN1D/SCN3A/SCNN1G/SCN4B/CACNA1G/CACNA1G/GRIK5/SCN2A/CACNA1I/SCN8A/CACNA1G/SCN11A/TRPM4/SCNN1B/SCN1B/CACNA1G/SCN5A/CACNA1G/CACNA1G/CACNA1G/SCN5A/SCN5A/SCN5A/SCNN1A/CACNA1G/SCN3A/SCN3B/SCN5A/SCNN1D/TRPM4/SCN5A/SCN4B/GRIK2/SCN10A/CACNA1G
GOCC_MICROBODY_LUMEN	GOCC_MICROBODY_LUMEN	47	0.346916	1.7056	0.00756569	0.0135596	0.00421358	26091	tags=74%, list=67%, signal=24%	NUDT7/CAT/NUDT7/HSD17B4/IDE/ACOT6/TYSND1/DAO/ACOT4/IDE/SCP2/ACOX3/PAOX/DHRS4/EPHX2/PIPOX/DHRS4/AGPS/ACOX1/LONP2/IDE/BAAT/DDO/HSD17B4/IDE/PRDX5/CROT/AGXT/CRAT/PRDX5/GRHPR/GRHPR/NUDT7/HACL1/ACOT2/ABCD3/HACL1/ABCD3/HAO2/ECI2/SCP2/BAAT/DDO/SCP2/PHYH/NOS2/IDE/ACAA1/PRDX5/GSTK1/ACAA1/HACL1/GSTK1/SCP2/ECI2/DHRS4/SCP2/MLYCD/PHYH/ECI2/PEX7/NUDT7/HSD17B4/CRYM/GSTK1/NUDT19/ECI2/HSD17B4/IDH1/ABCD3/CROT/IDH1/…
GOCC_AXOLEMMA	GOCC_AXOLEMMA	12	0.533162	1.79422	0.00760999	0.0136013	0.00422654	18451	tags=67%, list=47%, signal=35%	ANK1/ANK1/ANK1/ANK1/ANK1/MYO1D/MAPT/MAPT/KCNJ11/EPB41L3/ROBO2/CNTNAP2/EPB41L3/THY1/MAPT/ROBO2/MYO1D/MAPT/ADORA1/ADORA1/ADORA2A/MAPT/EPB41L3/SPTBN1/MAPT/MAPT/KCNC2/SPTBN1
GOCC_CYTOPLASMIC_DYNEIN_COMPLEX	GOCC_CYTOPLASMIC_DYNEIN_COMPLEX	18	0.474386	1.81327	0.00773543	0.0137638	0.00427705	8634	tags=38%, list=22%, signal=29%	DYNLL1/DYNLL1/DCTN4/DYNC1LI1/DYNC1LI2/DCTN4/DYNC2LI1/DYNC1I1/DYNC1I1/TOPORS/DYNC1H1/DYNC2H1/TOPORS/SNX4
GOCC_INTRACILIARY_TRANSPORT_PARTICLE	GOCC_INTRACILIARY_TRANSPORT_PARTICLE	23	0.433646	1.77368	0.00774348	0.0137638	0.00427705	11505	tags=41%, list=30%, signal=29%	UBXN10/IFT74/IFT74/TTC21B/DYNC2LI1/IFT122/IFT27/IFT20/IFT122/IFT122/IFT27/IFT20/IFT80/CLUAP1/IFT88/IFT20/IFT27/IFT140/IFT20/IFT52/IFT74/TTC26/IFT80/IFT122
GOCC_PHOTORECEPTOR_OUTER_SEGMENT	GOCC_PHOTORECEPTOR_OUTER_SEGMENT	79	0.301448	1.63307	0.00783762	0.013893	0.00431719	13683	tags=36%, list=35%, signal=24%	BBS7/BSG/RGR/DHRS3/BSG/PRCD/OPN1SW/RGR/RGR/GRK1/BBS7/GRK7/RGS9BP/CNGA1/BSG/PCDH15/GRK4/GRK4/TMEM237/OCRL/RD3/IFT20/LYAR/OPN1MW3/GUCA1A/GNB1/RD3/IFT20/RRH/RHO/PDE6B/IFT20/USH1C/PCDH15/IFT140/CERKL/MYRIP/CEP250/IFT20/CERKL/MYO7A/CCDC66/OCRL/MYRIP/EYS/CACNA1F/PDE6H/CRB1/PEX6/RP1/SPATA7/CNGB1/ABCA4/MAP1B/PDE6G/GNA11
GOCC_PODOSOME	GOCC_PODOSOME	27	0.41095	1.76679	0.00799403	0.0141315	0.00439131	10995	tags=30%, list=28%, signal=22%	LPXN/CTTN/TJP1/TJP1/ASAP1/CTTN/SH3GL1/HNRNPK/ACTR2/VCL/LCP1/SH3PXD2A/HNRNPK/HNRNPK/PALLD/HNRNPK/KIF9/PALLD/DBNL/HNRNPK/ADAM8/FSCN1/SH3GL1/SH3PXD2A/HNRNPK
GOCC_U12_TYPE_SPLICEOSOMAL_COMPLEX	GOCC_U12_TYPE_SPLICEOSOMAL_COMPLEX	27	0.409462	1.7604	0.00831379	0.0146567	0.00455452	12359	tags=52%, list=32%, signal=36%	RBM41/ZMAT5/YBX1/ZMAT5/SF3B3/SF3B4/YBX1/SNRPD2/SNRPG/PHF5A/SNRPG/RNPC3/SNRPG/SNRPD2/RBM41/LSM7/RBMXL2/LSM7/SF3B2/SNRPB/SNRPD3/SNRPD2/SNRPB/SF3B2/SF3B1/ZCRB1
GOCC_SPLICEOSOMAL_TRI_SNRNP_COMPLEX	GOCC_SPLICEOSOMAL_TRI_SNRNP_COMPLEX	32	0.388941	1.74991	0.0084016	0.0147713	0.00459012	14568	tags=46%, list=37%, signal=29%	PPIH/SNRPD2/PRPF18/SNRPG/SNRPN/SNRPG/LSM2/PRPF31/PRPF8/SART3/SNRPG/SNRPD2/USP39/LSM7/TXNL4A/PRPF31/LSM7/PPIH/SNRPB/SNU13/SNRPD3/SNRPD2/LSM4/SNU13/SNRPB/EFTUD2/PRPF4/LSM8/SNRPN/LSM6/TXNL4B
GOCC_INFLAMMASOME_COMPLEX	GOCC_INFLAMMASOME_COMPLEX	14	0.505085	1.78822	0.00847851	0.0148661	0.00461959	6216	tags=16%, list=16%, signal=13%	DDX3X/NLRP6/PYCARD/NAIP/DDX3X/CASP4/CASP5/NLRP9/CASP1
GOCC_NEURONAL_DENSE_CORE_VESICLE	GOCC_NEURONAL_DENSE_CORE_VESICLE	12	0.52919	1.78085	0.00879905	0.0153864	0.00478128	4107	tags=35%, list=11%, signal=31%	CADPS/VPS13A/VPS13A/STXBP5L/STXBP5L/KIF1A/SYT4/CHGA
GOCC_POSTSYNAPTIC_SPECIALIZATION_MEMBRANE	GOCC_POSTSYNAPTIC_SPECIALIZATION_MEMBRANE	100	0.280356	1.57412	0.00891605	0.0155397	0.00482889	23162	tags=65%, list=60%, signal=26%	DLG4/NLGN4Y/CACNA1C/CACNA1C/LRRC4B/SLC16A3/EFNB3/LRFN5/LIN7C/DLG1/HSPA8/CHRM1/SLITRK3/PTPRT/SLITRK3/DLG2/SIGMAR1/GSG1L/ERBB4/HSPA8/CACNG7/SIGMAR1/CACNG7/LRRTM2/GRID2/PLPPR4/GRIA1/HSPA8/DLG2/DLG4/CACNG8/TIAM1/ABHD17A/CACNA1C/GRIN2A/CACNA1C/CACNA1C/GABRA5/GRIN2C/CACNA1C/LRRC4C/PRRT2/PRRT2/ACTN2/NPTN/CACNA1C/ACTN2/CACNG5/CACNA1C/DLG1/GRIN2A/P2RX6/SLC16A3/CNIH2/CACNA1C/GRIA1/CACNA1C/CACNA1C/GABRB2/GA…
GOCC_BLOC_1_COMPLEX	GOCC_BLOC_1_COMPLEX	15	0.494157	1.78826	0.00893471	0.0155397	0.00482889	6698	tags=27%, list=17%, signal=23%	BLOC1S6/BLOC1S6/SNAP47/BLOC1S6/BLOC1S2/KXD1/PI4K2A/BCAS4/SNAP47/BLOC1S2/KXD1/STX12
GOCC_BASEMENT_MEMBRANE	GOCC_BASEMENT_MEMBRANE	83	0.292288	1.59783	0.00923231	0.0160142	0.00497636	25814	tags=71%, list=66%, signal=24%	P3H2/ACHE/ACHE/COL4A6/LAD1/MEGF9/HSPG2/COL4A6/ERBIN/DAG1/TIMP1/ANXA2/ERBIN/ERBIN/LAMA3/DLG1/DAG1/LAMA5/FREM1/COL17A1/ERBIN/ERBIN/MMRN2/COL8A2/COL8A2/ENTPD2/LAMA4/LAMB1/LAMB3/TGFBI/THBS4/PTN/ACHE/TMEFF2/COL8A2/FN1/LAMC2/ACHE/TNC/LAMC2/PTN/APLP1/SMOC1/DLG1/CASK/VWA1/NTN4/ANXA2/EGFLAM/COL18A1/FRAS1/NID2/COL5A1/USH2A/CASK/HMCN2/COL18A1/FN1/LAMA4/DST/COL8A1/COL18A1/THBS4/EGFLAM/ATRN/LAMB4/P3H2/SPARC/V…
GOCC_RETROMER_COMPLEX	GOCC_RETROMER_COMPLEX	19	0.453964	1.7639	0.00933956	0.0161462	0.00501736	5847	tags=31%, list=15%, signal=26%	VPS26A/SNX3/VPS26A/SNX2/SNX6/VPS26B/TBC1D5/SNX6/RAB7A/VPS29/SNX3/VPS26A/SNX3/SNX27/SNX2
GOCC_NUCLEAR_UBIQUITIN_LIGASE_COMPLEX	GOCC_NUCLEAR_UBIQUITIN_LIGASE_COMPLEX	42	0.353714	1.69634	0.00935829	0.0161462	0.00501736	9056	tags=35%, list=23%, signal=27%	PCGF5/CDC27/ANAPC11/CDC27/ANAPC11/CDC27/FZR1/CDC26/BARD1/CDC27/CDC16/ANAPC10/ANAPC11/PCGF6/CDC20B/FZR1/CDC16/BARD1/CDC16/CDC16/CBX2/FZR1/CDC20/PCGF2/ANAPC15/CDC27/ANAPC15/CDC16/BARD1/ANAPC11/ANAPC11/ANAPC15/ANAPC16/BARD1/CDC20/ANAPC16/ANAPC15
GOCC_GLIAL_CELL_PROJECTION	GOCC_GLIAL_CELL_PROJECTION	28	0.401975	1.74499	0.00956226	0.0164542	0.00511308	6461	tags=18%, list=17%, signal=15%	EIF2S1/ITGB1/ITGB1/PINK1/SLC2A13/FMR1/NFASC/MAPT/MAPT/SYT4/ABCA7/ADGRG1/ITGB1/TMEM50A/SIRT2
GOCC_TRANSCRIPTION_FACTOR_TFIID_COMPLEX	GOCC_TRANSCRIPTION_FACTOR_TFIID_COMPLEX	30	0.391187	1.72895	0.00972824	0.0166954	0.00518803	16981	tags=63%, list=44%, signal=35%	TAF5/TAF6/TCEA1/TCEA1/TAF12/ERCC2/GTF2H3/GTF2A2/TP53/TAF1/TAF9/TBP/TAF2/TAF4B/TP53/TP53/TAF9/ERCC2/TAF7/TAF6/TAF6/GTF2H3/GTF2A1/TAF9B/TAF4B/TP53/TAF10/TAF11/TAF1/TAF13/TAF1/TAF11/GTF2H3/TAF1/TAF6/GTF2H4/GTF2B
GOCC_MULTIVESICULAR_BODY	GOCC_MULTIVESICULAR_BODY	55	0.327583	1.66214	0.0105584	0.0180721	0.00561584	15790	tags=49%, list=41%, signal=29%	NEDD4L/NEDD4L/NEDD4L/NEDD4L/STEAP3/CHMP3/CD300LG/CHMP3/NEDD4L/CHMP2A/CTSL/CHMP3/LAPTM4B/SLC2A4/VTA1/VTA1/TPT1/VTA1/CD79A/NSG1/HDAC6/HDAC6/PRKAR1B/CHMP1B/EGFR/PRKAR1B/CD63/PRKAR1B/SFTPA1/CHMP5/PRKAR1A/CTSL/GFRA1/NSG1/CHMP5/PMEL/SFTPA1/ATP13A2/SFTPA2/EGFR/ATP13A2/ATP13A2/CD63/GFRA1/EGFR/NSG1/STEAP3/PRKAR1A/CD63/CD63/PRKAR1A/ZP2/CD74/TPT1/CD300LG/RAB11A/RAB11A/EGFR/HDAC6/CHMP4B/BACE1/SFTPD/CD300LG/T…
GOCC_NURD_COMPLEX	GOCC_NURD_COMPLEX	15	0.488818	1.76893	0.0106529	0.018138	0.00563631	17056	tags=55%, list=44%, signal=31%	MTA2/MTA3/HDAC1/CSNK2A1/ZBTB7A/CHD5/ZBTB7A/GATAD2A/CSNK2A1/GATAD2B/HDAC2/HDAC2/CHD3/RBBP4/CHD4/GATAD2A/CHD3
GOCC_SIN3_TYPE_COMPLEX	GOCC_SIN3_TYPE_COMPLEX	15	0.488166	1.76657	0.0106529	0.018138	0.00563631	19627	tags=62%, list=50%, signal=31%	SAP130/NCOR1/SUDS3/ING2/HDAC1/BRMS1/CSNK2A1/MORF4L1/NCOR1/SAP130/ING2/CSNK2A1/HDAC2/HDAC2/SIN3B/RBBP4/NCOR1/MORF4L1/SIN3A/SIN3B/RBBP4/BRMS1L/SIN3B
GOCC_CELL_CORTEX_REGION	GOCC_CELL_CORTEX_REGION	38	0.360003	1.68606	0.010698	0.0181669	0.00564529	21921	tags=63%, list=56%, signal=28%	CTBP2/EPB41/ACTR1A/EPB41/CLTA/EPB41/EPB41/EPB41/CTNND1/EPB41/EPB41/CLTB/INSC/GNAI1/CLASP2/KHDC3L/OOEP/CLASP1/CLTB/INSC/UNC13B/CLASP1/CTNND1/PRKCZ/ENO1/PHLDB1/CTNND1/TCHP/CTBP2/CLASP1/CTSZ/CLASP2/CTNND1/CTNND1/MYL12B/CTNND1/TCHP/CTNND1/CTNND1/CLASP1/ENO1/CTNND1/UNC13A/EPB41L2/CTNND1/CTNND1/UNC13A/RIMS3/NUMA1/EPB41/RIMS1/SPTBN5/RIMS2/DCTN1/MYL12B/CLASP1/HAMP/PRKCZ/DCTN1/NUMA1/CTNND1/CLTA/ERC2/INSC/…
GOCC_SMN_SM_PROTEIN_COMPLEX	GOCC_SMN_SM_PROTEIN_COMPLEX	16	0.474425	1.75171	0.0107881	0.018272	0.00567795	13760	tags=46%, list=35%, signal=30%	GEMIN8/FMR1/SNRPD2/SNRPG/SNRPG/GEMIN7/SNRPG/SNRPD2/GEMIN5/GEMIN2/SNRPB/SNRPD3/GEMIN7/GEMIN7/SNRPD2/SNRPB/GEMIN6/STRAP/GEMIN7
GOCC_CONDENSED_NUCLEAR_CHROMOSOME_KINETOCHORE	GOCC_CONDENSED_NUCLEAR_CHROMOSOME_KINETOCHORE	17	0.465461	1.751	0.0110472	0.018662	0.00579915	16412	tags=56%, list=42%, signal=33%	CENPK/DSN1/REC8/PELI1/CENPT/PLK1/CENPO/NDC80/BUB1/CCNB1/REC8/MIS12/CENPO/NUF2/CENPK/PMF1/PMF1/CCNB1
GOCC_U2_SNRNP	GOCC_U2_SNRNP	20	0.442304	1.74208	0.0112757	0.0189762	0.00589678	11773	tags=49%, list=30%, signal=34%	SF3A1/SF3B3/SNRPD2/SNRPG/PHF5A/SNRPN/SNRPG/SNRPG/SNRPD2/SF3A2/SF3B2/SNRPB/SNRPD3/SNRPD2/SNRPB2/HTATSF1/SNRPB/SF3B2/SF3B1
GOCC_CILIARY_BASE	GOCC_CILIARY_BASE	27	0.399949	1.7195	0.0112982	0.0189762	0.00589678	16525	tags=51%, list=43%, signal=30%	MOK/MOK/MOK/MOK/FANK1/PRKACB/PRKACB/PRKAR2B/PRKAR2A/DISC1/PRKACB/PRKACB/IFT20/PRKAR1B/PRKAR1B/PRKAR1B/IFT20/PRKAR1A/IFT88/IFT20/NPHP4/IFT20/IFT52/FANK1/FAM183A/TTC26/PRKAR1A/PRKAR1A/GLI2/SUFU/FAM183A/TTC26/GLI1/GLI1/ARMC4/GLI1/IFT88/PRKACB/IFT52/GLI2
GOCC_HAPTOGLOBIN_HEMOGLOBIN_COMPLEX	GOCC_HAPTOGLOBIN_HEMOGLOBIN_COMPLEX	11	0.538844	1.76053	0.0113212	0.0189762	0.00589678	7950	tags=50%, list=20%, signal=40%	HBE1/HBG2/HBD/HBE1/HBB/HBA2/HBA1/HBB/HP
GOCC_GOLGI_LUMEN	GOCC_GOLGI_LUMEN	84	0.287496	1.5743	0.0120325	0.0201163	0.00625107	10970	tags=29%, list=28%, signal=21%	DEFA4/F7/ACAN/HSPG2/DEFA1/GPC3/DAG1/FURIN/PDGFA/OGN/ACAN/MUC7/CGA/GPC4/RAB33B/DAG1/MMP11/SDF4/PCSK6/MUC20/UMOD/DEFA5/OMD/MUC16/PROZ/PODXL2/PDGFA/BGLAP/CSPG5/MUC12/BCAN/PROZ/MUC1/PROC/CSPG5/F2/F10/MUC1/MUC1/MUC1/FURIN/PDGFB/F10/WNT5B/WNT5A/MUC4/MUC1/SDF4
GOCC_EXTRINSIC_COMPONENT_OF_MITOCHONDRIAL_INNER_MEMBRANE	GOCC_EXTRINSIC_COMPONENT_OF_MITOCHONDRIAL_INNER_MEMBRANE	12	0.517061	1.74004	0.0121284	0.020179	0.00627054	16911	tags=83%, list=43%, signal=47%	OPA1/ATP23/COQ6/ACADVL/COQ4/OPA1/ATP23/COQ5/ACADVL/COQ3/COQ7/ACADVL/COQ6/ATP23/PAM16/OPA1/NDUFAF5/COQ4/PAM16
GOCC_JUXTAPARANODE_REGION_OF_AXON	GOCC_JUXTAPARANODE_REGION_OF_AXON	10	0.552873	1.74821	0.0121324	0.020179	0.00627054	17682	tags=56%, list=45%, signal=30%	DLG4/KCNAB2/DLG2/SIRT2/DLG2/DLG4/KCNA1/EPB41L3/CNTNAP2/EPB41L3/SIRT2/KCNAB2/DLG2/SIRT2/CNTN2/KCNAB2/DLG2/EPB41L3/DLG4
GOCC_ADA2_GCN5_ADA3_TRANSCRIPTION_ACTIVATOR_COMPLEX	GOCC_ADA2_GCN5_ADA3_TRANSCRIPTION_ACTIVATOR_COMPLEX	14	0.494514	1.7508	0.0121951	0.0202314	0.00628682	5427	tags=31%, list=14%, signal=27%	MAP3K7/KAT2A/MAP3K7/MAP3K7/KAT2B/YEATS2/DR1/WDR5/POLE3
GOCC_ENDOPLASMIC_RETICULUM_TUBULAR_NETWORK	GOCC_ENDOPLASMIC_RETICULUM_TUBULAR_NETWORK	21	0.432083	1.72405	0.012328	0.0203643	0.00632813	5973	tags=20%, list=15%, signal=17%	RAB18/ATL2/ATL3/ATL2/RAB18/ASPH/REEP1/RAB18/PARP16/KPNB1/REEP3/PARP16/RAB18/RAB10
GOCC_CILIARY_MEMBRANE	GOCC_CILIARY_MEMBRANE	63	0.311475	1.62174	0.0123382	0.0203643	0.00632813	22684	tags=60%, list=58%, signal=25%	BBS7/IQCE/DHRS3/PRCD/BBS7/SSTR3/CLTB/PTCH1/CNGA1/BBS9/GPR161/TTC8/UMOD/GPR161/CLTB/MXRA8/MXRA8/GNB1/RHO/PDE6B/SMO/MXRA8/TTC8/BBS5/BBS9/TMEM17/EVC/CYS1/IQCE/GPR161/CNGA2/PKD1/CASK/GPR161/GPR161/PDE6H/PKD2L1/EHD1/BBS1/CASK/DRD5/GPR161/CNGB1/TMEM231/TCTN3/TSPEAR/PDE6G/DRD2/PKD1/BBS9/PTCH1/MXRA8/UMOD/CNGA1/TMEM67/GNAT1/SHANK3/EHD1/EVC2/PRCD/GNAT1/SHANK2/GPR161/BBS9/CNGA4/PTCH1/IQCE/SCNN1A/SHANK3/CNGA…
GOCC_ANCHORED_COMPONENT_OF_PLASMA_MEMBRANE	GOCC_ANCHORED_COMPONENT_OF_PLASMA_MEMBRANE	51	0.328055	1.64228	0.0127239	0.0209252	0.00650243	20844	tags=62%, list=54%, signal=29%	RHBG/NRN1L/GPC3/FOLR3/CD59/TEX101/GPC4/ULBP3/RTBDN/CPO/CD59/CD59/FOLR1/PRMT8/ABHD17A/CNTN1/CD177/FOLR2/ULBP2/THY1/CD59/HYAL2/LYPD4/RTN4R/ULBP1/PRNP/GP1BA/TREH/GPIHBP1/IGSF21/CD2/HYAL2/CD59/IZUMO1R/PKHD1/CNTN2/GPC3/TEX101/CD177/EEPD1/EFNA1/NTNG1/NTNG1/CD59/FOLR1/CD14/CD59/CD160/CD2/RTN4RL2/RTN4RL1/NTNG1/GPC3/IZUMO1R/RGMB/TREH
GOCC_CYTOPLASMIC_MICROTUBULE	GOCC_CYTOPLASMIC_MICROTUBULE	63	0.310855	1.61851	0.0127427	0.0209252	0.00650243	26053	tags=67%, list=67%, signal=22%	FBXW11/MID1/BCAS3/MAPRE1/PAFAH1B1/REEP1/MAPRE2/TPT1/DYNC2LI1/APC2/FBXW11/TUBA1A/CLASP2/REEP3/ARFGEF2/ARL6/SERP1/TUBGCP2/CLASP1/TUBA1A/SYBU/CLMP/DYNC1H1/CYLD/BCAS3/SCTR/CLASP1/APC/SYBU/TRPV4/BCAS3/CLASP1/KIF2C/CLASP2/FAM161B/APC/MAPRE3/TUBGCP2/MAPRE2/TPT1/SYBU/FBXW11/CLASP1/KIF18B/SAXO1/ODF3L2/CEP162/DCXR/TPT1/REEP1/NUMA1/TRPV4/BCAS3/TUBGCP2/BCAS3/APC2/SERP1/BCAS3/TRPV4/SYBU/TRPV4/MAPRE3/CLASP1/RE…
GOCC_VOLTAGE_GATED_SODIUM_CHANNEL_COMPLEX	GOCC_VOLTAGE_GATED_SODIUM_CHANNEL_COMPLEX	16	0.464687	1.71575	0.0135135	0.0221348	0.0068783	24418	tags=75%, list=63%, signal=28%	CACNA1G/CACNA1H/SCN3B/SCN1A/SCN8A/CACNA1G/SCN10A/SCN4A/CACNA1H/CACNA1H/CACNA1G/SCN1B/CACNA1G/SCN1A/SCN3A/CACNA1G/CACNA1I/CACNA1G/SCN3A/SCN4B/CACNA1G/CACNA1G/SCN2A/CACNA1I/SCN8A/CACNA1G/SCN11A/SCN1B/CACNA1G/SCN5A/CACNA1G/CACNA1G/CACNA1G/SCN5A/SCN5A/SCN5A/CACNA1G/SCN3A/SCN3B/SCN5A/SCN5A/SCN4B/SCN10A/CACNA1G/SCN1B
GOCC_NEUROMUSCULAR_JUNCTION	GOCC_NEUROMUSCULAR_JUNCTION	64	0.308456	1.61126	0.013646	0.0222954	0.0069282	18366	tags=48%, list=47%, signal=25%	DLG4/ACHE/ACHE/CDH15/ITGB1/PSEN1/ITGB1/SV2A/TRIP4/SLC8A3/STXBP5L/STXBP5L/PSEN2/DLG1/CRKL/LAMA5/SYP/TUBA1A/ASCC1/DLG2/ITGB1/TUBA1A/UNC13B/PTN/PRKAR1A/PPP1R9A/ACHE/CHRNE/SYNGR4/SV2A/DLG2/DLG4/SYNGR1/ACHE/SNTA1/PTN/FCHSD2/DLG1/DES/SLC8A3/TBC1D24/PRKAR1A/PSEN1/PRKAR1A/SPOCK1/HDAC4/PDZRN3/DLG2/UNC13A/RAPSN/UNC13A/HDAC4/APP/CHRNA1/SLC8A3/CHRND/SLC8A3/DLG2/RAPSN/CHRNB1/CDK5R1/SLC5A7/SLC8A3/DLG4/MUSK/ASC…
GOCC_SITE_OF_DOUBLE_STRAND_BREAK	GOCC_SITE_OF_DOUBLE_STRAND_BREAK	59	0.314286	1.61664	0.0138819	0.0226236	0.00703018	17060	tags=42%, list=44%, signal=23%	ACTR3/APLF/SMARCAL1/RNF8/HELB/DDB1/INIP/ARPC3/WAS/ARPC5/HUS1B/RIF1/RNF169/HUS1/ZBTB7A/RNF138/SMARCAD1/RBBP8/ZBTB7A/ACTR2/TP53/LMNA/RBBP8/TP53/PHF1/TP53/RIF1/KDM4D/PARP3/PARP3/RIF1/PARP3/RAD51/ARPC4/VCP/RNF138/TP53/PRPF19/ARPC4/RPA2/RNF168/ATF2/MAD2L2/ACTR3/LMNA/WRAP53/NBN/MAD2L2/SLF1/LMNA/RNF8/SIRT7/NABP2
GOCC_A_BAND	GOCC_A_BAND	35	0.362167	1.6646	0.0146046	0.0237417	0.00737764	14933	tags=48%, list=38%, signal=30%	ANK1/ALDOA/ANK1/ANK1/ANK1/ANK1/NBR1/KAT2B/PPP1R12A/NBR1/ANK2/ALDOA/OBSL1/KCTD6/RPL15/PPP1R12A/LRRC39/CRYAB/ENO1/NBR1/LRRC39/PPP1R12A/ALDOA/MYL7/LRRC39/OBSCN/FHL2/PPP1R12A/MYL4/HDAC4/KCTD6/MYOM1/OBSCN/MYL3/LMOD3/ENO1/DST/LRRC39/PPP1R12A/OBSCN/SMTNL2/MYL4/HDAC4
GOCC_U1_SNRNP	GOCC_U1_SNRNP	18	0.44413	1.69763	0.0146861	0.0238143	0.0074002	11022	tags=44%, list=28%, signal=32%	LUC7L/LUC7L2/SNRPC/SNRPD2/SNRPG/SNRPN/SNRPG/LUC7L2/SNRPG/SNRPD2/LUC7L/PRPF40A/SNRPB/LUC7L/SNRPD3/LUC7L3/SNRPD2/SNRPB2/SNRPB
GOCC_ANAPHASE_PROMOTING_COMPLEX	GOCC_ANAPHASE_PROMOTING_COMPLEX	22	0.418271	1.69056	0.0150236	0.0243006	0.00755132	9056	tags=45%, list=23%, signal=34%	CDC27/ANAPC11/CDC27/ANAPC11/CDC27/FZR1/CDC26/CDC27/CDC16/ANAPC10/ANAPC11/CDC20B/FZR1/CDC16/CDC16/CDC16/FZR1/CDC20/ANAPC15/CDC27/ANAPC15/CDC16/ANAPC11/ANAPC11/ANAPC15/ANAPC16/CDC20/ANAPC16/ANAPC15
GOCC_SPECIFIC_GRANULE_LUMEN	GOCC_SPECIFIC_GRANULE_LUMEN	58	0.312874	1.60496	0.0150871	0.0243425	0.00756433	19206	tags=50%, list=49%, signal=26%	DEFA4/JUP/ARG1/LRRC7/ARG1/MMP8/FOLR3/LCN2/CAMP/PDXK/ARMC8/ARMC8/CTSD/ILF2/KPNB1/PTPN6/RETN/JUP/AOC1/VCL/JUP/TOLLIP/HP/JUP/PTPN6/LTF/DNASE1L1/CHIT1/ORM1/ORM1/CTSZ/CHIT1/LRG1/DNASE1L1/CNN2/CFP/OSCAR/CANT1/PRG3/TCN1/CANT1/OSCAR/NEU1/GHDC/AOC1/JUP/CNN2/CYFIP1/PDXK/HPSE/TOLLIP/TOLLIP/CHI3L1/TOLLIP/ILF2/ACAA1/LYZ/QPCT/HPSE/VCL/LTF
GOCC_PRONUCLEUS	GOCC_PRONUCLEUS	10	0.542277	1.71471	0.0154412	0.0248518	0.00772261	9906	tags=40%, list=25%, signal=30%	TET3/SLC2A1/AURKA/RIF1/CCNA2/TBP/RIF1/CCNA2/RIF1/EZH2
GOCC_TELOMERE_CAP_COMPLEX	GOCC_TELOMERE_CAP_COMPLEX	11	0.525099	1.71562	0.0155366	0.0249433	0.00775103	6324	tags=30%, list=16%, signal=25%	POT1/XRCC5/TERF2IP/TEN1/ACD/XRCC6
GOCC_GOLGI_CISTERNA_MEMBRANE	GOCC_GOLGI_CISTERNA_MEMBRANE	74	0.291268	1.5608	0.015897	0.0254588	0.00791121	21401	tags=60%, list=55%, signal=27%	SCFD1/GOLGA3/ASAP2/ST6GAL2/INPP5E/GOLGA3/SAR1B/SORT1/ST3GAL1/NUCB1/MOB4/GALNT1/GALNT1/ST3GAL2/NSG1/RAB21/ST3GAL2/CSGALNACT1/APH1A/B4GALT7/GOLPH3L/ST6GAL1/FUT6/B4GALT5/FUT3/B4GALT3/APH1A/B4GALNT4/ST3GAL3/NSG1/BCAP31/FUT3/FUT3/TMED2/MOB4/FUT3/FUT2/ST3GAL3/GOLPH3L/CHPF2/NSG1/B4GALT1/GOLPH3/CSGALNACT2/ST3GAL4/MOB4/ST3GAL4/ST3GAL3/B4GALT6/B4GALT4/B4GALT7/CANT1/B4GALT2/CANT1/GAL3ST2/ST3GAL3/SORT1/ARAP1…
GOCC_PLASMA_MEMBRANE_SIGNALING_RECEPTOR_COMPLEX	GOCC_PLASMA_MEMBRANE_SIGNALING_RECEPTOR_COMPLEX	171	0.238556	1.43023	0.0163	0.0260398	0.00809175	23275	tags=57%, list=60%, signal=23%	IL6ST/DLG4/BIRC2/IL6ST/LRRC7/BIRC2/IL6ST/DLG3/IL6ST/IL6ST/CD8B/ITGB1/ITGB1/BIRC2/DIABLO/CHRNA3/TFRC/PTK2B/RAMP1/GRIN1/ABHD6/TFRC/RAMP2/IL12RB1/DLG1/GRIA3/TRAF6/CD8B/IL6R/STOML2/CHRNA5/CD79A/CHRNA2/ITGA11/PTK2B/HFE/ITGB5/DLG2/ACVR1B/GRIA3/PTPN6/ITGB1/RNF31/CD8B/GRIK3/IL6R/CACNG7/PTK2B/CACNG7/GRID2/GRIA1/CHRNE/EMILIN1/ITGB2/TFRC/DLG2/DLG4/ACVR1C/CACNG8/HFE/STOML2/GRIN2A/CNTFR/CHRNA7/GRIN2C/HFE/PLP1…
GOCC_COSTAMERE	GOCC_COSTAMERE	17	0.450399	1.69434	0.0163454	0.026048	0.0080943	10403	tags=27%, list=27%, signal=20%	FXR1/DMD/DAG1/FXR1/DMD/DAG1/ANK2/FLNC/KRT19/VCL/KRT8/AHNAK2/KRT8/AHNAK2/PLEC/KRT8
GOCC_SARCOPLASM	GOCC_SARCOPLASM	71	0.293725	1.56337	0.0167204	0.0265801	0.00825965	2846	tags=9%, list=7%, signal=8%	ANK1/P3H2/ANK1/ANK1/POMT1/ANK1/ANK1/FKBP1A/MTMR12/FKBP1A/AGL/FKBP1B/SLC2A4/TMEM38B/MTMR12/SLC8A3/AGL/FKBP1B/ASPH
GOCC_MYOSIN_COMPLEX	GOCC_MYOSIN_COMPLEX	54	0.316487	1.60063	0.0169629	0.0268995	0.00835892	12365	tags=39%, list=32%, signal=27%	MYO1C/MYO1D/MYO1C/MYH10/MYL12A/MYO15A/MYO15A/BMF/MYL9/MYH7B/MYO1B/MYO1C/MYO6/MYO1B/BMF/MYL9/MYH6/MYO1C/MYH8/MYL6/MYH14/MYH11/LIMCH1/MYH13/LIMCH1/MYO18A/MYL12A/MYH14/MYO7A/MYO1F/MYH11/LIMCH1/LIMCH1/MYL7/MYL12A/MYL6B/CGNL1/MYH7B/MYO3A/MYH13/MYO18B/MYL6/MYL12B/MYO1D/MYO18A/MYL4
GOCC_APICAL_DENDRITE	GOCC_APICAL_DENDRITE	17	0.448434	1.68695	0.0172472	0.0272835	0.00847823	15563	tags=50%, list=40%, signal=30%	ITSN1/OSBP2/ITSN1/MYO1D/PTK2B/OSBP2/SEZ6/FLNA/PTK2B/PTK2B/MAP2/CLU/FLNA/ITSN1/NSMF/OSBP2/FLNA/PPARGC1A/OSBP2/MYO1D/MAP1B/OSBP2/ITSN1/GSK3A/NEURL1/MAP2
GOCC_SYNAPTIC_CLEFT	GOCC_SYNAPTIC_CLEFT	15	0.469776	1.70002	0.0174112	0.0274758	0.00853798	8452	tags=34%, list=22%, signal=27%	ACHE/ACHE/DNM3/GRIN1/LAMA5/CBLN1/APOE/ACHE/LGI1/ADGRB3/ACHE
GOCC_TERTIARY_GRANULE_LUMEN	GOCC_TERTIARY_GRANULE_LUMEN	53	0.314932	1.58796	0.0181818	0.028622	0.00889417	16054	tags=46%, list=41%, signal=27%	ALDOA/ASAH1/CST3/MMP8/FOLR3/LTA4H/YPEL5/CAMP/ARMC8/ARMC8/CTSD/ILF2/HBB/ALDOA/PTPN6/PPBP/METTL7A/ALDOC/ASAH1/YPEL5/YPEL5/METTL7A/HBB/HP/PTPN6/LTF/PRSS3/CHIT1/ALDOA/DBNL/ORM1/ORM1/YPEL5/CHIT1/LRG1/CNN2/CFP/OSCAR/CANT1/LTA4H/CST3/PRG3/TCN1/CANT1/OSCAR/CDA/LTA4H/PRSS3/GOLGA7/CNN2/CYFIP1
GOCC_NODE_OF_RANVIER	GOCC_NODE_OF_RANVIER	13	0.489982	1.69546	0.0186642	0.02931	0.00910796	27648	tags=83%, list=71%, signal=24%	KCNQ2/DAG1/NFASC/DLG1/DAG1/BIN1/SCN8A/BIN1/BIN1/BIN1/BIN1/SPTBN4/BIN1/SPTBN4/BIN1/SCN1B/DLG1/NFASC/BIN1/SPTBN4/SPTBN4/SPOCK1/BIN1/KCNQ2/CNTN2/SCN2A/BIN1/BIN1/SCN8A/BIN1/SCN1B/ANK3/DLG1/ANK3/BIN1/KCNQ3/NFASC/DLG1/KCNQ2/DLG1/NFASC/NFASC/DLG1/SCN1B/DAG1/NFASC/NFASC/NFASC/BIN1/SCN1B/BIN1/KCNQ2/ANK3
GOCC_RIBONUCLEASE_P_COMPLEX	GOCC_RIBONUCLEASE_P_COMPLEX	12	0.502353	1.69054	0.0191439	0.0299905	0.00931944	17004	tags=64%, list=44%, signal=36%	POP5/HSD17B10/HSD17B10/POP5/RPP21/RPP40/RPP30/POP4/RPP14/POP1/TRMT10C/POP4/RPP25/RPP21/RPP38/POP1
GOCC_EUKARYOTIC_TRANSLATION_INITIATION_FACTOR_4F_COMPLEX	GOCC_EUKARYOTIC_TRANSLATION_INITIATION_FACTOR_4F_COMPLEX	12	0.501095	1.68631	0.0195006	0.0304756	0.00947016	22952	tags=81%, list=59%, signal=33%	EIF4G2/EIF4G1/EIF4H/EIF4B/EIF4G1/EIF4G1/EIF4E1B/EIF4H/EIF4G2/EIF4E/EIF4E/EIF4B/EIF4E/EIF4G3/EIF4G1/EIF4E3/EIF4E3/EIF4E2/EIF4A2/EIF4G3/EIF4E2/EIF4E2/EIF4E2/EIF4G1/EIF4G1/EIF4E3/EIF4E2/EIF4G1/EIF4E
GOCC_TETRASPANIN_ENRICHED_MICRODOMAIN	GOCC_TETRASPANIN_ENRICHED_MICRODOMAIN	10	0.531855	1.68176	0.0198529	0.0309515	0.00961804	16399	tags=55%, list=42%, signal=32%	TSPAN33/TSPAN9/TSPAN15/SCIMP/CD81/GP6/SCIMP/PDPN/TSPAN14/SCIMP/PDPN/TSPAN14
GOCC_MICROBODY_MEMBRANE	GOCC_MICROBODY_MEMBRANE	58	0.306175	1.5706	0.0203524	0.0316538	0.00983629	18520	tags=49%, list=48%, signal=26%	PNPLA8/CAT/PEX5L/PNPLA8/TTC1/PNPLA8/MGST1/PNPLA8/HSD17B4/PEX5L/ACBD5/TTC1/ACSL6/MAVS/DAO/ALDH3A2/MGST1/MPV17/FIS1/SLC25A17/DHRS4/ACSL6/FIS1/DECR2/SLC25A17/ABCD1/DHRS4/PEX16/AGPS/ACOX1/MGST1/PEX10/MAP2K2/HSD17B4/MPV17/PXMP4/PXMP4/FNDC5/PEX12/HMGCR/FNDC5/PEX6/ACBD5/ATAD1/ATAD1/PEX10/ABCD3/PEX2/MGST1/ABCD3/DECR2/ARF1/ACSL4/ARF1/ACSL3/SLC25A17/TMEM135/ACSL4/PEX3/PEX6/PEX5/PEX5L/PEX16/PEX5/PEX12/PNPLA…
GOCC_AZUROPHIL_GRANULE_MEMBRANE	GOCC_AZUROPHIL_GRANULE_MEMBRANE	55	0.308133	1.56345	0.022335	0.0346541	0.0107686	16225	tags=53%, list=42%, signal=31%	NFAM1/STOM/STOM/STOM/LAMP2/RAP1B/STOM/VAMP7/VAMP7/NDUFC2/MGST1/PSEN1/PRCP/PRCP/RAP1B/RAP1B/VAMP7/LAMTOR1/BRI3/VAPA/TMEM179B/NDUFC2/MGST1/LAMP2/RAP1B/SURF4/CPNE3/GAA/CD63/NDUFC2/CD68/NCSTN/PSAP/SYNGR1/MGST1/PSAP/CMTM6/PSAP/PRCP/CD63/B4GALT1/TMEM30A/SURF4/PSEN1/CD63/CD63/ATP8A1/ATP8A1/MGST1/FPR1/C3AR1/RAP1B/DDOST/LAMTOR1/LAMP2/GLIPR1/VAPA/FPR1/BST2/RAB37/RAB37/RAB5C/VAMP8
GOCC_SPINDLE_MIDZONE	GOCC_SPINDLE_MIDZONE	33	0.356225	1.61492	0.0226083	0.0349942	0.0108743	4506	tags=15%, list=12%, signal=14%	EML1/EML1/CTTN/AURKB/CENPV/AURKB/MAPRE1/RACGAP1/MAPRE2/CTTN/CTDP1/AURKA/RIF1
GOCC_ENDOSOME_LUMEN	GOCC_ENDOSOME_LUMEN	30	0.362292	1.60124	0.0245321	0.0378813	0.0117715	19935	tags=51%, list=51%, signal=25%	CTSL/AP4M1/PRLR/IL12A/JAK2/PDLIM4/PRLR/GH1/CD63/GH2/AP4E1/GH2/GH2/CTSL/AP4E1/PDLIM4/PRLR/AP4S1/GH1/CD63/CD63/CTSB/CD63/IL12A/JAK2/GH1/CTSK/CTSB/PRF1/APP/CSH1/SFTPC/CTSH/PRLR/PRL/PRF1/CTSS/LRPAP1/PRLR/APOB/NGF/LGMN/PRLR
GOCC_GTPASE_COMPLEX	GOCC_GTPASE_COMPLEX	31	0.359661	1.60459	0.0249789	0.0384794	0.0119573	6559	tags=25%, list=17%, signal=20%	GNAS/GNAS/GNG10/GNA12/GNAI3/GNAS/GNB2/GNG4/GNAI1/GNAL/GNAL/GNG2/GNB1/GNG8/GNAI2
GOCC_POSTSYNAPTIC_ENDOCYTIC_ZONE	GOCC_POSTSYNAPTIC_ENDOCYTIC_ZONE	10	0.5199	1.64395	0.0253676	0.0389854	0.0121146	22073	tags=59%, list=57%, signal=25%	CLTA/DNM3/CLTB/DNM1/DNM2/CLTB/DNM2/DNM1/MX1/MX1/DNM2/DNM1/GRIA2/CLTA/DNM2/CLTA/CLTA/CLTA/CLTA/DNM2
GOCC_APICOLATERAL_PLASMA_MEMBRANE	GOCC_APICOLATERAL_PLASMA_MEMBRANE	19	0.418331	1.62544	0.0254614	0.0390368	0.0121305	21571	tags=70%, list=55%, signal=31%	JUP/TMEM114/CLDN4/JUP/KRT19/JUP/CXADR/JUP/KRT8/KRT8/KRT8/FZD6/CLDN7/CLDN6/KRT8/MPDZ/JUP/EPPK1/CDH2/CXADR/THBD/OCLN/PALM/CXADR/NEDD4/CLDN4/CRB2/CLDN5
GOCC_OUTER_MITOCHONDRIAL_MEMBRANE_PROTEIN_COMPLEX	GOCC_OUTER_MITOCHONDRIAL_MEMBRANE_PROTEIN_COMPLEX	20	0.412895	1.62625	0.0256467	0.0391548	0.0121672	12629	tags=53%, list=32%, signal=36%	DNAJC11/IMMT/TOMM5/CHCHD3/SAMM50/TOMM40L/CHCHD3/TOMM5/TOMM40/CHCHD6/TOMM7/TOMM40L/TOMM70/IMMT/MFN1/HSPA9/CHCHD6/MTX3
GOCC_NEUROTRANSMITTER_RECEPTOR_COMPLEX	GOCC_NEUROTRANSMITTER_RECEPTOR_COMPLEX	46	0.319559	1.56499	0.0256594	0.0391548	0.0121672	23248	tags=72%, list=60%, signal=29%	DLG4/LRRC7/DLG3/PTK2B/GRIN1/ABHD6/DLG1/GRIA3/PTK2B/DLG2/GRIA3/GRIK3/CACNG7/PTK2B/CACNG7/GRID2/GRIA1/DLG2/DLG4/CACNG8/GRIN2A/GRIN2C/OLFM2/PORCN/CACNG5/DLG3/DLG1/GRIN2A/CNIH2/GRIK4/GRIA1/SCRIB/HTR3A/CPT1C/DLG2/CPT1C/CACNG3/GRIA3/GRIN1/GRIK5/CNIH2/CACNG4/SHISA8/GRIN2B/GRIN3A/DLG2/DLG3/OLFM2/CPT1C/DLG4/SHANK3/HTR3A/GRIA1/DLG1/GRIA2/GRID2/SHANK2/VWC2/SHANK3/HTR3B/NLGN1/CACNG2/SHISA7/GRIA1/ABHD6/DLG1/S…
GOCC_PLATELET_DENSE_GRANULE	GOCC_PLATELET_DENSE_GRANULE	18	0.426234	1.62922	0.0262332	0.0399362	0.01241	12634	tags=41%, list=32%, signal=28%	ABCC4/LAMP2/ABCC4/SPP2/ABCC4/ITIH3/ABCC4/FAM3C/LAMP2/CD63/ABCC4/ECM1/SELP/TIMP3/CD63/CD63/CD63/SERPINA4
GOCC_MITOTIC_SPINDLE_MICROTUBULE	GOCC_MITOTIC_SPINDLE_MICROTUBULE	13	0.476092	1.6474	0.0272332	0.0413613	0.0128529	9123	tags=30%, list=23%, signal=23%	CLTC/HAUS3/HAUS8/HAUS4/TUBG1/CEP295/HAUS1
GOCC_RNA_POLYMERASE_I_COMPLEX	GOCC_RNA_POLYMERASE_I_COMPLEX	10	0.517134	1.63521	0.027451	0.0415218	0.0129027	22526	tags=68%, list=58%, signal=29%	POLR1D/POLR1D/POLR1D/POLR1C/POLR2F/POLR2F/POLR1B/POLR2H/POLR2E/POLR1E/POLR1D/POLR1B/POLR2K/POLR2E/POLR2F/POLR2L/POLR2F/POLR2H/POLR2H/POLR2H/POLR1D
GOCC_CLATHRIN_SCULPTED_VESICLE	GOCC_CLATHRIN_SCULPTED_VESICLE	12	0.486759	1.63806	0.0274673	0.0415218	0.0129027	8861	tags=38%, list=23%, signal=29%	GAD1/HSPA8/SYT1/SLC18A3/VAMP2/SLC32A1/HSPA8/HSPA8/GAD1
GOCC_CYTOCHROME_COMPLEX	GOCC_CYTOCHROME_COMPLEX	28	0.366103	1.58927	0.0278368	0.0419823	0.0130458	21861	tags=71%, list=56%, signal=31%	COX7C/COX5A/COX8A/UQCRQ/UQCRB/COX4I1/UQCR10/MT-CO3/NDUFA4L2/MT-CYB/COA6/UQCRB/COX4I2/COX4I1/COA6/COX4I1/UQCR10/COX4I1/BCS1L/UQCRHL/COX7B/COX6A1/CYC1/BCS1L/COX6B1/COX15/UQCRC2/COA6/BCS1L/UQCRFS1/COX15/COX10/COX15/COX6A2/UQCRH
GOCC_INTERCELLULAR_BRIDGE	GOCC_INTERCELLULAR_BRIDGE	70	0.282678	1.50156	0.0280016	0.0421327	0.0130926	23079	tags=64%, list=59%, signal=26%	EPB41/NGRN/EPB41/EPB41/EPB41/AGBL5/EPB41/HAUS3/CEP55/NCAPH2/EPB41/EPB41/CYTH4/RMDN3/RFXANK/RAB11FIP3/MICAL3/APC2/EAF1/KCTD1/RFXANK/RAB11FIP3/PPP1R13L/KCTD1/MICAL1/PCIF1/TPX2/FAN1/GSTM4/DNAJC8/ESRRA/GSTM2/GSTM2/PARP3/PARP3/NUDCD2/PARP3/CDC7/GSTM5/HSD3B1/NUDCD2/PRC1/KIF20B/NUPR1/PHLPP2/HSD3B2/PHLPP2/PHLPP2/NINL/NCAPH2/FAM50B/USB1/NISCH/NISCH/USB1/SETX/KIF20B/MICAL3/TMEM9/WAPL/EPB41/TMEM9/APC2/CEP13…
GOCC_CHROMATOID_BODY	GOCC_CHROMATOID_BODY	13	0.472667	1.63555	0.0291114	0.0437009	0.0135799	11524	tags=40%, list=30%, signal=28%	DDX6/DDX25/DDX6/TDRD7/ARNTL/EIF4E/TDRD1/ARNTL/MAEL/MAEL/EIF4E/EIF4E/TDRD5/CLOCK
GOCC_RESPIRATORY_CHAIN_COMPLEX_IV	GOCC_RESPIRATORY_CHAIN_COMPLEX_IV	17	0.425745	1.60159	0.0308872	0.0461877	0.0143526	19597	tags=67%, list=50%, signal=33%	COX7C/COX5A/COX8A/COX4I1/MT-CO3/NDUFA4L2/COA6/COX4I2/COX4I1/COA6/COX4I1/COX4I1/COX7B/COX6A1/COX6B1/UQCRC2/COA6/UQCRFS1
GOCC_MEDIATOR_COMPLEX	GOCC_MEDIATOR_COMPLEX	39	0.33219	1.56629	0.0309108	0.0461877	0.0143526	26664	tags=74%, list=69%, signal=23%	CDK8/MED30/CCNC/THRAP3/MED17/MED29/MED28/MED25/CDK9/MED24/THRAP3/MED15/MED13L/MED24/MED12L/MED4/MED16/MED8/MED7/CDK4/MED16/MED30/CCNC/MED22/MED1/MED23/MED24/CDK19/MED8/MED13/CDK19/MED19/MED26/THRAP3/MED4/MED18/MED21/MED15/MED27/MED15/MED23/MED8/BCLAF1/MED12/MED6/MED11/BCLAF1/CDK6/CDK8/MED29/MED15/MED6/BCLAF1/MED27/MED31/MED14/MED9/MED25/MED16
GOCC_MLL1_2_COMPLEX	GOCC_MLL1_2_COMPLEX	27	0.369611	1.58907	0.0310168	0.0462394	0.0143687	22790	tags=74%, list=59%, signal=31%	MAX/RUVBL1/TAF6/KANSL1/MAX/MAX/WDR5/PRPF31/INO80C/RUVBL2/TAF1/CHD8/TAF9/MAX/PRPF31/CHD8/MCRS1/TAF9/TAF7/CHD8/MAX/INO80C/HCFC2/TAF6/TAF6/RNF2/MAX/TAF1/KAT8/TAF1/LAS1L/HCFC1/MAX/TAF1/MCRS1/KANSL1/TEX10/TAF6/RUVBL2/LAS1L/PELP1/TAF4/MAX/MAX/SENP3/KANSL1/WDR5/RBBP5/RBBP5/KAT8/KMT2A/LAS1L/PELP1
GOCC_COPI_COATED_VESICLE	GOCC_COPI_COATED_VESICLE	27	0.366156	1.57422	0.0332552	0.0494623	0.0153702	17510	tags=51%, list=45%, signal=28%	ACTR1A/COPB2/COPB1/COPE/COPG2/COPA/COPG2/KDELR3/ARCN1/PACSIN1/PACSIN1/TMED2/BNIP1/ARCN1/COPE/COPZ1/CCDC88A/CCDC115/SCYL1/PACSIN1/ARCN1/ARF1/COPB1/ARF1/KDELR1/BNIP1/KDELR1/CCDC115/SEC22B/TMED7
GOCC_BLOC_COMPLEX	GOCC_BLOC_COMPLEX	20	0.402699	1.58609	0.033606	0.0497782	0.0154684	6698	tags=25%, list=17%, signal=20%	BLOC1S6/BLOC1S6/SNAP47/BLOC1S6/BLOC1S2/KXD1/PI4K2A/BCAS4/SNAP47/BLOC1S2/KXD1/HPS5/STX12
GOCC_MICROTUBULE_END	GOCC_MICROTUBULE_END	31	0.350988	1.5659	0.0336214	0.0497782	0.0154684	30428	tags=84%, list=78%, signal=18%	MAPRE1/MAPRE2/CDK5RAP2/KNSTRN/GAS2L1/CLASP1/CAMSAP3/CLASP1/CKAP5/CLIP4/ASPM/CLASP1/CKAP5/NAV3/KIF2C/CLIP1/NCKAP5/MAPRE3/MAPRE2/GAS2L1/CAMSAP3/RNF4/CLASP1/KIF18B/DST/CAMSAP2/NUMA1/RNF4/GAS2L1/SVIL/MAPRE3/CLIP4/DCTN1/CLASP1/DCTN1/NUMA1/CLIP1/DCTN1/MAPRE2/KIF2C/DST/MAPRE2/SLAIN2/CDK5RAP2/CLIP2/CAMSAP1/DCTN1/CAMSAP2/KNSTRN/CLIP3/RNF4/KIF2C/CLIP2/CLIP1/NCKAP5L/CKAP5/DCTN1/RNF4/GAS2L2/SPAG5/CLIP4/CLIP1…
GOCC_POSTSYNAPTIC_DENSITY_INTRACELLULAR_COMPONENT	GOCC_POSTSYNAPTIC_DENSITY_INTRACELLULAR_COMPONENT	11	0.49132	1.60526	0.0342045	0.0505258	0.0157007	14589	tags=43%, list=38%, signal=27%	CTNND1/BCR/SH3GL1/SH3GL3/DNM2/CTNND1/CTNND1/ACTN2/ACTN2/DNM2/SH3GL1/CTNND1/CTNND1/PRR7/PRR7/CTNND1/CTNND1/CTNND1/CTNND1/PSD/CTNND1/CTNND1
GOCC_DNA_PACKAGING_COMPLEX	GOCC_DNA_PACKAGING_COMPLEX	24	0.378152	1.56923	0.0353973	0.0521686	0.0162112	14700	tags=40%, list=38%, signal=25%	TNP1/NCAPH2/SMC4/HP1BP3/SMC2/NCAPH/GLYR1/NCAPH/KAT6B/GLYR1/PRM2/PRM1/NCAPH/GLYR1/NCAPG/NCAPH/NCAPG2/NCAPD2/NCAPH2/NCAPD3/MPHOSPH8
GOCC_KERATIN_FILAMENT	GOCC_KERATIN_FILAMENT	73	0.274881	1.46911	0.0357323	0.0525427	0.0163274	17068	tags=59%, list=44%, signal=33%	KRT76/CSNK1A1/KRTAP5-10/KRTAP5-9/GPER1/FAM83H/KRTAP2-4/KRTAP9-7/KRTAP5-5/KRT6C/KRT18/KRTAP9-1/KRT3/KRT71/KRTAP4-2/KRT8/KRTAP9-6/KRTAP9-3/CSNK1A1/KRT74/KRTAP29-1/KRTAP1-5/TCHP/KRTAP16-1/KRTAP4-9/KRT8/KRT8/KRT18/CSNK1A1/KRT80/KRTAP10-11/TCHP/KRT18/KRT78/KRT14/KRTAP10-9/KRTAP4-4/KRT83/KRT6B/KRT8/KRTAP5-11/KRTAP4-1/KRTAP4-1/KRT1/KRTAP4-6/KRTAP10-12/CSNK1A1/KRTAP4-5/GPER1/KRT13/EPPK1/FBF1/KRTAP5-4/KRT…
GOCC_DENDRITE_MEMBRANE	GOCC_DENDRITE_MEMBRANE	37	0.329109	1.53265	0.0366829	0.0538183	0.0167238	22062	tags=68%, list=57%, signal=30%	GABRA6/GPER1/MPP2/OPRM1/KCNC3/OPRM1/OPRM1/OPRM1/PPP1R9B/OPRM1/OPRM1/OPRM1/MPP2/OPRM1/ATF4/SGCE/GRIA1/TACR3/REG1A/GABRA5/ATP2B1/OPRM1/TRPV1/MPP2/THY1/GRIA1/KCNC4/GABARAPL1/OPRM1/GABRA2/ATP2B1/GABRA3/KCNC3/OPRM1/TRPV1/KCNC3/ATF4/GABRA1/GPER1/SHISA8/OPRD1/MPP2/INSR/PALM/KCNC1/KCNC2/GRIA1/WLS/MPP2/ATP6AP2/ATF4/KCNC2/GABRA1/GABRA2/WLS/GABARAPL1/LAMP5/GABRG1/SHISA7/GRIA1
GOCC_INTRINSIC_COMPONENT_OF_NUCLEAR_INNER_MEMBRANE	GOCC_INTRINSIC_COMPONENT_OF_NUCLEAR_INNER_MEMBRANE	14	0.448916	1.58936	0.0368177	0.0538937	0.0167473	13064	tags=47%, list=34%, signal=31%	P2RX4/P2RX4/P2RX1/P2RX2/SUN1/LBR/P2RX2/P2RX2/P2RX2/P2RX6/P2RX4/SUN1/P2RX2/SUN2/P2RX5/TMEM201/SUN1
GOCC_FLEMMING_BODY	GOCC_FLEMMING_BODY	31	0.346694	1.54674	0.0379427	0.0553068	0.0171864	4248	tags=14%, list=11%, signal=12%	NUP62/EXOC7/EXOC7/CEP55/RACGAP1/EXOC7/BIRC6/ARF6/MICAL3/EXOC7/BOLL
GOCC_ACROSOMAL_MEMBRANE	GOCC_ACROSOMAL_MEMBRANE	23	0.378154	1.5467	0.037954	0.0553068	0.0171864	25795	tags=76%, list=66%, signal=26%	ACRBP/BSG/PLA1A/HYAL3/BSG/CAV2/BSG/TRIP11/TMEM95/TMEM225/CAV1/CAV1/CD46/CFAP65/CAV2/SPACA3/SPACA1/TMEM95/PLA1A/ATP8B3/SPACA6/EQTN/CAV1/CFAP65/PLA1A/TMEM95/ACRBP/ATP8B3/CD46/EQTN/CAV1/PLA1A/CCDC136/SERPINA5/CCDC136/CD46/CD46/FAM170B/CD46
GOCC_PHOSPHATIDYLINOSITOL_3_KINASE_COMPLEX	GOCC_PHOSPHATIDYLINOSITOL_3_KINASE_COMPLEX	27	0.360695	1.55074	0.0382648	0.0556344	0.0172882	6420	tags=21%, list=17%, signal=18%	ATG14/PIK3CA/SOCS1/SOCS5/BECN1/BECN1/PIK3R1/SOCS2/PIK3R6/PIK3CB/PIK3C2B/BECN1
GOCC_CYTOPLASMIC_SIDE_OF_ENDOPLASMIC_RETICULUM_MEMBRANE	GOCC_CYTOPLASMIC_SIDE_OF_ENDOPLASMIC_RETICULUM_MEMBRANE	15	0.436159	1.57837	0.0391753	0.0568305	0.0176598	5836	tags=30%, list=15%, signal=26%	RPS29/DNAJA1/DNAJA1/RPL27/THADA/SPPL3/THADA/RPL27/RPS26
GOCC_SPANNING_COMPONENT_OF_PLASMA_MEMBRANE	GOCC_SPANNING_COMPONENT_OF_PLASMA_MEMBRANE	12	0.472145	1.58888	0.0400713	0.0580004	0.0180234	24695	tags=81%, list=64%, signal=29%	BMPR2/AJAP1/TM2D3/NPC1L1/CDHR5/SLC24A3/TM2D3/SLC4A4/SLC15A2/SLC24A2/TRPM4/NPC1L1/SLC24A4/TM2D3/NPC1L1/TRPM4/SLC24A1/TM2D3/CDHR5/SLC4A4/SLC4A4
GOCC_CATALYTIC_STEP_1_SPLICEOSOME	GOCC_CATALYTIC_STEP_1_SPLICEOSOME	10	0.500922	1.58394	0.0403186	0.058228	0.0180941	6203	tags=38%, list=16%, signal=32%	CASC3/RBM8A/ISY1/PRPF8/MAGOHB
GOCC_RNA_CAP_BINDING_COMPLEX	GOCC_RNA_CAP_BINDING_COMPLEX	12	0.470701	1.58402	0.0410226	0.0591127	0.018369	26930	tags=89%, list=69%, signal=27%	NCBP2/AGO2/NCBP2/AGO2/FMR1/EIF4E1B/EIF4E/EIF4E/NCBP1/EIF4E/EIF4E3/EIF4E3/EIF4E2/CYFIP1/RNMT/EIF4E2/NCBP1/EIF4E2/EIF4E2/EIF4E3/EIF4E2/NCBP2/NCBP2L/CYFIP1/EIF4E/FMR1/CYFIP1/RNMT/FMR1/NCBP2/CYFIP1
GOCC_INTRACILIARY_TRANSPORT_PARTICLE_B	GOCC_INTRACILIARY_TRANSPORT_PARTICLE_B	17	0.411969	1.54977	0.0428362	0.0615889	0.0191385	18443	tags=59%, list=47%, signal=31%	UBXN10/IFT74/IFT74/IFT27/IFT20/IFT27/IFT20/IFT80/CLUAP1/IFT88/IFT20/IFT27/IFT20/IFT52/IFT74/TTC26/IFT80/CLUAP1/IFT22/TTC26/IFT88/IFT80/IFT52/CLUAP1/TTC26/TTC26
GOCC_PCG_PROTEIN_COMPLEX	GOCC_PCG_PROTEIN_COMPLEX	46	0.304891	1.49315	0.0438561	0.0629155	0.0195507	32056	tags=82%, list=82%, signal=14%	PCGF5/SUZ12/YY1/PCGF6/TRIM37/EZH1/CBX2/ZFP42/SKP1/PCGF2/SUZ12/CSNK2A1/DNMT3L/TRIM37/YY2/PHF1/CSNK2A1/ASXL1/EZH2/PHF19/ASXL1/PCGF5/SCML2/ASXL2/BAP1/CBX7/RNF2/HDAC2/HDAC2/PHF19/PHC2/RBBP4/BMI1/PHC2/UBAP2L/CBX7/PCGF2/ASXL1/DNMT3L/CBX2/CSNK2A2/RBBP4/PHC2/RYBP/MTF2/JARID2/PCGF5/TRIM37/EZH2/PHF19/UBAP2L/TRIM37/AEBP2/KDM2B/CSNK2A1/MTF2/PHF19/SIRT1/TRIM37/EZH2/CBX8/CBX6/EED/EZH2/JARID2/CSNK2B/PCGF3/SIRT1…
GOCC_MCM_COMPLEX	GOCC_MCM_COMPLEX	11	0.478961	1.56488	0.0440805	0.0629974	0.0195762	9539	tags=39%, list=25%, signal=30%	MCM4/MCM7/MCMBP/MCM8/MCM7/TONSL/MCMBP/MCM4/MCM7
GOCC_ENDOCYTIC_VESICLE_LUMEN	GOCC_ENDOCYTIC_VESICLE_LUMEN	20	0.391857	1.54338	0.0441079	0.0629974	0.0195762	9411	tags=41%, list=24%, signal=31%	HSP90AA1/HSPH1/HSPH1/HSP90AA1/SCGB3A2/HSPH1/HSPH1/HBB/HBA2/HBA1/APOE/HBB/HP/CALR/LTF
GOCC_CAJAL_BODY	GOCC_CAJAL_BODY	53	0.292214	1.47341	0.0449975	0.0641263	0.019927	15452	tags=39%, list=40%, signal=24%	HNRNPA2B1/OIP5/HNRNPA2B1/FMR1/SNRPC/DDX46/HMBOX1/ARIH1/EAF1/PRPF31/ANGEL2/NPAT/SART3/ANKS1B/ANKS1B/DDX42/PRPF31/DDX42/ZNF473/ZNF473/HINFP/TRIM22/DDX46/HSPB7/ANKS1B/ANKS1B/ANKS1B/RDM1/ANKS1B/TOE1/EFTUD2/ISG20/NPAT/RDM1/SMNDC1/ISG20/RDM1/PRPF4/AK6/NOP10/ISG20/ANKS1B/NHP2/HABP4/LSM10/WRAP53
GOCC_MICROTUBULE_PLUS_END	GOCC_MICROTUBULE_PLUS_END	22	0.372574	1.50586	0.0491282	0.0698464	0.0217045	30309	tags=88%, list=78%, signal=20%	MAPRE1/MAPRE2/CDK5RAP2/KNSTRN/GAS2L1/CLASP1/CLASP1/CKAP5/CLIP4/CLASP1/CKAP5/KIF2C/CLIP1/NCKAP5/MAPRE3/MAPRE2/GAS2L1/CLASP1/KIF18B/DST/NUMA1/GAS2L1/MAPRE3/CLIP4/DCTN1/CLASP1/DCTN1/NUMA1/CLIP1/DCTN1/MAPRE2/KIF2C/DST/MAPRE2/SLAIN2/CDK5RAP2/CLIP2/DCTN1/KNSTRN/CLIP3/KIF2C/CLIP2/CLIP1/NCKAP5L/CKAP5/DCTN1/GAS2L2/SPAG5/CLIP4/CLIP1/CLIP3/CDK5RAP2/MAPRE2
GOCC_COPI_VESICLE_COAT	GOCC_COPI_VESICLE_COAT	12	0.46149	1.55303	0.0492271	0.0698464	0.0217045	14715	tags=48%, list=38%, signal=30%	COPB2/COPB1/COPE/COPG2/COPA/COPG2/ARCN1/ARCN1/COPE/COPZ1/SCYL1/ARCN1/COPB1
GOCC_PRESYNAPTIC_ACTIVE_ZONE	GOCC_PRESYNAPTIC_ACTIVE_ZONE	64	0.275616	1.43971	0.0500354	0.0708378	0.0220126	22546	tags=58%, list=58%, signal=25%	CTBP2/SV2A/CTNND1/GAD1/OTOF/PPFIA4/GPER1/BRSK1/CNTNAP1/PPFIBP2/OTOF/P2RX1/SYP/SLC32A1/STXBP1/PHB2/STX19/UNC13B/SV2A/CTNND1/PPFIBP2/ATP2B4/CTNND1/GAD1/ATP2B1/NPTN/GPM6A/CTBP2/STXBP1/TPRG1L/RIMS4/PPFIA4/EGFLAM/PPFIA2/CTNND1/GPM6A/CTNND1/PPFIA4/CTNND1/PPFIA2/CTNND1/ATP2B1/CTNND1/ADORA1/NECTIN1/NPTN/ADORA1/ADORA2A/CTNND1/UNC13A/ATP2B4/STX2/CTNND1/CTNND1/STX2/UNC13A/EGFLAM/APP/RIMS3/PPFIA2/P2RY4/GPER1…
GOCC_MULTIMERIC_RIBONUCLEASE_P_COMPLEX	GOCC_MULTIMERIC_RIBONUCLEASE_P_COMPLEX	10	0.487667	1.54203	0.0509804	0.0720182	0.0223793	20024	tags=68%, list=51%, signal=33%	POP5/POP5/RPP21/RPP40/RPP30/POP4/RPP14/POP1/POP4/RPP25/RPP21/RPP38/POP1/RPP38/POP7
GOCC_PRECATALYTIC_SPLICEOSOME	GOCC_PRECATALYTIC_SPLICEOSOME	52	0.290215	1.45929	0.0512742	0.0721789	0.0224293	13316	tags=40%, list=34%, signal=27%	SF3A1/SF3B3/WBP4/SF3B4/SNRPD2/SNRPG/PHF5A/IK/SNRPG/LSM2/PRPF31/PRPF8/SNRPG/MAGOHB/SNRPD2/CWC27/LSM7/TXNL4A/PRPF31/SF3A2/LSM7/SF3B2/SNRPB/SNU13/SNRPD3/SNRPD2/LSM4/SNU13/SNRPB2/SNRPB/SF3B2/EFTUD2/SF3B1/MAGOHB/CWC27/PRPF4/LSM8
GOCC_NBAF_COMPLEX	GOCC_NBAF_COMPLEX	15	0.42315	1.53129	0.0513173	0.0721789	0.0224293	18878	tags=57%, list=49%, signal=29%	SMARCA4/SMARCA4/SMARCE1/SMARCA4/DPF1/SMARCA4/SMARCC2/DPF1/SMARCC2/SS18L1/SMARCA4/ARID1B/DPF1/SMARCB1/SMARCD1/SMARCC2/SMARCC2/SMARCC1/DPF2/SMARCA4/SS18L1/SMARCA2/ARID1A/SMARCC2/ARID1A
GOCC_AUTOLYSOSOME	GOCC_AUTOLYSOSOME	10	0.485577	1.53542	0.0523284	0.0734414	0.0228216	5065	tags=33%, list=13%, signal=29%	NCOA4/NCOA4/NCOA4/NCOA4/LAMP2/MAP1LC3A/FTL/LAMP2
GOCC_CYTOPLASMIC_EXOSOME_RNASE_COMPLEX	GOCC_CYTOPLASMIC_EXOSOME_RNASE_COMPLEX	12	0.457526	1.53969	0.0532699	0.0746009	0.0231819	13242	tags=50%, list=34%, signal=33%	EXOSC5/CARHSP1/CARHSP1/CARHSP1/EXOSC9/GTPBP1/EXOSC4/DIS3L/CARHSP1/SUPV3L1/CARHSP1/CARHSP1/SUPV3L1
GOCC_SPINDLE_POLE_CENTROSOME	GOCC_SPINDLE_POLE_CENTROSOME	13	0.443765	1.53554	0.05341	0.0746356	0.0231927	24452	tags=75%, list=63%, signal=28%	DLGAP5/AURKB/AURKB/NSFL1C/NDE1/AURKA/TBCCD1/NPM1/NSFL1C/NPM1/AURKA/TBCCD1/NPM1/AURKB/AURKB/NPM1/NUMA1/AURKA/NSFL1C/NPM1/AURKB/AURKC/NPM1/NUMA1/AURKC/AURKA/AURKA/NPM1/UBXN2B/NUBP2
GOCC_STRIATED_MUSCLE_THIN_FILAMENT	GOCC_STRIATED_MUSCLE_THIN_FILAMENT	19	0.390255	1.51636	0.0537025	0.0748227	0.0232508	13623	tags=43%, list=35%, signal=28%	TMOD1/TNNC1/TPM1/ACTA1/TPM1/TPM1/TPM1/TPM1/TNNC1/TPM3/TPM3/TPM3/TPM3/TPM4/TNNT2/TPM3/TNNT3/TPM1/TNNT2/TPM2/TNNT1/TNNT2/LMOD3/TNNT3/TPM1/TNNI1/TPM1
GOCC_DNA_REPAIR_COMPLEX	GOCC_DNA_REPAIR_COMPLEX	33	0.327565	1.48499	0.0537995	0.0748227	0.0232508	23381	tags=58%, list=60%, signal=23%	PMS1/RAD23B/PHF21A/XRCC5/ATP23/ATM/PHF21A/SLX4/MLH1/PMS1/CETN2/XRCC6/PRKDC/DCLRE1C/POLD1/PMS1/ERCC1/ATP23/RAD23B/MLH1/PMS1/DCLRE1C/DCLRE1C/ATP23/ERCC8/POLD1/POLD1/RCOR1/RAD23B/ATM/ERCC5/TP53BP1/ERCC1/ERCC8/DCLRE1C/NHEJ1/MSH2/MLH1/ZSWIM7/MLH1/PMS2/ERCC3/XRCC6/PMS2/PRKDC/PMS1/PHF21A/ERCC3/XPA/TP53BP1/MLH1/PMS2
GOCC_EUKARYOTIC_48S_PREINITIATION_COMPLEX	GOCC_EUKARYOTIC_48S_PREINITIATION_COMPLEX	14	0.430466	1.52404	0.0538908	0.0748227	0.0232508	18427	tags=81%, list=47%, signal=43%	EIF2S1/EIF3J/EIF3J/EIF3K/EIF3A/EIF3K/EIF3L/EIF3B/EIF3J/EIF3D/EIF3F/EIF3G/EIF3I/EIF3B/EIF3K/EIF3L/EIF3I/EIF3E/EIF3K/EIF3L/EIF3K
GOCC_HEMOGLOBIN_COMPLEX	GOCC_HEMOGLOBIN_COMPLEX	12	0.455725	1.53362	0.0549346	0.0761085	0.0236504	7566	tags=38%, list=19%, signal=31%	HBE1/HBG2/HBD/HBE1/HBB/HBA2/HBA1/HBB
GOCC_REPLICATION_FORK	GOCC_REPLICATION_FORK	59	0.279057	1.43543	0.0556287	0.0769055	0.0238981	28338	tags=75%, list=73%, signal=21%	PCNA/RPA1/SMARCAL1/RPA1/HELB/WDHD1/WRN/TEX264/TONSL/SMARCAD1/TEX264/DONSON/TP53/RAD51B/POLD1/HMCES/TP53/TP53/POLD2/RAD51B/DMAP1/BCL6/TEX264/PLRG1/RAD51B/ZRANB3/UBE2B/PCNA/TP53/RAD51B/POLD1/PRPF19/RPA2/RFC3/UHRF1/POLD4/XRCC3/POLD1/UHRF1/TEX264/RFC5/NBN/POLD2/POLA1/CDC5L/ERCC5/HMCES/TP53BP1/PIF1/RPA3/POLH/BCL6/ZRANB3/XRCC3/RFC2/BCAS2/TIMELESS/SMARCAD1/BCL6/SMARCA5/RFC2/PRIM2/MMS22L/PRIM1/SMARCAL1/B…
GOCC_EXCITATORY_SYNAPSE	GOCC_EXCITATORY_SYNAPSE	44	0.30222	1.46527	0.0558745	0.0770806	0.0239525	27041	tags=74%, list=70%, signal=23%	DLG4/NLGN4Y/PDE4B/PDE4B/SLC16A3/GRIN1/PDE4B/GRIA3/SYT1/SYP/CBLN1/GRIA3/SLC6A9/FGFR2/KCNJ3/KCNJ3/LRRTM2/GRID2/GRIA1/DLG4/SPTBN2/PALLD/CALB2/PALLD/P2RX6/SLC16A3/GRIA1/SLC16A3/SLC17A6/NETO1/LRRC4/SLC6A9/SLC6A9/SLC16A3/CACNG3/FGFR2/SLC6A9/IGSF11/GRIA3/FGFR2/GRIN1/SYT1/CYFIP1/ITGA3/ELFN1/DLG4/NLGN4Y/GRIA1/SYNDIG1/GRIA2/GRID2/FGFR2/SYNDIG1/SYT11/NLGN4Y/PLCB4/SLC6A9/NLGN1/SHISA7/GRIA1/CYFIP1/GRIN1/GRIA1…
GOCC_PARANODE_REGION_OF_AXON	GOCC_PARANODE_REGION_OF_AXON	10	0.480738	1.52012	0.0569853	0.0784457	0.0243767	16657	tags=64%, list=43%, signal=36%	CNTNAP1/GJC2/SIRT2/SPTBN4/KCNA1/EPB41L3/SPTBN4/EPB41L3/SIRT2/SPTBN4/SPTBN4/SIRT2/SCN2A/EPB41L3
GOCC_PROTEIN_LIPID_COMPLEX	GOCC_PROTEIN_LIPID_COMPLEX	34	0.323864	1.47765	0.0572563	0.0786095	0.0244276	21693	tags=65%, list=56%, signal=29%	APOC3/HDLBP/APOC3/CETP/LDLR/APOA5/BIN1/APOA2/DBI/BIN1/BIN1/BIN1/BIN1/APOE/VLDLR/MSR1/PLTP/BIN1/CLU/HDLBP/DBI/APOA2/BIN1/LSR/APOC1/APOM/BIN1/LPA/PLA2G7/LPA/BIN1/LSR/LCAT/DBI/LIPC/BIN1/LSR/LSR/LDLR/PEX3/APOA5/BIN1/HDLBP/BIN1/LSR/CETP/DBI/APOB/LIPC/APOC2/BIN1/LSR/APOM/APOA1/PLTP/APOA1/PLTP
GOCC_EUKARYOTIC_TRANSLATION_INITIATION_FACTOR_3_COMPLEX	GOCC_EUKARYOTIC_TRANSLATION_INITIATION_FACTOR_3_COMPLEX	16	0.410548	1.51586	0.0573473	0.0786095	0.0244276	18427	tags=76%, list=47%, signal=40%	EIF3J/DDX3X/EIF3J/EIF3K/COPS5/EIF3A/EIF3K/EIF3L/DDX3X/EIF3B/EIF3J/COPS5/EIF3D/DDX3X/EIF3F/EIF3G/EIF3I/EIF3B/EIF3K/EIF3L/EIF3I/EIF3E/EIF3K/EIF3L/EIF3K
GOCC_SECONDARY_LYSOSOME	GOCC_SECONDARY_LYSOSOME	15	0.415136	1.50229	0.057732	0.0789695	0.0245395	509	tags=17%, list=1%, signal=17%	NCOA4/NCOA4/NCOA4/NCOA4/LAMP2/NCF2
GOCC_STAGA_COMPLEX	GOCC_STAGA_COMPLEX	12	0.451394	1.51905	0.0593341	0.0809045	0.0251407	22682	tags=73%, list=58%, signal=30%	KAT2A/TAF5L/TAF12/SUPT7L/TAF9/TAF9/SUPT3H/TADA1/TAF10/TAF5L/SUPT7L/SUPT7L/SUPT3H/SUPT3H/TADA3/TAF6L/TADA3/SUPT7L/TAF5L
GOCC_TRICARBOXYLIC_ACID_CYCLE_ENZYME_COMPLEX	GOCC_TRICARBOXYLIC_ACID_CYCLE_ENZYME_COMPLEX	13	0.438916	1.51876	0.0593966	0.0809045	0.0251407	8621	tags=37%, list=22%, signal=29%	KAT2A/SUCLA2/OGDH/DBT/SUCLA2/DLD/DLD/SUCLG1/OGDH/BCKDHB
GOCC_NUCLEAR_INNER_MEMBRANE	GOCC_NUCLEAR_INNER_MEMBRANE	53	0.284086	1.43243	0.0606399	0.082347	0.025589	23434	tags=61%, list=60%, signal=24%	ZMPSTE24/NUTF2/P2RX4/P2RX4/TOR1AIP1/PSEN2/P2RX1/UNC50/MATR3/SIGMAR1/DPY19L1/CBX3/SIGMAR1/TMX4/P2RX2/SMAD1/NUTF2/SUN1/LBR/NUTF2/P2RX2/P2RX2/P2RX2/P2RX6/P2RX4/GHRHR/SUN1/P2RX2/TOR1AIP1/SUN2/RNF13/P2RX5/TMEM201/SUN1/TM7SF2/SMAD3/SPAG4/LMNB2/ATP1B4/DPY19L1/SUN1/SUN5/SUN1/RNF13/MATR3/SUN1/KCNH1/SUN2/TRA2B/DPY19L4/SMAD1/SMAD1/MATR3/LBR/KCNH1/LRPPRC/IFI27/MFSD10/CBX3/TMEM120A/LEMD2/SIGMAR1/DPY19L3/SUN1/…
GOCC_CCR4_NOT_COMPLEX	GOCC_CCR4_NOT_COMPLEX	15	0.413482	1.49631	0.0607102	0.082347	0.025589	14258	tags=46%, list=37%, signal=29%	CNOT4/CNOT7/CNOT8/CNOT2/CNOT3/CNOT8/CNOT6/CNOT4/CNOT8/CNOT8/PATL1/ZFP36/CNOT8/CNOT7/CNOT2/CNOT8/CNOT11/CNOT7
GOCC_ENDORIBONUCLEASE_COMPLEX	GOCC_ENDORIBONUCLEASE_COMPLEX	29	0.336669	1.47537	0.0610105	0.0824673	0.0256264	26754	tags=77%, list=69%, signal=24%	POP5/AGO2/AGO2/HSD17B10/HSD17B10/POP5/TSEN2/TSEN2/DHX9/RPP21/RPP40/DGCR8/ZFP36/RPP30/POP4/RPP14/DICER1/DGCR8/POP1/TARBP2/TRMT10C/POP4/TSEN2/LAS1L/RPP25/RPP21/RPP38/POP1/LAS1L/RPP38/DGCR8/POP7/AGO1/AGO3/RPP14/LAS1L/PRKRA/TSEN34/TSEN54/ERN1/TARBP2/PRKRA/DROSHA/POP1/AGO1/CLP1/DICER1/DICER1/RPP30
GOCC_POSTSYNAPTIC_ENDOSOME	GOCC_POSTSYNAPTIC_ENDOSOME	15	0.413209	1.49532	0.0610538	0.0824673	0.0256264	13811	tags=48%, list=36%, signal=31%	RAB5A/RAB5A/SH3GL3/ZDHHC2/NSG1/RAB4A/STX12/NSG1/ABHD17A/RAB4A/NSG1/RAB11A/RAB11A/PSD
GOCC_POST_MRNA_RELEASE_SPLICEOSOMAL_COMPLEX	GOCC_POST_MRNA_RELEASE_SPLICEOSOMAL_COMPLEX	13	0.436878	1.51171	0.0619791	0.0835427	0.0259605	5651	tags=21%, list=15%, signal=18%	CWF19L2/MYEF2/CRNKL1/ISY1/SYF2/GCFC2
GOCC_GABA_RECEPTOR_COMPLEX	GOCC_GABA_RECEPTOR_COMPLEX	15	0.412405	1.49241	0.0621993	0.0836652	0.0259986	30425	tags=94%, list=78%, signal=20%	GABRA6/GABRB1/GABRP/GABRD/GABRA5/GABRP/GABRB2/GABRB2/GABRR2/GABRA2/GABRA3/GABRB3/GABRA1/GABRR3/GABRA1/GABRA2/GABRB2/GABRG1/GABRB3/GABRA6/GABRA1/GABRR1/GABRA2/GABRB3/GABRG2/GABRP/GABRR1/GABRR1/GABRA2
GOCC_HOPS_COMPLEX	GOCC_HOPS_COMPLEX	11	0.461008	1.50622	0.0641937	0.0861687	0.0267766	14242	tags=50%, list=37%, signal=32%	STX17/VPS41/VPS39/VPS11/VPS16/VPS41/VPS33B/HOOK3/VPS16
GOCC_MKS_COMPLEX	GOCC_MKS_COMPLEX	13	0.435192	1.50588	0.0650311	0.0870992	0.0270657	19295	tags=53%, list=50%, signal=27%	TMEM107/TCTN1/TMEM216/MKS1/AHI1/TMEM17/B9D1/TCTN1/TMEM107/TMEM216/TMEM231/TMEM216/B9D1/TMEM107/B9D1/TMEM67/CC2D2A/MKS1/B9D1/TCTN1
GOCC_MYOSIN_II_COMPLEX	GOCC_MYOSIN_II_COMPLEX	17	0.395038	1.48608	0.0651561	0.0870992	0.0270657	11115	tags=41%, list=29%, signal=29%	MYH10/MYL9/MYL9/MYH6/MYH8/MYH14/MYH11/LIMCH1/MYH13/LIMCH1/MYH14/MYH11/LIMCH1/LIMCH1/MYL6B/MYH13
GOCC_NPBAF_COMPLEX	GOCC_NPBAF_COMPLEX	12	0.446377	1.50217	0.0664685	0.0886703	0.0275539	5567	tags=23%, list=14%, signal=20%	SMARCA4/SMARCA4/SMARCE1/PHF10/SMARCA4/SMARCA4/SMARCC2/PHF10/SMARCC2
GOCC_SIN3_COMPLEX	GOCC_SIN3_COMPLEX	12	0.444743	1.49667	0.0692033	0.0921287	0.0286286	19627	tags=66%, list=50%, signal=32%	NCOR1/SUDS3/ING2/HDAC1/CSNK2A1/MORF4L1/NCOR1/ING2/CSNK2A1/HDAC2/HDAC2/SIN3B/RBBP4/NCOR1/MORF4L1/SIN3A/SIN3B/RBBP4/SIN3B
GOCC_HIPPOCAMPAL_MOSSY_FIBER_TO_CA3_SYNAPSE	GOCC_HIPPOCAMPAL_MOSSY_FIBER_TO_CA3_SYNAPSE	28	0.335418	1.45607	0.0693795	0.0921335	0.0286301	15484	tags=45%, list=40%, signal=27%	VAMP7/VAMP7/SYT12/CTNND1/EFNB3/SYT12/VAMP7/SYT1/SH3GL1/SLC6A9/PRKAR1B/RNF19A/PRKAR1B/PRKAR1B/LRRTM2/CTNND1/CTNND1/SLC30A3/GRIK4/SH3GL1/CTNND1/CTNND1/RAPGEF4/CTNND1/SYT9/CTNND1/CTNND1/SLC6A9/NECTIN1/SLC6A9/CTNND1/SLC6A9/BACE1/CTNND1/CTNND1/RAPGEF4/GRIK5/SYT1/BACE1
GOCC_CONDENSED_CHROMOSOME_OUTER_KINETOCHORE	GOCC_CONDENSED_CHROMOSOME_OUTER_KINETOCHORE	13	0.43143	1.49286	0.0694917	0.0921335	0.0286301	16663	tags=76%, list=43%, signal=44%	SKA3/SKA2/SKA2/SKA2/PLK1/SKA3/SKA1/NDC80/BUB1/SPDL1/CCNB1/BOD1/SPDL1/CCNB1/CENPF/BOD1
GOCC_PSEUDOPODIUM	GOCC_PSEUDOPODIUM	18	0.385696	1.47427	0.0700673	0.0927066	0.0288082	13835	tags=43%, list=36%, signal=28%	LDB3/VAMP7/VAMP7/MAPK3/MAPK1/RAB25/VAMP7/LDB3/PLA2G6/ACTN1/ACTN2/MAPK1/ACTN2/PLA2G6/ACTN4/ACTN1/RAF1/F2RL1/LDB3
GOCC_TRANSLATION_PREINITIATION_COMPLEX	GOCC_TRANSLATION_PREINITIATION_COMPLEX	17	0.391166	1.47151	0.0702288	0.0927307	0.0288157	18427	tags=77%, list=47%, signal=40%	EIF2S1/DHX29/EIF3J/DHX29/EIF3J/EIF3K/EIF3A/EIF3K/EIF3L/EIF3B/EIF3J/EIF3D/EIF3F/EIF3G/EIF3I/EIF3B/EIF3K/EIF3L/EIF3I/EIF3E/EIF3K/EIF3L/EIF3K
GOCC_GOLGI_TRANS_CISTERNA	GOCC_GOLGI_TRANS_CISTERNA	10	0.467075	1.47692	0.0705882	0.0930155	0.0289042	11039	tags=43%, list=28%, signal=31%	BET1/BET1/ST3GAL1/TMEM59/SGMS1/YIPF1/TMEM59/B4GALT1/TMEM59
GOCC_DYNACTIN_COMPLEX	GOCC_DYNACTIN_COMPLEX	16	0.399888	1.47649	0.0709743	0.0933341	0.0290032	3196	tags=17%, list=8%, signal=16%	ACTR1A/DCTN4/ACTA1/DCTN4/DCTN2
GOCC_PHAGOCYTIC_CUP	GOCC_PHAGOCYTIC_CUP	27	0.336571	1.44702	0.072266	0.09484	0.0294712	24891	tags=67%, list=64%, signal=24%	TRIP10/CDC42SE2/CORO1A/RAB31/ABCA7/DNM2/ADGRB1/CDC42SE2/LCP1/ADGRB1/ANXA1/DNM2/ARHGAP25/TNF/SH3BP1/MEGF10/PEAR1/SNX5/PIP5K1C/TRIP10/DNM2/ARHGAP25/ARHGAP12/TRIP10/PEAR1/PIP5K1C/SYT11/DNM2/TLR4/TICAM2/DNM2/PEAR1/RACK1/RAB11FIP2/ARHGAP12/RACK1/CDC42SE2/PEAR1
GOCC_PLATELET_DENSE_GRANULE_LUMEN	GOCC_PLATELET_DENSE_GRANULE_LUMEN	11	0.453088	1.48035	0.0725039	0.0949596	0.0295083	25642	tags=84%, list=66%, signal=29%	SPP2/ITIH3/FAM3C/ECM1/TIMP3/SERPINA4/ITIH4/CTSW/CDC37L1/RARRES2/ITIH3/RARRES2/ECM1/CTSW/CLEC3B/FAM3C
GOCC_M_BAND	GOCC_M_BAND	23	0.352506	1.4418	0.0728542	0.0952256	0.029591	14843	tags=51%, list=38%, signal=32%	ANK1/ALDOA/ANK1/ANK1/ANK1/ANK1/NBR1/NBR1/ANK2/ALDOA/OBSL1/KCTD6/LRRC39/CRYAB/ENO1/NBR1/LRRC39/ALDOA/LRRC39/OBSCN/FHL2/KCTD6/MYOM1/OBSCN/LMOD3/ENO1/LRRC39/OBSCN/SMTNL2
GOCC_SPERM_HEAD	GOCC_SPERM_HEAD	14	0.415063	1.46951	0.0745645	0.0972645	0.0302246	11174	tags=50%, list=29%, signal=36%	ALDOA/HSP90AB1/HSP90AB1/DDX6/HSP90AB1/HSP90AB1/ALDOA/DDX6/DNAJB1/RHO/TACR1/ALDOA/ADAM21/DNAJB1
GOCC_EXORIBONUCLEASE_COMPLEX	GOCC_EXORIBONUCLEASE_COMPLEX	23	0.350169	1.43224	0.0774348	0.100806	0.0313249	13490	tags=38%, list=35%, signal=25%	EXOSC5/WDR74/CARHSP1/CARHSP1/CARHSP1/EXOSC9/GTPBP1/EXOSC4/KHSRP/DIS3L/CARHSP1/ZFP36/WDR74/SUPV3L1/CARHSP1/C1D/EXOSC1/CARHSP1/SUPV3L1/NVL
GOCC_LAMELLIPODIUM_MEMBRANE	GOCC_LAMELLIPODIUM_MEMBRANE	21	0.359308	1.43367	0.0802422	0.10425	0.0323954	26705	tags=85%, list=69%, signal=27%	EPHA2/CFL1/NCKAP1/PDPN/CSPG4/ANTXR1/PIEZO1/ANTXR1/PDPN/APC2/DOCK8/ITGAV/PDPN/KCNA2/SYNE2/CD44/PDPN/KCNA2/CFL1/PLXND1/ITGB3/DOCK8/EPHA2/CD44/FERMT2/CD44/DPP4/SLC39A6/SLC39A6/CD44/VASP/CD44/ANTXR1/CD44/PDPN/SYNE2/PDPN/SYNE2/DOCK8/CD44/SYNE2
GOCC_SAGA_COMPLEX	GOCC_SAGA_COMPLEX	12	0.435173	1.46446	0.080975	0.104992	0.0326257	22759	tags=80%, list=59%, signal=33%	TAF6/TAF12/ENY2/SUPT20H/TAF9/SUPT20H/TAF9/TADA1/TAF6/TAF6/USP22/ATXN7L3/SGF29/TAF6/TADA3/ATXN7L3/TAF6L/TADA3/ENY2/SUPT20H
GOCC_CUL4A_RING_E3_UBIQUITIN_LIGASE_COMPLEX	GOCC_CUL4A_RING_E3_UBIQUITIN_LIGASE_COMPLEX	11	0.445871	1.45677	0.0827412	0.107067	0.0332707	4786	tags=36%, list=12%, signal=32%	CUL4A/CUL4A/CUL4A/CUL4A/CUL4A/DDB1/CRBN/ARIH1/CDKN1B
GOCC_PRP19_COMPLEX	GOCC_PRP19_COMPLEX	12	0.433545	1.45898	0.0838288	0.108258	0.0336407	14597	tags=68%, list=38%, signal=43%	CRNKL1/HSPA8/ISY1/SYF2/HSPA8/HSPA8/SYF2/POLR2A/PLRG1/CRNKL1/PRPF19/U2AF2/POLR2A/CTNNBL1/U2AF2
GOCC_ESCRT_COMPLEX	GOCC_ESCRT_COMPLEX	24	0.342087	1.41956	0.0854081	0.110078	0.0342062	7306	tags=36%, list=19%, signal=29%	STAM/CHMP3/CHMP3/CHMP2A/UBAP1/CHMP3/UBAP1/SNF8/UBAP1/STAM/SNF8/CHMP1B/VPS25/VPS28/VPS37A
GOCC_NUCLEAR_PORE_OUTER_RING	GOCC_NUCLEAR_PORE_OUTER_RING	10	0.45502	1.4388	0.0860294	0.110658	0.0343866	13239	tags=48%, list=34%, signal=32%	NUP98/NUP98/NUP98/SEH1L/SEH1L/NUP107/NUP85/AHCTF1/AHCTF1/SEC13/AHCTF1/SEC13
GOCC_N_TERMINAL_PROTEIN_ACETYLTRANSFERASE_COMPLEX	GOCC_N_TERMINAL_PROTEIN_ACETYLTRANSFERASE_COMPLEX	10	0.454	1.43557	0.0871324	0.111854	0.0347583	3710	tags=26%, list=10%, signal=24%	NAA50/NAA30/NAA16/NAA50/NAA38
GOCC_COPI_COATED_VESICLE_MEMBRANE	GOCC_COPI_COATED_VESICLE_MEMBRANE	17	0.380529	1.4315	0.0905197	0.115973	0.0360381	15877	tags=49%, list=41%, signal=29%	COPB2/COPB1/COPE/COPG2/COPA/COPG2/KDELR3/ARCN1/TMED2/ARCN1/COPE/COPZ1/SCYL1/ARCN1/COPB1/KDELR1/KDELR1
GOCC_MYOFILAMENT	GOCC_MYOFILAMENT	23	0.343285	1.40408	0.091504	0.117002	0.0363579	13623	tags=41%, list=35%, signal=26%	TMOD1/TNNC1/TPM1/ACTA1/TPM1/TPM1/TPM1/TPM1/TNNC1/TPM3/TPM3/TPM3/TPM3/TPM4/TNNT2/TPM3/TNNT3/TPM1/TNNT2/TPM2/TNNT1/TNNT2/MYOM1/LMOD3/TNNT3/TPM1/TNNI1/TPM1
GOCC_GEMINI_OF_COILED_BODIES	GOCC_GEMINI_OF_COILED_BODIES	10	0.448834	1.41924	0.0944853	0.120576	0.0374685	15047	tags=52%, list=39%, signal=32%	GEMIN8/NPAT/GEMIN7/GEMIN5/GEMIN2/GEMIN7/GEMIN7/NPAT/GEMIN6/GEMIN7/HABP4
GOCC_CHAPERONE_COMPLEX	GOCC_CHAPERONE_COMPLEX	25	0.334082	1.40322	0.0956644	0.121826	0.037857	19404	tags=63%, list=50%, signal=32%	HSP90AB1/HSP90AB1/PSMG2/CCT4/HSP90AB1/HSP90AB1/TSC1/HSPA8/TCP1/CCT3/CCT8/HSPA8/CCT8/CCT3/CCT6A/HSPA8/CCT4/CCT8/DNAJB11/PTGES3/CCT7/TSC1/CCT6A/CCT7/PPP5C/CCT5/CCT7/PTGES3/CCT2/CCT5/CCT5/CCT7/CCT6B/PTGES3/PSMG2/TSC1/STUB1/HSPB8/PSMG1
GOCC_SPANNING_COMPONENT_OF_MEMBRANE	GOCC_SPANNING_COMPONENT_OF_MEMBRANE	19	0.363159	1.41107	0.0958417	0.121826	0.037857	24695	tags=68%, list=64%, signal=25%	NLGN4Y/BMPR2/AJAP1/TM2D3/NPC1L1/CDHR5/SLC24A3/TM2D3/SLC4A4/SLC15A2/SLC24A2/TRPM4/NLGN2/NLGN4Y/SLC15A1/NPC1L1/SLC24A4/TM2D3/NLGN4Y/NPC1L1/NLGN1/TRPM4/SLC24A1/TM2D3/CDHR5/SLC4A4/SLC4A4
GOCC_TELOMERASE_HOLOENZYME_COMPLEX	GOCC_TELOMERASE_HOLOENZYME_COMPLEX	21	0.351639	1.40307	0.0964227	0.122324	0.0380118	19531	tags=52%, list=50%, signal=26%	SMG7/SMG7/SMG7/SMG7/SMG7/TEP1/SMG7/ACD/SNRPB/SNRPD3/PTGES3/SNRPB/GNL3L/NVL/HNRNPC/NOP10/PTGES3/NHP2/WRAP53/NAT10/GNL3L/SMG5/SNRPE/HNRNPC/PTGES3/NHP2/ACD/SNRPB
GOCC_MITOCHONDRIAL_RESPIRATORY_CHAIN_COMPLEX_IV	GOCC_MITOCHONDRIAL_RESPIRATORY_CHAIN_COMPLEX_IV	10	0.446152	1.41076	0.0984069	0.124597	0.0387181	14252	tags=56%, list=37%, signal=36%	COX7C/COX5A/COX4I1/NDUFA4L2/COX4I2/COX4I1/COX4I1/COX4I1/COX6A1
GOCC_PRESYNAPTIC_ACTIVE_ZONE_MEMBRANE	GOCC_PRESYNAPTIC_ACTIVE_ZONE_MEMBRANE	24	0.334485	1.38802	0.10262	0.129678	0.0402968	20116	tags=66%, list=52%, signal=32%	OTOF/CNTNAP1/OTOF/P2RX1/STXBP1/STX19/ATP2B4/ATP2B1/NPTN/GPM6A/STXBP1/GPM6A/ATP2B1/NECTIN1/NPTN/ATP2B4/STX2/STX2/P2RY4/CDH2/ATP2B4/CDH10/NTNG1/STXBP1/GPM6A/OTOF/NTNG1/STX3/NECTIN1/STX1A/STX1A/SYT11/NTNG1
GOCC_COLLAGEN_TRIMER	GOCC_COLLAGEN_TRIMER	73	0.247171	1.32101	0.104177	0.131389	0.0408286	27449	tags=69%, list=71%, signal=20%	LOX/COL4A6/COL4A6/COL6A3/FCN2/EMID1/COL17A1/C1QTNF9B/COL8A2/COL8A2/COL16A1/COL13A1/COL12A1/COLEC11/C1QC/SFTPA1/COLEC12/COL12A1/MSR1/C1QTNF6/COL8A2/EMILIN1/COL12A1/C1QTNF9B/C1QTNF1/SFTPA1/SFTPA2/C1QL2/COL3A1/COL24A1/COL18A1/C1QL1/COL5A1/COL9A2/COL22A1/COL18A1/COL26A1/COL13A1/C1QTNF3/COL6A1/COL8A1/COL18A1/COL11A2/COL6A2/COL13A1/SCARA3/WDR33/COLEC11/SFTPD/COL13A1/COL13A1/COL6A2/C1QL4/SCARA3/COL6A3/A…
GOCC_BETA_CATENIN_TCF_COMPLEX	GOCC_BETA_CATENIN_TCF_COMPLEX	13	0.40814	1.41227	0.10459	0.131653	0.0409106	19491	tags=52%, list=50%, signal=26%	TLE4/LEF1/TCF4/TCF7/LEF1/TCF7L2/TCF4/TCF4/TLE3/TCF7L2/TCF4/TLE3/LDB1/TLE4/TCF4/TCF4/LDB1/TLE3/TCF4/TLE4/CTNNB1/TLE1/LEF1/TCF7L2/TCF4/TCF7L2/TCF4/TLE3/TLE4/BCL9L/TCF4/TLE3/TCF4/TLE4
GOCC_PHOTORECEPTOR_DISC_MEMBRANE	GOCC_PHOTORECEPTOR_DISC_MEMBRANE	18	0.365147	1.39572	0.105269	0.132251	0.0410964	7240	tags=31%, list=19%, signal=25%	OPN1SW/GRK1/GRK7/GRK4/GRK4/GUCA1A/GNB1/RHO/PDE6B
GOCC_U5_SNRNP	GOCC_U5_SNRNP	17	0.371474	1.39743	0.107203	0.13442	0.0417703	19531	tags=56%, list=50%, signal=28%	SNRPD2/PRPF18/SNRPG/SNRPN/SNRPG/PRPF8/SNRPG/SNRPD2/TXNL4A/SNRPB/SNRPD3/SNRPD2/SNRPB/SNRPN/CD2BP2/TXNL4B/TXNL4A/SNRPE/SNRPD1/TXNL4A/AAR2/SNRPB
GOCC_EXTRINSIC_COMPONENT_OF_ENDOSOME_MEMBRANE	GOCC_EXTRINSIC_COMPONENT_OF_ENDOSOME_MEMBRANE	10	0.440662	1.3934	0.107475	0.1345	0.0417954	32013	tags=95%, list=82%, signal=17%	SNX16/SNX10/ANXA1/WDR81/USP8/SNX5/PSD/USP8/SNX10/PSD/SNX16/SNX10/USP50/WDR81/GRIPAP1/SNX5/USP8/SNX10/SNX10/ANXA1/WDR91
GOCC_SAM_COMPLEX	GOCC_SAM_COMPLEX	11	0.428727	1.40075	0.108154	0.134891	0.0419168	12629	tags=48%, list=32%, signal=32%	DNAJC11/IMMT/CHCHD3/SAMM50/CHCHD3/CHCHD6/IMMT/HSPA9/CHCHD6/MTX3
GOCC_CHROMAFFIN_GRANULE	GOCC_CHROMAFFIN_GRANULE	12	0.416921	1.40304	0.108205	0.134891	0.0419168	18032	tags=70%, list=46%, signal=37%	CTSL/SYT1/CHGA/SYT2/CTSL/ANXA7/CLU/SYT2/ATP8A1/ATP8A1/ANXA7/PENK/SYT1/SRI/SRI/DNAJC5
GOCC_INTRINSIC_COMPONENT_OF_PRESYNAPTIC_ACTIVE_ZONE_MEMBRANE	GOCC_INTRINSIC_COMPONENT_OF_PRESYNAPTIC_ACTIVE_ZONE_MEMBRANE	13	0.40353	1.39632	0.111163	0.138313	0.0429801	20116	tags=74%, list=52%, signal=36%	P2RX1/ATP2B4/ATP2B1/NPTN/GPM6A/GPM6A/ATP2B1/NECTIN1/NPTN/ATP2B4/P2RY4/CDH2/ATP2B4/CDH10/NTNG1/GPM6A/NTNG1/NECTIN1/SYT11/NTNG1
GOCC_VACUOLAR_PROTON_TRANSPORTING_V_TYPE_ATPASE_COMPLEX	GOCC_VACUOLAR_PROTON_TRANSPORTING_V_TYPE_ATPASE_COMPLEX	16	0.375315	1.38576	0.111628	0.138625	0.0430771	11404	tags=42%, list=29%, signal=30%	ATP6V0A1/ATP6V0D2/ATP6V1C1/ATP6V0A1/ATP6V1F/TCIRG1/ATP6V1H/ATP6V1F/ATP6V0A1/ATP6V1C2/CCDC115
GOCC_RESPIRATORY_CHAIN_COMPLEX_III	GOCC_RESPIRATORY_CHAIN_COMPLEX_III	10	0.437873	1.38458	0.11299	0.140047	0.0435191	19597	tags=81%, list=50%, signal=40%	UQCRQ/UQCRB/UQCR10/MT-CYB/UQCRB/UQCR10/BCS1L/UQCRHL/CYC1/BCS1L/UQCRC2/BCS1L/UQCRFS1
GOCC_SYNAPTONEMAL_STRUCTURE	GOCC_SYNAPTONEMAL_STRUCTURE	38	0.288411	1.35076	0.113627	0.140567	0.0436807	31534	tags=86%, list=81%, signal=16%	P3H4/TEX11/RAD21/SYCE1/P3H4/REC8/MLH1/CCNB1IP1/PLK1/HSPA2/HSPA2/FKBP6/STAG3/MLH1/UBE2I/STAG3/RAD51/SYCE3/CCNB1IP1/SYCE1L/FAM9C/SYCE1/REC8/FAM9A/MEI4/SYCP1/BRCA1/RNF212B/WAPL/SMC1B/STAG3/INCENP/SYCP3/CCNB1IP1/FAM9A/SYCP2/MLH1/MLH1/UBE2I/SMC1B/SYCE1/UBE2I/HORMAD1/BLM/CCNB1IP1/MLH1/FAM9B/HORMAD2/RAD51/TEX12/FKBP6/SYCE2/MLH3/SYCP3/TEX12/RNF212B/RNF212/RNF212/MLH1/SYN1/SYN1/INCENP/UBE2I/FKBP6/RAD51/ST…
GOCC_CELL_BODY_MEMBRANE	GOCC_CELL_BODY_MEMBRANE	27	0.317383	1.36453	0.116287	0.143583	0.0446178	23241	tags=62%, list=60%, signal=25%	CX3CR1/SLC6A2/RGS8/CX3CR1/KCNC3/CD22/SLC6A2/TACR3/DAB2IP/REG1A/GABRA5/ATP2B1/CD22/THY1/AMIGO1/KCNC4/ATP2B1/KCNC3/FLRT1/SLC6A3/KCNC3/CD22/SLC6A2/INSR/KCNC1/KCNC2/RGS8/ATP1A3/DAB2IP/SLC4A8/KCNC2/ATP1A3/CD22/KCNA2/ATP1A3/CD22
GOCC_NUCLEOID	GOCC_NUCLEOID	41	0.282192	1.34462	0.117817	0.145195	0.0451189	13961	tags=40%, list=36%, signal=26%	VDAC2/MPG/TOP1MT/ATAD3A/CLPX/HSD17B10/FASTKD5/SOD2/HSD17B10/SSBP1/DBT/GRSF1/ACADVL/VDAC2/VDAC1/MPG/UQCC2/VDAC1/SOD2/DHX30/SUPV3L1/MPG/VDAC2/ACADVL/HSPA9/VDAC2/ACADVL/POLG/TOP1MT/POLDIP2/SUPV3L1/TRMT10C/VDAC1/DHX30
GOCC_REPLISOME	GOCC_REPLISOME	24	0.327608	1.35948	0.118965	0.146332	0.045472	24521	tags=71%, list=63%, signal=26%	PCNA/RPA1/SMARCAL1/RPA1/HELB/TONSL/DONSON/POLD1/POLD2/PLRG1/PCNA/POLD1/PRPF19/RPA2/POLD4/POLD1/POLD2/POLA1/CDC5L/ERCC5/RPA3/BCAS2/PRIM2/PRIM1/SMARCAL1/XPA/POLD3/POLD4/POLD3
GOCC_SCAR_COMPLEX	GOCC_SCAR_COMPLEX	10	0.432399	1.36727	0.122917	0.150905	0.0468932	27856	tags=80%, list=72%, signal=23%	WASF2/WASF2/NCKAP1/WASF1/ABI1/NCKAP1L/ABI1/ABI1/NCKAP1/CYFIP1/WASF1/WASF3/NCKAP1L/ABI1/ABI1/ABI2/CYFIP1/ABI1/CYFIP1/ABI1/ABI1/CYFIP1/ABI1/ABI1
GOCC_FILOPODIUM_TIP	GOCC_FILOPODIUM_TIP	15	0.375425	1.35859	0.1252	0.153176	0.0475989	28283	tags=85%, list=73%, signal=23%	TTYH1/FMR1/AP2A1/ABI1/ABI1/TTYH1/ABI1/AP2A1/MYO3A/UBE2K/UBE2K/TTYH1/OSBPL3/MYO3A/OSBPL3/CYFIP1/OSBPL3/UBE2K/VIL1/MORN4/MORN4/UBE2K/CIB1/OSBPL3/NLGN1/ABI1/ABI1/ABI2/CYFIP1/ABI1/FMR1/CYFIP1/ABI1/ABI1/FMR1/CYFIP1/ABI1/ABI1/CIB1
GOCC_PROTON_TRANSPORTING_TWO_SECTOR_ATPASE_COMPLEX	GOCC_PROTON_TRANSPORTING_TWO_SECTOR_ATPASE_COMPLEX	27	0.313365	1.34725	0.12524	0.153176	0.0475989	11404	tags=37%, list=29%, signal=26%	ATP6V0A1/ATP6V0D2/ATP6V1C1/ATP6V0A1/ATP6V1F/ATP6V1E1/TCIRG1/ATP6V1E1/ATP6V1E2/ATP6V1H/ATP6V1F/ATP6V0A1/ATP6V1A/ATP6V1C2/ATP6V0B/CCDC115
GOCC_EARLY_PHAGOSOME	GOCC_EARLY_PHAGOSOME	11	0.419542	1.37075	0.126099	0.153936	0.047835	7179	tags=43%, list=18%, signal=35%	APPL2/RAB5A/SNX3/RAB5A/RAB31/SNX3/SNX3/APPL2/APPL2
GOCC_NUCLEAR_INCLUSION_BODY	GOCC_NUCLEAR_INCLUSION_BODY	12	0.405619	1.36501	0.126873	0.154589	0.0480379	5217	tags=38%, list=13%, signal=33%	NUP98/NUP98/ATXN3/ATXN3/ATXN3/NUP98/NUP153/NUP153/ATXN3/ATXN3/RANBP2
GOCC_AMPA_GLUTAMATE_RECEPTOR_COMPLEX	GOCC_AMPA_GLUTAMATE_RECEPTOR_COMPLEX	21	0.336582	1.34299	0.128453	0.156221	0.0485449	22076	tags=69%, list=57%, signal=30%	DLG4/ABHD6/GRIA3/GRIA3/CACNG7/CACNG7/GRIA1/DLG4/CACNG8/OLFM2/PORCN/CACNG5/CNIH2/GRIA1/CPT1C/CPT1C/CACNG3/GRIA3/CNIH2/CACNG4/SHISA8/OLFM2/CPT1C/DLG4/GRIA1/GRIA2/VWC2/CACNG2/SHISA7/GRIA1/ABHD6
GOCC_RNA_POLYMERASE_III_COMPLEX	GOCC_RNA_POLYMERASE_III_COMPLEX	17	0.358585	1.34895	0.132454	0.160784	0.0499629	29491	tags=88%, list=76%, signal=21%	POLR1D/POLR1D/POLR3E/POLR1D/POLR1C/CRCP/CRCP/POLR2F/POLR2F/POLR2H/POLR2E/POLR3H/POLR3E/POLR3C/POLR1D/POLR3H/POLR2K/POLR2E/POLR2F/CRCP/POLR2L/POLR2F/POLR3H/POLR2H/CRCP/POLR3B/POLR2H/POLR2H/POLR1D/POLR3A/POLR3B/POLR2H/POLR3C/POLR3E/POLR2H/POLR2H/POLR3G/POLR3E/POLR3D/POLR3D/POLR3G/POLR2E/POLR3GL
GOCC_PALMITOYLTRANSFERASE_COMPLEX	GOCC_PALMITOYLTRANSFERASE_COMPLEX	11	0.415882	1.35879	0.134409	0.162852	0.0506055	26090	tags=86%, list=67%, signal=28%	GOLGA7B/ZDHHC9/SPTLC2/ORMDL3/ORMDL2/ORMDL3/SPTLC1/GOLGA7/GOLGA7/ORMDL1/SPTLC3/GOLGA7/ORMDL3/ZDHHC9/ORMDL1/SPTLC1/ORMDL1/SPTSSA
GOCC_MYOSIN_FILAMENT	GOCC_MYOSIN_FILAMENT	19	0.345742	1.3434	0.134868	0.163102	0.0506832	15207	tags=40%, list=39%, signal=24%	MYH10/MYH7B/MYBPC1/MYH6/MYH8/MYH14/MYH11/MYH13/MYH14/MYH11/MYH7B/MYH13/ACTG2/MYOM1/MYBPC1/MYBPC1/MYBPC1
GOCC_MITOTIC_SPINDLE_MIDZONE	GOCC_MITOTIC_SPINDLE_MIDZONE	11	0.415296	1.35687	0.135252	0.163262	0.0507329	3790	tags=21%, list=10%, signal=19%	EML1/EML1/CTTN/AURKB/AURKB/CTTN
GOCC_EXOCYST	GOCC_EXOCYST	16	0.364468	1.34571	0.137293	0.165416	0.0514024	22555	tags=62%, list=58%, signal=26%	EXOC7/EXOC7/EXOC7/EXOC7/EXOC3L2/RAB10/EXOC3L4/EXOC4/MYRIP/MYRIP/SH3BP1/EXOC6B/EXOC7/EXOC1/EXOC3L2/EXOC4/EXOC6/EXOC2/EXOC3/EXOC7/EXOC6/EXOC6B/EXOC1
GOCC_SARCOPLASMIC_RETICULUM_MEMBRANE	GOCC_SARCOPLASMIC_RETICULUM_MEMBRANE	36	0.284997	1.32028	0.138118	0.1661	0.051615	28583	tags=66%, list=74%, signal=17%	FKBP1A/FKBP1A/FKBP1B/TMEM38B/FKBP1B/ASPH/CAMK2B/CAMK2B/JPH4/TMEM38B/TMEM109/ASPH/CAMK2B/ASPH/AKAP6/TRDN/CHERP/DMPK/CAMK2G/CAMK2B/SRL/FKBP1B/DMPK/JPH4/CASQ1/CAMK2G/MRLN/SRI/SRI/CAMK2B/RYR3/RYR1/SRL/SLN/DMPK/ATP2A3/CAMK2D/NOS1AP/HRC/RYR2/TMEM38A/JSRP1/CAMK2G/CAMK2D/JPH2/RYR3/NOS1AP/CAMK2D/ATP2A2/SRI/KLHL41/SYNE2/NOS1AP/ASPH/STIM1/CAMK2B/ITPR2/ART1/DMPK/SRI/CAMK2G/ASPH/STIM1/RYR1/ATP2A1/CAMK2G/DMPK/…
GOCC_INTEGRAL_COMPONENT_OF_PRESYNAPTIC_ACTIVE_ZONE_MEMBRANE	GOCC_INTEGRAL_COMPONENT_OF_PRESYNAPTIC_ACTIVE_ZONE_MEMBRANE	12	0.396714	1.33504	0.143639	0.17242	0.0535787	25323	tags=88%, list=65%, signal=31%	P2RX1/ATP2B4/ATP2B1/NPTN/GPM6A/GPM6A/ATP2B1/NECTIN1/NPTN/ATP2B4/P2RY4/CDH2/ATP2B4/CDH10/GPM6A/NECTIN1/SYT11/NECTIN1/NPTN/ATP2B1/GPM6A
GOCC_ORGANELLAR_RIBOSOME	GOCC_ORGANELLAR_RIBOSOME	82	0.231147	1.26046	0.145267	0.174051	0.0540856	22914	tags=58%, list=59%, signal=24%	MRPS18C/MRPS33/MRPS27/MRPS27/MRPL52/NSUN3/NDUFAB1/MRPS18C/MRPL52/MRPL30/MRPL11/MRPL33/NDUFA7/MRPL51/CHCHD1/MRPS16/MRPL4/MRPS5/MTG1/MRPS7/MRPL39/MRPS12/MRPL24/MRPL36/MRPL4/MRPS28/MRPS15/MRPL15/MRPL48/MRPL55/MRPL11/MTERF4/MRPL42/MRPL55/MRPL38/MRPL9/MRPL52/MRPL10/MRPL55/MRPL33/MRPL21/MRPL23/MRPL2/CHCHD1/MPV17L2/MRPL20/NDUFAB1/MRPL57/DAP3/MRPL55/MRPL10/MRPL43/MRPS18A/MRPL20/MRPS33/MRPL55/MRPL18/MRPS1…
GOCC_MUSCLE_MYOSIN_COMPLEX	GOCC_MUSCLE_MYOSIN_COMPLEX	13	0.383809	1.32808	0.150839	0.180394	0.0560566	13967	tags=48%, list=36%, signal=31%	MYL9/MYL9/MYH6/MYH8/MYH11/MYH13/MYH11/MYL6B/MYH13/MYL3/MYL5
GOCC_CD40_RECEPTOR_COMPLEX	GOCC_CD40_RECEPTOR_COMPLEX	11	0.407334	1.33086	0.151271	0.180576	0.0561132	1964	tags=13%, list=5%, signal=12%	BIRC2/BIRC2/BIRC2/DIABLO
GOCC_POSTSYNAPTIC_SPECIALIZATION_INTRACELLULAR_COMPONENT	GOCC_POSTSYNAPTIC_SPECIALIZATION_INTRACELLULAR_COMPONENT	14	0.371335	1.31469	0.155401	0.185164	0.0575391	14589	tags=39%, list=38%, signal=25%	CTNND1/BCR/SH3GL1/SH3GL3/DNM2/CTNND1/CTNND1/ACTN2/ACTN2/DNM2/SH3GL1/CTNND1/CTNND1/PRR7/PRR7/CTNND1/CTNND1/CTNND1/CTNND1/PSD/CTNND1/CTNND1
GOCC_TRANSCRIPTION_PREINITIATION_COMPLEX	GOCC_TRANSCRIPTION_PREINITIATION_COMPLEX	10	0.416367	1.31657	0.156127	0.185688	0.0577019	24426	tags=71%, list=63%, signal=26%	ESR1/GTF2F2/GTF2H3/TBP/BRF1/GTF2H3/GTF2A1/GTF2H3/GTF2B/BRF1/BRF1/BRF1/ERCC3/BRF1/ERCC3/GTF2H3/BRF2
GOCC_SODIUM_POTASSIUM_EXCHANGING_ATPASE_COMPLEX	GOCC_SODIUM_POTASSIUM_EXCHANGING_ATPASE_COMPLEX	11	0.403487	1.31829	0.157654	0.18716	0.0581591	24175	tags=73%, list=62%, signal=28%	FXYD4/ATP1A1/ATP1A2/ATP1B1/ATP1A1/FXYD1/FXYD2/ATP1B4/ATP1A4/FXYD2/FXYD2/ATP1A3/ATP1A3/ATP1A3/ATP1B3/FXYD1
GOCC_GOLGI_MEDIAL_CISTERNA	GOCC_GOLGI_MEDIAL_CISTERNA	11	0.401939	1.31323	0.159581	0.1891	0.0587622	15649	tags=46%, list=40%, signal=28%	SLC10A7/ST3GAL1/TMEM59/YIPF1/GOSR1/TMEM59/SLC10A7/TMEM59/SLC10A7/YIPF6/B3GALT6/TMEM59
GOCC_ACETYLCHOLINE_GATED_CHANNEL_COMPLEX	GOCC_ACETYLCHOLINE_GATED_CHANNEL_COMPLEX	16	0.354181	1.30773	0.162276	0.191942	0.0596453	17035	tags=57%, list=44%, signal=32%	CHRNA3/CHRNA5/CHRNA2/CHRNE/CHRNA7/CHRNA5/CHRNB2/CHRNA9/CHRNA4/CHRNA1/CHRND/CHRNA4/CHRNB1
GOCC_CUL3_RING_UBIQUITIN_LIGASE_COMPLEX	GOCC_CUL3_RING_UBIQUITIN_LIGASE_COMPLEX	33	0.284966	1.29187	0.164434	0.193812	0.0602264	6261	tags=18%, list=16%, signal=15%	CUL3/KCTD2/KLHL21/KCTD13/KLHL2/ARIH1/KLHL7/KLHL8/PDCD6/SPOP/SPOP/KLHL12/PDCD6
GOCC_DNA_REPLICATION_FACTOR_A_COMPLEX	GOCC_DNA_REPLICATION_FACTOR_A_COMPLEX	13	0.377876	1.30755	0.164456	0.193812	0.0602264	2029	tags=19%, list=5%, signal=18%	RPA1/SMARCAL1/RPA1/HELB
GOCC_SCHAFFER_COLLATERAL_CA1_SYNAPSE	GOCC_SCHAFFER_COLLATERAL_CA1_SYNAPSE	62	0.241762	1.25535	0.167476	0.197013	0.061221	20116	tags=48%, list=52%, signal=23%	ABR/SYN2/CTNND1/BCR/AKAP12/DVL1/SH3GL1/CHRM1/SYP/GSG1L/PRKAR1B/CDH11/CDC42/PRKAR1B/PRKAR1B/LRRTM2/GIPC1/TNR/CTNND1/PRKCZ/PTPRA/CTNND1/LRRC4C/NPTN/TUBB2B/SH3GL1/GIPC1/TNR/CTNND1/CTNND1/CTNND1/SLC30A1/GIPC1/GIPC1/RAB11A/GABBR1/CTNND1/LRRC4/RAB11A/CTNND1/NPTN/CACNG3/SYN2/CTNND1/GABBR1/GHSR/CTNND1/GHRL/CTNND1/CDC42/CPLX1/INA/PLCG1/CDC42/ABR/GSG1L/PTPRA/PTPRS/PTPRD/NTNG1/GHRL/PPP3CA/GHSR/NTNG1/PTPRS/P…
GOCC_SWI_SNF_COMPLEX	GOCC_SWI_SNF_COMPLEX	17	0.343619	1.29265	0.168076	0.197359	0.0613286	5567	tags=16%, list=14%, signal=14%	SMARCA4/SMARCA4/SMARCE1/RB1/SMARCA4/SMARCA4/SMARCC2/SMARCC2
GOCC_TRANSCRIPTIONALLY_ACTIVE_CHROMATIN	GOCC_TRANSCRIPTIONALLY_ACTIVE_CHROMATIN	20	0.327313	1.28917	0.170462	0.199799	0.0620867	24010	tags=68%, list=62%, signal=26%	EXOSC5/BCAS3/WDR61/PAF1/ESR1/KMT2E/BCAS3/EXOSC4/PSIP1/BCAS3/PSIP1/TTC37/WDR61/PSIP1/BCAS3/BCAS3/BCAS3/ELL/EXOSC10/CTR9/PELP1/SUPT6H/PSIP1/PSIP1/ICE1/EXOSC3/PELP1/ICE2/PSIP1/BCAS3
GOCC_CHROMOCENTER	GOCC_CHROMOCENTER	14	0.363856	1.28821	0.173519	0.203014	0.0630859	19544	tags=57%, list=50%, signal=28%	SCMH1/OIP5/AURKB/AURKB/FMR1/SOX30/SALL1/SOX30/SALL1/AURKB/AURKB/SCMH1/CBX5/MBD6/SOX30/SCMH1/PIWIL2/SCMH1/SALL1/SCMH1/INCENP/CBX5/AURKB/TINF2
GOCC_MULTIVESICULAR_BODY_MEMBRANE	GOCC_MULTIVESICULAR_BODY_MEMBRANE	13	0.373392	1.29203	0.174903	0.204264	0.0634743	15790	tags=46%, list=41%, signal=27%	CD300LG/LAPTM4B/NSG1/CD63/NSG1/PMEL/ATP13A2/ATP13A2/ATP13A2/CD63/NSG1/CD63/CD63/CD300LG/CD300LG/TMEM9/TMEM9/PMEL
GOCC_POSTSYNAPTIC_CYTOSOL	GOCC_POSTSYNAPTIC_CYTOSOL	16	0.347743	1.28396	0.176925	0.206253	0.0640923	11225	tags=38%, list=29%, signal=27%	HTT/DAG1/EIF4EBP1/PTEN/DAG1/HSPA8/HSPA8/HSPA8/PLCB3/EIF4E/EIF4E/EIF4E/PIN1
GOCC_NUCLEAR_REPLICATION_FORK	GOCC_NUCLEAR_REPLICATION_FORK	34	0.27869	1.27154	0.178665	0.207907	0.0646061	27366	tags=72%, list=70%, signal=21%	PCNA/RPA1/SMARCAL1/RPA1/HELB/WDHD1/TONSL/SMARCAD1/POLD1/POLD2/PLRG1/ZRANB3/PCNA/POLD1/PRPF19/RPA2/POLD4/POLD1/POLD2/POLA1/CDC5L/ERCC5/RPA3/ZRANB3/BCAS2/TIMELESS/SMARCAD1/SMARCA5/PRIM2/MMS22L/PRIM1/SMARCAL1/XPA/ZMIZ2/POLD3/WDHD1/POLD4/POLD3/ZMIZ2/TREX1/RPA2/POLD4/MMS22L/RPA2
GOCC_ANCHORED_COMPONENT_OF_SYNAPTIC_VESICLE_MEMBRANE	GOCC_ANCHORED_COMPONENT_OF_SYNAPTIC_VESICLE_MEMBRANE	12	0.381991	1.28549	0.179905	0.208974	0.0649378	11485	tags=53%, list=30%, signal=37%	RAB5A/RAB5B/RAB5A/RAB4A/RAB5B/RAB5B/RAB4A/RAB26/RAB3B/RAB3C
GOCC_SET1C_COMPASS_COMPLEX	GOCC_SET1C_COMPASS_COMPLEX	12	0.380441	1.28028	0.183948	0.213287	0.0662781	22296	tags=74%, list=57%, signal=32%	DPY30/ASH2L/WDR5/ASH2L/ASH2L/DYDC2/CXXC1/DYDC2/DYDC1/SETD1B/HCFC1/WDR82/DYDC2/SETD1B/WDR5/RBBP5/RBBP5
GOCC_GERM_CELL_NUCLEUS	GOCC_GERM_CELL_NUCLEUS	17	0.338653	1.27396	0.184534	0.213584	0.0663703	28724	tags=79%, list=74%, signal=21%	TNP1/REC8/AURKA/MLH1/KIF6/HSPA2/HSPA2/MLH1/YAP1/AURKA/ACTL7A/REC8/SYCP1/TCFL5/YAP1/AURKA/KIF6/MLH1/YAP1/MLH1/AURKA/MLH1/YAP1/AURKA/TOPBP1/YAP1/KIF6/YAP1/MLH3/TERF2/MLH1/TCFL5/YAP1
GOCC_INSULIN_RESPONSIVE_COMPARTMENT	GOCC_INSULIN_RESPONSIVE_COMPARTMENT	10	0.402095	1.27145	0.186029	0.21493	0.0667888	8715	tags=38%, list=22%, signal=29%	RAB13/SLC2A4/RAB10/RAB4A/RAB13/RAB4A
GOCC_SPERM_PRINCIPAL_PIECE	GOCC_SPERM_PRINCIPAL_PIECE	17	0.337681	1.27031	0.187577	0.216333	0.0672245	11908	tags=33%, list=31%, signal=23%	SLC9B2/IFT27/CATSPERD/IFT27/AKAP3/ATP2B4/SLC9B1/IFT27/SPA17/SPAG6/SLC9B2
GOCC_MRNA_CLEAVAGE_FACTOR_COMPLEX	GOCC_MRNA_CLEAVAGE_FACTOR_COMPLEX	22	0.311389	1.25857	0.190152	0.218912	0.0680261	16150	tags=43%, list=42%, signal=25%	CSNK1A1/CPSF2/SCAF8/SSU72/SCAF8/SYMPK/CPSF2/PCF11/CSTF2/CSNK1A1/ZC3H3/SCAF8/CSNK1A1/FIP1L1/CPSF3/FIP1L1/CPSF4/WDR33/CSNK1A1/CSTF2/CPSF1/CPSF4/CPSF4
GOCC_MRNA_CLEAVAGE_AND_POLYADENYLATION_SPECIFICITY_FACTOR_COMPLEX	GOCC_MRNA_CLEAVAGE_AND_POLYADENYLATION_SPECIFICITY_FACTOR_COMPLEX	18	0.331579	1.26741	0.19148	0.220049	0.0683793	16150	tags=44%, list=42%, signal=26%	CSNK1A1/CPSF2/SSU72/SYMPK/CPSF2/CSTF2/CSNK1A1/ZC3H3/CSNK1A1/FIP1L1/CPSF3/FIP1L1/CPSF4/WDR33/CSNK1A1/CSTF2/CPSF1/CPSF4/CPSF4
GOCC_WASH_COMPLEX	GOCC_WASH_COMPLEX	10	0.396265	1.25301	0.199632	0.229011	0.0711642	5508	tags=26%, list=14%, signal=23%	TBC1D23/TBC1D23/WASHC2C/WASHC2A/SNX27
GOCC_LAMELLAR_BODY	GOCC_LAMELLAR_BODY	16	0.338314	1.24915	0.20452	0.234202	0.0727774	25830	tags=77%, list=66%, signal=26%	KLK5/LAMP3/SFTPA1/KLK7/ABCA3/SFTPA1/SFTPA2/SMPD1/KRTDAP/KLK5/SPINK5/SFTPC/CTSH/SMPD1/SFTA3/KRTDAP/KLK5/SFTPC/SFTPA1/LAMP1/SMPD1/CKAP4/SFTPC
GOCC_MALE_GERM_CELL_NUCLEUS	GOCC_MALE_GERM_CELL_NUCLEUS	13	0.360221	1.24646	0.210119	0.240157	0.0746278	6925	tags=21%, list=18%, signal=18%	TNP1/REC8/MLH1/KIF6/HSPA2/HSPA2
GOCC_MITOCHONDRIAL_LARGE_RIBOSOMAL_SUBUNIT	GOCC_MITOCHONDRIAL_LARGE_RIBOSOMAL_SUBUNIT	53	0.242438	1.22243	0.210462	0.240157	0.0746278	22817	tags=62%, list=59%, signal=26%	MRPL52/NSUN3/NDUFAB1/MRPL52/MRPL30/MRPL11/MRPL33/MRPL51/MRPL4/MRPL39/MRPL24/MRPL36/MRPL4/MRPL15/MRPL48/MRPL55/MRPL11/MTERF4/MRPL42/MRPL55/MRPL38/MRPL9/MRPL52/MRPL10/MRPL55/MRPL33/MRPL21/MRPL23/MRPL2/MPV17L2/MRPL20/NDUFAB1/MRPL57/MRPL55/MRPL10/MRPL43/MRPS18A/MRPL20/MRPL55/MRPL18/MRPL52/MRPL16/MRPL36/MRPL52/MALSU1/MRPS30/MRPL35/MRPL21/MRPL20/MRPL19/MRPL52/MRPL27/MRPL34/MRPL2/MRPL14/MRPL43/MRPL48/MR…
GOCC_IMMUNOLOGICAL_SYNAPSE	GOCC_IMMUNOLOGICAL_SYNAPSE	40	0.259329	1.22874	0.211924	0.241399	0.0750139	24916	tags=56%, list=64%, signal=20%	LAT/GZMA/LAT/CORO1A/DLG1/CRTAM/STOML2/SNX27/SCIMP/CD81/PRKAR1A/CD28/STOML2/LCK/ATP2B1/NPTN/SCIMP/DLG1/ALCAM/SCRIB/HLA-DRB1/PRKAR1A/PRKAR1A/ATP2B1/CRTAM/NPTN/PRKCQ/SCIMP/LCK/ZAP70/CD6/LGALS3/CD37/DLG1/CD3E/HLA-DRA/STOML2/STOML2/PRKCQ/EZR/DLG1/CD6/DLG1/PRKAR1A/PRKAR1A/PTPRJ/CD53/SKAP1/CD6/NPTN/DLG1/DUSP3/CD81/PDCD6IP/ATP2B1
GOCC_MITOCHONDRIAL_SMALL_RIBOSOMAL_SUBUNIT	GOCC_MITOCHONDRIAL_SMALL_RIBOSOMAL_SUBUNIT	28	0.284091	1.23326	0.213451	0.242635	0.0753979	584	tags=8%, list=2%, signal=8%	MRPS18C/MRPS33/MRPS27/MRPS27
GOCC_REGION_OF_CYTOSOL	GOCC_REGION_OF_CYTOSOL	21	0.309127	1.23344	0.213759	0.242635	0.0753979	11225	tags=32%, list=29%, signal=23%	CTBP2/HTT/DAG1/EIF4EBP1/PTEN/DAG1/HSPA8/HSPA8/HSPA8/PLCB3/CTBP2/EIF4E/EIF4E/EIF4E/PIN1
GOCC_PERINUCLEAR_ENDOPLASMIC_RETICULUM	GOCC_PERINUCLEAR_ENDOPLASMIC_RETICULUM	20	0.312435	1.23057	0.220318	0.249643	0.0775755	28706	tags=71%, list=74%, signal=19%	OSBP2/PIK3R1/OSBP2/TRIM13/OSBPL7/BCAP31/CLU/DGAT2/OSBPL6/OSBP2/MOGAT3/OSBP2/OSBPL3/OSBP2/OSBPL3/NOX4/OSBPL3/CREB3L2/TRIM13/MOGAT2/CREB3L2/MOGAT3/OSBPL3/DGAT2/NOX4/OSBP2/SYT6/TRIM13/NOX4/PIK3R1/CYBB/CAPN2/SYT6/NOX4/NOX4/NOX4/OSBPL6
GOCC_CHYLOMICRON	GOCC_CHYLOMICRON	12	0.363083	1.22186	0.228775	0.258772	0.0804124	21498	tags=78%, list=55%, signal=35%	APOC3/APOC3/APOA5/APOA2/APOE/APOA2/LSR/APOC1/LSR/LSR/LSR/APOA5/LSR/APOB/APOC2/LSR/APOA1/APOA1
GOCC_HIGH_DENSITY_LIPOPROTEIN_PARTICLE	GOCC_HIGH_DENSITY_LIPOPROTEIN_PARTICLE	23	0.297006	1.2148	0.234922	0.265261	0.0824288	25862	tags=74%, list=67%, signal=25%	APOC3/HDLBP/APOC3/CETP/APOA5/APOA2/APOE/PLTP/CLU/HDLBP/APOA2/APOC1/APOM/PLA2G7/LCAT/LIPC/APOA5/HDLBP/CETP/APOB/LIPC/APOC2/APOM/APOA1/PLTP/APOA1/PLTP/APOL1/HPR/LIPC/APOA4/PON1/SAA1/APOE/HDLBP
GOCC_TIM23_MITOCHONDRIAL_IMPORT_INNER_MEMBRANE_TRANSLOCASE_COMPLEX	GOCC_TIM23_MITOCHONDRIAL_IMPORT_INNER_MEMBRANE_TRANSLOCASE_COMPLEX	13	0.350324	1.21221	0.238643	0.268993	0.0835885	23671	tags=74%, list=61%, signal=29%	ROMO1/DNAJC19/TIMM17B/TIMM50/TIMM23B/SLC25A6/PAM16/DNAJC19/PAM16/DNAJC15/TIMM21/TIMM23B/TIMM23B/TIMM23B/DNAJC19/TIMM17B/DNAJC19
GOCC_LAMININ_COMPLEX	GOCC_LAMININ_COMPLEX	11	0.368892	1.20526	0.241359	0.271581	0.0843926	24509	tags=82%, list=63%, signal=30%	LAMA3/LAMA5/LAMB1/LAMB3/LAMC2/LAMC2/NTN4/LAMB4/NTNG1/NTNG1/NTNG1/LAMA1/LAMB1/LAMB2
GOCC_PROTON_TRANSPORTING_V_TYPE_ATPASE_COMPLEX	GOCC_PROTON_TRANSPORTING_V_TYPE_ATPASE_COMPLEX	24	0.289961	1.20326	0.241827	0.271636	0.0844097	11404	tags=34%, list=29%, signal=24%	ATP6V0A1/ATP6V0D2/ATP6V1C1/ATP6V0A1/ATP6V1F/TCIRG1/ATP6V1H/ATP6V1F/ATP6V0A1/ATP6V1A/ATP6V1C2/ATP6V0B/CCDC115
GOCC_SMALL_SUBUNIT_PROCESSOME	GOCC_SMALL_SUBUNIT_PROCESSOME	35	0.259852	1.19433	0.253182	0.283897	0.0882198	10834	tags=30%, list=28%, signal=22%	FCF1/UTP14C/XRCC5/EMG1/DCAF13/UTP3/NOP14/RPS7/NOP56/PRKDC/FCF1/RPS7/SNU13/UTP6/TBL3/SNU13/NOP14
GOCC_TRIGLYCERIDE_RICH_PLASMA_LIPOPROTEIN_PARTICLE	GOCC_TRIGLYCERIDE_RICH_PLASMA_LIPOPROTEIN_PARTICLE	17	0.316238	1.18964	0.256454	0.287068	0.0892053	21498	tags=64%, list=55%, signal=28%	APOC3/APOC3/APOA5/APOA2/APOE/VLDLR/APOA2/LSR/APOC1/APOM/LSR/LSR/LSR/APOA5/LSR/APOB/APOC2/LSR/APOM/APOA1/APOA1
GOCC_CUL2_RING_UBIQUITIN_LIGASE_COMPLEX	GOCC_CUL2_RING_UBIQUITIN_LIGASE_COMPLEX	14	0.335089	1.18636	0.257956	0.288251	0.0895729	20971	tags=63%, list=54%, signal=29%	ZER1/ZSWIM8/ARIH1/ELOC/ELOB/CUL2/CUL2/ZSWIM8/ELOC/ELOB/ELOB/ASB4/ZYG11B/ELOC/ZSWIM8/GLMN/ELOC/RBX1/ZSWIM4
GOCC_CORNIFIED_ENVELOPE	GOCC_CORNIFIED_ENVELOPE	34	0.259049	1.18193	0.261624	0.291846	0.0906899	15855	tags=42%, list=41%, signal=25%	JUP/EVPL/SPRR1A/SPRR2F/DSC3/DSG3/JUP/JUP/KRT10/JUP/ANXA1/SPRR2D/SCEL/EVPLL/SPRR2E/SPRR2G/CDSN/KRT1/DSC3/SPRR3/TGM1/RPTN/JUP
GOCC_GAP_JUNCTION	GOCC_GAP_JUNCTION	28	0.272392	1.18247	0.264981	0.295082	0.0916955	16243	tags=45%, list=42%, signal=26%	GJD3/TJP1/TJP1/GJB1/GJA3/GJC2/GJC1/GJB6/SPECC1L/CALB2/GJB3/GJB6/GJB6/TJP1/GJB7/PANX2/GJC3/DBN1/PANX3/GJA5
GOCC_H4_H2A_HISTONE_ACETYLTRANSFERASE_COMPLEX	GOCC_H4_H2A_HISTONE_ACETYLTRANSFERASE_COMPLEX	19	0.30435	1.18257	0.268624	0.298624	0.0927963	34258	tags=98%, list=88%, signal=12%	BRD8/MSL3/MORF4L1/RUVBL2/MSL3/ACTB/DMAP1/ACTL6A/ACTB/MORF4L2/MSL3/BRD8/BRD8/BRD8/EP400/MORF4L1/MEAF6/RUVBL2/MSL3/BRD8/MORF4L1/EPC1/EP400/ING3/MEAF6/YEATS4/TRRAP/RUVBL1/ACTL6A/RUVBL1/EPC2/MRGBP/MORF4L2/YEATS4/TRRAP/KAT5/MORF4L2/MORF4L1/DMAP1/ACTL6B/ING3/EPC1/ING3/ACTL6A/KAT5/EPC1/MEAF6/MSL3/MORF4L2
GOCC_PROTEASOME_CORE_COMPLEX_BETA_SUBUNIT_COMPLEX	GOCC_PROTEASOME_CORE_COMPLEX_BETA_SUBUNIT_COMPLEX	11	0.357454	1.16789	0.272432	0.302338	0.0939504	8593	tags=25%, list=22%, signal=19%	PSMB2/PSMB5/PSMB7/PSMB9/PSMB3
GOCC_SEX_CHROMOSOME	GOCC_SEX_CHROMOSOME	19	0.302456	1.17521	0.277074	0.306963	0.0953876	23531	tags=69%, list=61%, signal=27%	PCGF5/BIRC2/BIRC2/BIRC2/DNMT3A/DNMT3A/PCGF2/UBE2A/MAEL/MAEL/UBE2B/PCGF5/RNF2/SIN3B/DNMT3A/PBX4/DNMT3A/SMARCC1/UBE2A/PCGF2/SIN3B/SIN3B/SMCHD1/PLK4/PCGF5/SMC6/PLK4/DNMT3A/PLK4
GOCC_PHOTORECEPTOR_OUTER_SEGMENT_MEMBRANE	GOCC_PHOTORECEPTOR_OUTER_SEGMENT_MEMBRANE	15	0.322588	1.16738	0.277663	0.307091	0.0954272	26903	tags=83%, list=69%, signal=26%	DHRS3/PRCD/CNGA1/GNB1/RHO/PDE6B/PDE6H/PDE6G/CNGA1/GNAT1/PRCD/GNAT1/NAPEPLD/PROM1/PDE6G/PDE6B/GNAT2/GNB1/GNB1/PROM1/PDE6G/GUCY2D/PDE6A/PROM1
GOCC_PROTEASOME_CORE_COMPLEX	GOCC_PROTEASOME_CORE_COMPLEX	20	0.296509	1.16784	0.278797	0.307819	0.0956535	15910	tags=44%, list=41%, signal=26%	PSMA5/PSMA6/PSMB2/PSMB5/PSMB7/PSMF1/PSMB9/PSMA5/PSMF1/PSMB3/PSMA3/PSMF1/PSMA6/PSMA1/PSMF1/PSMB5/PSMA3/PSMB1
GOCC_LUMENAL_SIDE_OF_MEMBRANE	GOCC_LUMENAL_SIDE_OF_MEMBRANE	32	0.257975	1.16067	0.28849	0.317978	0.0988103	27451	tags=70%, list=71%, signal=21%	HLA-F/CANX/NUCB1/HSPA8/SPPL3/HSPA8/TAPBP/HLA-G/DNAJC19/HSPA8/BCAP31/HM13/CALR/HLA-DRB1/HLA-F/CD74/HLA-DPA1/CTSA/DNAJC19/CANX/HM13/HLA-DRA/HLA-DQB2/HLA-DQB2/CANX/CD74/CTSA/HLA-DQB1/HLA-DPA1/DNAJC19/SPPL2A/HLA-F/DNAJC19/CD74/TAPBP/HM13/HLA-C/HLA-DQB1/PKD2/HLA-E/HLA-DQA1/BDH1/CD74/HLA-DQA2
GOCC_AXONEMAL_DYNEIN_COMPLEX	GOCC_AXONEMAL_DYNEIN_COMPLEX	19	0.296512	1.15211	0.297087	0.326897	0.101582	22366	tags=63%, list=58%, signal=27%	DNHD1/CFAP70/DNAH2/DNAH17/DRC1/DNAH9/DNAI2/DNHD1/DNAI2/DNAI1/CCDC65/CCDC103/DNAI2/DNAH7/DNAH14/DNAH9/DNAH5/DNAH8/DNAH2
GOCC_SEMAPHORIN_RECEPTOR_COMPLEX	GOCC_SEMAPHORIN_RECEPTOR_COMPLEX	11	0.348809	1.13964	0.301457	0.331142	0.102901	31582	tags=85%, list=81%, signal=16%	PLXNA2/PLXNB1/PLXNB3/PLXNB1/NRP2/PLXNA4/NRP2/PLXNB3/NRP2/NRP2/PLXNA4/PLXNA4/NRP1/NRP1/NRP1/NRP1/PLXND1/PLXNC1/PLXNA1/PLXNA3/PLXNA4/PLXNC1/NRP2
GOCC_NUCLEAR_EXOSOME_RNASE_COMPLEX	GOCC_NUCLEAR_EXOSOME_RNASE_COMPLEX	13	0.330076	1.14215	0.30297	0.33224	0.103242	13490	tags=30%, list=35%, signal=19%	EXOSC5/WDR74/EXOSC9/EXOSC4/WDR74/C1D/EXOSC1/NVL
GOCC_MANCHETTE	GOCC_MANCHETTE	10	0.359158	1.13568	0.305882	0.334866	0.104058	1911	tags=9%, list=5%, signal=9%	ACTR1A/LRGUK
GOCC_MICROVILLUS_MEMBRANE	GOCC_MICROVILLUS_MEMBRANE	25	0.270804	1.13744	0.312662	0.34171	0.106185	33562	tags=98%, list=86%, signal=13%	MUC20/SLC7A5/SLC7A8/CDHR5/CEACAM20/ITGAV/PDZK1/SLC7A8/PODXL/PTPRH/SYTL1/PDPN/SLC6A6/SYTL1/PDPN/CEACAM1/ITGAV/SCARB1/CEACAM20/PDPN/PDZK1/PROM1/EZR/SYTL1/CA9/PROM2/SYTL1/PROM1/SCARB1/DPEP1/CDHR5/PDPN/PROM2/PROM2/PROM1/ITGB3/SLC26A2/PDZK1/PTPRH/MUC20/CEACAM1/CEACAM20/PODXL/SLC7A8/CEACAM1/CEACAM1/EZR/PROM1/PROM1/S100P/SLC7A8/PDPN/SLC9A3R1/CEACAM1/PDPN/MSN/SLC6A6/SLC6A6
GOCC_U2_TYPE_CATALYTIC_STEP_2_SPLICEOSOME	GOCC_U2_TYPE_CATALYTIC_STEP_2_SPLICEOSOME	29	0.258152	1.13129	0.317127	0.346006	0.10752	23646	tags=69%, list=61%, signal=27%	CRNKL1/SNRPD2/SNW1/SNRPG/SNW1/SNRPG/PRPF8/SYF2/SNRPG/SNRPD2/SNRPB/SYF2/SNRPD3/PLRG1/SNRPD2/SNRPB2/SNRPB/EFTUD2/CRNKL1/PRPF19/PPIL1/CDC5L/SNRPE/SNRPF/SNRPD1/SNRPA1/CWC15/SNRPB2/SNRPB/DHX8/EFTUD2/BCAS2/PRPF8/SNRNP40/SNRPD1/SNRPG/XAB2
GOCC_T_CELL_RECEPTOR_COMPLEX	GOCC_T_CELL_RECEPTOR_COMPLEX	17	0.297675	1.11981	0.328261	0.35755	0.111107	23165	tags=80%, list=60%, signal=32%	CD3D/ZAP70/CEACAM1/CD6/CD3E/STOML2/STOML2/CD3D/CD8A/CD4/CD6/SKAP1/CD3G/CD6/CD247/SYK/CD8A/ALCAM/CD4/ALCAM/TRAT1/CEACAM1/CEACAM1/CD8B/APBB1IP/ZAP70/CEACAM1/TRAT1/CD247/SYK/CD8A/CEACAM1/PTPN6/SKAP1/SYK
GOCC_ASTROCYTE_PROJECTION	GOCC_ASTROCYTE_PROJECTION	17	0.297164	1.11789	0.330628	0.359523	0.11172	10181	tags=54%, list=26%, signal=40%	APP/ADGRG1/ATP1B2/GRM3/GRM2/APP/GJB2/SLC1A2/APP/APP/APP/ADGRG1/AQP4/EZR/KCNJ10/KCNK2/AQP4/APP/APP/ADGRG1/SLC17A8/APP
GOCC_STEREOCILIUM_TIP	GOCC_STEREOCILIUM_TIP	15	0.308092	1.11492	0.335281	0.363971	0.113102	17051	tags=50%, list=44%, signal=28%	ESPN/TMC1/ESPN/USH1C/PDZD7/PDZD7/MYO3A/ESPN/CDC14A/TMC2/CDC14A/MYO3A/MORN4/MORN4/STRC
GOCC_ATPASE_DEPENDENT_TRANSMEMBRANE_TRANSPORT_COMPLEX	GOCC_ATPASE_DEPENDENT_TRANSMEMBRANE_TRANSPORT_COMPLEX	16	0.301232	1.11223	0.336929	0.365148	0.113468	24175	tags=66%, list=62%, signal=25%	FXYD4/ATP1A1/ATP1A2/ATP1B1/ATP1A1/FXYD1/FXYD2/ATP1B4/ABCB8/ATP1A4/FXYD2/FXYD2/ABCG8/ATP1A3/ABCA2/ATP1A3/ABCG8/ATP1A3/ATP1B3/ABCD4/FXYD1
GOCC_CHITOSOME	GOCC_CHITOSOME	13	0.317018	1.09696	0.351802	0.380628	0.118279	15797	tags=37%, list=41%, signal=22%	TYRP1/RAB7A/RAB32/GPNMB/SLC45A2/GPNMB/TH/DCT/TH/TYR
GOCC_LOW_DENSITY_LIPOPROTEIN_PARTICLE	GOCC_LOW_DENSITY_LIPOPROTEIN_PARTICLE	11	0.334017	1.09131	0.355414	0.383894	0.119294	21498	tags=68%, list=55%, signal=30%	LDLR/APOE/MSR1/LSR/APOM/PLA2G7/LSR/LSR/LSR/LDLR/LSR/APOB/APOC2/LSR/APOM/APOA1/APOA1
GOCC_GOLGI_CIS_CISTERNA	GOCC_GOLGI_CIS_CISTERNA	12	0.322661	1.08583	0.359572	0.387343	0.120365	15649	tags=50%, list=40%, signal=30%	XYLT1/TMEM59/ATL1/TMEM59/TMEM59/NECAB3/NECAB3/SMPD3/LLGL1/TMEM59
GOCC_TRANSCRIPTION_FACTOR_TFIIH_HOLO_COMPLEX	GOCC_TRANSCRIPTION_FACTOR_TFIIH_HOLO_COMPLEX	10	0.342159	1.08193	0.359804	0.387343	0.120365	11196	tags=33%, list=29%, signal=24%	ERCC2/MMS19/GTF2H3/MNAT1/ERCC2/GTF2H1/MMS19/GTF2H1/GTF2H3
GOCC_SNO_S_RNA_CONTAINING_RIBONUCLEOPROTEIN_COMPLEX	GOCC_SNO_S_RNA_CONTAINING_RIBONUCLEOPROTEIN_COMPLEX	23	0.265666	1.08661	0.367434	0.3949	0.122713	20024	tags=55%, list=51%, signal=27%	POP5/POP5/NOP56/NAF1/SNU13/RPP40/RPP30/POP4/SNU13/POP1/POP4/NOP10/LSM6/NHP2/RPP25/RRP9/POP1/SNRPF/NHP2/NOLC1/POP7
GOCC_PRC1_COMPLEX	GOCC_PRC1_COMPLEX	15	0.300142	1.08615	0.371936	0.398747	0.123909	18395	tags=50%, list=47%, signal=26%	PCGF5/PCGF6/CBX2/PCGF2/PCGF5/CBX7/RNF2/PHC2/BMI1/PHC2/CBX7/PCGF2/CBX2
GOCC_ESC_E_Z_COMPLEX	GOCC_ESC_E_Z_COMPLEX	16	0.293056	1.08204	0.372246	0.398747	0.123909	16445	tags=65%, list=42%, signal=38%	TRIM37/EZH2/PHF19/TRIM37/AEBP2/MTF2/PHF19/SIRT1/TRIM37/EZH2/EED/EZH2/JARID2/SIRT1/EZH2/TRIM37/EZH2/EED/EZH1/SIRT1/EZH1/RBBP7/MTF2/EPOP/EED/PHF1/MTF2/RBBP7/AEBP2/RBBP4/EZH1/AEBP2
GOCC_DENDRITIC_SPINE_MEMBRANE	GOCC_DENDRITIC_SPINE_MEMBRANE	14	0.304079	1.07657	0.376307	0.40243	0.125054	27425	tags=83%, list=71%, signal=25%	GPER1/KCNC3/PPP1R9B/GRIA1/ATP2B1/TRPV1/GRIA1/ATP2B1/KCNC3/TRPV1/KCNC3/GPER1/SHISA8/PALM/GRIA1/ATP6AP2/SHISA7/GRIA1/GRIA1/TRPV1/ATP2B1/PALM/SHISA8/ITGA8/DAGLA
GOCC_OLIGOSACCHARYLTRANSFERASE_COMPLEX	GOCC_OLIGOSACCHARYLTRANSFERASE_COMPLEX	11	0.325669	1.06404	0.386246	0.412378	0.128145	26359	tags=76%, list=68%, signal=25%	TMEM258/OSTC/RPN1/RPN2/OST4/DDOST/RPN2/DAD1/OST4/MAGT1/STT3B/OSTC/OSTC/STT3A/TMEM258/TREX1
GOCC_ZYMOGEN_GRANULE	GOCC_ZYMOGEN_GRANULE	12	0.31248	1.05157	0.398216	0.424458	0.131899	15601	tags=50%, list=40%, signal=30%	GNAI3/VAMP2/REG1A/TMED2/SCAMP1/DMBT1/DMBT1/CUZD1
GOCC_NUCLEOTIDE_EXCISION_REPAIR_COMPLEX	GOCC_NUCLEOTIDE_EXCISION_REPAIR_COMPLEX	12	0.311073	1.04684	0.403329	0.429201	0.133372	17783	tags=59%, list=46%, signal=32%	RAD23B/SLX4/CETN2/POLD1/ERCC1/RAD23B/ERCC8/POLD1/POLD1/RAD23B/ERCC5/ERCC1/ERCC8
GOCC_PRESYNAPTIC_CYTOSOL	GOCC_PRESYNAPTIC_CYTOSOL	11	0.319019	1.04231	0.41214	0.437857	0.136062	23617	tags=64%, list=61%, signal=25%	CTBP2/HTT/HSPA8/HSPA8/HSPA8/CTBP2/NCS1/TRIM9/TRIM9/PRKCB/PRKCG/CTBP2/CALB1/CTBP2
GOCC_FILOPODIUM_MEMBRANE	GOCC_FILOPODIUM_MEMBRANE	18	0.273851	1.04676	0.413565	0.43865	0.136309	26930	tags=86%, list=69%, signal=27%	TTYH1/DMD/PDPN/ANTXR1/DMD/ANTXR1/DMD/PDPN/ITGA3/NF2/PALM/TBC1D10C/ITGAV/PDPN/DMD/DMD/NF2/NF2/SYNE2/PDPN/PALM/FZD9/DMD/TBC1D10C/DMD/ITGB3/DMD/NF2/NF2/HLA-G/TBC1D10C/DMD/NF2/UTRN/VASP/ANTXR1/GAP43/MYO10/DMD/NF2/PDPN/GAP43/SYNE2/PDPN/NF2/HLA-G/SYNE2/DMD/SYNE2/NF2/MYO10
GOCC_CONNEXIN_COMPLEX	GOCC_CONNEXIN_COMPLEX	19	0.268881	1.04475	0.414499	0.438921	0.136393	6078	tags=21%, list=16%, signal=17%	GJD3/GJB1/GJA3/GJC2/GJC1/GJB6
GOCC_GLYCOPROTEIN_COMPLEX	GOCC_GLYCOPROTEIN_COMPLEX	19	0.267797	1.04054	0.41928	0.443258	0.137741	16105	tags=36%, list=41%, signal=21%	DMD/DAG1/DMD/DAG1/KRT19/SGCE/KRT8/SNTA1/KRT8/KRT8/DMD/SNTB2/SSPN/KRT8/DMD/SNTG1/DMD/SGCD/SGCZ
GOCC_LATERAL_ELEMENT	GOCC_LATERAL_ELEMENT	12	0.304523	1.0248	0.429489	0.45331	0.140864	25058	tags=91%, list=64%, signal=32%	REC8/MEI4/BRCA1/SMC1B/INCENP/SYCP3/SYCP2/SMC1B/BLM/RAD51/SYCP3/INCENP/RAD51/BLM/SYCP2L/BRCA1/SMC3/BRCA1/MEI4/BRCA1/BRCA2
GOCC_GOLGI_TRANSPORT_COMPLEX	GOCC_GOLGI_TRANSPORT_COMPLEX	13	0.295663	1.02307	0.437141	0.460635	0.14314	16870	tags=52%, list=43%, signal=29%	GOLGA3/COG1/GOLGA3/COG8/COG1/CDC42/DNAJC28/COG7/DNAJC28/CDC42/TMEM115/CDC42/GOLGA3/COG5
GOCC_PRERIBOSOME_LARGE_SUBUNIT_PRECURSOR	GOCC_PRERIBOSOME_LARGE_SUBUNIT_PRECURSOR	21	0.257282	1.02658	0.439956	0.462848	0.143828	28286	tags=81%, list=73%, signal=22%	BOP1/WDR74/EIF6/WDR37/NIP7/FBXW9/NSA2/NSA2/WDR74/EIF6/RPF1/EIF6/LAS1L/EIF6/RRP1B/LAS1L/WDR12/EBNA1BP2/ZNF622/LAS1L/NOC2L/EBNA1BP2/PES1/EBNA1BP2/WDR37/PES1/RRP1/FTSJ3/NOC2L
GOCC_INTEGRATOR_COMPLEX	GOCC_INTEGRATOR_COMPLEX	23	0.250479	1.0245	0.446941	0.469433	0.145874	32331	tags=96%, list=83%, signal=16%	CT45A1/INTS14/INTS2/INTS7/CT45A6/INTS12/INTS11/INTS11/INTS12/INTS1/INTS11/INTS6L/INTS6/INTS6/CT45A7/SAGE1/INTS12/SAGE1/INTS11/INTS6/INTS11/INTS9/ESRRB/CT45A9/INTS9/SAGE1/INTS10/INTS7/INTS7/ESRRB/INTS5/INTS14/INTS7/CT45A8/INTS8/SAGE1/INTS3/INTS10/INTS14/INTS9/INTS3/INTS6L/INTS6/INTS4
GOCC_NUCLEAR_OUTER_MEMBRANE	GOCC_NUCLEAR_OUTER_MEMBRANE	24	0.245589	1.01912	0.453237	0.475274	0.147689	10420	tags=24%, list=27%, signal=18%	NUTF2/PSEN1/RETSAT/SIGMAR1/SIGMAR1/SYNE3/TMEM109/NUTF2/NUTF2/NAV3/GHRHR/DMPK
GOCC_PROTEIN_COMPLEX_INVOLVED_IN_CELL_ADHESION	GOCC_PROTEIN_COMPLEX_INVOLVED_IN_CELL_ADHESION	35	0.221962	1.02019	0.456603	0.47803	0.148546	20535	tags=50%, list=53%, signal=24%	ITGB1/ITGB1/JAM2/ITGA11/ITGB5/ITGB1/CTLA4/EMILIN1/ITGB2/CD28/PLP1/ITGAV/ITGA1/ITGB6/ITGAX/ITGAE/PLP1/ITGB6/ITGB2/JAM3/ITGA3/ITGB6/ITGBL1/ITGA7/ITGA10/ITGB4/ITGAV/ITGA10/ITGB6/ITGA6/ITGB4/ITGAM/JAM3
GOCC_ISWI_TYPE_COMPLEX	GOCC_ISWI_TYPE_COMPLEX	10	0.313677	0.991865	0.469608	0.49085	0.15253	24223	tags=86%, list=62%, signal=33%	RBBP4/SMARCA1/CECR2/CHRAC1/POLE3/RBBP4/CECR2/CHRAC1/SMARCA5/BAZ1A/HMGXB4/BPTF/CECR2/SMARCA1/CHRAC1/RSF1/BAZ1A/SMARCA1/RBBP4
GOCC_PERICENTRIC_HETEROCHROMATIN	GOCC_PERICENTRIC_HETEROCHROMATIN	18	0.26104	0.997788	0.471637	0.492176	0.152942	23286	tags=73%, list=60%, signal=29%	ATRX/ATRX/IKZF1/HELLS/IKZF1/IKZF1/CBX3/LRWD1/KDM4D/IKZF1/HELLS/IKZF1/NCAPD3/KMT5C/CBX5/IKZF1/HELLS/IKZF1/CENPA/IKZF1/INCENP/CBX5/IKZF1/CBX1/IKZF1/CBX3/HELLS/CENPA/ZNF618/HELLS
GOCC_DNA_POLYMERASE_COMPLEX	GOCC_DNA_POLYMERASE_COMPLEX	20	0.251007	0.988625	0.483308	0.503543	0.156474	24521	tags=69%, list=63%, signal=26%	POLE2/POLE2/POLE3/CRCP/CRCP/POLD1/POLD2/REV3L/POLG/POLD1/POLD4/MAD2L2/POLD1/POLD2/MAD2L2/POLA1/DNA2/CRCP/CHRAC1/POLE3/CRCP/CHRAC1/PRIM2/PRIM1/POLD3/POLD4/POLD3
GOCC_PRESYNAPTIC_ACTIVE_ZONE_CYTOPLASMIC_COMPONENT	GOCC_PRESYNAPTIC_ACTIVE_ZONE_CYTOPLASMIC_COMPONENT	12	0.288395	0.97052	0.497741	0.517746	0.160888	16210	tags=49%, list=42%, signal=28%	CTBP2/CTNND1/UNC13B/CTNND1/CTNND1/CTBP2/CTNND1/CTNND1/CTNND1/CTNND1/CTNND1/CTNND1/UNC13A/CTNND1/CTNND1/UNC13A/RIMS3/RIMS1
GOCC_PRERIBOSOME	GOCC_PRERIBOSOME	70	0.186775	0.992135	0.505439	0.52491	0.163114	10898	tags=27%, list=28%, signal=19%	BOP1/FCF1/UTP14C/XRCC5/WDR74/EMG1/DCAF13/EIF6/UTP3/NOP14/RPS7/WDR37/NIP7/NOP56/PRKDC/FCF1/RPS7/FAM207A/FBXW9/NSA2/SNU13/UTP6/FAM207A/NSA2/WDR74/EIF6/TBL3/SNU13/NOP14/NOP9
GOCC_CELL_TRAILING_EDGE	GOCC_CELL_TRAILING_EDGE	13	0.27735	0.959703	0.513206	0.532122	0.165355	22400	tags=63%, list=58%, signal=27%	PIP5K1B/PIP5K1B/PSTPIP1/SCIMP/SELPLG/SCIMP/FLOT2/FLOT2/PIP5K1C/ICAM2/SCIMP/SELPLG/PSTPIP1/PIP5K1C/SPN/ICAM2/ICAM2/EZR/ICAM2
GOCC_LUMENAL_SIDE_OF_ENDOPLASMIC_RETICULUM_MEMBRANE	GOCC_LUMENAL_SIDE_OF_ENDOPLASMIC_RETICULUM_MEMBRANE	26	0.221809	0.943876	0.547609	0.566885	0.176157	18165	tags=70%, list=47%, signal=37%	HLA-DQB2/HLA-DQB2/CANX/CD74/HLA-DQB1/HLA-DPA1/SPPL2A/HLA-F/CD74/TAPBP/HM13/HLA-C/HLA-DQB1/PKD2/HLA-E/HLA-DQA1/CD74/HLA-DQA2/HLA-DQB1/SPPL2B/TAPBP/HLA-G/HLA-B/SPPL2C/HLA-DQB2/HM13/HLA-E/HLA-DRB5/HLA-DPB1/HLA-A/SPPL2B/HLA-C/HLA-F/HLA-G/BCAP31
GOCC_OUTER_DYNEIN_ARM	GOCC_OUTER_DYNEIN_ARM	11	0.28517	0.931719	0.54944	0.567872	0.176464	21331	tags=65%, list=55%, signal=29%	CFAP70/DNAH17/DNAH9/DNAI2/DNAI2/DNAI1/CCDC103/DNAI2/DNAH9/DNAH5/DNAH8
GOCC_PRERIBOSOME_SMALL_SUBUNIT_PRECURSOR	GOCC_PRERIBOSOME_SMALL_SUBUNIT_PRECURSOR	14	-0.196541	-0.910334	0.556034	0.573771	0.178297	12353	tags=55%, list=32%, signal=37%	RRP1/FTSJ3/NOB1/RIOK2/NOP9/UTP20/NOP14/TSR1/LTV1/BYSL/RIOK2/LTV1
GOCC_NMDA_SELECTIVE_GLUTAMATE_RECEPTOR_COMPLEX	GOCC_NMDA_SELECTIVE_GLUTAMATE_RECEPTOR_COMPLEX	10	0.290588	0.918854	0.566667	0.583811	0.181417	9887	tags=37%, list=25%, signal=27%	PTK2B/GRIN1/PTK2B/PTK2B/GRIN2A/GRIN2C/GRIN2A
GOCC_BETA_CATENIN_DESTRUCTION_COMPLEX	GOCC_BETA_CATENIN_DESTRUCTION_COMPLEX	12	0.27287	0.918273	0.569203	0.585492	0.181939	25653	tags=75%, list=66%, signal=26%	CSNK1A1/AXIN1/AXIN1/APC2/APC/CSNK1A1/APC/CSNK1A1/CTNNB1/CSNK1A1/GSK3A/APC2/CTNNBIP1/APC/SIAH1/SIAH1/GSK3B/DACT1/DACT1/SIAH1/APC
GOCC_INHIBITORY_SYNAPSE	GOCC_INHIBITORY_SYNAPSE	14	0.254553	0.90123	0.589779	0.605694	0.188217	21488	tags=76%, list=55%, signal=34%	CEP112/NLGN2/NLGN4Y/LHFPL4/SYT11/NLGN4Y/NPTN/IGSF9/NLGN4Y/NLGN2/GAD1/GAD2/IGSF9/GLRA1/CEP112/GLRA1/GAD2/NLGN3/NLGN4X/NLGN3/NLGN4X/GAD1
GOCC_SPERM_PLASMA_MEMBRANE	GOCC_SPERM_PLASMA_MEMBRANE	11	0.270733	0.884549	0.60701	0.622401	0.193409	7191	tags=25%, list=18%, signal=20%	HSP90AB1/HSP90AB1/HSP90AB1/HSP90AB1/TMEM95/RHO
GOCC_DESMOSOME	GOCC_DESMOSOME	21	0.211814	0.845156	0.671657	0.687598	0.213668	18254	tags=40%, list=47%, signal=21%	JUP/EVPL/DSC3/DSG3/JUP/JUP/JUP/TCHP/B4GALT1/TCHP/CDSN/DSC3/UBA1/JUP/JAM3/KAZN/KAZN
GOCC_H3_HISTONE_ACETYLTRANSFERASE_COMPLEX	GOCC_H3_HISTONE_ACETYLTRANSFERASE_COMPLEX	10	0.261084	0.825562	0.688603	0.703833	0.218713	13883	tags=69%, list=36%, signal=45%	KAT6B/MEAF6/PHF14/KAT6B/KAT6B/ING5/KAT6A/ING4/KAT6B/BRD1/ING4/KAT7/BRD1/BRPF1/ING5/BRD1/ING4/BRD1/KAT7/BRPF1/BRPF1/BRD1/MEAF6/ING4/KAT6A
GOCC_DNA_REPLICATION_PREINITIATION_COMPLEX	GOCC_DNA_REPLICATION_PREINITIATION_COMPLEX	11	0.24684	0.806484	0.710225	0.724788	0.225225	13609	tags=58%, list=35%, signal=38%	CDC45/MCM6/MCM3/MCM3/CDC45/ORC3/GINS3/ORC3/CDC45/GINS3/GINS4/ORC3/GINS3/ORC3
GOCC_CALYX_OF_HELD	GOCC_CALYX_OF_HELD	14	0.223636	0.79177	0.728223	0.741985	0.230569	30850	tags=100%, list=79%, signal=21%	KCNK2/TPRG1L/ADORA1/ADORA1/NCS1/CPLX1/KCNK2/PRKCB/PRKCG/ADORA1/CALB1/GIT1/CPLX2/PRKCG/KCNA3/CPLX2/GIT1/GLRA1/HTR1B/GLRA1/PRKCB/KCNK2/PRKCB
GOCC_NADPH_OXIDASE_COMPLEX	GOCC_NADPH_OXIDASE_COMPLEX	10	0.249458	0.7888	0.731373	0.744022	0.231202	30154	tags=96%, list=78%, signal=22%	NCF2/NOXA1/NCF2/NOXO1/NOX1/NOX4/NOXA1/DUOX1/NOX4/CYBA/NCF2/NOX4/CYBB/NOX4/NOX4/NOX4/NCF4/DUOX2/NOX4/NCF4/DUOX2/NOXO1/NOXO1/NOXO1/CYBA
GOCC_FANCONI_ANAEMIA_NUCLEAR_COMPLEX	GOCC_FANCONI_ANAEMIA_NUCLEAR_COMPLEX	10	0.247697	0.78323	0.738848	0.750447	0.233198	25824	tags=86%, list=66%, signal=29%	FANCA/FANCA/FAAP20/FANCM/FAAP20/FANCB/FANCM/FAAP20/FAAP20/FANCC/FANCC/FANCM/FANCG/FANCC/FAAP100/FAAP20/FANCA/FANCE/FANCL
GOCC_RNA_POLYMERASE_II_CORE_COMPLEX	GOCC_RNA_POLYMERASE_II_CORE_COMPLEX	14	0.212461	0.752206	0.7777	0.788671	0.245076	27549	tags=76%, list=71%, signal=22%	POLR2J3/POLR2F/POLR2F/POLR2H/POLR2E/POLR2A/POLR2A/POLR2K/POLR2E/POLR2F/POLR2L/POLR2F/POLR2H/POLR2D/POLR2H/POLR2H/POLR2B/POLR2G/POLR2H/POLR2C/POLR2H/POLR2H
GOCC_GUANYL_NUCLEOTIDE_EXCHANGE_FACTOR_COMPLEX	GOCC_GUANYL_NUCLEOTIDE_EXCHANGE_FACTOR_COMPLEX	11	0.226894	0.741316	0.786944	0.796797	0.247601	12004	tags=33%, list=31%, signal=23%	RASGRP3/RASGRP3/RAP1A/RASGRP3/RASGRP3/RAP1A/ELMO1/SMCR8
GOCC_PLATELET_DENSE_TUBULAR_NETWORK	GOCC_PLATELET_DENSE_TUBULAR_NETWORK	10	0.230374	0.728455	0.800613	0.809369	0.251508	3068	tags=22%, list=8%, signal=20%	DMTN/DMTN/DMTN/DMTN/DMTN/DMTN/DMTN/DMTN
GOCC_COMPLEX_OF_COLLAGEN_TRIMERS	GOCC_COMPLEX_OF_COLLAGEN_TRIMERS	18	0.178762	0.683293	0.855942	0.863954	0.26847	20048	tags=76%, list=52%, signal=37%	COL5A3/COL4A1/COL5A2/COL4A6/COL5A1/COL4A4/COL4A5/COL4A3/COL27A1/COL1A2/COL4A5/COL4A1/COL4A6/COL4A2/COL1A1/COL2A1/COL2A1/COL11A2/COL4A5/COL11A1/COL4A4/COL11A2
GOCC_MICROFIBRIL	GOCC_MICROFIBRIL	12	-0.163597	-0.700306	0.85804	0.864723	0.268709	32524	tags=100%, list=84%, signal=16%	LTBP4/LTBP4/LTBP1/MFAP5/LTBP1/LTBP1/MFAP2/ADAMTS10/ADAMTS10/LTBP1/MFAP5/FBN1/ADAMTSL5/EFEMP2/FBN2/MFAP2/ADAMTS10/MFAP4/MFAP5/MFAP2/LTBP4/THSD4/MFAP1/THSD4
GOCC_INTRINSIC_COMPONENT_OF_PEROXISOMAL_MEMBRANE	GOCC_INTRINSIC_COMPONENT_OF_PEROXISOMAL_MEMBRANE	15	0.179784	0.650603	0.87984	0.885313	0.275107	33204	tags=100%, list=85%, signal=15%	SLC25A17/FIS1/SLC25A17/ABCD1/PEX16/PEX12/PEX2/SLC25A17/PEX3/PEX16/PEX12/PEX16/PEX11B/PEX11G/PEX11A/PEX26/PEX11G/PEX2/PEX26/SLC27A2/PEX26/SLC27A2/PEX2/PEX11G/PEX13/FAR2/FAR1
GOCC_MHC_CLASS_II_PROTEIN_COMPLEX	GOCC_MHC_CLASS_II_PROTEIN_COMPLEX	13	0.167655	0.580128	0.936025	0.940386	0.292221	27695	tags=96%, list=71%, signal=28%	HLA-DRB1/CD74/HLA-DPA1/HLA-DOA/HLA-DRA/HLA-DOA/HLA-DQB2/HLA-DQB2/CD74/HLA-DQB1/HLA-DPA1/CD74/HLA-DQB1/HLA-DQA1/CD74/HLA-DQA2/HLA-DQB1/HLA-DQB2/HLA-DRB5/HLA-DPB1/HLA-DMB/HLA-DMB
GOCC_MHC_PROTEIN_COMPLEX	GOCC_MHC_PROTEIN_COMPLEX	21	0.144083	0.574902	0.93803	0.940938	0.292393	19770	tags=79%, list=51%, signal=39%	HLA-DRA/HLA-DOA/HLA-DQB2/HLA-DQB2/CD74/HLA-DQB1/HLA-DPA1/HLA-F/MR1/CD74/HLA-C/HLA-DQB1/B2M/HLA-E/HLA-DQA1/CD74/HLA-DQA2/HLA-DQB1/HLA-G/HLA-B/HLA-DQB2/MR1/HLA-E/HLA-DRB5/MR1/HLA-DPB1/MR1/HLA-DMB/HLA-A/HLA-C/HLA-F/HLA-G/HLA-DMB
GOCC_90S_PRERIBOSOME	GOCC_90S_PRERIBOSOME	26	0.128987	0.548884	0.952391	0.953865	0.29641	11804	tags=55%, list=30%, signal=38%	RSL1D1/PES1/BMS1/RRP36/PES1/NOC2L/RRP36/MPHOSPH10/NOL6/NOL6/WDR36/NOP9/RRP7A/UTP20/NOL6/UTP18/HEATR1/NOP14/WDR36/PES1/IMP3/WDR3/UTP4
GOCC_FIBRILLAR_COLLAGEN_TRIMER	GOCC_FIBRILLAR_COLLAGEN_TRIMER	11	0.145345	0.474876	0.990004	0.990004	0.30764	28479	tags=93%, list=73%, signal=25%	COL3A1/COL5A1/COL11A2/COL5A3/COL5A2/COL5A1/COL27A1/COL1A2/COL1A1/COL2A1/COL2A1/COL11A2/COL11A1/COL11A2
