# Supplementary material for: METTL16 participates in haemoglobin H disease through m6A modification
Source: PLoS One. 2024 Aug 1;19(8):e0306043. doi: 10.1371/journal.pone.0306043 (PMC11293636; doi:10.1371/journal.pone.0306043)
Supplement: S9 File — (XLSX) [file pone.0306043.s009.xlsx]

## Sheet: Sheet 1
ID	Description	setSize	enrichmentScore	NES	pvalue	p.adjust	qvalues	rank	leading_edge	core_enrichment
GOMF_ACTIN_BINDING	GOMF_ACTIN_BINDING	399	0.343117	2.21651	9.999e-05	0.0006267	0.000250794	17749	tags=48%, list=46%, signal=27%	SPTA1/BLOC1S6/CTNNAL1/GAS2L3/ALDOA/ESPN/TNS1/MSRB2/PDLIM5/LDB3/MICAL2/PDLIM5/DMD/TMOD1/CORO1C/MICAL2/BLOC1S6/BLOC1S6/CTNNAL1/MARCKSL1/EPB41/MYO1C/SPTB/MICAL2/TNNC1/MICAL2/DMTN/PDLIM2/DMTN/TNS1/CTTN/EPB41/TPM1/ACTR3/SPTB/CAPZA2/TPM1/PDLIM3/MYO1D/TPM1/EPB41/MYO1C/MYH10/SPTB/DMTN/SPTB/TPM1/EPB41/SNCA/WASF2/DMTN/ITGB1/ADD2/PIP/DAG1/SNCA/MYO15A/DMTN/TPM1/MYO15A/EPB41/ITGB1/DMTN/MICAL2/DMTN/TNNC1/GAS2L…
GOMF_ACTIN_FILAMENT_BINDING	GOMF_ACTIN_FILAMENT_BINDING	189	0.350365	2.12716	9.999e-05	0.0006267	0.000250794	17668	tags=51%, list=45%, signal=28%	SPTA1/BLOC1S6/CTNNAL1/GAS2L3/ESPN/TMOD1/CORO1C/BLOC1S6/BLOC1S6/CTNNAL1/MARCKSL1/MYO1C/SPTB/TNNC1/DMTN/DMTN/CTTN/TPM1/ACTR3/SPTB/CAPZA2/TPM1/MYO1D/TPM1/MYO1C/MYH10/SPTB/DMTN/SPTB/TPM1/DMTN/ADD2/MYO15A/DMTN/TPM1/MYO15A/DMTN/DMTN/TNNC1/GAS2L3/ADD1/CORO1A/ARPC3/MYH7B/ADD1/DMTN/FERMT2/MICALL2/MYO1B/ZNF185/FLNA/CTNNA1/MYO1C/ARPC5/CTTN/ADD1/MYO6/TPM3/PLS1/NEBL/TWF2/TRIOBP/NEBL/CACNB2/BIN1/KPTN/PSTPIP1/P…
GOMF_ACTIVE_TRANSMEMBRANE_TRANSPORTER_ACTIVITY	GOMF_ACTIVE_TRANSMEMBRANE_TRANSPORTER_ACTIVITY	274	0.270601	1.69755	9.999e-05	0.0006267	0.000250794	20220	tags=52%, list=52%, signal=25%	SLC6A19/ABCC3/SLC16A1/SLC35E1/SLC1A5/CLCN3/SLC4A1/SLC12A6/CLCN3/ATP7A/SLC10A7/ABCC4/SLC4A2/ATP7A/ABCC4/SLC35A1/SLC12A6/ABCA6/SLC1A5/SLC16A12/SLC6A1/SLC2A10/ABCC4/SLC8A1/SLC38A1/CLCN5/SLC16A4/ABCG1/SLC19A1/CLCN5/ABCA8/SLC36A4/SLC36A3/SLC16A3/SLC9B2/ABCC10/SLCO1C1/SLC6A2/SLC9A6/SLC8A3/ABCC4/SLC15A5/ABCB5/SLC2A13/SLC39A14/SLC6A16/SLC4A9/SLC15A4/SLC22A18/RALBP1/SLCO1B7/MT-CO3/SLC47A1/ABCA7/ABCG2/SLC9…
GOMF_ADENYL_NUCLEOTIDE_BINDING	GOMF_ADENYL_NUCLEOTIDE_BINDING	1406	0.310012	2.1317	9.999e-05	0.0006267	0.000250794	17626	tags=44%, list=45%, signal=26%	NME4/MAP2K4/ABCC3/MOK/KIF4B/PDK2/MAP3K20/KIF26A/PI4KB/IQCA1/MOK/RAD17/YES1/SCYL2/MOK/PKDCC/ADCY6/DHX40/SCYL2/MOK/RECQL4/RUVBL1/NEK1/FAM20B/TTLL11/FAM20B/PBK/ITPKC/HSP90AA1/CDK8/NEK1/CLCN3/ACTG1/MAP3K20/HSPH1/CLCN3/ATAD2B/ATP7A/CDK1/MAP3K7/HSP90AB1/UBE2O/PKMYT1/ABCC4/WNK1/HSPH1/PNPLA8/MCM4/ACSS1/MOV10L1/DNAJA2/HSPA1A/CDK1/ACTR1A/CKMT1A/ATP7A/MYO1C/PDE4A/SLFN14/PGK1/ABCC4/HSP90AB1/TOP1/MAP3K7/SRCAP…
GOMF_AMIDE_BINDING	GOMF_AMIDE_BINDING	343	0.323638	2.06691	9.999e-05	0.0006267	0.000250794	12145	tags=33%, list=31%, signal=23%	TNPO1/ACHE/PPIH/KPNA1/NUP98/GHR/CD36/NUP98/HSP90AB1/LEPR/TMEM158/AP2B1/LEPR/HSP90AB1/ACHE/CST3/KPNA4/CD36/RPS6KB1/VDAC2/FKBP1A/CD36/CAT/CD36/LEPR/LEPR/CLTA/VBP1/PEX5L/FKBP1A/KPNA3/FKBP4/HSPG2/ECE1/TREM2/SLC40A1/PRLR/LANCL1/HLA-F/MGST1/MGST2/FURIN/CD36/FOLR3/LILRB2/PANK3/SLC19A1/FKBP1B/HSP90AB1/CD36/LAPTM4B/VIPR2/NPEPPS/AP2B1/NUP98/GPR150/IDE/PEX5L/ACBD5/RPS6KB1/PIK3R1/SSTR3/FKBP1B/CD36/CLN8/HSP90…
GOMF_ANION_TRANSMEMBRANE_TRANSPORTER_ACTIVITY	GOMF_ANION_TRANSMEMBRANE_TRANSPORTER_ACTIVITY	416	0.289789	1.87775	9.999e-05	0.0006267	0.000250794	16468	tags=43%, list=42%, signal=26%	SLC6A19/ABCC3/SLC16A1/MPC1/MPC1/CLIC2/SLC25A51/MPC1/SLC14A1/TTYH1/SLC1A5/CLCN3/SLC4A1/SLC12A6/CLCN3/SLC14A1/SLC10A7/CD36/ABCC4/SLC38A6/SLC4A2/ABCC4/SLC35A1/MPC2/XPR1/CD36/VDAC2/SLC25A26/GABRA6/SLC12A6/CD36/SLC1A5/SLC52A2/SLC25A52/SLC16A12/CD36/SLC6A1/SLC25A19/SFXN1/AQP3/CLIC5/SLC2A10/ABCC4/SLC27A1/SLC14A1/SLC38A1/CLCN5/SLC16A4/SLC50A1/SLC43A2/CD36/SLC43A2/RBP4/ABCG1/SLC19A1/CLCN5/SLC36A4/CD36/XPR…
GOMF_ATPASE_ACTIVITY	GOMF_ATPASE_ACTIVITY	428	0.282968	1.8366	9.999e-05	0.0006267	0.000250794	13307	tags=34%, list=34%, signal=23%	ABCC3/IQCA1/RAD17/DHX40/RECQL4/RUVBL1/HSP90AA1/ATAD2B/ATP7A/ABCC4/MCM4/MOV10L1/HSPA1A/ATP7A/MYO1C/ABCC4/SRCAP/SPAST/PSMC5/DDX11/ABCA6/ACSM3/RAD17/MYO1D/KIF1B/MYO1C/DHX29/HSP90AA1/KIF5B/MYH10/ATRX/DDX3X/ABCC4/SLC27A1/PMS1/SMARCA4/DDX6/G3BP1/CHD2/ATP8B4/ATP2C1/DHX29/SMARCA4/MYO15A/SMARCAL1/ABCF1/ABCG1/ABCA8/MYO15A/TDRD12/DHX40/DDX3Y/HELB/ATAD3A/ATRX/YME1L1/ABCC10/CLPX/DNHD1/IDE/BTAF1/KIF12/ABCC4/XR…
GOMF_CADHERIN_BINDING	GOMF_CADHERIN_BINDING	301	0.379904	2.40312	9.999e-05	0.0006267	0.000250794	13054	tags=40%, list=34%, signal=27%	MICALL1/CTNNAL1/GAPVD1/ALDOA/FNBP1L/JUP/RUVBL1/SH3GLB1/PDLIM5/GAPVD1/PDLIM5/PRDX1/HSP90AB1/BSG/CTNNAL1/DOCK9/HSPA1A/GAPVD1/HSP90AB1/EVPL/SERBP1/GOLGA3/CTTN/PAK6/CDH15/LAD1/CD2AP/NOTCH3/PKM/RAN/EPN2/PKM/DHX29/KIF5B/EIF4G2/DDX3X/WASF2/P2RX4/BSG/ITGB1/DDX6/HDLBP/DHX29/PSEN1/LARP1/CDH13/ITGB1/NCK1/HSP90AB1/SLC9A3R2/ANXA2/PARK7/P2RX4/TJP1/MAPRE1/CTNND1/NCK1/CDH18/BMPR2/KTN1/GOLGA3/WASF2/SNX2/COBLL1/PA…
GOMF_CALCIUM_ION_BINDING	GOMF_CALCIUM_ION_BINDING	619	0.259909	1.72407	9.999e-05	0.0006267	0.000250794	18644	tags=45%, list=48%, signal=24%	SPTA1/RASGRP4/ITSN1/RASGRP4/F7/EML1/CALM1/TTYH1/C1R/S100A13/ENPP2/EML1/PCDHGA11/RASGRP3/ITLN1/PCDH10/PCDHGC4/TNNC1/MAN1A1/PLA2G4E/CDH15/ITSN1/S100A14/PPP3R2/CDHR4/NOTCH3/MELK/S100A16/RHOT1/PCDHA1/SYT12/HSPG2/SNCA/UMODL1/SLC8A1/GLCE/PPP3CB/MYL12A/DAG1/SNCA/STAB1/ITGB1BP2/CCDC47/CDH16/CDH13/SYT15/ESYT3/ANXA2/TNNC1/CDH18/TESC/NDUFAB1/MAN1A2/NUCB2/CANX/BAIAP3/RASGRP4/PCP4/OTOF/SYT15/MYL9/CALM3/CRELD2…
GOMF_CALMODULIN_BINDING	GOMF_CALMODULIN_BINDING	188	0.311003	1.88672	9.999e-05	0.0006267	0.000250794	18552	tags=47%, list=48%, signal=25%	ITPKC/MARCKSL1/EPB41/MYO1C/EPB41/MYO1D/PHKB/EPB41/MYO1C/MYH10/CACNA1C/CACNA1C/EPB41/SLC8A1/PPP3CB/USP6/AKT1/UBR4/ADD2/KCNQ2/MYO15A/KCNN3/MYO15A/EPB41/TJP1/CNN1/RIT1/EPB41/CACNA1S/SLC8A3/PCP4/EPB41/ADD1/RIT1/ADD1/TJP1/EEF1A1/RIT1/RGS16/MYO1B/NRGN/GRIN1/CDK5RAP2/MKNK2/AKAP12/MAPKAPK5/MYO1C/ADD1/MYO6/STRN3/SYT1/VAMP2/PHKG2/FAS/PPP3CB/CAMK2B/TTN/KCNQ5/MBP/KCNN3/CAMK2B/MYO1B/MKNK2/CNN3/MYH6/PDE1C/ADD1…
GOMF_CARBOHYDRATE_BINDING	GOMF_CARBOHYDRATE_BINDING	231	0.304386	1.88334	9.999e-05	0.0006267	0.000250794	23334	tags=61%, list=60%, signal=25%	P3H2/ALDOA/ENPP2/GANAB/ITLN1/BSG/GALNT9/GALNT13/SORD/LGALSL/CLC/MGAT2/ACAN/FBXO6/LMAN1/PRPS2/HK1/OGFOD2/GALNT10/BSG/NOMO1/AGL/GALNT8/HK1/VTN/PPP1R3F/ACR/GALNT5/CD302/GALK1/CANX/CRYBG2/ENG/ACAN/AGL/FCN2/CLEC4C/FUOM/LGALS12/FUOM/MAN2B2/P4HA3/KLRD1/CRYBG2/HK1/GYS1/MGAM/ZP3/CLEC4G/MAN2A2/BSG/LGALS8/CD22/GALNT1/P4HA2/HK1/TALDO1/FREM1/CD302/ZG16B/EGLN2/GALNT1/GPI/ALDOA/CHID1/KLRD1/GCK/GAA/PPP1R3C/REG3G…
GOMF_CARBOXYLIC_ACID_BINDING	GOMF_CARBOXYLIC_ACID_BINDING	156	0.30551	1.81357	9.999e-05	0.0006267	0.000250794	23851	tags=62%, list=61%, signal=24%	P3H2/SHMT1/UBR2/UBR2/UBR2/GCLC/OGFOD2/GCLC/SESN3/GLUD1/FOLR3/SLC19A1/SESN3/NDUFAB1/GAD1/GLDC/RARA/CYP27C1/P4HA3/GRIN1/CD22/ST8SIA2/P4HA2/PLA2G1B/CRABP2/DBT/HNF4A/CYP2W1/HNF4A/CYP26B1/EGLN2/EPDR1/VDR/PPARG/FTCDNL1/PPARG/S100A9/HIF1AN/CYP26A1/SCP2/ACOX3/DHFR/SIGLEC11/SESN1/EGLN2/FABP3/CD33/PCCA/FTCD/P4HTM/SIGLEC9/ST8SIA2/NOS3/FOLR1/NOS3/EGLN3/PSAP/THNSL2/GLRA2/ACOX1/AKR1C2/GNMT/GAD1/GSTM2/SIGLEC6/C…
GOMF_CATALYTIC_ACTIVITY_ACTING_ON_DNA	GOMF_CATALYTIC_ACTIVITY_ACTING_ON_DNA	189	0.345209	2.09586	9.999e-05	0.0006267	0.000250794	15290	tags=43%, list=39%, signal=26%	NEIL3/RAD17/RECQL4/RUVBL1/POLI/OGG1/MCM4/TDP2/TOP1/APEX2/DDX11/MPG/RAD17/DNASE2/APLF/PCNA/ATRX/DDX3X/TOP1MT/G3BP1/CHD2/EXO5/HELB/TDG/APTX/ATRX/XRCC5/TEP1/MCM7/ERCC2/PLD3/WRNIP1/SLX1B/POLL/N6AMT1/CHD2/MUTYH/MCM8/MBD4/WRN/RTEL1/SPO11/TDP2/UNG/POLE2/HMGA2/BRIP1/SLX4/EXO5/MCM7/DNMT3A/TOP3A/GTF2F2/DNMT3A/MUTYH/POLK/DDX3X/TATDN1/POLE2/MUTYH/POLE3/LIG1/CHD5/SMARCAD1/DNASE1/POLL/ASCC3/ALKBH4/RBBP8/APTX/R…
GOMF_CATION_CHANNEL_ACTIVITY	GOMF_CATION_CHANNEL_ACTIVITY	280	0.292565	1.83929	9.999e-05	0.0006267	0.000250794	24292	tags=69%, list=62%, signal=26%	TRPV3/TRPV3/CCDC51/TPCN1/CACNA1C/CACNA1C/P2RX4/KCNH7/KCNQ2/PSEN1/KCNN3/FKBP1B/CACNA1G/ANXA2/CHRNA3/P2RX4/CATSPER2/ASIC1/CACNA1H/TMEM38B/CACNA1S/OTOP2/KCNAB2/FKBP1B/PTK2B/CNR1/CACNB3/GRIN1/KCNK3/GRIK1/OPRM1/PIEZO2/CNGA1/KCNC3/FXYD4/OPRM1/KCNMB2/GRIA3/P2RX1/KCNG3/TMC1/OPRM1/KCNMA1/KCNE1/KCNJ1/KCNV2/OPRM1/CACNB2/CHRNA5/KCNK17/ANO6/KCNQ5/KCNN3/ASIC1/CHRNA2/OPRM1/OPRM1/SCN3B/OTOP2/SCN1A/PTK2B/OPRM1/SC…
GOMF_CATION_TRANSMEMBRANE_TRANSPORTER_ACTIVITY	GOMF_CATION_TRANSMEMBRANE_TRANSPORTER_ACTIVITY	543	0.299548	1.97263	9.999e-05	0.0006267	0.000250794	23932	tags=65%, list=62%, signal=26%	TRPV3/ATP6V0A1/COX7C/TRPV3/MRS2/RHBG/TTYH1/SLC1A5/CLCN3/SLC12A6/CLCN3/ATP7A/COX5A/SLC38A6/ATP7A/SLC39A13/CCDC51/TPCN1/NIPAL2/SLC25A26/SLC41A3/SLC12A6/SLC39A13/SLC1A5/SLC6A1/SLC25A19/SFXN1/SLC31A1/CACNA1C/SLC2A10/SLC39A13/CACNA1C/SLC40A1/SLC8A1/SLC38A1/P2RX4/COX8A/CLCN5/KCNH7/ATP2C1/KCNQ2/PSEN1/ATP6V0D2/SLC25A37/KCNN3/ATP6V1C1/CLCN5/FKBP1B/SLC36A4/CACNA1G/ANXA2/CHRNA3/P2RX4/CATSPER2/SLC36A3/ASIC1/…
GOMF_CELL_ADHESION_MOLECULE_BINDING	GOMF_CELL_ADHESION_MOLECULE_BINDING	485	0.347204	2.27125	9.999e-05	0.0006267	0.000250794	14463	tags=40%, list=37%, signal=26%	MICALL1/CTNNAL1/GAPVD1/ALDOA/FNBP1L/JUP/TSPAN4/RUVBL1/SH3GLB1/PDLIM5/GAPVD1/PDLIM5/PRDX1/NLGN4Y/HSP90AB1/BSG/CTNNAL1/DOCK9/HSPA1A/GAPVD1/HSP90AB1/EVPL/SERBP1/GOLGA3/CTTN/PAK6/CDH15/TENM3/LAD1/CD2AP/NOTCH3/PKM/RAN/EPN2/PKM/DHX29/KIF5B/EIF4G2/DDX3X/WASF2/P2RX4/BSG/ITGB1/DDX6/HDLBP/DHX29/PSEN1/LILRB2/VTN/ITGB1BP2/NRG1/LARP1/CDH13/ITGB1/NCK1/HSP90AB1/SLC9A3R2/ANXA2/PARK7/P2RX4/TJP1/MAPRE1/CTNND1/NCK1…
GOMF_CHROMATIN_BINDING	GOMF_CHROMATIN_BINDING	489	0.357726	2.34122	9.999e-05	0.0006267	0.000250794	17683	tags=47%, list=45%, signal=26%	NUP62/ZIC2/RAD17/NCOA1/MTA2/ACTR6/NUP98/ATAD2B/SBNO1/TAL1/NUP98/MLLT10/MLLT10/CTBP2/NPM2/MEF2A/SBNO1/NPM3/FOXO4/KAT2A/NCOA2/TOP1/MECP2/SCMH1/MLLT3/RBL2/IFT74/DDX11/GADD45A/RAD17/RAN/HES5/PCNA/ATRX/BRD4/KAT2B/DLX1/PCLAF/SMARCA4/IFT74/SBNO1/MITF/STAG2/NFATC2/SMARCA4/PHF21A/SATB2/SMAD2/RNF8/CALCOCO1/TP63/SMARCE1/NSD2/BCAS3/FOXO4/DNAJC2/APTX/ATRX/TSPYL1/FOXO3/HDAC3/CTCFL/RAD21/NCAPH2/STAG2/NUP98/TP63…
GOMF_CIS_REGULATORY_REGION_SEQUENCE_SPECIFIC_DNA_BINDING	GOMF_CIS_REGULATORY_REGION_SEQUENCE_SPECIFIC_DNA_BINDING	1086	0.288878	1.9668	9.999e-05	0.0006267	0.000250794	22396	tags=56%, list=58%, signal=25%	ZIC2/PBX1/ZNF626/SMYD3/MAX/RFX7/WIZ/ZNF496/MEIS2/KLF1/ZNF74/WIZ/ZNF655/MEIS3/TAL1/ZFP1/ZNF655/ZNF91/ZSCAN18/PBX1/NFE2L2/ZBTB11/PBX1/SCRT2/ZNF568/SOX6/CREM/MEF2A/ZKSCAN8/MXI1/FOXO4/SOX6/NCOA2/TBX5/TOP1/PRDM5/ZNF347/ZNF575/KLF7/ZNF322/E4F1/FOXP1/PBX3/ZNF143/ZNF143/TEAD2/FOXP1/HSF4/ZBTB25/ATF1/ZNF322/IRX1/THRAP3/FOXP1/MXI1/ZNF655/HES5/GFI1B/ZNF655/ZNF562/E2F2/MESP1/NFAT5/NR1I2/ZNF714/ZNF776/DLX1/ZNF…
GOMF_CYTOKINE_RECEPTOR_BINDING	GOMF_CYTOKINE_RECEPTOR_BINDING	224	0.314435	1.94008	9.999e-05	0.0006267	0.000250794	24715	tags=64%, list=64%, signal=24%	IL6ST/CKLF/IL6ST/IL1RN/CXCL5/CKLF/USP15/CKLF/CCL26/IL6ST/FKBP1A/ITCH/BDNF/IL6ST/ITCH/S100A14/IL6ST/CD2AP/IL1RN/TNFSF18/FKBP1A/CSHL1/SIVA1/C5/IL15/PRLR/FEM1B/LEFTY1/NTF3/CCL24/SMAD2/IL20/IL11/IL25/IL12A/CKLF/CNIH4/ENG/PIK3R1/USP15/CRLF2/JAK2/CCL18/CRLF1/CCL24/TRIM37/FERMT2/STAT1/IL1RN/SOCS2/NOL3/CSF1/PYCARD/LEFTY2/SHC1/CCL1/CKLF/IL12RB1/IL15/TRAF6/IL6R/CX3CL1/BDNF/VEGFA/IL1RN/CXCL12/CXCL10/NES/VEG…
GOMF_CYTOSKELETAL_PROTEIN_BINDING	GOMF_CYTOSKELETAL_PROTEIN_BINDING	893	0.333687	2.25377	9.999e-05	0.0006267	0.000250794	16034	tags=43%, list=41%, signal=27%	SPTA1/NUP62/BLOC1S6/ANK1/KIF4B/CTNNAL1/GAS2L3/KIF26A/EML1/ALDOA/ESPN/TNS1/RHBG/MSRB2/AGTPBP1/SVBP/CALM1/TTLL11/HSP90AA1/PDLIM5/LDB3/MICAL2/SLC4A1/EML1/DLGAP5/ANK1/PDLIM5/HSPH1/DMD/TMOD1/ANK1/CORO1C/MICAL2/HSP90AB1/BLOC1S6/HSPH1/OGG1/BLOC1S6/CTNNAL1/MARCKSL1/EPB41/MYO1C/SPTB/ANK1/MICAL2/HSP90AB1/TNNC1/DPYSL2/MICAL2/RAB6A/SPAST/DMTN/OPA1/RAB6A/CEP57L1/PDLIM2/DMTN/TNS1/DPYSL5/TRAK2/ANK1/CTTN/IFT74/E…
GOMF_DNA_BINDING_TRANSCRIPTION_ACTIVATOR_ACTIVITY	GOMF_DNA_BINDING_TRANSCRIPTION_ACTIVATOR_ACTIVITY	396	0.279159	1.80204	9.999e-05	0.0006267	0.000250794	21123	tags=51%, list=54%, signal=24%	PBX1/MEIS2/TFDP2/MEIS3/MDM2/ZNF91/MDM2/PBX1/NFE2L2/PBX1/MDM2/MEF2A/FOXO4/TBX5/KLF7/TFDP2/E4F1/ZNF143/ZNF143/ZNF292/ATF1/GFI1B/ATMIN/MDM2/E2F2/MESP1/NFAT5/NR1I2/HOXD8/NR3C1/KLF10/MITF/NFATC2/HOXA5/ZNF384/MEIS2/NFAT5/SATB2/SMAD2/NRF1/ELF3/TP63/FOXO4/ZNF345/PPARA/ZNF438/ATMIN/NR4A1/FOXO3/CTCFL/UBP1/TP63/FOXO3/PLAGL1/MECOM/CREB1/ZNF226/ZNF143/MDM4/IKZF3/ATF3/TFDP2/BACH1/ZNF208/MEF2A/CTCFL/TCF12/CREB1…
GOMF_DNA_BINDING_TRANSCRIPTION_FACTOR_ACTIVITY	GOMF_DNA_BINDING_TRANSCRIPTION_FACTOR_ACTIVITY	1263	0.269738	1.84744	9.999e-05	0.0006267	0.000250794	22624	tags=56%, list=58%, signal=25%	ZIC2/PBX1/ZNF248/ZNF626/MAX/RFX7/WIZ/ZNF496/MEIS2/KLF1/ZNF74/WIZ/TFDP2/CUX1/ZNF655/MEIS3/TAL1/ZFP1/MDM2/ZNF655/ZNF91/ZSCAN18/MDM2/PBX1/NFE2L2/ZBTB11/PBX1/MDM2/SCRT2/ZNF568/SOX6/CREM/YBX3/MEF2A/ZKSCAN8/MXI1/FOXO4/SOX6/TBX5/PRDM5/ZNF347/ZNF575/MECP2/KLF7/ZNF322/TFDP2/E4F1/FOXP1/PBX3/ZNF143/ZNF143/TEAD2/FOXP1/HSF4/ZBTB25/ZNF292/ATF1/ZNF322/IRX1/FOXP1/MXI1/ZNF655/ZFP37/HES5/GFI1B/CUX1/ATMIN/ZNF655/MD…
GOMF_DNA_BINDING_TRANSCRIPTION_FACTOR_BINDING	GOMF_DNA_BINDING_TRANSCRIPTION_FACTOR_BINDING	351	0.333945	2.13719	9.999e-05	0.0006267	0.000250794	17057	tags=45%, list=44%, signal=26%	TRIP12/JUP/WWP2/TRIP12/NCOA1/MTA2/BBS7/MED30/TAL1/TRIP12/HDAC9/NFE2L2/CTBP2/COMMD6/CREM/MEF2A/NCOA2/PRDM5/DNAJA1/TRIP12/RBL2/FOXP1/FOXP1/TRIP12/LCOR/MIER1/THRAP3/NCOA7/FOXP1/GFI1B/TACC1/TAF6/PCNA/NR1I2/SMARCA4/NCOR1/FOXP1/CREM/CDKN2A/SMARCA4/TFDP3/SMAD2/DNAJA1/MIER1/RNF14/SMARCE1/BBS7/BCAS3/PARK7/PPARA/CREM/RB1/MED17/TRIM68/NR4A1/HDAC3/ID2/NEK6/CREB1/TRIP4/RNF6/HDAC5/DDX54/RNF14/FOXP1/TACC2/MEF2A…
GOMF_DNA_BINDING_TRANSCRIPTION_REPRESSOR_ACTIVITY	GOMF_DNA_BINDING_TRANSCRIPTION_REPRESSOR_ACTIVITY	282	0.268113	1.68626	9.999e-05	0.0006267	0.000250794	19477	tags=49%, list=50%, signal=25%	ZNF248/MAX/SCRT2/SOX6/CREM/YBX3/MXI1/SOX6/PRDM5/E4F1/FOXP1/FOXP1/ZBTB25/IRX1/FOXP1/MXI1/ZFP37/HES5/ZNF566/ZNF566/YBX3/FOXP1/NR3C1/CREM/MITF/MXI1/ZNF3/NFATC2/ZNF69/ZEB1/IKZF5/ZNF440/PPARA/CREM/FOXO3/IRX2/POU5F1/ZNF131/FOXO3/PLAGL1/ZNF778/ZNF669/ATF3/HOXB8/FOXP1/BACH1/ZFP90/YY1/MAX/NFATC2/FERD3L/ZNF217/REST/REST/CREM/ZFP90/KLF8/ZNF124/ZNF169/NFX1/HES2/MITF/THAP11/PPARA/FOXP1/ZNF124/CTCF/IKZF5/PLAGL…
GOMF_ENDOPEPTIDASE_ACTIVITY	GOMF_ENDOPEPTIDASE_ACTIVITY	358	0.300989	1.92888	9.999e-05	0.0006267	0.000250794	18201	tags=48%, list=47%, signal=26%	F7/USP12/C1R/ZMPSTE24/DDI2/USP34/USP2/USP15/USP33/RHBDL1/USP47/USP24/ADAMTSL3/NRIP3/ADAM32/PAPPA/CLC/USP9Y/MMP8/RHBDD2/ATG4A/USP9X/USP47/USP9X/GZMA/CTSL/ECE1/USP10/USP6/USP7/PSMD1/CASP10/PIP/SFRP1/PRSS21/CASP9/FURIN/MMP1/PSEN1/ACR/PRSS27/USP33/PSMD1/KLK5/USP7/ADAMTS9/YME1L1/PSMA5/RHBDL2/IDE/NRDC/ADAMTS6/CASP7/CAPN5/USP38/USP15/ATP23/YME1L1/MASP2/MME/BACE2/KLK8/COPS5/HTRA4/NRDC/PYCARD/ECE2/RHBDD1/…
GOMF_ENZYME_ACTIVATOR_ACTIVITY	GOMF_ENZYME_ACTIVATOR_ACTIVITY	478	0.320296	2.09318	9.999e-05	0.0006267	0.000250794	23721	tags=60%, list=61%, signal=24%	RABGAP1L/TRIM23/GAPVD1/ARHGEF12/GNAS/GNAS/CALM1/RABGAP1L/GAPVD1/RASGRP3/ATP7A/PSME4/ARHGAP23/BCL2L13/WNK1/GARNL3/CAB39/PPP2R5C/NCF2/ARHGEF12/DNAJA2/ATP7A/GAPVD1/RGS6/ST20/DNAJA1/BCL2L13/RGS6/RABGAP1L/RIN2/BCL2L13/BCL2L13/WNK1/RAP1GAP/BCL2L13/ADAP1/WNK1/BCL2L13/ARHGEF1/ARHGAP27/TRIM23/NRG3/PPP2R5E/BCL2L13/PIK3CA/BCL2L13/ABR/RAP1GAP2/PCNA/CHM/STARD8/DDX3X/SRGAP2/TBC1D15/USP6/TRIM23/DEPDC1/PPP2R5C/C…
GOMF_ENZYME_BINDING	GOMF_ENZYME_BINDING	1791	0.339544	2.35095	9.999e-05	0.0006267	0.000250794	18328	tags=48%, list=47%, signal=29%	YOD1/MAP2K4/RABGAP1L/SMYD3/ATP6V0A1/ANK1/MICALL1/PRR5L/DLG4/THAP5/YES1/FNBP1L/CDC27/WIZ/ADCY6/JUP/STAU1/CUL4A/PDCD10/RUVBL1/RANBP9/NCOA1/MTA2/SNAP91/CALM1/BCL2L1/STOM/DCUN1D1/WIZ/RABGAP1L/HSP90AA1/PDLIM5/LDB3/CDC27/SERPINF2/STOM/BCL2L1/TXNIP/OPTN/ACTG1/FZD8/GHR/ANK1/PDLIM5/PDCD10/RASGRP3/DMD/USP2/ANK1/CORO1C/MAP3K7/STOM/TAL1/MDM2/HSP90AB1/SHOC2/TSPAN10/WNK1/STAM/LAMP2/PRKAB2/USP33/HDAC9/MDM2/CAB3…
GOMF_ENZYME_INHIBITOR_ACTIVITY	GOMF_ENZYME_INHIBITOR_ACTIVITY	339	0.309154	1.97265	9.999e-05	0.0006267	0.000250794	18746	tags=52%, list=48%, signal=28%	KNG1/BIRC2/SERPINF2/TXNIP/SH3BP5L/UBE2O/WNK1/BIRC2/CD109/DYNLL1/TXNIP/APOC3/CST3/DYNLL1/SPP2/POT1/SERPINB7/SERPINB6/WNK1/WNK1/RNH1/SERPINI1/ANP32E/C5/WFDC10B/SERPINB6/SNCA/UMODL1/KAT2B/GPC3/CDKN2A/HEXIM1/SOCS1/FURIN/SNCA/TNK2/TIMP1/AHSG/SERPINB7/NCK1/BIRC2/COL6A3/ANXA2/AGT/NCK1/WFIKKN2/ITIH3/TESC/SERPINI1/RPL23/APOC3/CARD18/MAPK8IP1/ENSA/GAPDH/SCG5/PRKAR2B/PEBP1/PKIG/SH3BP5/PPP1R12A/CAMK2N2/CDKN1…
GOMF_ENZYME_REGULATOR_ACTIVITY	GOMF_ENZYME_REGULATOR_ACTIVITY	1095	0.321001	2.18599	9.999e-05	0.0006267	0.000250794	19754	tags=51%, list=51%, signal=27%	RABGAP1L/KNG1/TRIM23/RASGRP4/ITSN1/GAPVD1/RASGRP4/ARHGEF12/GNAS/BIRC2/RUNDC3A/GNAS/CALM1/RABGAP1L/HSP90AA1/GAPVD1/BCCIP/SERPINF2/TXNIP/SH3BP5L/HSPH1/RASGRP3/ATP7A/PSME4/ARHGAP23/DENND3/RAB3IP/HSP90AB1/UBE2O/SHOC2/BCL2L13/ELP3/WNK1/GARNL3/HSPH1/BIRC2/CD109/CAB39/PPP2R5C/DOCK9/NCF2/ARHGEF12/DNAJA2/DYNLL1/PPP4R2/ATP7A/EIF2B4/TXNIP/FZR1/GAPVD1/DENND4A/RGS6/HSP90AB1/ST20/DNAJA1/LAMTOR4/APOC3/BCL2L13/C…
GOMF_G_PROTEIN_COUPLED_RECEPTOR_ACTIVITY	GOMF_G_PROTEIN_COUPLED_RECEPTOR_ACTIVITY	611	0.22827	1.5134	9.999e-05	0.0006267	0.000250794	17554	tags=46%, list=45%, signal=26%	OR10H5/FZD8/OR6N2/RGR/OR7A5/OR2L2/XPR1/OR2T12/OR12D2/OR4D6/XCR1/ADGRF3/CX3CR1/OR8G1/GPR20/OR9K2/RXFP1/LPAR1/EDNRA/LANCL1/CMKLR1/OPN1SW/P2RY6/OR4C3/RGR/OR8D1/OR2T33/RGR/XPR1/VIPR2/OR4K13/TAS2R42/NLRP6/CCR10/GPR17/OR10A3/GPR150/HTR1F/OR2L3/ADRA1A/HTR1D/OR2M7/SSTR3/HTR1A/OR4C15/OR51D1/GPER1/CX3CR1/OR6B1/CNR1/OR9Q2/RAMP1/SORCS1/TAPT1/OR8A1/OR10H1/OR2G2/OR8D1/OPRL1/AGTRAP/CXCR3/AGTRAP/OR3A2/OR2T8/MRGP…
GOMF_G_PROTEIN_COUPLED_RECEPTOR_BINDING	GOMF_G_PROTEIN_COUPLED_RECEPTOR_BINDING	242	0.276738	1.7192	9.999e-05	0.0006267	0.000250794	20099	tags=51%, list=52%, signal=25%	ARHGEF12/DLG4/CKLF/GNAS/GNAS/CALM1/PNOC/FEM1A/CXCL5/CKLF/CKLF/CCL26/USP33/ARHGEF12/HSPA1A/DNAJA1/PROK2/PSMC5/ITCH/ITCH/S100A14/ARHGEF1/C5/ARRDC3/RLN3/SFRP1/CCL24/GNA12/OXT/PPY/DNAJA1/USP4/GNAI3/SLC9A3R2/USP33/AGT/MRAP/DNM3/CKLF/POMC/CNIH4/WNT8A/JAK2/CCL18/CALM3/CCL24/REEP1/GNAS/NMU/SCT/MRAP/PTCH1/MLN/FLNA/DVL1/CCL1/CKLF/RAPGEF2/PYY/HSPA8/SH3GL1/GNAI1/CX3CL1/HOMER3/DVL2/USP20/GNAL/RNF43/CXCL12/PPP…
GOMF_GATED_CHANNEL_ACTIVITY	GOMF_GATED_CHANNEL_ACTIVITY	297	0.301333	1.90398	9.999e-05	0.0006267	0.000250794	24292	tags=69%, list=62%, signal=26%	CLIC2/TTYH1/CLCN3/CLCN3/CCDC51/TPCN1/VDAC2/GABRA6/CLIC5/CACNA1C/CACNA1C/TMC5/P2RX4/CLCN5/KCNH7/KCNQ2/KCNN3/CLCN5/FKBP1B/CACNA1G/CHRNA3/P2RX4/CATSPER2/ASIC1/CACNA1H/CACNA1S/KCNAB2/FKBP1B/TMC4/PTK2B/CNR1/CACNB3/GRIN1/KCNK3/GRIK1/OPRM1/PIEZO2/CNGA1/KCNC3/OPRM1/KCNMB2/GRIA3/P2RX1/CLCN2/KCNG3/TMC1/OPRM1/KCNMA1/KCNE1/KCNJ1/VDAC3/KCNV2/OPRM1/CACNB2/CHRNA5/GABRB1/KCNK17/ANO6/KCNQ5/KCNN3/ASIC1/CHRNA2/TMEM…
GOMF_GLYCOSAMINOGLYCAN_BINDING	GOMF_GLYCOSAMINOGLYCAN_BINDING	198	0.276023	1.68382	9.999e-05	0.0006267	0.000250794	25846	tags=64%, list=66%, signal=22%	KNG1/LRTM2/HAPLN2/NDNF/ACAN/RSPO2/HK1/TREM2/SFRP1/HK1/STAB1/VTN/JCHAIN/ENG/ACAN/ZNF146/FGF1/PAFAH1B1/HK1/PTCH1/PPIA/RPL29/HK1/APOA5/VEGFA/ADGRG1/APLP2/CXCL10/VEGFA/ELSPBP1/PCSK6/CD44/FGF4/APLP2/FGFR2/LGR6/APLP2/REG3G/COL13A1/LAYN/FGFRL1/PRG2/PLA2G2D/HDGF/ANOS1/LTBP4/PODXL2/FSTL1/AOC1/SLIT3/THBS4/APOE/PTN/PGLYRP4/PGF/CCL23/SUSD5/HRG/REG3A/REG1A/VIT/FN1/SULF1/BCAN/LTBP4/LAMC2/SULF1/LAMC2/RSPO1/FGFR…
GOMF_GTPASE_ACTIVATOR_ACTIVITY	GOMF_GTPASE_ACTIVATOR_ACTIVITY	242	0.304818	1.89365	9.999e-05	0.0006267	0.000250794	23715	tags=58%, list=61%, signal=23%	RABGAP1L/GAPVD1/ARHGEF12/RABGAP1L/GAPVD1/RASGRP3/ARHGAP23/GARNL3/ARHGEF12/GAPVD1/RGS6/RGS6/RABGAP1L/RIN2/RAP1GAP/ADAP1/ARHGEF1/ARHGAP27/ABR/RAP1GAP2/CHM/STARD8/SRGAP2/TBC1D15/USP6/DEPDC1/RGPD3/PLEKHG6/ASAP2/NPRL3/ARHGAP22/TBC1D13/RGS6/ADPRH/RACGAP1/RGS10/RGS6/ARHGAP42/RGS8/NPRL2/SRGAP2/ALS2/RGS5/RABGAP1L/RASGRP3/ARFGAP1/TBC1D30/STXBP5L/TBC1D5/RGS16/RINL/GAPVD1/ASAP1/RANGAP1/TBC1D7/BCR/STXBP5L/RAP…
GOMF_GTPASE_ACTIVITY	GOMF_GTPASE_ACTIVITY	282	0.340978	2.14453	9.999e-05	0.0006267	0.000250794	11951	tags=38%, list=31%, signal=27%	TRIM23/GNAS/GNAS/RASL10A/TUBA8/RGS6/RAP1B/RAB6A/OPA1/RGS6/GSPT1/RAB6A/HBS1L/RAP1GAP/TUBB2A/RAB5A/MFN2/GSPT1/TRIM23/GNG10/RAN/TUBB6/RAB13/RHOT1/RAB6A/DDX3X/RAB18/TRIM23/HBS1L/RAB5B/ATL2/RAP2A/RGS13/RAB5A/GNA12/RRAS2/GBP5/GSPT1/RAB9A/GPN1/GNAI3/NUDT1/ATL3/RGS6/SAR1B/RAB34/DNM3/RIT1/KRAS/RAP1B/NRAS/RGS10/ATL2/TUBB1/RGS6/RGS8/RAB18/RAP1B/RRAGC/MFN2/RGS5/RIT1/EEF1A1/GNAS/RAB2A/RIT1/RGS16/ARL1/NKIRAS2/…
GOMF_GTPASE_BINDING	GOMF_GTPASE_BINDING	205	0.365197	2.23533	9.999e-05	0.0006267	0.000250794	11257	tags=33%, list=29%, signal=23%	RABGAP1L/MICALL1/FNBP1L/RABGAP1L/HSP90AA1/OPTN/RASGRP3/CORO1C/USP33/MYO1C/YBX3/ATG14/RABGAP1L/NUTF2/SH3BP4/RAP1GAP/OPTN/PLCE1/CLTA/FGD1/MYO1C/CDC42EP4/PEX5L/HSP90AA1/CHM/YBX1/SRGAP2/YBX3/DENND1A/USP33/MAPKAP1/RAB34/OPTN/PEX5L/BECN1/NCKAP1/BECN1/YBX1/SRGAP2/ALS2/RRAGC/RABGAP1L/OPTN/RASGRP3/TBC1D30/AMBRA1/MICALL2/KCTD13/RANGRF/GNB2/WAS/ATG16L1/RANGAP1/TBC1D7/FLNA/RAB11FIP3/MYO1C/ALS2/RALBP1/STRN3/S…
GOMF_GUANYL_NUCLEOTIDE_BINDING	GOMF_GUANYL_NUCLEOTIDE_BINDING	350	0.29856	1.9104	9.999e-05	0.0006267	0.000250794	16478	tags=46%, list=42%, signal=27%	TRIM23/GNAS/GNAS/RASL10A/TUBA8/HSP90AB1/ARL4A/HSP90AB1/RAP1B/RAB6A/OPA1/GSPT1/RAB6A/HBS1L/ARL4A/FPGT/TUBB2A/RAB5A/MFN2/GSPT1/TRIM23/RAN/TUBB6/RAB13/RHOT1/RAB6A/RAB18/PRPS2/DYNC1LI1/PDE2A/TRIM23/HBS1L/RAB5B/ATL2/RAP2A/GLUD1/AK4/RAB5A/GNA12/ARL4A/RRAS2/GBP5/GSPT1/RAB9A/SLC19A1/GPN1/HSP90AB1/GNAI3/ATL3/SAR1B/RAB34/DNM3/RIT1/KRAS/RAP1B/NRAS/ARL5A/LANCL2/ATL2/TUBB1/ARL4A/RAB18/RAP1B/RRAGC/MFN2/RIT1/SC…
GOMF_GUANYL_NUCLEOTIDE_EXCHANGE_FACTOR_ACTIVITY	GOMF_GUANYL_NUCLEOTIDE_EXCHANGE_FACTOR_ACTIVITY	182	0.334646	2.02296	9.999e-05	0.0006267	0.000250794	19748	tags=53%, list=51%, signal=26%	RASGRP4/ITSN1/GAPVD1/RASGRP4/ARHGEF12/GAPVD1/SH3BP5L/RASGRP3/DENND3/RAB3IP/DOCK9/ARHGEF12/EIF2B4/GAPVD1/DENND4A/LAMTOR4/RIN2/ITSN1/ARHGEF1/RALGDS/PLCE1/FGD1/ABR/DENND1A/GBF1/ARHGEF28/DENND4A/PLEKHG6/DENND4B/NUCB2/RASGRP4/RCBTB2/CYTH4/ALS2/RASGRP3/SH3BP5/RALGDS/NUCB1/RANGRF/RINL/GAPVD1/RASGRF1/SPATA13/BCR/DOCK11/SERGEF/RALGPS1/ALS2/RGL1/LAMTOR2/RAPGEF2/MCF2L/EEF1B2/KALRN/MCF2L/RAB3IP/LAMTOR3/LAMTO…
GOMF_HISTONE_BINDING	GOMF_HISTONE_BINDING	216	0.353022	2.17134	9.999e-05	0.0006267	0.000250794	15716	tags=44%, list=40%, signal=27%	ATAD2B/USP15/SBNO1/PSME4/MLLT10/MLLT10/NPM2/SBNO1/NPM3/SRCAP/SCMH1/MLLT3/TNKS/TBL1XR1/ANP32E/ATRX/CTSL/BRD4/SNCA/SPTY2D1/SMARCA4/SBNO1/CHD2/SMARCA4/SNCA/RNF8/ANP32B/BCAS3/DNAJC2/ATRX/TSPYL1/TBL1XR1/CTCFL/UIMC1/KDM7A/NPM2/PHF10/DNAJC2/USP15/JAK2/SUZ12/CTCFL/BRDT/SMARCA4/FAM156A/CDYL/YEATS2/FMR1/NAP1L5/CHD2/STAT1/ANP32E/DPF1/TBL1XR1/PARP9/SNCA/KMT2E/L3MBTL1/TSPYL5/SAMD13/HJURP/EZH1/WDTC1/NAP1L4/LEF…
GOMF_HORMONE_RECEPTOR_BINDING	GOMF_HORMONE_RECEPTOR_BINDING	160	0.400931	2.38759	9.999e-05	0.0006267	0.000250794	16046	tags=48%, list=41%, signal=29%	GNAS/TRIP12/JUP/TRIP12/GNAS/NCOA1/MED30/TRIP12/CTBP2/NCOA2/TRIP12/PSMC5/FOXP1/FOXP1/TRIP12/LCOR/THRAP3/NCOA7/FOXP1/TACC1/CSHL1/PCNA/NR1I2/SMARCA4/NCOR1/FOXP1/SMARCA4/RNF14/SMARCE1/BCAS3/PARK7/MED17/TRIM68/NR4A1/TRIP4/RNF6/JAK2/DDX54/RNF14/FOXP1/TACC2/LEP/SMARCA4/PAGR1/GNAS/YWHAH/RARG/MED25/STAT1/NCOR2/SOCS2/SNW1/RNF14/DCAF13/ESR1/SNW1/NCOA1/RARB/LCOR/FOXP1/MED24/RARG/LEF1/BAZ2A/NRIP1/NCOA1/TRIM24…
GOMF_HYDROLASE_ACTIVITY_ACTING_ON_ACID_ANHYDRIDES	GOMF_HYDROLASE_ACTIVITY_ACTING_ON_ACID_ANHYDRIDES	807	0.315828	2.1228	9.999e-05	0.0006267	0.000250794	15409	tags=42%, list=40%, signal=26%	TRIM23/ABCC3/KIF4B/PPA2/GNAS/KIF26A/IQCA1/RAD17/DHX40/RECQL4/RUVBL1/GNAS/DCTPP1/RASL10A/ENTPD6/DCP2/HSP90AA1/ENPP2/ALPL/ATAD2B/TUBA8/ATP7A/ABCC4/MCM4/MOV10L1/HSPA1A/DYNLL1/ATP7A/PPA2/MYO1C/ITPA/NUDT4/DCP2/ABCC4/RGS6/SRCAP/RAP1B/RAB6A/SPAST/OPA1/RGS6/DYNLL1/GSPT1/RAB6A/HBS1L/PSMC5/NUDT4/DDX11/NUDT7/ABCA6/RAP1GAP/TUBB2A/RAB5A/ACSM3/MFN2/GSPT1/RAD17/TRIM23/GNG10/MYO1D/RAN/TUBB6/RAB13/KIF1B/MYO1C/DHX…
GOMF_HYDROLASE_ACTIVITY_ACTING_ON_ESTER_BONDS	GOMF_HYDROLASE_ACTIVITY_ACTING_ON_ESTER_BONDS	663	0.316475	2.10659	9.999e-05	0.0006267	0.000250794	16060	tags=44%, list=41%, signal=27%	LRRC2/CDKN3/PPA2/GDPD5/ACHE/ENTPD6/NCEH1/DCP2/LIPA/ENPP2/ALPL/DDHD1/PLD6/PNPLA4/LIPE/OGG1/PNPLA8/TDP2/BPHL/PPA2/PDE4A/EXOSC5/DCP2/SLFN14/RIDA/PAFAH1B2/CA2/HAGH/ACHE/TATDN3/MTMR3/PPP2R1B/APEX2/CNOT7/PLA2G4E/MTMR12/NUDT7/PTRH2/PGAP3/LPIN1/MTMR3/ESD/CLC/DDHD2/PLA1A/GALNS/PLCE1/CDKN3/DNASE2/GDE1/PPP2CA/APLF/PPP6C/PLPP4/NT5C3A/NCEH1/PNPLA8/EDNRA/PPP1CB/POP5/AGO2/PLPP4/ACP7/PPP6C/PPP3CB/DDHD1/PPM1A/NUD…
GOMF_IDENTICAL_PROTEIN_BINDING	GOMF_IDENTICAL_PROTEIN_BINDING	1720	0.328225	2.26989	9.999e-05	0.0006267	0.000250794	16630	tags=44%, list=43%, signal=28%	DEFA4/TRIM23/IL6ST/BLOC1S6/SLC16A1/MICALL1/PDK2/MAX/GYPA/ALDOA/BIRC2/SHMT1/JUP/PDCD10/ACHE/IL6ST/DCTPP1/FXR1/C1R/SH3GLB1/BCL2L1/GALE/STOM/SNX16/S100A13/HSP90AA1/DDI2/WWTR1/SLC4A1/SERPINF2/STOM/APPL2/BCL2L1/OPTN/ACTG1/CXCL5/FCER1G/GHR/PDCD10/FCER1G/USP2/ARG1/AMD1/USP15/FBXO28/GYPA/PLD6/MAP3K7/STOM/ITLN1/MDM2/PNMA5/HSP90AB1/LEPR/BLOC1S6/BTBD1/BIRC2/PRKAB2/BLOC1S6/MDM2/MDM2/SDCBP2/APOBEC2/DYNLL1/TNI…
GOMF_ION_TRANSMEMBRANE_TRANSPORTER_ACTIVITY	GOMF_ION_TRANSMEMBRANE_TRANSPORTER_ACTIVITY	830	0.293587	1.97556	9.999e-05	0.0006267	0.000250794	21663	tags=58%, list=56%, signal=27%	SLC6A19/TRPV3/ATP6V0A1/ABCC3/COX7C/SLC16A1/TRPV3/MPC1/MRS2/MPC1/CLIC2/SLC25A51/MPC1/RHBG/SLC14A1/TTYH1/SLC1A5/CLCN3/SLC4A1/SLC12A6/CLCN3/SLC14A1/ATP7A/SLC10A7/CD36/COX5A/ABCC4/SLC38A6/SLC4A2/ATP7A/SLC39A13/CCDC51/TPCN1/ABCC4/NIPAL2/SLC35A1/MPC2/XPR1/CD36/VDAC2/SLC25A26/SLC41A3/GABRA6/SLC12A6/SLC39A13/CD36/SLC1A5/SLC52A2/SLC25A52/SLC16A12/CD36/SLC6A1/SLC25A19/SFXN1/AQP3/CLIC5/SLC31A1/CACNA1C/SLC2A…
GOMF_KINASE_ACTIVITY	GOMF_KINASE_ACTIVITY	670	0.316807	2.10986	9.999e-05	0.0006267	0.000250794	18585	tags=45%, list=48%, signal=25%	NME4/MAP2K4/MOK/PDK2/MAP3K20/PI4KB/MOK/YES1/SCYL2/MOK/PKDCC/SCYL2/MOK/NEK1/FAM20B/FAM20B/PBK/ITPKC/CDK8/NEK1/MAP3K20/CDK1/MAP3K7/PKMYT1/WNK1/MPP1/PRKAB2/CDK1/CKMT1A/PGK1/TOP1/MAP3K7/EIF2AK1/MAP2K3/CDK12/NME4/MAP3K7/RPS6KB1/NEK11/NME4/MAP2K3/UHMK1/PAK6/TK2/WNK1/WNK1/STYK1/MARK3/MAP4K5/MAST3/MELK/CDK20/PIP4K2A/PKM/TNK1/CMPK1/PIK3CA/ALDH18A1/BMP2K/UHMK1/CSNK1A1/MPP1/MARK3/PKM/DYRK3/PRKACB/AURKB/PGM2…
GOMF_KINASE_BINDING	GOMF_KINASE_BINDING	684	0.335994	2.23979	9.999e-05	0.0006267	0.000250794	21342	tags=57%, list=55%, signal=27%	MAP2K4/DLG4/ADCY6/JUP/PDCD10/SNAP91/CALM1/BCL2L1/HSP90AA1/PDLIM5/LDB3/BCL2L1/GHR/PDLIM5/PDCD10/RASGRP3/MAP3K7/HSP90AB1/WNK1/PRKAB2/HDAC9/CAB39/CTBP2/TAX1BP1/TNIP1/BCL2L1/MEF2A/BCL2L1/HSP90AB1/LAT/MAP3K7/MAP2K3/CDK12/TAX1BP1/DLG3/OPA1/MAP3K7/MAP2K3/SPDYE16/GADD45A/CADPS/PJA2/WNK1/RB1CC1/SPAG9/NBR1/WNK1/AP1B1/NRG3/LRBA/TRIM6/TAX1BP1/KIF1B/HSP90AA1/KIF5B/AURKB/PCNA/AXIN1/AP1B1/HTT/AP1B1/LIMS1/TREM2/…
GOMF_KINASE_REGULATOR_ACTIVITY	GOMF_KINASE_REGULATOR_ACTIVITY	194	0.326688	1.98883	9.999e-05	0.0006267	0.000250794	18746	tags=49%, list=48%, signal=25%	CALM1/BCCIP/SH3BP5L/HSP90AB1/ELP3/WNK1/CAB39/HSP90AB1/WNK1/CCNC/WNK1/NRG3/PIK3CA/DDX3X/SNCA/KAT2B/CDKN2A/HEXIM1/SOCS1/SNCA/CCNI/NRG1/AHSG/NCK1/HSP90AB1/NCK1/TESC/NRG1/SOCS5/MAPK8IP1/PIK3R1/ALS2/CCNYL1/CALM3/PRKAR2B/PKIG/SH3BP5/HSP90AB1/CAMK2N2/CDKN1C/STK11/SOCS2/PARP16/NRG3/SNCA/YWHAG/HMGB1/ALS2/CCNG1/RPLP1/PIK3R6/CALM2/LAMTOR3/STRADA/TAOK1/FGF13/PRKAR2A/CCNA2/CXCL10/CDKN1B/RICTOR/NRG1/DDX3X/FGF1…
GOMF_LIPID_BINDING	GOMF_LIPID_BINDING	696	0.323642	2.15951	9.999e-05	0.0006267	0.000250794	23176	tags=62%, list=60%, signal=26%	NME4/NUP62/MICALL1/ARFIP1/RASGRP4/RASGRP4/STARD6/FNBP1L/OSBP2/SNAP91/SH3GLB1/SNX16/S100A13/WIPI2/APPL2/RASGRP3/CD36/TSPO/PLEKHB2/EPB41/SDCBP2/TPCN1/GLE1/SEC14L4/PLEKHB2/OPA1/APOC3/PAQR9/TRIP10/NME4/FRMPD2/CD36/FITM1/NME4/VDAC2/EPB41/PLA2G4E/CADPS/LY96/CHMP3/STARD3/CD36/ADAP1/SNX20/PLEKHB2/CD36/PLEKHB2/MELK/CHMP3/LPAR1/EPN2/EPB41/AIDA/CHMP2A/OSBPL9/STARD8/PDZD8/SYT12/PLEKHB2/SEC14L4/EPB41/SNCA/TRE…
GOMF_LYASE_ACTIVITY	GOMF_LYASE_ACTIVITY	171	0.308075	1.84846	9.999e-05	0.0006267	0.000250794	11658	tags=31%, list=30%, signal=22%	NEIL3/ALDOA/SHMT1/ADCY6/AMD1/OGG1/CA2/CA8/FECH/FAHD1/AMD1/CA10/TPI1/PPCDC/CA8/FECH/APIP/MGST2/NPL/MGST3/CENPV/NPL/PARK7/ADCY6/HSD17B4/HACD4/GAD1/XRCC5/GLDC/MGST3/NPL/CA1/NPL/CDYL/POLL/HACD2/CHAC1/CA7/ALAD/UROS/ALOXE3/HMGCLL1/HMGB1/AZIN2/AMD1/RNASE2/HMGA2/PCBD1/PDXDC1/TSEN2/TSEN2/PDXDC1/IREB2/ALDOA/GGACT/CHAC2/SCLY/POLL/AUH/ALDOC/ECHDC2/PM20D1/XRCC6/PPCDC/ALKBH1/CHAC2/AUH/UROD/L3HYPDH/GGCT/RNASET2…
GOMF_MAGNESIUM_ION_BINDING	GOMF_MAGNESIUM_ION_BINDING	197	0.315286	1.92267	9.999e-05	0.0006267	0.000250794	7503	tags=23%, list=19%, signal=19%	MAP3K20/PPA2/DCTPP1/MAP3K20/MAP3K7/TDP2/MOV10L1/PPA2/MAP3K7/OPA1/PAPOLA/GCLC/HPRT1/MAP3K7/NUDT7/MAST3/PKM/RAN/PKM/DYRK3/PRKACB/THTPA/PRPS2/NT5C3A/SNCA/SIK3/PPM1A/NUDT7/PDE2A/GCLC/OXSR1/DYRK3/RAP2A/ATP8B4/NUDT5/PPM1B/SNCA/PPM1A/PAPOLA/TDG/TESC/ADPRH/PINK1/TSSK4/NEK6/PRKACB/SUCLA2/YDJC/RRAGC/COMT/PPM1A/MAP2K7/PRTFDC1/BRSK1/STK11/PI4K2A/NUDT3/SNCA/PRPSAP1/WRN/PDXK/MAP2K7/TDP2/STK26/GNAI1/MAST4/NEK6/…
GOMF_METAL_ION_TRANSMEMBRANE_TRANSPORTER_ACTIVITY	GOMF_METAL_ION_TRANSMEMBRANE_TRANSPORTER_ACTIVITY	375	0.287176	1.84591	9.999e-05	0.0006267	0.000250794	24292	tags=67%, list=62%, signal=26%	TRPV3/TRPV3/MRS2/TTYH1/SLC12A6/ATP7A/ATP7A/SLC39A13/CCDC51/TPCN1/NIPAL2/SLC12A6/SLC39A13/SLC6A1/SLC31A1/CACNA1C/SLC39A13/CACNA1C/SLC40A1/SLC8A1/SLC38A1/P2RX4/KCNH7/ATP2C1/KCNQ2/PSEN1/SLC25A37/KCNN3/FKBP1B/CACNA1G/ANXA2/P2RX4/CATSPER2/ASIC1/CACNA1H/SLC9B2/TMEM38B/SLC39A12/CACNA1S/SLC6A2/SLC9A6/SLC8A3/KCNAB2/FKBP1B/CNR1/SLC39A14/SLC30A6/CACNB3/GRIN1/KCNK3/GRIK1/SLC4A9/OPRM1/SLC39A1/KCNC3/FXYD4/OPRM…
GOMF_MICROTUBULE_BINDING	GOMF_MICROTUBULE_BINDING	244	0.350729	2.18055	9.999e-05	0.0006267	0.000250794	13873	tags=37%, list=36%, signal=24%	KIF4B/GAS2L3/KIF26A/EML1/SVBP/EML1/DLGAP5/OGG1/DPYSL2/SPAST/OPA1/CEP57L1/DPYSL5/GABARAPL2/CEP57/KIF1B/KIF5B/FBXW11/CEP57/MID1/MAP4K4/MAP4K4/SVBP/GAS2L3/MAPRE1/KLC3/BCL2L11/DNM3/RACGAP1/KIF4A/KIF12/NDE1/GAPDH/PAFAH1B1/KIF2A/HAUS8/RMDN3/REEP1/RMDN2/MAP1LC3A/MAPRE2/KIF27/FMR1/SKA2/SKA2/CDK5RAP2/MAPT/MAPT/SGIP1/MAP4K4/KIF1A/APC2/KIF17/SPAST/SKA2/FBXW11/FMN1/FGF13/DNM1/KNSTRN/VPS41/CLASP2/DYNC1I1/REEP…
GOMF_MOLECULAR_ADAPTOR_ACTIVITY	GOMF_MOLECULAR_ADAPTOR_ACTIVITY	306	0.329642	2.08829	9.999e-05	0.0006267	0.000250794	19404	tags=53%, list=50%, signal=27%	NUP62/ANK1/ITSN1/BET1/GAS2L3/JUP/SLC4A1/CUX1/OPTN/ANK1/ANK1/AP2B1/SNAP47/PPP4R2/ANK1/LAT/LAMTOR4/VTI1B/ANK1/ITSN1/PPP4R2/RB1CC1/VAMP7/SPAG9/OPTN/TRIM6/NAPB/VAMP7/PSMG2/CUX1/OTUD4/AXIN1/FKBP4/STX18/CDC42SE2/WWC3/ST13/BET1/NCK1/LAT/SLC9A3R2/GAS2L3/NAPG/JCHAIN/NCK1/G3BP2/ROPN1B/STX17/AP2B1/AKAP9/SH2B1/OPTN/TRIM6/MAPK8IP1/DDB1/STX16/CAV2/PIK3R1/SORBS2/EIF4G1/OPTN/ERCC2/SPAG9/CDYL/CUX1/STX18/INSC/GOSR…
GOMF_MOLECULAR_TRANSDUCER_ACTIVITY	GOMF_MOLECULAR_TRANSDUCER_ACTIVITY	1173	0.233798	1.59678	9.999e-05	0.0006267	0.000250794	27906	tags=70%, list=72%, signal=21%	IL6ST/NFAM1/IL6ST/TREML1/SLC1A5/OR10H5/FCER1G/FZD8/GHR/FCER1G/L1CAM/NLGN4Y/CD36/OR6N2/LEPR/IL20RA/TSPO/FCAMR/IL6ST/DERL1/LEPR/RGR/OR7A5/PAQR9/OR2L2/XPR1/CD36/FCGR3B/OR2T12/OR12D2/OR4D6/XCR1/ADGRF3/LY96/GABRA6/CX3CR1/IL6ST/CD36/SLC1A5/SLC52A2/IL6ST/CD36/NOTCH3/OR8G1/GPR20/CD300LG/OR9K2/RXFP1/LEPR/LEPR/LPAR1/CD8B/TREM2/EDNRA/PRLR/P2RX4/ITGB1/LANCL1/NR3C1/CMKLR1/OPN1SW/P2RY6/OR4C3/RGR/CD36/OR8D1/OR2…
GOMF_MRNA_BINDING	GOMF_MRNA_BINDING	266	0.445334	2.78707	9.999e-05	0.0006267	0.000250794	11148	tags=39%, list=29%, signal=28%	CPEB1/LARP4/SHMT1/RPS5/FXR1/NUP98/NXF3/IGF2BP2/RBM24/IGF2BP2/NUP98/HNRNPA2B1/IGF2BP2/YBX3/RPS5/RIDA/MECP2/IGF2BP2/SERBP1/CPEB4/KHDRBS3/CELF1/RC3H2/SECISBP2/PKM/LSM1/CPEB4/RBM38/TIA1/HNRNPA2B1/PKM/CELF4/MYH10/EIF4G2/DDX3X/NCBP2/YBX3/AGO2/DDX6/G3BP1/NANOS2/HDLBP/ZFP36L1/RPL35/MYEF2/RC3H1/PTBP3/LARP1/KHNYN/RPS14/SECISBP2/NCBP2/SECISBP2/PARK7/CPEB4/RNF40/RBFOX2/ZFP36L2/G3BP2/FXR1/AGO2/FXR2/RBM8A/CELF…
GOMF_NUCLEASE_ACTIVITY	GOMF_NUCLEASE_ACTIVITY	182	0.317604	1.91994	9.999e-05	0.0006267	0.000250794	16014	tags=45%, list=41%, signal=27%	DCP2/ENPP2/PLD6/OGG1/TDP2/EXOSC5/DCP2/SLFN14/RIDA/TATDN3/APEX2/CNOT7/DNASE2/APLF/POP5/AGO2/G3BP1/ENDOD1/EXO5/KHNYN/PAN2/APTX/AGO2/CNOT8/RNASEH2A/PLD3/KHNYN/SLX1B/CNOT2/SND1/MBD4/PPP1R8/WRN/SPO11/TDP2/RNASE2/POP5/SLX4/EXO5/TSEN2/REXO4/YBEY/DCP2/EME2/TSEN2/DXO/CNOT8/TATDN1/ANGEL2/EXOSC9/PARN/TSEN15/EXD3/DNASE1/ERI2/TATDN3/RBBP8/KHNYN/APTX/TATDN1/EME1/EDC3/AZGP1/RBBP8/MBD4/RNASET2/PGBD5/DCLRE1C/POLD…
GOMF_NUCLEOSIDE_TRIPHOSPHATASE_REGULATOR_ACTIVITY	GOMF_NUCLEOSIDE_TRIPHOSPHATASE_REGULATOR_ACTIVITY	454	0.307983	2.0062	9.999e-05	0.0006267	0.000250794	19754	tags=49%, list=51%, signal=25%	RABGAP1L/RASGRP4/ITSN1/GAPVD1/RASGRP4/ARHGEF12/RUNDC3A/RABGAP1L/GAPVD1/SH3BP5L/HSPH1/RASGRP3/ARHGAP23/DENND3/RAB3IP/GARNL3/HSPH1/DOCK9/ARHGEF12/DNAJA2/EIF2B4/GAPVD1/DENND4A/RGS6/DNAJA1/LAMTOR4/RGS6/RABGAP1L/RIN2/SH3BP4/RAP1GAP/ITSN1/ADAP1/ARHGEF1/ARHGAP27/RALGDS/PLCE1/FGD1/ABR/RAP1GAP2/CHM/STARD8/SRGAP2/DENND1A/TBC1D15/USP6/DEPDC1/GBF1/ARHGEF28/RGPD3/DENND4A/PLEKHG6/TNK2/ASAP2/DNAJA1/NPRL3/DENND4…
GOMF_OXIDOREDUCTASE_ACTIVITY	GOMF_OXIDOREDUCTASE_ACTIVITY	670	0.293768	1.95643	9.999e-05	0.0006267	0.000250794	20541	tags=55%, list=53%, signal=27%	TXNDC12/TXNRD1/COX7C/P3H2/TXNRD1/TXNL1/CLIC2/MSRB2/MICAL2/CYBRD1/DEGS1/IMPDH1/PRDX1/NDUFS1/MICAL2/DHRS2/COX5A/LOX/ABCC4/CTBP2/GLRX5/NCF2/MT-ND3/MICAL2/PGK1/ABCC4/MICAL2/NDUFC1/SORD/STEAP3/MDH2/CAT/ETFDH/RRM2B/DHRS3/UEVLD/ALDH18A1/HBE1/TXNRD1/NXN/ABCC4/SDR42E2/SNCA/OGFOD2/COX8A/SESN3/SMOX/PGK1/HTATIP2/TMX2/NDUFC2/DIO1/GLUD1/QDPR/MGST1/MGST2/SNCA/NDUFS8/SDHC/SELENBP1/STAB1/HSD17B2/MGST3/DIO1/HSD11B…
GOMF_PASSIVE_TRANSMEMBRANE_TRANSPORTER_ACTIVITY	GOMF_PASSIVE_TRANSMEMBRANE_TRANSPORTER_ACTIVITY	406	0.285474	1.84658	9.999e-05	0.0006267	0.000250794	24292	tags=66%, list=62%, signal=26%	TRPV3/TRPV3/CLIC2/SLC14A1/TTYH1/CLCN3/CLCN3/SLC14A1/CCDC51/TPCN1/VDAC2/GABRA6/AQP3/CLIC5/CACNA1C/CACNA1C/SLC14A1/TMC5/P2RX4/CLCN5/KCNH7/KCNQ2/PSEN1/KCNN3/CLCN5/FKBP1B/GJD3/CACNA1G/ANXA2/CHRNA3/P2RX4/CATSPER2/ANO3/BAX/ASIC1/CACNA1H/TMEM38B/CACNA1S/BAX/OTOP2/KCNAB2/FKBP1B/TMC4/PTK2B/CNR1/CACNB3/GRIN1/KCNK3/GRIK1/OPRM1/PIEZO2/CNGA1/KCNC3/FXYD4/FXYD3/OPRM1/CLDN4/KCNMB2/GRIA3/P2RX1/CLCN2/KCNG3/TMC1/OP…
GOMF_PEPTIDASE_ACTIVITY	GOMF_PEPTIDASE_ACTIVITY	526	0.320442	2.1067	9.999e-05	0.0006267	0.000250794	16078	tags=44%, list=41%, signal=27%	YOD1/RELN/F7/OTUD7B/USP12/AGTPBP1/C1R/ZMPSTE24/NUP98/DDI2/RELN/USP34/USP2/USP15/NUP98/USP33/RHBDL1/USP47/USP24/ADAMTSL3/ATXN3/NRIP3/ADAM32/DPP8/ATXN3L/DPP8/PAPPA/COPS2/CLC/ATXN3/USP9Y/STAMBP/MMP8/RHBDD2/XPNPEP3/ATG4A/USP9X/GGT6/USP47/USP45/USP9X/OTUD4/GZMA/COPS2/CTSL/ECE1/USP10/USP6/USP7/RBP3/ZRANB1/PSMD1/CASP10/PIP/AMZ1/SFRP1/PRSS21/SCRN1/CASP9/FURIN/MMP1/PSEN1/AGBL5/ACR/PRSS27/ASRGL1/ATXN3/KY/E…
GOMF_PEPTIDASE_REGULATOR_ACTIVITY	GOMF_PEPTIDASE_REGULATOR_ACTIVITY	207	0.309663	1.89711	9.999e-05	0.0006267	0.000250794	21694	tags=59%, list=56%, signal=26%	KNG1/BIRC2/SERPINF2/PSME4/UBE2O/BCL2L13/BIRC2/CD109/ST20/BCL2L13/CST3/SPP2/SERPINB7/SERPINB6/BCL2L13/BCL2L13/BCL2L13/BCL2L13/SERPINI1/BCL2L13/BCL2L13/C5/WFDC10B/SERPINB6/SNCA/UMODL1/GPC3/FURIN/SNCA/TIMP1/AHSG/SERPINB7/BIRC2/COL6A3/ANXA2/AGT/WFIKKN2/ITIH3/SERPINI1/BCL2L13/CLPX/CARD18/PINK1/TANK/GAPDH/PEBP1/TANK/NOL3/SMR3A/BIRC6/PYCARD/TNFAIP8/UCHL5/SNCA/XIAP/PRDX3/NAIP/SERPINB6/SERPINA3/WFDC3/TANK…
GOMF_PEPTIDE_BINDING	GOMF_PEPTIDE_BINDING	274	0.29786	1.86856	9.999e-05	0.0006267	0.000250794	12145	tags=33%, list=31%, signal=23%	TNPO1/ACHE/PPIH/KPNA1/NUP98/GHR/CD36/NUP98/HSP90AB1/LEPR/TMEM158/AP2B1/LEPR/HSP90AB1/ACHE/CST3/KPNA4/CD36/RPS6KB1/CD36/CAT/CD36/LEPR/LEPR/CLTA/VBP1/PEX5L/KPNA3/HSPG2/ECE1/TREM2/SLC40A1/PRLR/LANCL1/HLA-F/MGST1/MGST2/FURIN/CD36/LILRB2/HSP90AB1/CD36/VIPR2/NPEPPS/AP2B1/NUP98/GPR150/IDE/PEX5L/RPS6KB1/PIK3R1/SSTR3/CD36/HSP90AB1/RAMP1/MME/RPS6KB2/CLTB/CD36/OPRL1/NUP153/GRIN1/FZD5/ITM2C/PPIA/OPRM1/NUP153…
GOMF_PHOSPHATASE_ACTIVITY	GOMF_PHOSPHATASE_ACTIVITY	246	0.354021	2.20214	9.999e-05	0.0006267	0.000250794	12370	tags=36%, list=32%, signal=25%	LRRC2/CDKN3/PPA2/ENTPD6/ALPL/PPA2/MTMR3/PPP2R1B/MTMR12/LPIN1/MTMR3/CDKN3/PPP2CA/PPP6C/PLPP4/NT5C3A/PPP1CB/PLPP4/ACP7/PPP6C/PPP3CB/PPM1A/MTMR11/ACP1/PPM1B/MTMR3/PLPP2/PPM1A/LPIN2/PTPN4/MTMR2/INPP5E/MDP1/DUSP5/APTX/PPP1CB/INPP5D/PTPN7/MTMR12/PLPPR2/MTMR10/FRA10AC1/CDKN3/PLPPR2/PPM1A/PTEN/PHOSPHO1/DUSP15/PPP1CC/DUSP13/DUSP28/PIKFYVE/PPM1K/SSU72/PTP4A2/INPP5K/PLPP5/PLPP1/STYX/PLPP5/PPP1CA/PIKFYVE/DLG…
GOMF_PHOSPHATASE_BINDING	GOMF_PHOSPHATASE_BINDING	182	0.387979	2.34536	9.999e-05	0.0006267	0.000250794	18145	tags=53%, list=47%, signal=28%	ANK1/DLG4/CDC27/JUP/STAU1/CDC27/ANK1/ANK1/SHOC2/WNK1/SMG7/CDC27/ANK1/KAT2A/DLG3/MTMR3/RPS6KB1/ANK1/WNK1/MTMR3/WNK1/DZIP3/STAU1/PPP6R2/SMG7/SNX3/PPP3CB/AKT1/NFATC2/CDC27/MTMR3/LILRB2/SMG7/SMAD2/PPP1R3F/SMG7/SMG7/SLC9A3R2/PPARA/STAU1/STX17/MAPK3/RPS6KB1/ENSA/PIK3R1/MAPK1/CSK/EIF4EBP1/PARD3/PTK2/VRK3/NFATC2/JAK3/PPP1CC/MAP2K7/PTK2/MAPT/MAPT/PDLIM4/SMG7/CHCHD3/STAT6/MAP2K7/CARHSP1/PPP1CA/PPARA/TERF2I…
GOMF_PHOSPHATIDYLINOSITOL_BINDING	GOMF_PHOSPHATIDYLINOSITOL_BINDING	235	0.319713	1.98199	9.999e-05	0.0006267	0.000250794	16860	tags=44%, list=43%, signal=25%	ARFIP1/SNAP91/SNX16/WIPI2/APPL2/PLEKHB2/EPB41/SDCBP2/TPCN1/PLEKHB2/FRMPD2/EPB41/PLA2G4E/ADAP1/SNX20/PLEKHB2/PLEKHB2/EPB41/AIDA/PLEKHB2/EPB41/DENND1A/SNX3/AKT1/GBF1/SNX13/ZFYVE9/EPB41/LAPTM4B/ESYT3/ANXA2/MAPKAP1/SNX29/SNX2/RACGAP1/EPB41/WASHC2C/LANCL2/SNX6/EPB41/ZFYVE1/SNX13/RPS6KC1/PARD3/PXK/WIPI2/FERMT2/MYO1B/ASAP1/NRGN/MAPT/MAPT/PLEKHA5/OGT/PARD3B/SNX6/MPPE1/ESYT2/SNX19/SNX19/TECPR1/PITPNA/MCF2…
GOMF_PHOSPHATIDYLINOSITOL_PHOSPHATE_BINDING	GOMF_PHOSPHATIDYLINOSITOL_PHOSPHATE_BINDING	158	0.319237	1.89794	9.999e-05	0.0006267	0.000250794	16806	tags=44%, list=43%, signal=25%	ARFIP1/SNAP91/WIPI2/PLEKHB2/SDCBP2/TPCN1/PLEKHB2/PLA2G4E/ADAP1/SNX20/PLEKHB2/PLEKHB2/PLEKHB2/DENND1A/SNX3/AKT1/GBF1/SNX13/LAPTM4B/ANXA2/MAPKAP1/RACGAP1/WASHC2C/LANCL2/ZFYVE1/SNX13/PARD3/WIPI2/FERMT2/MYO1B/ASAP1/NRGN/MAPT/MAPT/PLEKHA5/OGT/SNX19/SNX19/TECPR1/PLEKHB2/SYT1/TWF2/PLEKHA3/PLEKHN1/KCNJ1/PICALM/WDR45B/FCHO2/SNX3/WIPI1/SNX3/BTK/FRMPD4/MYO1B/DENND1C/PLEKHB2/SNAP91/GBF1/SNX27/MAPKAP1/FRMPD4/…
GOMF_PHOSPHOLIPID_BINDING	GOMF_PHOSPHOLIPID_BINDING	414	0.320456	2.07564	9.999e-05	0.0006267	0.000250794	15554	tags=42%, list=40%, signal=26%	NME4/NUP62/MICALL1/ARFIP1/SNAP91/SNX16/WIPI2/APPL2/PLEKHB2/EPB41/SDCBP2/TPCN1/GLE1/PLEKHB2/OPA1/APOC3/NME4/FRMPD2/NME4/VDAC2/EPB41/PLA2G4E/CHMP3/ADAP1/SNX20/PLEKHB2/PLEKHB2/CHMP3/LPAR1/EPN2/EPB41/AIDA/CHMP2A/SYT12/PLEKHB2/EPB41/SNCA/TREM2/DENND1A/SNX3/AKT1/GBF1/SNX13/SNCA/GLE1/ABCG1/ZFYVE9/NME4/EPB41/CHMP3/LAPTM4B/SYT15/ESYT3/ANXA2/CLN6/JCHAIN/MAPKAP1/SNX29/NME4/NSFL1C/SNX2/RACGAP1/EPB41/APOC3/BA…
GOMF_PHOSPHOPROTEIN_PHOSPHATASE_ACTIVITY	GOMF_PHOSPHOPROTEIN_PHOSPHATASE_ACTIVITY	162	0.346251	2.06491	9.999e-05	0.0006267	0.000250794	13284	tags=38%, list=34%, signal=25%	LRRC2/CDKN3/PPA2/PPA2/MTMR3/PPP2R1B/MTMR3/CDKN3/PPP2CA/PPP6C/PPP1CB/PPP6C/PPP3CB/PPM1A/ACP1/PPM1B/MTMR3/PPM1A/PTPN4/MTMR2/MDP1/DUSP5/PPP1CB/PTPN7/CDKN3/PPM1A/PTEN/DUSP15/PPP1CC/DUSP13/DUSP28/PPM1K/SSU72/PTP4A2/STYX/PPP1CA/DLG1/DUSP22/CTDP1/PHPT1/DUSP18/CTDSPL/PPP3CB/PPP2R1B/CTDSP1/PTPRN2/PTP4A2/CTDNEP1/PTPRT/PTP4A2/CTDSP2/PTPN6/MYH6/PPP1R3C/PPP1CB/STYXL1/DUSP23/EYA3/PGAM5/DUSP23/PTPN5/CDC25B/DNAJ…
GOMF_PHOSPHORIC_ESTER_HYDROLASE_ACTIVITY	GOMF_PHOSPHORIC_ESTER_HYDROLASE_ACTIVITY	335	0.340812	2.17281	9.999e-05	0.0006267	0.000250794	17249	tags=47%, list=44%, signal=27%	LRRC2/CDKN3/PPA2/GDPD5/ENTPD6/ENPP2/ALPL/PLD6/TDP2/PPA2/PDE4A/MTMR3/PPP2R1B/APEX2/MTMR12/LPIN1/MTMR3/PLCE1/CDKN3/GDE1/PPP2CA/PPP6C/PLPP4/NT5C3A/EDNRA/PPP1CB/PLPP4/ACP7/PPP6C/PPP3CB/PPM1A/PDE2A/MTMR11/ACP1/PPM1B/MTMR3/PLPP2/PDE4B/PPM1A/PLCL2/LPIN2/PDE4B/PDE8A/PTPN4/MTMR2/INPP5E/MDP1/DUSP5/PLCL2/APTX/PPP1CB/INPP5D/PTPN7/MTMR12/PLPPR2/MTMR10/FRA10AC1/CDKN3/PLPPR2/SMPDL3A/PPM1A/PLD3/PTEN/PHOSPHO1/DUS…
GOMF_PROTEIN_C_TERMINUS_BINDING	GOMF_PROTEIN_C_TERMINUS_BINDING	176	0.362072	2.18049	9.999e-05	0.0006267	0.000250794	14180	tags=39%, list=36%, signal=25%	DLG4/OPTN/EPB41/SDCBP2/NCF2/DYNLL1/MYO1C/DYNLL1/EPB41/OPTN/CD2AP/EPB41/PPP2CA/MYO1C/KPNA3/PCNA/HSPG2/EPB41/AGO2/USP7/FOXN3/ITGB3BP/CALCOCO1/EPB41/SLC9A3R2/MAPRE1/USP7/AGO2/EPB41/OPTN/EPB41/XRCC5/VTA1/SNF8/CSK/CORO1A/JAK2/PTK2B/OPTN/ERCC2/VTA1/PPP1CC/KCNK3/RBFOX1/OPRM1/PRDX3/MYO1C/OPRM1/DLG1/SYT1/SH3GL1/OPRM1/BCAM/VTA1/SH3GL3/OPRM1/NIPBL/PPP1R9B/SNF8/FBLN1/TCF4/PPARG/CDC20/OPRM1/OPRM1/TESK1/TAX1BP…
GOMF_PROTEIN_CONTAINING_COMPLEX_BINDING	GOMF_PROTEIN_CONTAINING_COMPLEX_BINDING	1116	0.340433	2.32009	9.999e-05	0.0006267	0.000250794	18453	tags=49%, list=47%, signal=28%	SPTA1/NUP62/NEIL3/CPEB1/BLOC1S6/ANK1/SCFD1/CTNNAL1/MAX/DLG4/GAS2L3/GNAS/ESPN/BOP1/WIZ/BIRC2/JUP/TSPAN4/RUVBL1/ACHE/GNAS/NCOA1/MTA2/MRPS27/PPIH/ACTR6/WIZ/HSP90AA1/APPL2/FCER1G/ANK1/TMOD1/FCER1G/ANK1/PSME4/CORO1C/CD36/MDM2/HSP90AB1/BLOC1S6/LOX/AP2B1/BIRC2/MLLT10/BLOC1S6/MDM2/MLLT10/CTNNAL1/CTBP2/MARCKSL1/MDM2/EPB41/DYNLL1/MYO1C/DERL1/SPTB/ANK1/FZR1/SLFN14/MRPS27/YBX3/HSP90AB1/TNNC1/GRB10/PAFAH1B2/R…
GOMF_PROTEIN_DIMERIZATION_ACTIVITY	GOMF_PROTEIN_DIMERIZATION_ACTIVITY	847	0.325147	2.19041	9.999e-05	0.0006267	0.000250794	16779	tags=44%, list=43%, signal=27%	DEFA4/BLOC1S6/PDK2/MAX/SHMT1/JUP/PDCD10/ACHE/NCOA1/FXR1/SH3GLB1/BCL2L1/GALE/STOM/S100A13/HSP90AA1/WWTR1/SLC4A1/SERPINF2/STOM/APPL2/BCL2L1/GHR/PDCD10/PLD6/STOM/TAL1/HSP90AB1/BLOC1S6/BLOC1S6/SDCBP2/SLC39A13/BCL2L1/TPCN1/MEF2A/MXI1/BNIP3L/NCOA2/BCL2L1/HSP90AB1/TNNC1/NSMCE3/PAFAH1B2/EIF2AK1/ACHE/STOM/GADD45A/TPM1/TENM3/SLC39A13/RAP1GAP/STARD3/CAT/ATF1/TPM1/MGAT2/MXI1/TRIM6/PIP4K2A/XPNPEP3/RAN/CEP57/T…
GOMF_PROTEIN_DOMAIN_SPECIFIC_BINDING	GOMF_PROTEIN_DOMAIN_SPECIFIC_BINDING	627	0.336475	2.23377	9.999e-05	0.0006267	0.000250794	19649	tags=50%, list=51%, signal=26%	NUP62/ARFIP1/SRSF9/DLG4/SH3BGRL/ESPN/SH3BGR/CALM1/BCL2L1/TFDP2/HSP90AA1/CLCN3/BCL2L1/FZD8/CLCN3/L1CAM/MDM2/HSP90AB1/LAMP2/MDM2/NFE2L2/MDM2/USP47/HSPA1A/DYNLL1/BCL2L1/SH3BGRL2/NCOA2/BCL2L1/HSP90AB1/TOP1/MECP2/DNAJA1/RAB6A/DYNLL1/RAB6A/TFDP2/KHDRBS3/RPS6KB1/TRAK2/WBP1/TEAD2/FKBP8/CD2AP/ARHGAP27/FKBP8/STAMBP/MYO1D/LPAR1/USP47/AIDA/MDM2/HSP90AA1/CHMP2A/DAP/AXIN1/WBP11/RAB6A/ATRX/AP4M1/WASF2/DENND1A/D…
GOMF_PROTEIN_HETERODIMERIZATION_ACTIVITY	GOMF_PROTEIN_HETERODIMERIZATION_ACTIVITY	222	0.355399	2.19142	9.999e-05	0.0006267	0.000250794	15636	tags=45%, list=40%, signal=27%	FXR1/BCL2L1/BCL2L1/SDCBP2/BCL2L1/MEF2A/BCL2L1/PAFAH1B2/GADD45A/TPM1/TENM3/ATF1/TPM1/RAN/TPM1/PPP2CA/TAF6/TPM1/ITGB1/ADD2/BARD1/TAF12/TPM1/ABCG1/ITGB1/PDGFA/BAX/NR4A1/FXR1/ROPN1B/FXR2/IL12A/SNX2/ADRA1A/CAV2/BAX/PIK3R1/ADD1/BAK1/RRAGC/ATF3/PAFAH1B1/MEF2A/TCF12/ADD1/PAFAH1B3/ARNT/YWHAH/SUPT4H1/FMR1/SUPT7L/BAK1/TENM2/ARNT/ADRA1A/ADD1/MTTP/GADD45A/SYT4/BARD1/SYT1/ATF3/MAPK4/AURKA/PAFAH1B2/BMP6/PAFAH1B…
GOMF_PROTEIN_HOMODIMERIZATION_ACTIVITY	GOMF_PROTEIN_HOMODIMERIZATION_ACTIVITY	592	0.323107	2.1374	9.999e-05	0.0006267	0.000250794	16693	tags=43%, list=43%, signal=26%	DEFA4/BLOC1S6/PDK2/SHMT1/JUP/PDCD10/ACHE/FXR1/SH3GLB1/BCL2L1/GALE/STOM/S100A13/HSP90AA1/WWTR1/SLC4A1/SERPINF2/STOM/APPL2/BCL2L1/GHR/PDCD10/PLD6/STOM/HSP90AB1/BLOC1S6/BLOC1S6/SDCBP2/SLC39A13/BCL2L1/TPCN1/BNIP3L/BCL2L1/HSP90AB1/TNNC1/PAFAH1B2/EIF2AK1/ACHE/STOM/GADD45A/TPM1/TENM3/SLC39A13/RAP1GAP/STARD3/CAT/TPM1/MGAT2/TRIM6/PIP4K2A/XPNPEP3/CEP57/TPM1/S100A16/HSP90AA1/AXIN1/GZMA/DPY30/PIP4K2A/SLC39A1…
GOMF_PROTEIN_KINASE_ACTIVITY	GOMF_PROTEIN_KINASE_ACTIVITY	522	0.307355	2.01998	9.999e-05	0.0006267	0.000250794	18123	tags=44%, list=47%, signal=24%	MAP2K4/MOK/PDK2/MAP3K20/MOK/YES1/SCYL2/MOK/PKDCC/SCYL2/MOK/NEK1/PBK/CDK8/NEK1/MAP3K20/CDK1/MAP3K7/PKMYT1/WNK1/PRKAB2/CDK1/TOP1/MAP3K7/EIF2AK1/MAP2K3/CDK12/MAP3K7/RPS6KB1/NEK11/MAP2K3/UHMK1/PAK6/WNK1/WNK1/STYK1/MARK3/MAP4K5/MAST3/MELK/CDK20/TNK1/PIK3CA/BMP2K/UHMK1/CSNK1A1/MARK3/DYRK3/PRKACB/AURKB/BMP2K/GRK6/BRD4/SIK3/EIF2AK1/AKT1/OXSR1/HTATIP2/DYRK3/MAP4K4/MAPK7/PDK4/BMP2K/DYRK1A/MYLK4/TNK2/MAP2K4…
GOMF_PROTEIN_MACROMOLECULE_ADAPTOR_ACTIVITY	GOMF_PROTEIN_MACROMOLECULE_ADAPTOR_ACTIVITY	257	0.320833	2.00275	9.999e-05	0.0006267	0.000250794	18460	tags=50%, list=47%, signal=27%	NUP62/ANK1/BET1/GAS2L3/JUP/SLC4A1/CUX1/OPTN/ANK1/ANK1/AP2B1/SNAP47/PPP4R2/ANK1/LAT/VTI1B/ANK1/PPP4R2/VAMP7/SPAG9/OPTN/TRIM6/NAPB/VAMP7/CUX1/AXIN1/FKBP4/STX18/CDC42SE2/ST13/BET1/NCK1/LAT/SLC9A3R2/GAS2L3/NAPG/JCHAIN/NCK1/G3BP2/ROPN1B/STX17/AP2B1/SH2B1/OPTN/TRIM6/MAPK8IP1/DDB1/STX16/CAV2/PIK3R1/SORBS2/OPTN/ERCC2/SPAG9/CDYL/CUX1/STX18/INSC/GOSR2/NUP153/GOSR2/SOCS2/STX16/MAPT/MAPT/PSMC6/BTRC/NUP153/TR…
GOMF_PROTEIN_SERINE_KINASE_ACTIVITY	GOMF_PROTEIN_SERINE_KINASE_ACTIVITY	231	0.345003	2.13465	9.999e-05	0.0006267	0.000250794	16359	tags=42%, list=42%, signal=25%	NEK1/NEK1/PKMYT1/WNK1/EIF2AK1/RPS6KB1/NEK11/UHMK1/PAK6/WNK1/WNK1/MARK3/MAP4K5/MAST3/MELK/PIK3CA/BMP2K/UHMK1/CSNK1A1/MARK3/AURKB/BMP2K/SIK3/EIF2AK1/AKT1/OXSR1/MAP4K4/BMP2K/MYLK4/TNK2/TLK1/NEK4/MAP4K4/HIPK3/SGK1/AKT2/AURKB/STK40/NEK3/LIMK2/PAK4/PINK1/TSSK4/NEK6/RPS6KB1/HIPK3/AKT2/RPS6KC1/MARK3/SGK2/RPS6KB2/STK25/MARK3/PIKFYVE/ATM/BRSK1/SGK1/STK11/BCR/MKNK2/STK17A/MAP4K4/STK33/MAPKAPK5/EIF2AK2/PIKFY…
GOMF_PROTEIN_SERINE_THREONINE_KINASE_ACTIVITY	GOMF_PROTEIN_SERINE_THREONINE_KINASE_ACTIVITY	404	0.332618	2.15056	9.999e-05	0.0006267	0.000250794	16359	tags=42%, list=42%, signal=25%	MAP2K4/MOK/MAP3K20/MOK/MOK/MOK/NEK1/PBK/CDK8/NEK1/MAP3K20/CDK1/MAP3K7/PKMYT1/WNK1/PRKAB2/CDK1/TOP1/MAP3K7/EIF2AK1/MAP2K3/CDK12/MAP3K7/RPS6KB1/NEK11/MAP2K3/UHMK1/PAK6/WNK1/WNK1/MARK3/MAP4K5/MAST3/MELK/CDK20/PIK3CA/BMP2K/UHMK1/CSNK1A1/MARK3/DYRK3/PRKACB/AURKB/BMP2K/GRK6/BRD4/SIK3/EIF2AK1/AKT1/OXSR1/HTATIP2/DYRK3/MAP4K4/MAPK7/BMP2K/DYRK1A/MYLK4/TNK2/MAP2K4/TLK1/NEK4/MAP4K4/HIPK3/CDKL1/SGK1/GRK1/AKT2…
GOMF_RECEPTOR_REGULATOR_ACTIVITY	GOMF_RECEPTOR_REGULATOR_ACTIVITY	432	0.275791	1.79064	9.999e-05	0.0006267	0.000250794	19435	tags=52%, list=50%, signal=26%	CKLF/SPX/PNOC/IL1RN/CXCL5/CKLF/CKLF/CMTM5/CCL26/IL24/CMTM5/BDNF/NRG3/IL1RN/TNFSF18/CSHL1/C5/IL15/IL24/RLN3/LEFTY1/LYNX1/HMGB2/NTF3/CCL24/TRH/OXT/PPY/NRG1/TIMP1/IL20/PDGFA/AGT/OGN/RETNLB/IL11/MRAP/CARTPT/WFIKKN2/IL25/IL12A/GDF9/CKLF/NRG1/POMC/OSGIN2/WNT8A/CCL18/FGF1/IL32/CRLF1/CCL24/ADH7/IL32/SEMA6B/LEP/IL24/TFF1/LACRT/SCT/IL1RN/CGA/PATE1/MRAP/GDF9/MLN/CSF1/NRG3/LEFTY2/SEMA4D/COPA/LYPD6B/GDF9/ZP3/…
GOMF_RIBONUCLEOTIDE_BINDING	GOMF_RIBONUCLEOTIDE_BINDING	1714	0.310892	2.1498	9.999e-05	0.0006267	0.000250794	17626	tags=45%, list=45%, signal=27%	NME4/MAP2K4/TRIM23/ABCC3/MOK/KIF4B/PDK2/MAP3K20/GNAS/KIF26A/PI4KB/IQCA1/MOK/RAD17/YES1/SCYL2/MOK/PKDCC/ADCY6/DHX40/SCYL2/MOK/RECQL4/RUVBL1/NEK1/GNAS/FAM20B/RASL10A/TTLL11/FAM20B/PBK/ITPKC/HSP90AA1/CDK8/NEK1/CLCN3/ACTG1/MAP3K20/HSPH1/CLCN3/ATAD2B/TUBA8/ATP7A/CDK1/MAP3K7/HSP90AB1/UBE2O/PKMYT1/ABCC4/WNK1/HSPH1/PNPLA8/MCM4/ACSS1/MOV10L1/DNAJA2/HSPA1A/CDK1/ACTR1A/CKMT1A/ATP7A/ARL4A/MYO1C/PDE4A/SLFN14/…
GOMF_RNA_BINDING	GOMF_RNA_BINDING	1492	0.338469	2.3317	9.999e-05	0.0006267	0.000250794	18360	tags=50%, list=47%, signal=29%	RPS21/CPEB1/SRSF9/LARP4/MRPS18C/MAP3K20/ALDOA/BOP1/RPL28/TNS1/SHMT1/TNPO1/DHX40/STAU1/RPS5/MBNL3/TNRC6B/FXR1/MRPS27/ZNF74/NUP98/DCP2/NXF3/HSP90AA1/RBM41/BCCIP/IGF2BP2/GANAB/TDRD10/MAP3K20/IMPDH1/PRDX1/CAPRIN2/RBM24/MBNL3/IGF2BP2/MDM2/NUP98/HSP90AB1/UBE2O/ELP3/MDM2/NOL8/FAM120A/SMG7/HNRNPA2B1/MOV10L1/MDM2/APOBEC2/SUMO1/HSPA1A/IGF2BP2/CNOT4/NUDT4/EIF2B4/NPM2/EXOSC5/DCP2/YBX2/MRPS27/YBX3/NPM3/CSDE1/…
GOMF_RNA_POLYMERASE_II_SPECIFIC_DNA_BINDING_TRANSCRIPTION_FACTOR_BINDING	GOMF_RNA_POLYMERASE_II_SPECIFIC_DNA_BINDING_TRANSCRIPTION_FACTOR_BINDING	259	0.356641	2.22757	9.999e-05	0.0006267	0.000250794	16875	tags=46%, list=43%, signal=27%	TRIP12/JUP/TRIP12/NCOA1/MTA2/BBS7/MED30/TRIP12/NFE2L2/CTBP2/COMMD6/NCOA2/DNAJA1/TRIP12/RBL2/FOXP1/FOXP1/TRIP12/LCOR/MIER1/THRAP3/NCOA7/FOXP1/TACC1/TAF6/PCNA/NR1I2/SMARCA4/NCOR1/FOXP1/CDKN2A/SMARCA4/DNAJA1/MIER1/RNF14/SMARCE1/BBS7/BCAS3/PARK7/PPARA/RB1/MED17/TRIM68/NR4A1/HDAC3/ID2/CREB1/TRIP4/RNF6/DDX54/RNF14/FOXP1/TACC2/CREB1/SMARCA4/PAGR1/ARNT/YWHAH/RARG/MED25/STAT1/NCOR2/SNW1/MIER1/RNF14/DCAF13…
GOMF_SEQUENCE_SPECIFIC_DNA_BINDING	GOMF_SEQUENCE_SPECIFIC_DNA_BINDING	1495	0.288545	1.9879	9.999e-05	0.0006267	0.000250794	22624	tags=56%, list=58%, signal=26%	ZIC2/PBX1/ZNF248/ZNF626/SMYD3/MAX/RFX7/WIZ/ZNF496/NCOA1/MTA2/MEIS2/KLF1/ZNF74/WIZ/TFDP2/CUX1/ZNF655/MEIS3/TAL1/ZFP1/ZNF655/GABPB2/ZNF91/MCM4/ZSCAN18/PBX1/NFE2L2/SMG7/ZBTB11/PBX1/HNRNPA2B1/SCRT2/ZNF568/SOX6/CREM/YBX3/MEF2A/ZKSCAN8/MXI1/FOXO4/SOX6/NCOA2/TBX5/TOP1/PRDM5/ZNF347/ZNF575/MECP2/KLF7/MBNL2/ZNF322/TFDP2/POT1/RBL2/E4F1/FOXP1/PBX3/ZNF143/DDX11/ZNF143/TEAD2/FOXP1/HSF4/ZBTB25/ATF1/ZNF322/IRX1/…
GOMF_SERINE_HYDROLASE_ACTIVITY	GOMF_SERINE_HYDROLASE_ACTIVITY	158	0.304614	1.811	9.999e-05	0.0006267	0.000250794	21205	tags=55%, list=55%, signal=25%	RELN/F7/ACHE/C1R/NUP98/RELN/NUP98/RHBDL1/ACHE/DPP8/DPP8/MMP8/RHBDD2/GZMA/RBP3/PRSS21/FURIN/MMP1/ACR/PRSS27/PRCP/KLK5/PRCP/NUP98/RHBDL2/CPVL/MASP2/KLK8/HTRA4/RHBDD1/KLK14/PRSS21/TYSND1/FAP/APEH/PCSK6/DPP9/TMPRSS3/PRSS53/RHBDD1/DPP7/KLK11/ACE/PCSK2/PRTN3/CLPP/PRSS22/PROZ/HGF/IMMP1L/MBTPS1/PRSS8/SEC11A/KLK11/GZMM/ACHE/CFD/ACE/TMPRSS4/KLK7/DPP6/CTRB1/HP/SEC11A/PROZ/PRSS41/ACHE/CFD/LONP2/CTRL/PROC/TPP…
GOMF_SIGNALING_RECEPTOR_BINDING	GOMF_SIGNALING_RECEPTOR_BINDING	1357	0.310417	2.13168	9.999e-05	0.0006267	0.000250794	19308	tags=50%, list=50%, signal=27%	KNG1/IL6ST/RELN/F7/ARHGEF12/DLG4/LEPROT/CKLF/GNAS/YES1/SCYL2/TRIP12/SPX/JUP/SCYL2/TSPAN4/TRIP12/GNAS/IL6ST/NCOA1/LRTM2/CALM1/S100A13/PNOC/IL1RN/FEM1A/RELN/CXCL5/CKLF/MED30/USP15/CAPRIN2/CKLF/CMTM5/MAP3K7/NLGN4Y/CD36/HSP90AB1/TRIP12/CCL26/USP33/CTBP2/ARHGEF12/HSPA1A/IL6ST/MYO1C/DERL1/NCOA2/HSP90AB1/GRB10/MAP3K7/DNAJA1/IL24/DMTN/APOC3/PROK2/TRIP12/CMTM5/DMTN/CD36/MAP3K7/PSMC5/TRAK2/FKBP1A/FOXP1/FOX…
GOMF_STRUCTURAL_MOLECULE_ACTIVITY	GOMF_STRUCTURAL_MOLECULE_ACTIVITY	601	0.317161	2.10002	9.999e-05	0.0006267	0.000250794	16050	tags=43%, list=41%, signal=26%	SPTA1/RPS29/NUP62/RPS21/ANK1/SEC31A/MRPS18C/MRPS33/RPL28/JUP/RPS5/NUP98/RPL39L/ACTG1/ANK1/DMD/TUBA8/ANK1/NUP98/SEC31A/CTBP2/EPB41/KRT40/SPTB/ANK1/UBA52/RPS5/SEC31A/RPS20/NPHP1/COPB2/EVPL/COL4A6/TUFT1/CRYGB/ANK1/NUTF2/EPB41/TPM1/ACTR3/TUBB2A/LAD1/SPTB/ACTA1/TPM1/CD2AP/ACAN/OTOG/CLTA/TUBB6/TPM1/MRPL52/EPB41/UBA52/UBA52/SPTB/RPS20/SPTB/RPL3L/HSPG2/SEC31A/TPM1/EPB41/UMODL1/CLDN19/COL4A6/ADD2/CLTC/CRY…
GOMF_TRANSCRIPTION_COACTIVATOR_ACTIVITY	GOMF_TRANSCRIPTION_COACTIVATOR_ACTIVITY	246	0.362435	2.25448	9.999e-05	0.0006267	0.000250794	14662	tags=42%, list=38%, signal=27%	NCOA4/DCAF6/DCAF6/DCAF6/NCOA4/BIRC2/JUP/RUVBL1/NCOA1/MTA2/NCOA4/NCOA4/NUP98/WWTR1/MED30/NUP98/BIRC2/CTBP2/DCAF6/KAT2A/NCOA2/SRCAP/DCAF6/LPIN1/THRAP3/NCOA7/TACC1/TAF6/BRD4/KAT2B/SMARCA4/CCAR1/TAF5L/HTATIP2/HMGB2/TAF12/SMARCA4/DYRK1A/PQBP1/MAML3/PAGE4/LPIN2/CALCOCO1/BIRC2/RNF14/SMARCE1/PARK7/MED17/SFR1/DYRK1A/NUP98/TRIP4/HTATIP2/RNF14/BRDT/DYRK1B/SMARCA4/VGLL1/UBE3A/TRIM37/SUPT7L/CCAR1/COPS5/RBPMS/…
GOMF_TRANSCRIPTION_COREGULATOR_ACTIVITY	GOMF_TRANSCRIPTION_COREGULATOR_ACTIVITY	446	0.352494	2.29339	9.999e-05	0.0006267	0.000250794	14581	tags=40%, list=38%, signal=26%	NCOA4/DCAF6/DCAF6/DCAF6/NCOA4/BIRC2/JUP/RUVBL1/NCOA1/MTA2/NCOA4/NCOA4/NUP98/WWTR1/MED30/LPXN/NUP98/CAMTA1/BIRC2/HDAC9/TDP2/CTBP2/CREG1/DCAF6/HSPA1A/KAT2A/NCOA2/MECP2/SRCAP/DCAF6/CNOT7/LPIN1/LCOR/MIER1/THRAP3/NCOA7/TBL1XR1/TACC1/TAF6/YY1AP1/PA2G4/BRD4/KAT2B/ZNF451/SMARCA4/NCOR1/CCAR1/TAF5L/HTATIP2/HMGB2/PBXIP1/TAF12/SMARCA4/DYRK1A/PQBP1/MAML3/PAGE4/LPIN2/NRG1/MIER1/CALCOCO1/JAZF1/BIRC2/RNF14/SMARC…
GOMF_TRANSCRIPTION_COREPRESSOR_ACTIVITY	GOMF_TRANSCRIPTION_COREPRESSOR_ACTIVITY	163	0.348207	2.07767	9.999e-05	0.0006267	0.000250794	15491	tags=41%, list=40%, signal=25%	MTA2/WWTR1/HDAC9/TDP2/CTBP2/CREG1/HSPA1A/MECP2/CNOT7/LCOR/MIER1/TBL1XR1/PA2G4/ZNF451/SMARCA4/NCOR1/CCAR1/PBXIP1/SMARCA4/MIER1/JAZF1/BTG2/RBFOX2/RB1/HDAC3/TBL1XR1/SRSF2/CIR1/DDX54/SMARCA4/CDYL/CCAR1/NCOR2/RIOX2/SNW1/MIER1/ZNF451/TBL1XR1/PARP9/TLE2/MIER1/TLE6/SNW1/LCOR/TDP2/CREBBP/MTA3/HMGA2/TLE4/TBL1Y/TLE6/EZH1/DNMT3A/NRIP1/DNMT3A/ZNF451/RERE/SMARCA4/DR1/ZMYND11/HDAC1/NAB2/NPAT/RUNX1T1/KCTD1/TRIM2…
GOMF_TRANSCRIPTION_FACTOR_BINDING	GOMF_TRANSCRIPTION_FACTOR_BINDING	586	0.346248	2.28979	9.999e-05	0.0006267	0.000250794	14397	tags=38%, list=37%, signal=25%	TRIP12/WIZ/JUP/WWP2/RUVBL1/TRIP12/NCOA1/MTA2/MEIS2/BBS7/WIZ/TFDP2/ENPP2/MED30/TAL1/TRIP12/HDAC9/NFE2L2/CTBP2/SUMO1/COMMD6/CREM/MEF2A/FOXO4/KAT2A/NCOA2/TBX5/PRDM5/MECP2/DNAJA1/TRIP12/TFDP2/RBL2/CNOT7/PSMC5/FOXP1/TEAD2/FOXP1/TRIP12/LCOR/MIER1/THRAP3/NCOA7/FOXP1/TRIM6/HES5/GFI1B/TACC1/TAF6/E2F2/PCNA/DDX3X/NFAT5/NR1I2/KAT2B/SMARCA4/NCOR1/USP7/FOXP1/CREM/HMGB2/CDKN2A/NFATC2/TAF12/MEIS2/SMARCA4/TFDP3/N…
GOMF_TRANSCRIPTION_REGULATOR_ACTIVITY	GOMF_TRANSCRIPTION_REGULATOR_ACTIVITY	1709	0.29406	2.03327	9.999e-05	0.0006267	0.000250794	19712	tags=49%, list=51%, signal=27%	ZIC2/PBX1/ZNF248/ZNF626/NCOA4/DCAF6/DCAF6/MAX/DCAF6/RFX7/NCOA4/WIZ/BIRC2/JUP/ZNF496/RUVBL1/NCOA1/MTA2/MEIS2/NCOA4/NCOA4/KLF1/ZNF74/NUP98/WIZ/TFDP2/WWTR1/CUX1/ZNF655/MED30/MEIS3/LPXN/TAL1/ZFP1/MDM2/ZNF655/NUP98/CAMTA1/ZNF91/BIRC2/ZSCAN18/HDAC9/MDM2/TDP2/PBX1/NFE2L2/CTBP2/ZBTB11/PBX1/MDM2/CREG1/DCAF6/HSPA1A/SCRT2/ZNF568/SOX6/CREM/YBX3/MEF2A/ZKSCAN8/MXI1/FOXO4/SOX6/KAT2A/NCOA2/TBX5/PRDM5/ZNF347/ZNF5…
GOMF_TRANSFERASE_ACTIVITY_TRANSFERRING_ACYL_GROUPS	GOMF_TRANSFERASE_ACTIVITY_TRANSFERRING_ACYL_GROUPS	228	0.295228	1.8249	9.999e-05	0.0006267	0.000250794	17085	tags=45%, list=44%, signal=26%	NAT8/MBOAT2/NCOA1/ALAS2/ATE1/ATE1/ELP3/NAA50/KAT2A/PAFAH1B2/SRCAP/NAA30/PLA2G4E/AANAT/ACSM3/ALAS2/GGT6/GLYATL3/GOLGA7B/MBOAT2/ELOVL6/ZDHHC12/KAT2B/MBOAT2/NAA16/SMARCE1/ACLY/ELOVL6/GLUL/ZDHHC4/NMT1/NAA50/OLAH/ALAS2/PAFAH1B3/CRLS1/SUPT7L/GCAT/ZDHHC15/ZDHHC16/OSGEPL1/TADA2A/NCOA1/CREBBP/SOAT2/ZDHHC24/AANAT/PAFAH1B2/DBT/CERS3/ATE1/PAFAH1B2/NCOA1/TMEM68/ACSM3/ZDHHC2/TGM6/ELOVL5/MSL3/TGM7/TGM5/ELOVL7/K…
GOMF_TRANSFERASE_ACTIVITY_TRANSFERRING_GLYCOSYL_GROUPS	GOMF_TRANSFERASE_ACTIVITY_TRANSFERRING_GLYCOSYL_GROUPS	235	0.329259	2.04117	9.999e-05	0.0006267	0.000250794	13721	tags=38%, list=35%, signal=25%	GBGT1/B3GALT5/ART5/C1GALT1/C1GALT1/B3GALT5/POMT1/HEXB/RFNG/GALNT9/GALNT13/HPRT1/TNKS/MGAT2/XYLT1/UPP2/GCNT2/B3GALT5/GALNT10/AGL/GALNT8/ST6GAL2/C1GALT1/GALNT5/PIGQ/B3GNT6/COLGALT2/PARP11/HAS1/AGL/ALG1L/ST3GAL1/HAS3/ALG3/B4GALNT2/ALG1/PARP16/UGT1A4/GBA2/PARP9/GYS1/OGT/OSTC/B3GAT3/GLT8D2/PNP/ST8SIA2/TNKS2/GALNT1/GBGT1/MGAT4B/TMTC1/GALNT1/TMTC4/ST3GAL2/RPN1/QPRT/ALG8/PIGP/COLGALT2/ALG1/ST3GAL2/PARP16…
GOMF_TRANSFERASE_ACTIVITY_TRANSFERRING_HEXOSYL_GROUPS	GOMF_TRANSFERASE_ACTIVITY_TRANSFERRING_HEXOSYL_GROUPS	171	0.310898	1.8654	9.999e-05	0.0006267	0.000250794	13829	tags=38%, list=36%, signal=24%	GBGT1/B3GALT5/C1GALT1/C1GALT1/B3GALT5/POMT1/HEXB/RFNG/GALNT9/GALNT13/MGAT2/GCNT2/B3GALT5/GALNT10/AGL/GALNT8/C1GALT1/GALNT5/PIGQ/B3GNT6/COLGALT2/HAS1/AGL/ALG1L/HAS3/ALG3/B4GALNT2/ALG1/UGT1A4/GBA2/GYS1/OGT/OSTC/B3GAT3/GALNT1/GBGT1/MGAT4B/TMTC1/GALNT1/TMTC4/RPN1/ALG8/PIGP/COLGALT2/ALG1/PIGB/DPY19L1/A4GALT/CSGALNACT1/GYG2/MGAT4A/B4GALT7/B3GNT7/GALNT5/PIGQ/GBE1/EOGT/DPM1/PIGQ/POMGNT1/POMT2/FUT6/B3GALT…
GOMF_TRANSFERASE_ACTIVITY_TRANSFERRING_ONE_CARBON_GROUPS	GOMF_TRANSFERASE_ACTIVITY_TRANSFERRING_ONE_CARBON_GROUPS	197	0.275945	1.68276	9.999e-05	0.0006267	0.000250794	25930	tags=66%, list=67%, signal=22%	PCMTD1/SMYD3/SHMT1/GCSH/PRDM5/PCMTD2/PRDM10/AMT/PCMTD2/AMT/ASH2L/NSUN3/NSD2/PRDM10/NSD3/TRMT2B/GAMT/MEPCE/HNMT/MECOM/SUV39H2/PRMT1/COMT/SUZ12/PCMTD1/EMG1/ATIC/SETD2/N6AMT1/SETDB2/TRMT1L/DPH5/PCMT1/ECE2/KMT5B/MTFMT/BHMT2/EZH1/DNMT3A/FTSJ1/DPH5/LRTOMT/DNMT3A/PRMT7/CMTR2/METTL23/NSD2/SUZ12/WDR5/METTL8/PRMT9/METTL7A/ASH2L/PRMT5/HNMT/SETD2/EHMT2/METTL6/FTSJ1/SETD4/METTL21A/HENMT1/METTL5/MECOM/PRDM8/HE…
GOMF_TRANSFERASE_ACTIVITY_TRANSFERRING_PHOSPHORUS_CONTAINING_GROUPS	GOMF_TRANSFERASE_ACTIVITY_TRANSFERRING_PHOSPHORUS_CONTAINING_GROUPS	792	0.305916	2.05433	9.999e-05	0.0006267	0.000250794	16532	tags=40%, list=43%, signal=24%	NME4/MAP2K4/MOK/PDK2/MAP3K20/PI4KB/MOK/YES1/SCYL2/MOK/PKDCC/SCYL2/MOK/NEK1/FAM20B/FAM20B/PBK/ITPKC/CDK8/NEK1/MAP3K20/POLI/CDK1/MAP3K7/PKMYT1/WNK1/MPP1/PRKAB2/CDK1/CKMT1A/PGK1/TOP1/MAP3K7/EIF2AK1/MAP2K3/CDK12/PAPOLA/NME4/FPGT/MAP3K7/RPS6KB1/NEK11/NME4/MAP2K3/UHMK1/PAK6/TK2/WNK1/WNK1/STYK1/MARK3/MAP4K5/MAST3/MELK/CDK20/PIP4K2A/PKM/TNK1/CMPK1/PIK3CA/ALDH18A1/BMP2K/UHMK1/CSNK1A1/MPP1/MARK3/PKM/DYRK3/…
GOMF_TRANSITION_METAL_ION_BINDING	GOMF_TRANSITION_METAL_ION_BINDING	955	0.301684	2.04373	9.999e-05	0.0006267	0.000250794	18066	tags=46%, list=46%, signal=26%	RPS29/NEIL3/KNG1/TRIM23/P3H2/UBR3/OTUD7B/BIRC2/SHMT1/MSRB2/MTA2/ANAPC11/AGTPBP1/S100A13/DCP2/NSMCE2/ENPP2/UBR2/DMD/ATP7A/ARG1/UBR2/MDM2/ANAPC11/LOX/ZNF91/BIRC2/USP33/MDM2/TDP2/MDM2/UBR3/ATP7A/ZMAT5/DCP2/TRIM10/KLF7/CA2/UBR2/ZFAND4/PAPOLA/CA8/TRIM58/APEX2/SORD/TRIM10/NUDT7/PAPPA/CRIP2/FECH/ARG2/RNF167/NBR1/TNKS/ARG1/TRIM23/FBXO30/MGAT2/MMP8/ZMYM2/ZFP37/TRIM6/SREK1IP1/XPNPEP3/USP45/TCEA1/MDM2/ZFAND…
GOMF_TRANSPORTER_ACTIVITY	GOMF_TRANSPORTER_ACTIVITY	1026	0.287546	1.95341	9.999e-05	0.0006267	0.000250794	23266	tags=62%, list=60%, signal=27%	SLC6A19/TRPV3/ATP6V0A1/ABCC3/COX7C/SLC16A1/TRPV3/MPC1/MRS2/MPC1/CLIC2/OSBP2/SLC25A51/MPC1/RHBG/SLC14A1/TTYH1/SLC35E1/NUP98/SLC1A5/CLCN3/SLC4A1/SLC12A6/CLCN3/SLC14A1/ATP7A/SLC10A7/CD36/NUP98/COX5A/ABCC4/SLC38A6/SLC4A2/ATP7A/SLC39A13/CCDC51/TPCN1/SLC44A3/ABCC4/NIPAL2/SLC35A1/MPC2/XK/XPR1/CD36/SPNS1/VDAC2/SLC25A26/SLC41A3/GABRA6/SLC12A6/ABCA6/SLC39A13/STARD3/CD36/SLC1A5/SLC52A2/SLC25A52/SLC16A12/CD3…
GOMF_TUBULIN_BINDING	GOMF_TUBULIN_BINDING	333	0.328945	2.09594	9.999e-05	0.0006267	0.000250794	16001	tags=43%, list=41%, signal=26%	KIF4B/GAS2L3/KIF26A/EML1/ALDOA/AGTPBP1/SVBP/TTLL11/EML1/DLGAP5/HSPH1/HSPH1/OGG1/DPYSL2/SPAST/OPA1/CEP57L1/DPYSL5/IFT74/TTLL7/GABARAPL2/CEP57/VBP1/KIF1B/KIF5B/FBXW11/HTT/DDX3X/SNCA/CEP57/BLOC1S2/MID1/IFT74/RITA1/MAP4K4/DAG1/SNCA/PDE4B/MAP4K4/PDE4B/AGBL5/SVBP/TBCEL/BCAS3/GAS2L3/MAPRE1/HSPH1/KLC3/DIXDC1/BCL2L11/DNM3/RACGAP1/KIF4A/AGTPBP1/SLC6A2/KIF12/NDE1/GAPDH/PAFAH1B1/KIF2A/HAUS8/RMDN3/REEP1/RMDN2…
GOMF_UBIQUITIN_LIKE_PROTEIN_LIGASE_ACTIVITY	GOMF_UBIQUITIN_LIKE_PROTEIN_LIGASE_ACTIVITY	274	0.337815	2.1192	9.999e-05	0.0006267	0.000250794	12475	tags=39%, list=32%, signal=27%	NEDD4L/UBR3/TRIP12/BIRC2/WWP2/TRIP12/NEDD4L/ANAPC11/NSMCE2/KIAA1586/UBR2/GID4/KIAA1586/MED30/NEDD4L/UBR2/MDM2/UBE2O/ANAPC11/KIAA1586/NEDD4L/TRIP12/BIRC2/MDM2/MDM2/UBR3/TRIM10/UBR2/UBE2D1/TRIM58/TRIP12/HECTD1/TRIM10/RC3H2/ITCH/TRIP12/ITCH/RNF167/HUWE1/DZIP3/FBXO30/TRIM6/NHLRC4/NEDD4L/MDM2/FBXO6/ZNF451/UBR4/MKRN1/UBE3B/RNF10/RC3H1/RNF11/NSMCE2/RNF8/BIRC2/RNF14/TRIM68/UBE4B/AREL1/TRIM59/TRIM6/UBR5/A…
GOMF_UBIQUITIN_LIKE_PROTEIN_LIGASE_BINDING	GOMF_UBIQUITIN_LIKE_PROTEIN_LIGASE_BINDING	288	0.385982	2.4322	9.999e-05	0.0006267	0.000250794	11985	tags=36%, list=31%, signal=25%	YOD1/PRR5L/CUL4A/HSP90AA1/TXNIP/ACTG1/FZD8/USP2/MDM2/HSP90AB1/STAM/MDM2/MDM2/SUMO1/HSPA1A/DERL1/TXNIP/UBA52/HSP90AB1/CCDC50/CUL4A/DNAJA1/UBE2D1/ATXN3/NPLOC4/ITCH/ITCH/MFN2/ATXN3/CUL4A/GABARAPL2/MDM2/UBA52/HSP90AA1/PRKACB/UBA52/AXIN1/PA2G4/CUL4A/TPI1/MID1/USP7/PSMD1/CASP10/CUL4A/TNK2/SMAD2/RNF8/UBE2D4/DNAJA1/SUMO3/ATXN3/HSP90AB1/LAPTM4B/CASC3/ACTG1/PSMD1/RNF40/USP7/RB1/POU5F1/BAG1/RPL23/CAMLG/PINK…
GOMF_UBIQUITIN_LIKE_PROTEIN_TRANSFERASE_ACTIVITY	GOMF_UBIQUITIN_LIKE_PROTEIN_TRANSFERASE_ACTIVITY	405	0.347284	2.24592	9.999e-05	0.0006267	0.000250794	13570	tags=42%, list=35%, signal=28%	TRIM23/NEDD4L/UBR3/RNF182/TRIP12/BIRC2/WWP2/CUL4A/TRIP12/NEDD4L/ANAPC11/RNF208/NSMCE2/HECTD4/KIAA1586/UBR2/GID4/KIAA1586/MED30/RNF182/NEDD4L/UBR2/MDM2/UBE2O/ANAPC11/KIAA1586/NEDD4L/TRIP12/BIRC2/MDM2/MDM2/HECTD4/UBR3/RNF182/CNOT4/TRIM10/CUL4A/UBR2/UBE2D1/TRIM58/TRIP12/HECTD1/TRIM10/RC3H2/UBE2H/RNF182/ITCH/PJA2/TRIP12/ITCH/RNF167/HUWE1/CUL4A/TRIM23/UBE2F/DZIP3/FBXO30/TRIM6/NHLRC4/NEDD4L/RMND5A/MDM2…
GOMF_VOLTAGE_GATED_ION_CHANNEL_ACTIVITY	GOMF_VOLTAGE_GATED_ION_CHANNEL_ACTIVITY	172	0.301775	1.81207	9.999e-05	0.0006267	0.000250794	21897	tags=63%, list=56%, signal=28%	CLIC2/CLCN3/CLCN3/TPCN1/VDAC2/CLIC5/CACNA1C/CACNA1C/CLCN5/KCNH7/KCNQ2/CLCN5/CACNA1G/CATSPER2/CACNA1H/CACNA1S/KCNAB2/PTK2B/CNR1/CACNB3/GRIN1/KCNK3/OPRM1/KCNC3/OPRM1/CLCN2/KCNG3/TMC1/OPRM1/KCNMA1/KCNE1/KCNJ1/VDAC3/KCNV2/OPRM1/CACNB2/KCNK17/ANO6/KCNQ5/OPRM1/OPRM1/SCN3B/SCN1A/PTK2B/OPRM1/SCN8A/CACNA1G/KCNK17/KCNJ3/VDAC2/SCN10A/CACNA2D1/SCN4A/CACNA1H/CALHM3/KCNJ3/OPRM1/KCNS1/CACNG7/PTK2B/VDAC1/CACNG7/…
GOMF_ZINC_ION_BINDING	GOMF_ZINC_ION_BINDING	723	0.304017	2.0324	9.999e-05	0.0006267	0.000250794	18066	tags=46%, list=46%, signal=26%	RPS29/NEIL3/KNG1/TRIM23/UBR3/OTUD7B/BIRC2/SHMT1/MSRB2/MTA2/ANAPC11/AGTPBP1/S100A13/NSMCE2/ENPP2/UBR2/DMD/UBR2/MDM2/ANAPC11/ZNF91/BIRC2/USP33/MDM2/MDM2/UBR3/ZMAT5/TRIM10/KLF7/CA2/UBR2/ZFAND4/CA8/TRIM58/APEX2/SORD/TRIM10/PAPPA/CRIP2/RNF167/NBR1/TNKS/TRIM23/FBXO30/MMP8/ZMYM2/ZFP37/TRIM6/SREK1IP1/USP45/TCEA1/MDM2/ZFAND1/CA10/ZNF346/TCEA1/NR1I2/ECE1/APOBEC3C/SNCA/LIMS1/CA8/P2RX4/CHORDC1/MID1/UBR4/PDE2…
GOMF_STRUCTURAL_CONSTITUENT_OF_RIBOSOME	GOMF_STRUCTURAL_CONSTITUENT_OF_RIBOSOME	151	0.33258	1.96775	0.0001	0.0006267	0.000250794	23849	tags=68%, list=61%, signal=26%	RPS29/RPS21/MRPS18C/MRPS33/RPL28/RPS5/RPL39L/UBA52/RPS5/RPS20/MRPL52/UBA52/UBA52/RPS20/RPL3L/RPL28/RPL35/RPL27/RPS14/RPL39/RPL23/MRPS18C/RPS9/RPL38/RPL36/MRPL52/MRPL30/RPL36A/RPL29/MRPL11/RPLP1/RPL7L1/MRPL33/RPS7/RPS15/RPL9/RPS11/RPS10/RPL10/RPL27/NDUFA7/RPL30/RPL8/RPLP0/RPS19/RPL23/RPL19/MRPL51/MRPS16/RPL31/RPS26/RPL35A/MRPL4/RPS3A/MRPS5/RPS27A/RPL26L1/MRPS7/RPL15/RPL11/MRPS12/RPS2/MRPL24/RPS7/R…
GOMF_CYSTEINE_TYPE_PEPTIDASE_ACTIVITY	GOMF_CYSTEINE_TYPE_PEPTIDASE_ACTIVITY	145	0.380645	2.24243	0.00010002	0.0006267	0.000250794	15343	tags=44%, list=39%, signal=27%	YOD1/OTUD7B/USP12/USP34/USP2/USP15/USP33/USP47/USP24/ATXN3/ATXN3L/COPS2/CLC/ATXN3/USP9Y/ATG4A/USP9X/USP47/USP45/USP9X/OTUD4/COPS2/CTSL/USP10/USP6/USP7/ZRANB1/CASP10/SFRP1/SCRN1/CASP9/ATXN3/USP4/USP33/USP7/COPS4/CASP7/CAPN5/USP38/USP15/OTUD6A/OTUD5/COPS5/PYCARD/UCHL5/ATXN3/USP20/OTUD5/USP37/UCHL3/PGPEP1L/OTUD7A/OTUD4/CASP4/SCRN1/ATXN3/OTUD4/ESPL1/SENP2/CASP5/CAPN1/OTUD5/USP33/SCRN1/CASP1/USP32/OTU…
GOMF_ISOMERASE_ACTIVITY	GOMF_ISOMERASE_ACTIVITY	139	0.317625	1.86008	0.00010002	0.0006267	0.000250794	15436	tags=39%, list=40%, signal=24%	EBPL/PPIH/GALE/DEGS1/EBPL/BPGM/BPGM/TOP1/SPAST/RPUSD3/FKBP1A/EBPL/FKBP8/FKBP8/FKBP1A/PGM2L1/FKBP4/TOP1MT/TPI1/GLCE/BPGM/PBLD/FKBP1B/LSS/GSTZ1/GNPDA1/HSD17B4/FKBP1B/CRELD2/CRELD1/FUOM/FUOM/FKBP8/FKBP9/EBP/PPIA/ALOXE3/SPO11/SPAST/TOP3A/PPIL4/RPUSD3/QSOX2/NKTR/GPI/DHRS9/PPIL3/HYI/TOP3A/RPIA/PUS1/YJEFN3/KATNA1/FKBP11/FUOM/CRELD1/PIGK/PGM3/PPIH/LSS/PUS3/GLRX2/GNPDA2/PBLD/GNPDA2/NAXE/HSD17B4/PDIA6/DSE/…
GOMF_ORGANIC_ACID_TRANSMEMBRANE_TRANSPORTER_ACTIVITY	GOMF_ORGANIC_ACID_TRANSMEMBRANE_TRANSPORTER_ACTIVITY	140	0.311616	1.82679	0.00010002	0.0006267	0.000250794	16907	tags=49%, list=43%, signal=28%	SLC6A19/ABCC3/SLC16A1/MPC1/MPC1/MPC1/SLC1A5/SLC10A7/CD36/SLC38A6/MPC2/CD36/CD36/SLC1A5/SLC16A12/CD36/SLC6A1/SFXN1/SLC27A1/SLC38A1/SLC16A4/SLC43A2/CD36/SLC43A2/SLC19A1/SLC36A4/CD36/SLC36A3/SLC16A3/SLC43A2/SLCO1C1/CD36/SLC7A2/CD36/SLC25A44/SLC15A4/SLCO1B7/SLC47A1/ABCG2/SLC16A6/SLC7A7/SLC32A1/ABCG2/SLC25A21/SLC6A9/SLC36A3/SLC16A9/SLC7A5/SLC7A8/SLC26A6/SLC1A7/SLCO1B3/SLC7A4/SLC38A11/SLC25A44/SLC25A1/…
GOMF_PROTEIN_PHOSPHATASE_BINDING	GOMF_PROTEIN_PHOSPHATASE_BINDING	138	0.365459	2.13814	0.00010002	0.0006267	0.000250794	12413	tags=39%, list=32%, signal=27%	ANK1/DLG4/CDC27/JUP/STAU1/CDC27/ANK1/ANK1/SHOC2/SMG7/CDC27/ANK1/KAT2A/MTMR3/RPS6KB1/ANK1/MTMR3/STAU1/PPP6R2/SMG7/SNX3/PPP3CB/AKT1/CDC27/MTMR3/LILRB2/SMG7/PPP1R3F/SMG7/SMG7/STAU1/STX17/RPS6KB1/ENSA/PIK3R1/CSK/EIF4EBP1/PARD3/PTK2/VRK3/JAK3/PPP1CC/MAP2K7/PTK2/MAPT/MAPT/PDLIM4/SMG7/STAT6/MAP2K7/PPP1CA/CD22/STRN3/STAT6/IRS2/ENSA/PHACTR3/PPP3CB/SNX3/PPP1R9B/PPP6R2/PPARG/SNX3/CDKN1B/VRK3/PTPRT/PPARG/STA…
GOMF_CHANNEL_REGULATOR_ACTIVITY	GOMF_CHANNEL_REGULATOR_ACTIVITY	130	0.355592	2.06546	0.00010003	0.0006267	0.000250794	19435	tags=50%, list=50%, signal=25%	NEDD4L/NEDD4L/CALM1/NEDD4L/NEDD4L/WNK1/SUMO1/VTI1B/WNK1/WNK1/NEDD4L/LYNX1/SGK1/FKBP1B/AKAP9/ENSA/KCNAB2/SNF8/FKBP1B/SUMO1/SGK2/YWHAH/RANGRF/GNB2/SGK1/CACNB3/FLNA/LYNX1/FXYD4/FXYD3/ADRB2/DLG1/NRXN2/KCNMB2/PHPT1/CALM2/KCNE1/ENSA/FGF13/SNF8/AMBP/SCN3B/TMPRSS3/FGF13/CHP1/SUMO1/KCNS1/CACNG7/CACNG7/CALM2/GPLD1/PDZD3/AKAP9/ARPP19/CAV1/PRSS8/CAV1/HPCAL4/KCNE5/ENSA/WNK2/ARPP19/NRXN1/DPP6/NRXN2/SGK1/CACNG8…
GOMF_GROWTH_FACTOR_BINDING	GOMF_GROWTH_FACTOR_BINDING	124	0.325721	1.88318	0.00010003	0.0006267	0.000250794	14724	tags=40%, list=38%, signal=25%	IL6ST/IL6ST/S100A13/IL1RN/GHR/CD36/CD109/IL6ST/CD36/IL6ST/CD36/IL6ST/IGFBP6/CD36/CEP57/IL1RN/CEP57/FURIN/CD36/CD36/PDGFA/BMPR2/WFIKKN2/TEK/NRDC/ENG/SORT1/FIBP/CD36/CD36/NKD2/IL1RN/HTRA4/RHBDF1/NRDC/IL1R1/SHC1/IL6R/TSKU/IL1RN/RPS19/PCSK6/SEC61B/GLG1/API5/ACVR1B/FGFR2/KAZALD1/FGFRL1/SPINT3/ESM1/KLB/IL6R/EGFR/TWSG1/LTBP1/LTBP4/NRDC/PDGFA/IGFBPL1/PTN/IGFALS/RPS2/ACVR1C/LTBP4/FGFR1/LTBP1/TGFB3/NRP2/PT…
GOMF_MODIFICATION_DEPENDENT_PROTEIN_BINDING	GOMF_MODIFICATION_DEPENDENT_PROTEIN_BINDING	144	0.36739	2.16274	0.00010003	0.0006267	0.000250794	18515	tags=56%, list=48%, signal=30%	OTUD7B/OPTN/ATAD2B/USP15/PSME4/TNIP1/MLLT3/TAB2/OPTN/DZIP3/ATRX/BRD4/SMARCA4/RAD23B/ZRANB1/AGL/UBQLN1/SMARCA4/ZFAND6/UBL7/TAB2/DNAJC2/ATRX/UIMC1/IDE/OPTN/KDM7A/DNAJC2/AGL/USP15/OPTN/RAD23A/SUZ12/BRDT/SMARCA4/FAM156A/CDYL/TNIP1/YEATS2/FMR1/ZFAND6/KMT2E/RAD23A/L3MBTL1/ANKRD13A/UBQLN1/TAB2/PSMD4/ANK2/BAZ2A/CBX2/ING2/RNF169/PHIP/UIMC1/TRIM24/SMARCA4/ZMYND11/MSL3/MBTD1/SUZ12/OTUD7A/WDR5/UBL7/PRPF8/HDA…
GOMF_NUCLEAR_HORMONE_RECEPTOR_BINDING	GOMF_NUCLEAR_HORMONE_RECEPTOR_BINDING	134	0.405944	2.36709	0.00010003	0.0006267	0.000250794	14530	tags=44%, list=37%, signal=28%	TRIP12/JUP/TRIP12/NCOA1/MED30/TRIP12/CTBP2/NCOA2/TRIP12/FOXP1/FOXP1/TRIP12/LCOR/THRAP3/NCOA7/FOXP1/TACC1/PCNA/NR1I2/SMARCA4/NCOR1/FOXP1/SMARCA4/RNF14/SMARCE1/BCAS3/PARK7/MED17/TRIM68/NR4A1/TRIP4/RNF6/DDX54/RNF14/FOXP1/TACC2/SMARCA4/PAGR1/YWHAH/RARG/MED25/STAT1/NCOR2/SNW1/RNF14/DCAF13/ESR1/SNW1/NCOA1/RARB/LCOR/FOXP1/MED24/RARG/LEF1/BAZ2A/NRIP1/NCOA1/TRIM24/FOXP1/BRD8/SMARCA4/FOXP1/WIPI1/VDR/PPARG/…
GOMF_PROTEASE_BINDING	GOMF_PROTEASE_BINDING	123	0.360004	2.07943	0.00010003	0.0006267	0.000250794	13482	tags=39%, list=35%, signal=25%	THAP5/SERPINF2/SUMO1/DERL1/CST3/CHMP3/SERPINB6/LCOR/RHBDD2/CHMP3/SERPINB6/ITGB1/CLTC/FURIN/ACR/TIMP1/CHMP3/ITGB1/ANXA2/PARK7/CARD18/PINK1/TRIP4/SUMO1/SLC2A13/RAD23A/PTEN/NFRKB/NOL3/PYCARD/IL1R1/AMFR/RAD23A/LDLR/LCOR/DERL1/SERPINB6/TYSND1/BIN1/AMFR/FAP/DERL1/UBC/TTN/MBP/RFFL/BCL2L10/SART3/ITGB1/BIN1/BDKRB2/SUMO1/BIN1/DERL1/NFRKB/BIN1/BIN1/TP53/DERL3/PDZD3/DERL2/RAD23A/LCOR/DERL2/PZP/SH3PXD2A/BAG6/…
GOMF_UDP_GLYCOSYLTRANSFERASE_ACTIVITY	GOMF_UDP_GLYCOSYLTRANSFERASE_ACTIVITY	123	0.329682	1.90428	0.00010003	0.0006267	0.000250794	15040	tags=41%, list=39%, signal=25%	GBGT1/B3GALT5/B3GALT5/HEXB/RFNG/GALNT9/GALNT13/MGAT2/XYLT1/GCNT2/B3GALT5/GALNT10/GALNT8/GALNT5/PIGQ/B3GNT6/COLGALT2/HAS1/HAS3/B4GALNT2/UGT1A4/GYS1/OGT/B3GAT3/GALNT1/GBGT1/MGAT4B/GALNT1/PIGP/COLGALT2/A4GALT/CSGALNACT1/GYG2/MGAT4A/B4GALT7/B3GNT7/GALNT5/PIGQ/EOGT/PIGQ/POMGNT1/B3GALT4/B4GALT5/UGGT1/B4GALT3/B3GALT1/B4GALNT4/GYG2/GALNT18/UGT2A1/UGT2A1/PIGC/PIGQ/HAS3/LFNG/ALG13/GALNT6/UGT2A3/UGT2B4/UGT1…
GOMF_VITAMIN_BINDING	GOMF_VITAMIN_BINDING	124	0.335421	1.93926	0.00010003	0.0006267	0.000250794	17163	tags=45%, list=44%, signal=25%	P3H2/SHMT1/ALAS2/ALAS2/OGFOD2/RBP3/KYNU/FOLR3/GOT1L1/RBP4/PANK3/SLC19A1/RBP1/GAD1/GLDC/ADH7/ALAS2/OGDH/STRA6/CYP27C1/AADAT/P4HA3/PNPO/PSAT1/TPK1/GCAT/PDXK/P4HA2/CRABP2/PDXDC1/CYP2W1/EGLN2/VDR/PDXDC1/FTCDNL1/TCN2/ABAT/OAT/RBP5/DHFR/SPTLC2/EGLN2/C8G/ACCSL/CYP2R1/PCCA/RHO/FTCD/P4HTM/FOLR1/GPT/EGLN3/PDXDC1/ALDH1A2/THNSL2/OGDH/GNMT/ALAS1/RBP1/GAD1/STRA6/EGLN3/FOLR2/GGCX/SLC19A1/LMBRD1/AADAT/HLCS/IRX5/…
GOMF_INTEGRIN_BINDING	GOMF_INTEGRIN_BINDING	125	0.328333	1.90001	0.00010004	0.0006267	0.000250794	20604	tags=57%, list=53%, signal=27%	TSPAN4/ITGB1/VTN/ITGB1BP2/NRG1/ITGB1/NRG1/FGF1/PTK2/ITGB1BP1/LGALS12/FERMT2/PTK2/FRMD5/CDH26/PPIA/LAMA3/HMGB1/LGALS8/JAM2/LAMA5/CX3CL1/FAP/CXCL12/MADCAM1/NRG1/ITGB5/EMP2/ITGB1/COL16A1/MADCAM1/NRG1/ESM1/IGF2/EGFR/FRMD5/LTBP4/ICAM3/LAMB1/TGFBI/THBS4/CD81/PTN/ADAM15/ACTN1/CD9/HMGB1/LCP1/EMILIN1/MADCAM1/ITGB2/CXADR/FN1/IGF1/TLN1/LTBP4/ADAM15/ANXA7/ICAM3/CD177/ADAM15/PTN/CALR/ACTN2/CXCL12/NRG1/ADAM15/…
GOMF_RIBONUCLEOPROTEIN_COMPLEX_BINDING	GOMF_RIBONUCLEOPROTEIN_COMPLEX_BINDING	129	0.391926	2.27443	0.00010004	0.0006267	0.000250794	11129	tags=39%, list=29%, signal=28%	CPEB1/BOP1/MRPS27/PPIH/MDM2/MDM2/MDM2/DERL1/SLFN14/MRPS27/YBX3/EIF2S1/CPEB4/UHMK1/ITCH/ITCH/SECISBP2/CPEB4/UHMK1/MDM2/DHX29/DDX3X/YBX3/DHX29/PQBP1/NAA16/LARP1/EIF3K/SECISBP2/SECISBP2/SRP72/SRP72/CPEB4/YTHDF3/SECISBP2L/FMR1/SNRPD2/EIF4H/SND1/APOBEC1/EIF4B/EIF6/PPP1CA/RPLP1/DERL1/SRP54/EIF3K/ETF1/EEFSEC/UNG/SECISBP2L/DERL1/PRMT7/SRP19/RICTOR/DDX3X/PRPF31/NMD3/CPEB4/SRP19/XPO5/EIF5A/PRMT5/EIF4H/DDX5…
GOMF_TRANSLATION_REGULATOR_ACTIVITY	GOMF_TRANSLATION_REGULATOR_ACTIVITY	125	0.436829	2.52785	0.00010004	0.0006267	0.000250794	11083	tags=42%, list=29%, signal=30%	CPEB1/SHMT1/FXR1/IGF2BP2/IGF2BP2/IGF2BP2/EIF2B4/EIF2AK1/IGF2BP2/GSPT1/HBS1L/EIF2S1/CPEB4/CELF1/GSPT1/CPEB4/DHX29/EIF3J/CELF4/EIF4G2/EIF2AK1/AGO2/CTIF/HBS1L/DHX29/EIF3J/ABCF1/GSPT1/LARP1/EIF3K/RPS14/CTIF/EIF4EBP2/CPEB4/FXR1/AGO2/FXR2/CELF1/EIF2S2/EIF4G1/RPS9/EIF4EBP1/ABTB1/EEF1A1/FMR1/CELF4/COPS5/EIF4H/CNBP/EIF4B/EIF6/CIRBP/EIF1AX/EIF4G1/EIF3A/EIF2AK2/ABTB1/EIF2S2/EIF3K/ETF1/EEFSEC/EEF1B2/PAIP2B/B…
GOMF_HYDROLASE_ACTIVITY_ACTING_ON_GLYCOSYL_BONDS	GOMF_HYDROLASE_ACTIVITY_ACTING_ON_GLYCOSYL_BONDS	115	0.3209	1.83871	0.00010006	0.0006267	0.000250794	17800	tags=47%, list=46%, signal=26%	NEIL3/GANAB/OGG1/HEXB/PARG/MAN1A1/MPG/OTOG/HYAL3/PCNA/AGL/DNPH1/TDG/ADPRH/MAN1A2/DNPH1/AGL/IL1RAPL1/MAN2B2/MOGS/MUTYH/OARD1/MBD4/CHIA/GBA2/MGAM/IL1R1/NEU2/MAN2A2/UNG/MAN1B1/TLR10/MUTYH/LCTL/LYG2/GAA/MUTYH/NEU4/ADPRHL1/KLB/GLB1/GBE1/GUSB/ADPRHL1/MBD4/GM2A/CTBS/MPG/NTHL1/ACER1/PSAP/NEIL2/OARD1/MUTYH/IL1RAP/OGG1/OGG1/IL1R1/HPSE2/NEIL1/PSAP/PSAP/SMPDL3B/CHIT1/NEIL2/MPG/EDEM3/OGG1/CHIA/HYAL2/CHIT1/GUS…
GOMF_LIPASE_ACTIVITY	GOMF_LIPASE_ACTIVITY	119	0.333905	1.92051	0.00010006	0.0006267	0.000250794	8094	tags=27%, list=21%, signal=21%	GDPD5/NCEH1/LIPA/ENPP2/DDHD1/PLD6/PNPLA4/LIPE/PNPLA8/PLA2G4E/CLC/DDHD2/PLA1A/PLCE1/GDE1/NCEH1/PNPLA8/EDNRA/DDHD1/PNPLA8/PNPLA8/PLCL2/PROCA1/PLCL2/SEC23IP/PLD3/LYPLA1/ABHD6/PLBD2/PLA2G12B/PLA2G4F/PLA2G1B/CHRM1/PLA2G2A/PLB1/LYPLA1/PITPNM3/ABHD16A/PNPLA6/GDPD5/BDKRB2/PLA2G2D/LYPLA1/CES3/EDNRA/CES5A/PLA2G6/HMOX1/PNPLA3/GPLD1/PLBD2/PRDX6/ABHD3/CCR5/LYPLA2/F2RL2/GDPD1/DDHD2/PLCB3/PLCD1/PLD3/ABHD1
GOMF_MOTOR_ACTIVITY	GOMF_MOTOR_ACTIVITY	115	0.338152	1.93757	0.00010006	0.0006267	0.000250794	11350	tags=32%, list=29%, signal=23%	KIF4B/KIF26A/DYNLL1/MYO1C/DYNLL1/MYO1D/KIF1B/MYO1C/KIF5B/MYH10/DYNC1LI1/MYO15A/MYO15A/DYNC1LI2/DNHD1/KIF4A/KIF12/KIF2A/MYH7B/KIF27/DCTN2/MYO1B/DNAH2/DYNC2LI1/MYO1C/KIF1A/MYO6/KIF17/DYNC1I1/MYO1B/KIF11/KIF13A/KIFC3/MYH6/DYNC1I1/KIF27/KIF6/MYO1C/MYH8/KIF21A/DNAH17/KIF16B/MYL6/DYNC1H1/KIF17/KIF19/MYH14/DYNC2H1/MYH11/DNAL4/DNALI1/MYH13/KIFC3/KIFC3/KIF9/KIF22/MYH14/MYO7A/MYO1F/MYH11/DNAH9/KIF2C/DNAI2/…
GOMF_SH3_DOMAIN_BINDING	GOMF_SH3_DOMAIN_BINDING	118	0.322331	1.85122	0.00010007	0.0006267	0.000250794	17967	tags=48%, list=46%, signal=26%	SH3BGRL/ESPN/SH3BGR/SH3BGRL2/KHDRBS3/CD2AP/ARHGAP27/WASF2/DENND1A/RUFY2/LANCL1/CASP9/ITGB1BP2/WASF2/INPP5D/QKI/RUFY2/SH3BP5/BCAR1/MAPT/MAPT/WAS/SGIP1/CNTNAP1/SH3GL1/CRK/FMN1/AFAP1/MAPK15/ESPN/DNM2/PTPN6/AFAP1L2/PAK3/DNAJC6/WIPF1/ARHGAP6/SH2D2A/QKI/SH3BGRL/GRB2/WIPF3/CTTNBP2/INPP5D/ADAM15/MICAL1/INPP5J/INPP5D/MYPN/SGIP1/DAB2IP/ABI1/CASP9/LANCL1/RAPGEF1/INPP5D/AFAP1L2/ELMO2/AFAP1L2/ABI1/PTTG1/ADAM1…
GOMF_CALCIUM_ION_TRANSMEMBRANE_TRANSPORTER_ACTIVITY	GOMF_CALCIUM_ION_TRANSMEMBRANE_TRANSPORTER_ACTIVITY	121	0.322837	1.86036	0.00010008	0.0006267	0.000250794	19188	tags=55%, list=49%, signal=28%	TRPV3/TRPV3/TPCN1/CACNA1C/CACNA1C/SLC8A1/P2RX4/ATP2C1/PSEN1/FKBP1B/CACNA1G/ANXA2/P2RX4/CATSPER2/CACNA1H/CACNA1S/SLC8A3/FKBP1B/CNR1/CACNB3/GRIN1/OPRM1/OPRM1/TMC1/OPRM1/OPRM1/CACNB2/OPRM1/OPRM1/OPRM1/CACNA1G/CACNA2D1/TRPM3/CACNA1H/OPRM1/TRPM3/SLC8B1/CACNG7/CACNG7/TRPC4/TRPM2/CACNA1D/CACNA1H/CACNA1B/TRPV2/CACNA1A/CACNG8/CACNA1G/CACNA1C/GRIN2A/ATP2B4/TRPV4/CACNB1/CACNB2/CACNA1C/CACNA1C/ATP2C1/CHRNA7/…
GOMF_ELECTRON_TRANSFER_ACTIVITY	GOMF_ELECTRON_TRANSFER_ACTIVITY	120	0.37783	2.17452	0.00010008	0.0006267	0.000250794	14474	tags=46%, list=37%, signal=29%	COX7C/DEGS1/NDUFS1/COX5A/NCF2/MT-ND3/NDUFC1/ETFDH/DHRS3/COX8A/NDUFC2/QDPR/NDUFS8/SDHC/NDUFS7/GLRX/GSR/UQCRQ/NDUFAB1/NDUFS1/COX11/AIFM2/GLDC/NDUFB8/ASPH/NDUFS1/COX4I1/GSR/UQCR10/SDHA/NDUFA12/MT-CO3/ALDH2/P4HA2/NDUFB2/SDHC/NDUFV3/ETFA/GSR/NDUFA7/GPX2/NDUFC2/NDUFA8/NDUFA4L2/SRD5A1/RDH16/CYB5A/COX7A2/ALDH4A1/CYB5B/GPX2/NDUFA2/SDHC/HSD17B6/NDUFA5/MT-CYB/NDUFB5/NQO2/NDUFC2/PHGDH/ME1/NDUFB2/HSD17B6/COX4…
GOMF_ION_CHANNEL_BINDING	GOMF_ION_CHANNEL_BINDING	120	0.35555	2.04629	0.00010008	0.0006267	0.000250794	7188	tags=23%, list=18%, signal=19%	ANK1/NEDD4L/YES1/NEDD4L/CALM1/ANK1/ANK1/NEDD4L/HSP90AB1/NEDD4L/TSPO/ANK1/HSP90AB1/ANK1/FKBP1A/NEDD4L/FKBP1A/HTT/SLC8A1/USP10/GOPC/PDE4B/PDE4B/FKBP1B/HSP90AB1/TRAPPC2/ID2/AKAP9/FHL1/DIAPH1/KCNAB2/FKBP1B/BAK1/CALM3/DIAPH1/HSP90AB1/YWHAH/FMR1/RANGRF/BAK1/YWHAZ/PDE4B/TRAPPC2/PYCARD/FLNA/GRINA/GOPC/DLG1/PHPT1/SH3GL1/DIAPH1/CALM2/PRKCSH/AP2M1/KCNE1/FGF13/ANK2/AP2M1/PPP1R9B/AP2M1/SCN3B/FGF13/SCN10A/DIAP…
GOMF_HEAT_SHOCK_PROTEIN_BINDING	GOMF_HEAT_SHOCK_PROTEIN_BINDING	108	0.394663	2.24216	0.0001001	0.0006267	0.000250794	13506	tags=41%, list=35%, signal=27%	NUP62/HSP90AB1/DNAJA2/HSPA1A/HSP90AB1/DNAJA1/DNAJA4/HTT/FKBP4/SNCA/CHORDC1/NR3C1/SNCA/ST13/DNAJA1/HSP90AB1/BAX/CHORDC1/UNC45B/DNAJC2/BAG1/DNAJC2/CREB1/BAX/BAK1/FGF1/HSP90AB1/CREB1/DNAJA4/CHORDC1/BAK1/MAPT/MAPT/SNCA/DNAJB12/AHSA1/DNAJA4/TSC1/HSPA8/NR3C1/BAX/HSPA13/METTL23/NR3C1/BAX/NR3C1/HDAC6/CSNK2A1/PACRG/HDAC6/APOA2/BAG4/BAX/IRAK1/HSPA1B/HSPA8/TELO2/TSC2/LIMK1/HSPA2/ARNTL/METTL21A/DNAJB1/HSPA2/…
GOMF_SNARE_BINDING	GOMF_SNARE_BINDING	107	0.350239	1.98674	0.00010013	0.0006267	0.000250794	16966	tags=51%, list=44%, signal=29%	BLOC1S6/SCFD1/SNAP91/BLOC1S6/SNAP47/BLOC1S6/VTI1B/VAMP7/GABARAPL2/STXBP3/NAPB/VAMP7/SYT12/VPS50/SNCA/VPS50/SNCA/SYT15/NAPG/SCFD2/RNF40/VPS54/STX17/BAIAP3/STX16/VPS50/SYT15/STXBP5L/SYT12/GOSR2/GOSR2/STX16/SEC24B/STXBP5L/SYT15/SNCA/VAMP7/SYT4/SNAP47/SYT1/EXOC3L2/VAMP2/SEC24C/PICALM/SYP/SNAP91/STXBP1/SYT2/SYBU/VPS11/BAIAP3/RAB4A/GOSR2/STX19/STX12/VAMP3/UNC13B/VPS54/GOSR2/EXOC3L4/TMED9/PICALM/CACNA1A…
GOMF_HISTONE_DEACETYLASE_BINDING	GOMF_HISTONE_DEACETYLASE_BINDING	106	0.381709	2.16289	0.00010014	0.0006267	0.000250794	10781	tags=31%, list=28%, signal=23%	MTA2/HSP90AA1/TAL1/HSP90AB1/HDAC9/HSPA1A/MEF2A/KAT2A/HSP90AB1/LCOR/MIER1/HSP90AA1/KAT2B/NCOR1/SUDS3/SATB2/MIER1/HSP90AB1/HDAC3/CIR1/HDAC5/IKZF3/MEF2A/HSP90AB1/AKAP8L/RAC1/NCOR2/MIER1/RFXANK/MIER1/MAPK8/PKN2/LCOR/MTA3/TRAF6/AKAP8L/RAC1/PKN2/WDTC1/LEF1/NRIP1/NIPBL/MAPK8/HDAC1/BRMS1/CDC20/NKX3-1/HNRNPD/HDAC6/RFXANK/HDAC6/HNRNPD/MAGEA1/NCOR1/HSPA1B/MEF2D/NCOR2/TP53/SIRT2/NCOR2/MAPK8/LEF1/MAPK8/MIER1/…
GOMF_HYDROLASE_ACTIVITY_ACTING_ON_CARBON_NITROGEN_BUT_NOT_PEPTIDE_BONDS	GOMF_HYDROLASE_ACTIVITY_ACTING_ON_CARBON_NITROGEN_BUT_NOT_PEPTIDE_BONDS	105	0.341614	1.93309	0.00010015	0.0006267	0.000250794	23262	tags=65%, list=60%, signal=26%	MTA2/ASAH1/ARG1/GLS/HDAC9/APOBEC2/RIDA/NIT1/ARG2/CAT/MIER1/ARG1/APOBEC3C/AMPD3/SUDS3/AMPD3/ACR/MIER1/ASRGL1/NAAA/HDAC3/HINT3/HDAC5/ADAR/ATIC/ADAR/MIER1/SIRT3/APOBEC1/MIER1/AMPD3/DCTD/UPB1/APOBEC3F/NIT1/ASAH2B/ADAL/HDAC1/HDAC6/ADAR/SIRT3/HDAC6/SIRT6/ASAH1/AMPD2/PM20D1/ADAL/AMPD3/SIRT2/MTHFD2/CD101/PGLYRP4/APOBEC3B/MIER1/ADAR/MIER1/VNN2/ACER1/APOBEC3B/GLS/AMPD2/PGLYRP2/SIRT6/GDA/MTHFD1/SIRT3/AMDHD2…
GOMF_ION_CHANNEL_REGULATOR_ACTIVITY	GOMF_ION_CHANNEL_REGULATOR_ACTIVITY	104	0.352331	1.99125	0.00010015	0.0006267	0.000250794	19211	tags=49%, list=49%, signal=25%	NEDD4L/NEDD4L/CALM1/NEDD4L/NEDD4L/WNK1/SUMO1/VTI1B/WNK1/WNK1/NEDD4L/LYNX1/SGK1/FKBP1B/AKAP9/ENSA/KCNAB2/FKBP1B/SUMO1/SGK2/GNB2/SGK1/CACNB3/FLNA/LYNX1/FXYD4/FXYD3/ADRB2/DLG1/NRXN2/KCNMB2/PHPT1/CALM2/KCNE1/ENSA/AMBP/SCN3B/CHP1/SUMO1/KCNS1/CACNG7/CACNG7/CALM2/PDZD3/AKAP9/ARPP19/CAV1/CAV1/HPCAL4/KCNE5/ENSA/WNK2/ARPP19/NRXN1/DPP6/NRXN2/SGK1/CACNG8/PRKCZ/KCNE2/TSPAN13/FXYD5/FLNA/WNK3/KCNMB2/PRKG1/KCNIP…
GOMF_PROTEIN_N_TERMINUS_BINDING	GOMF_PROTEIN_N_TERMINUS_BINDING	103	0.408284	2.30465	0.00010015	0.0006267	0.000250794	6576	tags=28%, list=17%, signal=23%	RPS21/SCFD1/BIRC2/PDCD10/NCOA1/CALM1/PDLIM5/PDLIM5/PDCD10/MDM2/BIRC2/MDM2/MDM2/EPB41/HSPA1A/MECP2/DCTN4/EPB41/GADD45A/EPB41/TBL1XR1/MDM2/EPB41/SMARCA4/SMARCA4/EPB41/BIRC2/SMARCE1/DCTN4/APTX/GLRX/TBL1XR1/EPB41/GAD1/EPB41/SNF8/CALM3/ERCC2/SMARCA4/LACRT/PPP1CC/SCT/NCOR2/ATM/TBL1XR1/NFE2/ARF6/NCOA1/GADD45A/TSC1/TRAF6/CALM2/NCOA1/PDLIM5/NIPBL/SNF8/SMARCA4/PDLIM5/PDLIM5/HDAC1/PDLIM5/CSNK2A1/STXBP1/PHB2…
GOMF_SINGLE_STRANDED_DNA_BINDING	GOMF_SINGLE_STRANDED_DNA_BINDING	105	0.36254	2.0515	0.00010015	0.0006267	0.000250794	11180	tags=33%, list=29%, signal=23%	NEIL3/MCM4/TDP2/HNRNPA2B1/WDR48/TOP1/POT1/DDX11/HNRNPA2B1/WDR48/WBP11/RPA1/RAD23B/HMGB2/MYEF2/SSBP3/RPA1/JCHAIN/APTX/MCM7/RAD23A/SSBP3/MAPT/CNBP/MAPT/MCM8/WDR48/SMC4/SSBP1/HMGB1/RAD23A/TERF2IP/NUP35/TDP2/MCM7/TEN1/TOP3A/REXO4/NUP35/MLH1/RAD51AP2/FUBP1/RNF138/PURA/RBMS1/RBBP8/FAM111A/SSBP3/APTX/SMC2/PURB/DHX9/RAD51B/RBBP8/RAD23A/TOP3A/HMGB1/HNRNPA1/HMCES/POLR2H/CNBP/CNBP/HNRNPA1/RAD51B/MCM4/SSBP2/…
GOMF_UNFOLDED_PROTEIN_BINDING	GOMF_UNFOLDED_PROTEIN_BINDING	104	0.409482	2.31424	0.00010015	0.0006267	0.000250794	12602	tags=45%, list=32%, signal=31%	HSP90AA1/HSP90AB1/DNAJA2/HSPA1A/HSP90AB1/DNAJA1/DNAJA4/NACA/ERLEC1/VBP1/HSP90AA1/HSPE1/LMAN1/TTC1/CCT4/ST13/DNAJA1/HSP90AB1/CLPX/CANX/TTC1/SCG5/HSP90AB1/DNAJA4/DNAJB4/PPIA/DNAJA4/ERLEC1/HSPA8/NAP1L4/VBP1/TUBB4B/HSPA13/NACA/NUDC/SERPINH1/TCP1/TOR1A/CHAF1A/CCT3/CCT8/HSPA1B/HSPA8/TAPBP/PFDN4/RUVBL2/SCG5/SHQ1/PFDN1/HSPA2/DNAJB1/HSPA2/CCT8/CCT3/UGGT1/CCT6A/DNAJA4/NACA/HSPA8/CCT4/HSPA1L/SYVN1/CCT8/CLU/…
GOMF_ORGANIC_ACID_BINDING	GOMF_ORGANIC_ACID_BINDING	100	0.336817	1.89379	0.00010018	0.0006267	0.000250794	17167	tags=44%, list=44%, signal=25%	P3H2/SHMT1/GCLC/HBE1/OGFOD2/GCLC/FOLR3/SLC19A1/HBG2/HBD/GAD1/GLDC/HBE1/RARA/CYP27C1/P4HA3/GRIN1/P4HA2/CRABP2/DBT/CYP2W1/CYP26B1/EGLN2/VDR/PPARG/HBB/FTCDNL1/PPARG/S100A9/CYP26A1/SCP2/HBA2/DHFR/HBA1/EGLN2/FABP3/PCCA/FTCD/P4HTM/HBB/NOS3/FOLR1/NOS3/EGLN3/THNSL2/GLRA2/GNMT/GAD1/EGLN3/FOLR2/ID3/SLC19A1/RXRA/HLCS/OXER1/SHMT1/UGT1A3/FTCDNL1/CYP26C1/FTCD/PPARG/HMGCS1/P4HA1/P3H3/HBG2/PLOD3/UGT1A9/FABP5/HBQ…
GOMF_CYSTEINE_TYPE_ENDOPEPTIDASE_ACTIVITY	GOMF_CYSTEINE_TYPE_ENDOPEPTIDASE_ACTIVITY	92	0.381239	2.11723	0.00010022	0.0006267	0.000250794	15853	tags=44%, list=41%, signal=26%	USP12/USP34/USP2/USP15/USP33/USP47/USP24/CLC/USP9Y/ATG4A/USP9X/USP47/USP9X/CTSL/USP10/USP6/USP7/CASP10/SFRP1/CASP9/USP33/USP7/CASP7/CAPN5/USP38/USP15/PYCARD/USP20/USP37/CASP4/ESPL1/SENP2/CASP5/CAPN1/USP33/CASP1/USP25/SENP6/CASP6/USP40/CAPN11/CASP9/CTSL/USP10/PIGK/USP2/PYDC1/USP5/CFLAR/CASP9/CASP7/USP28/CAPN7/CAPN3/SENP7/CTSZ/USP28/USP14/CASP2/USP46/USP29/CAPNS1/CTSB/PYCARD/USP20/USP46/USP7/USP36/…
GOMF_NUCLEAR_RECEPTOR_BINDING	GOMF_NUCLEAR_RECEPTOR_BINDING	92	0.405133	2.24992	0.00010022	0.0006267	0.000250794	12499	tags=39%, list=32%, signal=27%	NCOA1/NCOA2/FOXP1/FOXP1/LCOR/FOXP1/TACC1/PCNA/NR1I2/SMARCA4/FOXP1/SMARCA4/RNF14/SMARCE1/PARK7/TRIM68/NR4A1/TRIP4/RNF6/DDX54/RNF14/FOXP1/SMARCA4/PAGR1/YWHAH/RARG/MED25/NCOR2/SNW1/RNF14/DCAF13/ESR1/SNW1/NCOA1/RARB/LCOR/FOXP1/RARG/LEF1/BAZ2A/NRIP1/NCOA1/TRIM24/FOXP1/SMARCA4/FOXP1/WIPI1/VDR/PPARG/NKX3-1/PROX1/PPARG/RARB/ZBTB7A/RARG/PHB2/MMS19/ZBTB7A/DDX5/WIPI1/KDM5D/KDM4C/BAZ2A/NCOR2/NCOR2/LEF1/HMGA1…
GOMF_OMEGA_PEPTIDASE_ACTIVITY	GOMF_OMEGA_PEPTIDASE_ACTIVITY	96	0.428796	2.39665	0.00010022	0.0006267	0.000250794	15818	tags=54%, list=41%, signal=32%	YOD1/OTUD7B/USP12/USP34/USP2/USP15/USP33/USP47/USP24/ATXN3/ATXN3L/ATXN3/USP9Y/STAMBP/USP9X/GGT6/USP47/USP45/USP9X/OTUD4/USP10/USP6/USP7/ZRANB1/ASRGL1/ATXN3/USP4/USP33/USP7/TANK/USP38/USP15/OTUD6A/OTUD5/TANK/COPS5/UCHL5/GGTLC1/ATXN3/USP20/OTUD5/TANK/USP37/APEH/UCHL3/OTUD7A/OTUD4/ATXN3/OTUD4/STAMBP/OTUD5/USP33/USP32/OTUD5/USP25/USP40/CYLD/USP4/TANK/GGT6/USP10/VCPIP1/USP2/USP5/GGT1/USP28/GGT7/YOD1/U…
GOMF_PHOSPHATASE_REGULATOR_ACTIVITY	GOMF_PHOSPHATASE_REGULATOR_ACTIVITY	92	0.395647	2.19724	0.00010022	0.0006267	0.000250794	14189	tags=42%, list=36%, signal=27%	CALM1/SHOC2/PPP2R5C/PPP4R2/PPP2R1B/MTMR12/PPP4R2/PPP3R2/PPP2R5E/BMP2K/ANP32E/PPP6R2/BMP2K/PPP2R5C/BMP2K/PPP2R5E/TESC/PPP2R2B/MTMR12/ENSA/CALM3/PPP1R12A/ANP32E/PPP1R15B/PPP1R8/B3GAT3/STYX/EIF2AK2/CALM2/ENSA/PPP1R27/PHACTR3/PPP1R9B/PPP6R2/PPP2R1B/ANP32E/PPP2R5E/PPP1R37/PPP2R5C/TESC/PPP4R4/STYXL1/PPP6R3/PPP2R2C/CALM2/ANP32E/RCAN3/PPP1R36/ANKLE2/SBF1/SET/ARPP19/PTN/PPP1R12A/STYXL1/ANP32E/PPP1R16A/SHO…
GOMF_PHOSPHOLIPASE_ACTIVITY	GOMF_PHOSPHOLIPASE_ACTIVITY	95	0.358104	1.99879	0.00010022	0.0006267	0.000250794	8060	tags=29%, list=21%, signal=23%	GDPD5/ENPP2/DDHD1/PLD6/PNPLA8/PLA2G4E/CLC/DDHD2/PLA1A/PLCE1/GDE1/PNPLA8/EDNRA/DDHD1/PNPLA8/PNPLA8/PLCL2/PROCA1/PLCL2/SEC23IP/PLD3/LYPLA1/ABHD6/PLBD2/PLA2G12B/PLA2G4F/PLA2G1B/CHRM1/PLA2G2A/PLB1/LYPLA1/PITPNM3/ABHD16A/PNPLA6/GDPD5/BDKRB2/PLA2G2D/LYPLA1/EDNRA/PLA2G6/HMOX1/PNPLA3/GPLD1/PLBD2/PRDX6/ABHD3/CCR5/LYPLA2/F2RL2/GDPD1/DDHD2/PLCB3/PLCD1/PLD3
GOMF_PROTEIN_SERINE_THREONINE_PHOSPHATASE_ACTIVITY	GOMF_PROTEIN_SERINE_THREONINE_PHOSPHATASE_ACTIVITY	95	0.37494	2.09276	0.00010022	0.0006267	0.000250794	15693	tags=52%, list=40%, signal=31%	LRRC2/CDKN3/PPA2/PPA2/MTMR3/PPP2R1B/MTMR3/CDKN3/PPP2CA/PPP6C/PPP1CB/PPP6C/PPP3CB/PPM1A/PPM1B/MTMR3/PPM1A/DUSP5/PPP1CB/CDKN3/PPM1A/PTEN/DUSP15/PPP1CC/DUSP13/DUSP28/PPM1K/SSU72/PPP1CA/DUSP22/CTDP1/DUSP18/CTDSPL/PPP3CB/PPP2R1B/CTDSP1/CTDNEP1/CTDSP2/MYH6/PPP1R3C/PPP1CB/DUSP23/PGAM5/DUSP23/PPM1N/MYH8/LRRC30/PDP1/PPP3CB/DUSP15/DUSP22/PPP1CA/DUSP26/EYA1/PPM1D/PPM1J/LRRC39/DUSP23/PGAM5/LCK/PPM1L/PPM1H/SS…
GOMF_STEROID_BINDING	GOMF_STEROID_BINDING	92	0.356135	1.97781	0.00010022	0.0006267	0.000250794	23583	tags=67%, list=61%, signal=27%	OSBP2/TSPO/APOC3/PAQR9/VDAC2/STARD3/OSBPL9/NPC2/NR3C1/OSBPL11/ABCG1/APOC3/GPER1/OSBP2/STARD3NL/ESR1/PTCH1/PAQR6/CETP/SOAT2/APOA5/NR3C1/NR3C2/SYP/INSIG1/VDR/ATP1A1/NR3C1/HSD11B1/PAQR6/NR3C1/OSBPL7/PGRMC1/VDAC2/OSBPL1A/APOA2/SCP2/ESRRG/PAQR5/ESRRG/VDAC1/TSPO/APOD/RORA/CD81/ESRRG/CYP2R1/CAV1/SULT1E1/CAV1/TSPO/ATP1A2/STARD4/NPC2/HSD17B1/NR3C1/STARD3/OSBPL2/VDAC1/ESRRA/OSBPL9/APOA2/SHBG/NR3C1/PAQR5/IR…
GOMF_STRUCTURAL_CONSTITUENT_OF_CYTOSKELETON	GOMF_STRUCTURAL_CONSTITUENT_OF_CYTOSKELETON	95	0.370369	2.06725	0.00010022	0.0006267	0.000250794	16048	tags=52%, list=41%, signal=31%	SPTA1/ANK1/ACTG1/ANK1/DMD/TUBA8/ANK1/EPB41/SPTB/ANK1/ANK1/EPB41/TPM1/ACTR3/TUBB2A/SPTB/ACTA1/TPM1/CD2AP/TUBB6/TPM1/EPB41/SPTB/SPTB/TPM1/EPB41/ADD2/ERBIN/TPM1/EPB41/ACTG1/ERBIN/EPB41/ERBIN/TUBB1/EPB41/ADD1/SORBS2/ARPC3/ADD1/ARPC5/DMD/ADD1/PLS1/SORBS2/TUBA1A/ERBIN/TUBB4B/ERBIN/SORBS3/ARPC1B/ADD1/TUBD1/TUBD1/ADD1/TUBA1A/ACTR2/KRT19/TUBB3/CYLC1/ACTB/TUBG1/SPTBN4/TUBAL3/ARPC1B/EPB41L3/TUBD1/TLN1/SORBS…
GOMF_TRANSLATION_REGULATOR_ACTIVITY_NUCLEIC_ACID_BINDING	GOMF_TRANSLATION_REGULATOR_ACTIVITY_NUCLEIC_ACID_BINDING	97	0.426144	2.38601	0.00010022	0.0006267	0.000250794	18427	tags=64%, list=47%, signal=34%	CPEB1/SHMT1/EIF2B4/GSPT1/HBS1L/EIF2S1/CPEB4/CELF1/GSPT1/CPEB4/DHX29/EIF3J/CELF4/EIF4G2/AGO2/CTIF/HBS1L/DHX29/EIF3J/ABCF1/GSPT1/LARP1/EIF3K/CTIF/CPEB4/AGO2/CELF1/EIF2S2/EIF4G1/ABTB1/EEF1A1/CELF4/COPS5/EIF4H/EIF4B/EIF6/EIF1AX/EIF4G1/EIF3A/ABTB1/EIF2S2/EIF3K/ETF1/EEFSEC/EEF1B2/PAIP2B/BOLL/EIF3L/EIF4G1/TSFM/DAZL/EIF2S2/EIF4E1B/CPEB4/CELF4/EEF1A2/PURA/GTPBP1/EIF5A/EIF4H/EIF5A/MTIF3/DHFR/ABCF1/CELF1/ET…
GOMF_UBIQUITIN_LIKE_PROTEIN_BINDING	GOMF_UBIQUITIN_LIKE_PROTEIN_BINDING	97	0.36445	2.04059	0.00010022	0.0006267	0.000250794	8806	tags=29%, list=23%, signal=23%	NUP62/BIRC2/DCUN1D1/TAB3/DDI2/MDM2/BIRC2/MDM2/MDM2/WDR48/SERBP1/NPLOC4/ASCC2/TAB2/NBR1/WDR48/MDM2/RAD23B/UBAP1/RNF8/TAB2/BIRC2/TDG/ASCC2/NSFL1C/TP53INP2/UBAP1/UBR5/RNF185/ASCC2/RAD23A/SERBP1/UBAP1/NBR1/PLAA/WDR48/AMFR/SERBP1/RAD23A/PLAA/TAB2/DCUN1D1/AMFR/FBXO7/UCHL3/UBE2L6/HDAC6/GGA3/RNF111/SMARCAD1/HDAC6/RNF31/IKBKG/NPLOC4/CKS1B/USP25/SIRT2/DCUN1D4/RNF185/RAD23A/VPS28/NPLOC4/TOLLIP/RAE1/SERBP1/I…
GOMF_PHOSPHATIDYLINOSITOL_BISPHOSPHATE_BINDING	GOMF_PHOSPHATIDYLINOSITOL_BISPHOSPHATE_BINDING	94	0.332988	1.85495	0.000100241	0.0006267	0.000250794	16806	tags=48%, list=43%, signal=27%	SNAP91/WIPI2/SDCBP2/TPCN1/PLA2G4E/ADAP1/SNX20/SNX3/GBF1/LAPTM4B/ANXA2/MAPKAP1/WASHC2C/PARD3/WIPI2/MYO1B/ASAP1/MAPT/MAPT/PLEKHA5/SYT1/TWF2/KCNJ1/PICALM/WDR45B/FCHO2/SNX3/WIPI1/SNX3/FRMPD4/MYO1B/SNAP91/GBF1/MAPKAP1/FRMPD4/SLC9A1/RAG2/WIPI1/KIF16B/SDCBP2/SNX21/ADAP1/KCNJ1/PLEK2/PFN2/MAPKAP1/SH3PXD2A/PICALM/PFN1/PLCD1/OSBPL2/MAPKAP1/ACTN2/PARD3/ACTN2/SNX21/ATP13A2/FLII/SNX21/PLEKHA4/GSDMB/ATP13A2/AME…
GOMF_PROTON_TRANSMEMBRANE_TRANSPORTER_ACTIVITY	GOMF_PROTON_TRANSMEMBRANE_TRANSPORTER_ACTIVITY	93	0.34637	1.92541	0.000100261	0.0006267	0.000250794	12522	tags=37%, list=32%, signal=25%	ATP6V0A1/COX7C/CLCN3/CLCN3/COX5A/SLC2A10/COX8A/CLCN5/ATP2C1/ATP6V0D2/ATP6V1C1/CLCN5/SLC36A3/SLC9B2/SLC9A6/OTOP2/ATP6V0A1/SLC2A13/COX4I1/NNT/ATP6V1F/SLC15A4/ATP6V1E1/MT-CO3/SLC9A3/TCIRG1/NNT/SLC32A1/OTOP2/NDUFA4L2/NOX5/CYB5A/COX7A2/SLC36A3/SLC2A9/SLC9A1/SLC11A2/ATP6V1E1/CLCN3/ATP6V1E2/ATP6V1H/SLC9C1/COX4I2/SLC36A1/SLC4A11/SLC9B1/CYB5A/ATP2C1/SLC9A8/ATP6V1F/SLC4A11/ATP6V0A1/ATP6V1A/SLC9A3/COX7A1/CO…
GOMF_BETA_CATENIN_BINDING	GOMF_BETA_CATENIN_BINDING	81	0.437062	2.38226	0.000100341	0.0006267	0.000250794	11747	tags=34%, list=30%, signal=24%	FOXO4/CD2AP/TBL1XR1/AXIN1/KANK1/ASH2L/LZIC/PSEN1/CALCOCO1/FOXO4/SLC9A3R2/FOXO3/TBL1XR1/FOXO3/CDH26/ESR1/TBL1XR1/BTRC/DVL1/AXIN1/CTNNA1/AJAP1/APC2/LEF1/SKP1/TCF4/BTRC/TAX1BP3/PTPRT/HDAC6/HDAC6/ASH2L/SOX30/CTNNA1/RUVBL2/TRPC4/CDHR5/CHD8/RORA/TCF7/LEF1/VCL/SALL1/PTPRU/KDM6B/MED12L/TCF7L2/NUMB/APC/CXADR/CHD8/SMAD7/CTNNA1/TCF4/DACT2/ASH2L/CTNNA2/CDH1/CHD8/TCF4/TBL1X/SLC9A3R2/SOX30/TCF7L2/CARM1/TCF4/AM…
GOMF_CHROMATIN_DNA_BINDING	GOMF_CHROMATIN_DNA_BINDING	81	0.429052	2.3386	0.000100341	0.0006267	0.000250794	23152	tags=68%, list=60%, signal=28%	ZIC2/MTA2/SBNO1/SBNO1/SMARCA4/SBNO1/SMARCA4/SMARCE1/FOXO3/CTCFL/FOXO3/REPIN1/SUZ12/CTCFL/RARA/SMARCA4/GRHL3/CTCF/CREBBP/HMGA2/CTCF/KDM6A/SMARCA4/HDAC1/SMARCC2/SUZ12/JMJD1C/ZFX/STAT3/MBD2/POLE3/KDM3B/HR/SMARCC2/JMJD1C/UTY/RUVBL2/DHX9/SBNO2/TOX4/KDM6B/SMARCA4/ACTB/WBP2/CREBBP/ZNF276/PRDM14/UTY/KDM4D/JMJD1C/MYOG/WBP2/BCL6/HMGN2/SBNO2/EZH2/ACTL6A/UTY/GATAD2B/ACTB/REPIN1/REPIN1/SMARCB1/CTCFL/CLOCK/MED…
GOMF_MRNA_3_UTR_BINDING	GOMF_MRNA_3_UTR_BINDING	82	0.506214	2.76558	0.000100371	0.0006267	0.000250794	12811	tags=47%, list=33%, signal=32%	CPEB1/LARP4/FXR1/IGF2BP2/RBM24/IGF2BP2/HNRNPA2B1/IGF2BP2/YBX3/IGF2BP2/SERBP1/CPEB4/CELF1/SECISBP2/CPEB4/TIA1/HNRNPA2B1/YBX3/ZFP36L1/RC3H1/LARP1/SECISBP2/SECISBP2/CPEB4/RNF40/ZFP36L2/FXR1/FXR2/CELF1/PABPC1L/ZNF385A/ILF3/SECISBP2L/SERBP1/FMR1/ELAVL2/CIRBP/ELAVL2/HNRNPR/CARHSP1/SERBP1/RPS7/LARP4/SECISBP2L/BOLL/DAZL/CARHSP1/HNRNPR/ILF3/ELAVL4/CARHSP1/HNRNPD/ANGEL2/EXOSC9/PARN/RBM24/CPEB4/PUM2/RC3H1/R…
GOMF_AMYLOID_BETA_BINDING	GOMF_AMYLOID_BETA_BINDING	78	0.381755	2.06775	0.000100381	0.0006267	0.000250794	9238	tags=27%, list=24%, signal=21%	ACHE/CD36/ACHE/CST3/CD36/CD36/CD36/VBP1/HSPG2/TREM2/CD36/LILRB2/CD36/IDE/CD36/CD36/GRIN1/FZD5/ITM2C/LDLR/ADRB2/ITM2B/GRIA3/LDLRAD3/PICALM/VBP1/GPRASP2/PGRMC1/GRIA3/IDE/APBA3/PFDN4/ITM2A/APBB1/PFDN1/EPHB2/APOE/CACNA1B/GRIA1/MSR1/ACHE/ITM2A/GSAP/ITGB2/PICALM/APBB1/CACNA1A/FBXO2/GRIN2A/ACHE/CHRNA7/CLU/CRYAB/PFDN6/IDE/CACNA1A/ITM2C/APBA2/CACNA1B
GOMF_TRANSLATION_FACTOR_ACTIVITY_RNA_BINDING	GOMF_TRANSLATION_FACTOR_ACTIVITY_RNA_BINDING	78	0.411837	2.23069	0.000100381	0.0006267	0.000250794	21441	tags=75%, list=55%, signal=34%	CPEB1/EIF2B4/GSPT1/HBS1L/EIF2S1/CPEB4/GSPT1/CPEB4/DHX29/EIF3J/EIF4G2/AGO2/HBS1L/DHX29/EIF3J/ABCF1/GSPT1/EIF3K/CPEB4/AGO2/EIF2S2/EIF4G1/ABTB1/EEF1A1/COPS5/EIF4H/EIF4B/EIF6/EIF1AX/EIF4G1/EIF3A/ABTB1/EIF2S2/EIF3K/ETF1/EEFSEC/EEF1B2/EIF3L/EIF4G1/TSFM/EIF2S2/EIF4E1B/CPEB4/EEF1A2/GTPBP1/EIF5A/EIF4H/EIF5A/MTIF3/ABCF1/ETF1/HBS1L/EEF1D/ETF1/EIF5AL1/EIF4G2/DENR/MCTS1/GSPT1/GTPBP2/CPEB2/EEF1B2/EEF2/EIF3B/EI…
GOMF_ATPASE_BINDING	GOMF_ATPASE_BINDING	79	0.379085	2.05829	0.000100392	0.0006267	0.000250794	8933	tags=30%, list=23%, signal=23%	ATP6V0A1/ANK1/RUVBL1/ANK1/ANK1/DERL1/ANK1/ATXN3/ANK1/ATXN3/GABARAPL2/PSEN1/BBC3/ATXN3/SVIP/TOR1AIP1/UBE4B/NSFL1C/TOR1AIP2/TOR1AIP2/ATP6V0A1/SLC2A13/RAC1/NKD2/ESR1/TOR1AIP2/ATP6V1E1/DERL1/ATXN3/RAC1/TOR1AIP2/ANK2/DERL1/TCIRG1/TMTC4/ATXN3/ATP6V1E1/DERL1/CLPP/RUVBL2/EGFR/RAB4A/USP25/METTL21A/DNAJB1/SNX10/CAV1/TAF9/CAV1/SYVN1/NCSTN/ATP1B1/TAF9/RAB4A/SNU13/SNTA1/LCK
GOMF_UBIQUITIN_BINDING	GOMF_UBIQUITIN_BINDING	79	0.380256	2.06465	0.000100392	0.0006267	0.000250794	8806	tags=32%, list=23%, signal=25%	NUP62/BIRC2/TAB3/DDI2/MDM2/BIRC2/MDM2/MDM2/WDR48/NPLOC4/ASCC2/TAB2/NBR1/WDR48/MDM2/RAD23B/UBAP1/RNF8/TAB2/BIRC2/ASCC2/NSFL1C/TP53INP2/UBAP1/UBR5/RNF185/ASCC2/RAD23A/UBAP1/NBR1/PLAA/WDR48/AMFR/RAD23A/PLAA/TAB2/AMFR/FBXO7/UCHL3/UBE2L6/HDAC6/GGA3/SMARCAD1/HDAC6/RNF31/IKBKG/NPLOC4/CKS1B/USP25/SIRT2/RNF185/RAD23A/VPS28/NPLOC4/TOLLIP/RAE1/IKBKG/FBXW7/USP5/UBE2L6/ADRM1/RAD23B/NBR1
GOMF_ALCOHOL_BINDING	GOMF_ALCOHOL_BINDING	80	0.411901	2.2398	0.000100412	0.0006267	0.000250794	27070	tags=77%, list=70%, signal=24%	OSBP2/TSPO/GLE1/APOC3/XPR1/VDAC2/STARD3/ADAP1/NPC2/RBP3/PLCL2/RBP4/GLE1/ABCG1/XPR1/PLCL2/RBP1/APOC3/ADH7/OSBP2/STRA6/CYP27C1/STARD3NL/PTCH1/CETP/SOAT2/APOA5/CRABP2/SYP/CYP2W1/OSBPL7/VDAC2/OSBPL1A/APOA2/SCP2/SYT2/RBP5/VDAC1/TSPO/APOD/ADAP1/TRPC4/C8G/CD81/CAV1/CAV1/ASTN2/TSPO/STARD4/NPC2/STARD3/OSBPL2/VDAC1/RBP1/STRA6/APOA2/SYT2/OSBPL1A/RPH3A/OSBPL6/VDAC2/OSBP2/STARD4/GRAMD1B/STRA6/VDAC2/TSPO2/TSPO…
GOMF_SINGLE_STRANDED_RNA_BINDING	GOMF_SINGLE_STRANDED_RNA_BINDING	80	0.41856	2.27601	0.000100412	0.0006267	0.000250794	11070	tags=37%, list=28%, signal=27%	LARP4/FXR1/DDX11/ZC3H14/TIA1/DDX3X/AGO2/ZFR/FXR1/AGO2/PABPC1L/SSB/RBM7/ILF3/FMR1/SNRPC/EIF4H/LSM14A/RBPMS/CNBP/EIF4B/HMGB1/DLX2/RPS7/LARP4/ILF3/DDX3X/ELAVL4/L1TD1/RBMS1/EIF4H/ILF3/IFIT5/ILF3/DHX9/IFIH1/RBPMS/RPS7/ILF3/HMGB1/HNRNPA1/RBMS3/PUS1/ILF3/HNRNPDL/MCRS1/RBM11/JMJD6/CNBP/CNBP/HNRNPA1/LACTB2/STRBP/LARP4/RBPMS/HNRNPH1/ANXA1/LARP4/PATL1/DAZAP1/ELAVL4/LARP4/ILF3/HNRNPF/DDX11/PTBP1/DDX3X/EIF4B/…
GOMF_FLAVIN_ADENINE_DINUCLEOTIDE_BINDING	GOMF_FLAVIN_ADENINE_DINUCLEOTIDE_BINDING	76	0.383328	2.06675	0.000100432	0.0006267	0.000250794	16683	tags=53%, list=43%, signal=30%	TXNRD1/TXNRD1/MICAL2/MICAL2/MICAL2/MICAL2/ETFDH/TXNRD1/MICAL2/GSR/AIFM2/CYB5R2/ACAD8/CYB5R2/IVD/MTO1/TXNRD1/GSR/COQ6/SDHA/MICAL3/DUS1L/MTHFR/DAO/ETFA/GSR/DUS4L/DUS1L/NOX5/ACADVL/DLD/DLD/ACOX3/NQO2/PRODH2/MICAL1/NDOR1/NOS3/CYB5R1/NOS3/DUS3L/DUS2/TXNRD2/AGPS/ACOX1/GCDH/AIFM3/DHCR24/FOXRED2/NDOR1/AIFM3/ACADS/DUS2/DDO/D2HGDH/AIFM1/NDOR1/ETFA/ACADVL/FMO4/MTO1/TXNRD2/ACADVL/CYB5R3/COQ6/CRY2/GCDH/FMO1/N…
GOMF_STEROID_HORMONE_RECEPTOR_BINDING	GOMF_STEROID_HORMONE_RECEPTOR_BINDING	71	0.416867	2.22338	0.000100462	0.0006267	0.000250794	9483	tags=33%, list=24%, signal=25%	NCOA1/FOXP1/FOXP1/LCOR/FOXP1/TACC1/PCNA/SMARCA4/FOXP1/SMARCA4/RNF14/PARK7/TRIM68/NR4A1/TRIP4/RNF6/DDX54/RNF14/FOXP1/SMARCA4/PAGR1/YWHAH/NCOR2/SNW1/RNF14/DCAF13/ESR1/SNW1/NCOA1/LCOR/FOXP1/LEF1/NRIP1/NCOA1/FOXP1/SMARCA4/FOXP1/WIPI1/PPARG/NKX3-1/PPARG/ZBTB7A/PHB2/MMS19/ZBTB7A/DDX5/WIPI1/KDM5D/KDM4C/NCOR2/NCOR2/LEF1/LCOR/DDX54/SMARCA4/LATS1/WBP2/NSD1/FOXP1/PKN1/WBP2/CALR/CEBPB/STAT5B/KDM4C
GOMF_GDP_BINDING	GOMF_GDP_BINDING	69	0.428152	2.27206	0.000100543	0.0006267	0.000250794	9786	tags=46%, list=25%, signal=34%	TRIM23/RAP1B/RAB5A/TRIM23/RAN/RAB18/PRPS2/DYNC1LI1/TRIM23/RAB5B/RAP2A/RAB5A/RRAS2/RAB9A/GNAI3/RIT1/KRAS/RAP1B/NRAS/RAB18/RAP1B/RRAGC/RIT1/RAB2A/RIT1/RAB18/ERAS/RAB31/ARF6/RRAS2/SRP54/RAB7A/GNAI1/KRAS/RAP1B/DIRAS3/RAB21/MRAS/RAB18/RAB40C/RAP1A/RAB10/RAB4A/RAB5B/RRAS2/RAB5B/HRAS/RHEBL1/HRAS/MRAS/RAP2C/RAB4A/NME2/RIT2/DIRAS1/ERAS/SRP54/MRAS/RAB9B
GOMF_CARBON_OXYGEN_LYASE_ACTIVITY	GOMF_CARBON_OXYGEN_LYASE_ACTIVITY	70	0.387378	2.06039	0.000100553	0.0006267	0.000250794	11879	tags=30%, list=31%, signal=21%	NEIL3/OGG1/CA2/CA8/CA10/TPI1/CA8/APIP/PARK7/HSD17B4/HACD4/XRCC5/CA1/CDYL/POLL/HACD2/CA7/ALAD/UROS/ALOXE3/HMGA2/PCBD1/IREB2/POLL/AUH/ECHDC2/XRCC6/ALKBH1/AUH/L3HYPDH/POLL/CA6/NTHL1/CA10/CYP1A1/NEIL2/ENO1/RPS3/OGG1/OGG1/NEIL1/HSD17B4/NEIL2/CA1/OGG1/CA12/HACD2/OGG1/ECHDC1/CA12/NEIL2/CA1
GOMF_DAMAGED_DNA_BINDING	GOMF_DAMAGED_DNA_BINDING	65	0.451788	2.37368	0.000100695	0.0006267	0.000250794	12897	tags=43%, list=33%, signal=29%	NEIL3/RECQL4/POLI/OGG1/POT1/MPG/PCNA/RPA1/RAD23B/HMGB2/RPA1/TP63/TDG/APTX/TP63/DDB1/XRCC5/ERCC2/RAD23A/MUTYH/SDE2/HMGB1/WRN/RAD23A/CREBBP/UNG/MUTYH/POLK/MUTYH/RBBP8/APTX/POLI/XRCC6/REV1/RBBP8/CUL4B/RAD23A/HMGB1/DCLRE1C/POLD1/DCLRE1A/MPG/CREBBP/NEIL2/ERCC2/KDM4D/MUTYH/RPS3/ERCC1/RAD23B/OGG1/OGG1/NEIL1/HMGB2/NEIL2/MPG/OGG1/TP63/OGG1/TP63/NEIL2/PCNA/DCLRE1C/DCLRE1C/MUTYH/CRY2/MUTYH/POLK/NEIL2/POLD1/…
GOMF_P53_BINDING	GOMF_P53_BINDING	64	0.394381	2.06516	0.000100756	0.0006267	0.000250794	19163	tags=57%, list=49%, signal=29%	MDM2/MDM2/MDM2/MDM2/HTT/BRD4/USP10/SMARCA4/USP7/SMARCA4/TP63/USP7/TP63/ZNF385A/TEP1/SMARCA4/STK11/RCHY1/MAPKAPK5/CREBBP/TRIM24/SMARCA4/HDAC1/RFFL/MUL1/PSME3/PRMT5/EHMT2/RNF20/TP53/BCL2L12/BRD4/TAF1/CHD8/BCL2L12/TAF9/RNF34/TP73/DUSP26/BCL2L12/SMARCA4/USP10/CREBBP/CHD8/TP53/TP53/BRD4/RCHY1/MUC1/TAF9/CHD8/EEF2/NTRK3/MUC1/PRMT5/MUC1/BCL2L12/MUC1/TP73/KMT5A/MUC1/EHMT1/TP63/TP73/SETD7/SMARCB1/TP63/NTRK…
GOMF_MOLECULAR_CARRIER_ACTIVITY	GOMF_MOLECULAR_CARRIER_ACTIVITY	62	0.42914	2.23492	0.00010098	0.0006267	0.000250794	14512	tags=50%, list=37%, signal=31%	XPO7/TNPO1/EMC1/KPNA1/ATP7A/ATP7A/EMC1/KPNA4/NUTF2/EMC3/RAN/HBE1/KPNA3/EMC8/PARK7/HBG2/HBD/NDUFAB1/EMC3/HBE1/NUP214/KPNB1/HBB/XPO4/TNPO2/XPO5/HBA2/HBA1/KPNA6/OXA1L/HBB/IPO5/NUTF2/NUTF2/EMC2/SNUPN/IPO11/XPO6/SNUPN/TNPO3/IPO11/MMGT1/SCO2/KPNA2/HBG2/NUP214/URM1/NDUFAB1/HBQ1/MB/IPCEF1/COX17/EMC4/KPNA7/TMCO6
GOMF_MONOSACCHARIDE_BINDING	GOMF_MONOSACCHARIDE_BINDING	61	0.42674	2.21693	0.000101	0.0006267	0.000250794	9672	tags=32%, list=25%, signal=24%	P3H2/ALDOA/BSG/LMAN1/HK1/OGFOD2/BSG/HK1/ACR/GALK1/ENG/FUOM/FUOM/P4HA3/HK1/GYS1/CLEC4G/BSG/P4HA2/HK1/TALDO1/EGLN2/GPI/ALDOA/GCK/COLEC11/GALK1/EGLN2/COLEC12/P4HTM/RPIA/CLEC6A/FUOM/HKDC1/PFKM/EGLN3/LGALS9/PFKP/GCK/SLC2A5/GCK/EGLN3/SLC2A8/SELP/CLEC4A
GOMF_TRANSCRIPTION_COREGULATOR_BINDING	GOMF_TRANSCRIPTION_COREGULATOR_BINDING	59	0.408478	2.10905	0.000101174	0.0006267	0.000250794	8052	tags=24%, list=21%, signal=19%	WIZ/WIZ/NFE2L2/CTBP2/TEAD2/LCOR/PPARA/HDAC3/RPL23/VGLL4/NEK6/CREB1/SUZ12/CREB1/CNOT2/MED25/ESR1/ZNF644/CDK9/VGLL4/PPARA/ZNF644/LCOR/TEAD2/NEK6/SUZ12/RPL23/HDAC6/ZBTB7A/HDAC6/ZBTB7A/EHMT2/SIX1/NEK6/HDGF/FAM89B/RORA/VGLL4/ZBTB17/LCOR/PER3/TEAD2/SMAD4/PHF1
GOMF_MANGANESE_ION_BINDING	GOMF_MANGANESE_ION_BINDING	56	0.428122	2.18731	0.000101307	0.0006267	0.000250794	6806	tags=24%, list=18%, signal=20%	DCP2/ARG1/TDP2/DCP2/PAPOLA/NUDT7/ARG2/ARG1/MGAT2/XPNPEP3/PPM1A/NUDT7/PPM1B/PPM1A/NEK4/PAPOLA/XPNPEP3/PPM1A/SOD2/MPPE1/WRN/GALNT1/TDP2/DCP2/NPEPL1/MTPAP/GALNT1/MPPED2/PPM1N/B4GALT7/PIM1/LAP3/POMGNT1
GOMF_HISTONE_METHYLTRANSFERASE_ACTIVITY	GOMF_HISTONE_METHYLTRANSFERASE_ACTIVITY	51	0.435053	2.1808	0.000101678	0.0006267	0.000250794	27938	tags=77%, list=72%, signal=22%	SMYD3/ASH2L/NSD2/NSD3/MECOM/SUV39H2/PRMT1/SUZ12/SETD2/N6AMT1/SETDB2/KMT5B/EZH1/PRMT7/NSD2/SUZ12/WDR5/ASH2L/PRMT5/SETD2/EHMT2/MECOM/MEN1/NSD3/PRMT8/NTMT1/ASH2L/PRDM16/NSD1/PRDM9/SETDB2/PRMT5/MEN1/CXXC1/SETD5/EZH2/SETDB1/CARM1/KMT5A/PRDM16/EHMT1/SETD7/SETDB2/EHMT2/PRMT5/KMT5B/PRMT5/KMT5C/SETD1B/SETDB1/SUV39H2/PRMT1/SMYD3/NSD2/NTMT1/EHMT1/SETDB1/ASH1L/KMT2C/NSD2/EHMT1/MEN1/MEN1/WDR82/SETD7/SUV39H2/N…
GOMF_TRANSLATION_INITIATION_FACTOR_ACTIVITY	GOMF_TRANSLATION_INITIATION_FACTOR_ACTIVITY	49	0.426198	2.11843	0.000101937	0.0006267	0.000250794	19325	tags=69%, list=50%, signal=35%	EIF2B4/EIF2S1/DHX29/EIF3J/EIF4G2/AGO2/DHX29/EIF3J/EIF3K/AGO2/EIF2S2/EIF4G1/COPS5/EIF4H/EIF4B/EIF6/EIF1AX/EIF4G1/EIF3A/EIF2S2/EIF3K/EIF3L/EIF4G1/EIF2S2/EIF4E1B/EIF4H/MTIF3/EIF4G2/DENR/MCTS1/EIF3B/EIF2B4/EIF2A/EIF4E/EIF6/EIF3J/COPS5/EIF3D/EIF4E/EIF4B/EIF4E/EIF1AD/EIF3F/EIF1AD/EIF4G3/EIF3G/EIF4G1/EIF5/EIF4E3/EIF6/MTIF3/EIF4E3/EIF1AY/EIF2S3/EIF3I/EIF4E2/EIF2A/EIF2B3/EIF4A2/EIF4G3/EIF3B/EIF6/EIF3K/EIF…
GOMF_PROTEIN_SERINE_THREONINE_TYROSINE_KINASE_ACTIVITY	GOMF_PROTEIN_SERINE_THREONINE_TYROSINE_KINASE_ACTIVITY	43	0.491836	2.37536	0.000102849	0.000628588	0.00025155	13677	tags=47%, list=35%, signal=30%	MAP2K4/PBK/MAP2K3/RPS6KB1/MAP2K3/DYRK3/AURKB/AKT1/DYRK3/DYRK1A/TNK2/MAP2K4/SGK1/AURKB/MAP2K5/DYRK1A/MAPK3/RPS6KB1/MAPK1/DYRK1B/MAP2K7/MAP3K9/SGK1/DYRK1A/PBK/MAPKAPK5/MAP2K7/DYRK1A/AURKA/TESK1/CLK3/PAK3/TNK2/RPS6KA1/MAP2K5/DYRK1A/MAPK14/DSTYK/SGK1/TNK2/TESK2/MAP2K2/MAPK1/CLK2/RPS6KA2/SBK2/DYRK1A/DYRK1B/AURKA/PAK3/MAPK14/CLK3/AURKB/AURKB/PAK3/DYRK1A/TESK1
GOMF_PHOSPHATIDYLINOSITOL_3_PHOSPHATE_BINDING	GOMF_PHOSPHATIDYLINOSITOL_3_PHOSPHATE_BINDING	39	0.493362	2.32937	0.000103498	0.000628858	0.000251658	13022	tags=46%, list=33%, signal=31%	WIPI2/PLA2G4E/SNX20/DENND1A/SNX3/SNX13/WASHC2C/LANCL2/ZFYVE1/SNX13/PARD3/WIPI2/PLEKHA5/SNX19/SNX19/TECPR1/WDR45B/SNX3/WIPI1/SNX3/SNX27/WIPI1/KIF16B/SNX21/ZFYVE1/PLEK2/DAB2IP/BBS5/DENND1A/PARD3/ATG2B/SNX21/SNX21/PLEKHA4/SNX12/OBSCN/DENND1A/WIPI2/SNX21/ZFYVE19/SNX19/ZFYVE28/OBSCN/SNX20
GOMF_DISORDERED_DOMAIN_SPECIFIC_BINDING	GOMF_DISORDERED_DOMAIN_SPECIFIC_BINDING	29	0.512871	2.24189	0.000106349	0.000635532	0.000254329	8264	tags=41%, list=21%, signal=33%	CALM1/HSP90AA1/MDM2/HSP90AB1/MDM2/MDM2/HSPA1A/HSP90AB1/TEAD2/FKBP8/FKBP8/MDM2/HSP90AA1/CLTC/SMAD2/HSP90AB1/RB1/GAPDH/CALM3/HSP90AB1/FKBP8/CALM2/TEAD2/TP53/CALM2/HSPA2/SMAD2/HSPA2/TEAD2/TP53/FN1/KCNA1/TP53/GAPDH
GOMF_TRANSCRIPTION_COREPRESSOR_BINDING	GOMF_TRANSCRIPTION_COREPRESSOR_BINDING	29	0.511896	2.23762	0.000106349	0.000635532	0.000254329	7390	tags=26%, list=19%, signal=21%	WIZ/WIZ/CTBP2/LCOR/HDAC3/NEK6/SUZ12/CNOT2/ESR1/ZNF644/ZNF644/LCOR/NEK6/SUZ12/HDAC6/ZBTB7A/HDAC6/ZBTB7A/EHMT2/NEK6/HDGF/FAM89B/RORA/LCOR/PER3
GOMF_MISFOLDED_PROTEIN_BINDING	GOMF_MISFOLDED_PROTEIN_BINDING	28	0.501169	2.17107	0.000106621	0.000635532	0.000254329	9105	tags=46%, list=23%, signal=35%	HSPA1A/DERL1/RHBDD2/CLUL1/DERL1/HSPA8/DERL1/HSPA13/HDAC6/TOR1A/HDAC6/HSPA1B/DERL1/HSPA8/DERL3/HSPA2/DERL2/HSPA2/DERL2/HSPA8/HSPA1L/BAG6/CLU/HSPA5/DNAJB11/BAG6
GOMF_LIPOPROTEIN_PARTICLE_RECEPTOR_BINDING	GOMF_LIPOPROTEIN_PARTICLE_RECEPTOR_BINDING	27	0.507073	2.1772	0.000107043	0.000635532	0.000254329	9413	tags=45%, list=24%, signal=34%	RELN/RELN/DNAJA1/APOC3/HSPG2/CLTC/LANCL1/DNAJA1/APOC3/SYT1/APOA5/AP2M1/PICALM/AP2M1/AP2M1/APOA2/APBB1/AP2M1/CRP/APOE/AP2A1/PICALM/APBB1/LANCL1/CLU/APOA2/SNX17/AP2A1
GOMF_OXIDOREDUCTASE_ACTIVITY_ACTING_ON_THE_CH_NH_GROUP_OF_DONORS	GOMF_OXIDOREDUCTASE_ACTIVITY_ACTING_ON_THE_CH_NH_GROUP_OF_DONORS	25	0.509108	2.14409	0.000107701	0.000635563	0.000254341	15350	tags=59%, list=39%, signal=36%	ETFDH/SMOX/QDPR/SMOX/MTHFD1L/AIFM2/SMOX/SMOX/SMOX/SARDH/MTHFR/BLVRB/MTHFD1L/ALDH4A1/PAOX/DHFR/MTHFD2/PRODH2/PIPOX/BLVRB/QDPR/ALDH4A1/MTHFD1/PYCR1/SARDH/PYCR1/ALDH1L1/SARDH/IL4I1/PRODH/PYCR1/MTHFD1L/MTHFR/MTHFD1L/PYCR1/PRODH/AIFM2/DHFR
GOMF_ALPHA_ACTININ_BINDING	GOMF_ALPHA_ACTININ_BINDING	24	0.555979	2.31442	0.000108272	0.000635563	0.000254341	13835	tags=50%, list=36%, signal=32%	PDLIM5/LDB3/PDLIM5/PDLIM2/PDLIM3/CACNA1C/CACNA1C/DAG1/RARA/PDLIM4/DAG1/PDLIM5/TTN/PDLIM5/PDLIM5/PPARG/PDLIM5/PTPRT/PPARG/LDB3/PDLIM5/CACNA1D/PDLIM7/PDLIM5/MYPN/SYNPO2/PDLIM4/CACNA1C/CACNA1C/CACNA1C/PALLD/CACNA1C/PALLD/CACNA1C/CACNA1C/PDLIM5/CACNA1C/CACNA1C/NRAP/CACNA1C/PPARG/MAGI1/PKD2L1/CACNA1C/ADORA2A/CACNA1C/MYPN/LDB3
GOMF_TRANSLATION_REPRESSOR_ACTIVITY	GOMF_TRANSLATION_REPRESSOR_ACTIVITY	23	0.580986	2.38556	0.000109111	0.000636888	0.000254871	8812	tags=40%, list=23%, signal=31%	CPEB1/SHMT1/CPEB4/CELF1/CPEB4/CELF4/EIF4EBP2/CPEB4/CELF1/EIF4EBP1/FMR1/CELF4/CIRBP/PAIP2B/IREB2/CPEB4/CELF4/PURA/DHFR/CELF1/SAMD4A/CELF4/CPEB2/NANOS1/CELF1/CELF4
GOMF_UBIQUITIN_SPECIFIC_PROTEASE_BINDING	GOMF_UBIQUITIN_SPECIFIC_PROTEASE_BINDING	18	0.707064	2.70113	0.000112372	0.000652261	0.000261023	8047	tags=55%, list=21%, signal=43%	SUMO1/DERL1/CHMP3/LCOR/RHBDD2/CHMP3/CLTC/CHMP3/PARK7/SUMO1/RAD23A/PTEN/AMFR/RAD23A/LCOR/DERL1/AMFR/DERL1/SART3/SUMO1/DERL1/DERL3/PDZD3/DERL2/RAD23A/LCOR/DERL2/BAG6/SYVN1
GOMF_DNA_APURINIC_OR_APYRIMIDINIC_SITE_ENDONUCLEASE_ACTIVITY	GOMF_DNA_APURINIC_OR_APYRIMIDINIC_SITE_ENDONUCLEASE_ACTIVITY	12	0.67504	2.27298	0.000119603	0.000682788	0.00027324	16656	tags=64%, list=43%, signal=36%	NEIL3/OGG1/APEX2/APLF/HMGA2/ALKBH1/NTHL1/NEIL2/RPS3/OGG1/OGG1/NEIL1/NEIL2/OGG1/OGG1/NEIL2/NEIL2/RPS3/APEX1/RPS3/NEIL1
GOMF_LYS48_SPECIFIC_DEUBIQUITINASE_ACTIVITY	GOMF_LYS48_SPECIFIC_DEUBIQUITINASE_ACTIVITY	12	0.681858	2.29594	0.000119603	0.000682788	0.00027324	6281	tags=53%, list=16%, signal=45%	YOD1/OTUD7B/USP15/ATXN3/ATXN3/USP9X/USP9X/USP7/ATXN3/USP7/USP15/OTUD5/ATXN3/OTUD5/ATXN3/OTUD5/OTUD5
GOMF_PHOSPHATIDATE_PHOSPHATASE_ACTIVITY	GOMF_PHOSPHATIDATE_PHOSPHATASE_ACTIVITY	12	0.671283	2.26033	0.000119603	0.000682788	0.00027324	11442	tags=56%, list=29%, signal=40%	LPIN1/PLPP4/PLPP4/PLPP2/LPIN2/PLPPR2/PLPPR2/PLPP5/PLPP1/PLPP5/PLPPR1/LPIN1/PLPPR4/PLPP2/PLPP2/LPIN3/PLPPR5/LPIN1
GOMF_CAMP_DEPENDENT_PROTEIN_KINASE_REGULATOR_ACTIVITY	GOMF_CAMP_DEPENDENT_PROTEIN_KINASE_REGULATOR_ACTIVITY	10	0.727981	2.30749	0.000123305	0.000696269	0.000278634	12906	tags=55%, list=33%, signal=36%	PRKAR2B/PKIG/PRKAR2A/CXCL10/PRKAG1/PRKAR1B/PRKAR1B/PRKAR1B/PRKAR1A/PKIB/PKIB/PRKAG2/PKIG/PRKAR1A/PRKAG1/PRKAR1A/PKIG/PKIG
GOMF_SULFURTRANSFERASE_ACTIVITY	GOMF_SULFURTRANSFERASE_ACTIVITY	10	0.717933	2.27563	0.000123305	0.000696269	0.000278634	16043	tags=68%, list=41%, signal=40%	TSTD1/TST/TRMU/CTU2/TSTD1/LIAS/MOCS3/MPST/MOCS2/TSTD1/TST/TST/MPST/MOCS2/LIAS/MOCOS/MOCS2
GOMF_ENDOPEPTIDASE_REGULATOR_ACTIVITY	GOMF_ENDOPEPTIDASE_REGULATOR_ACTIVITY	170	0.300287	1.80058	0.00019998	0.00104368	0.000417661	19424	tags=55%, list=50%, signal=28%	KNG1/BIRC2/SERPINF2/UBE2O/BIRC2/CD109/CST3/SPP2/SERPINB7/SERPINB6/SERPINI1/C5/WFDC10B/SERPINB6/SNCA/FURIN/SNCA/TIMP1/AHSG/SERPINB7/BIRC2/COL6A3/ANXA2/AGT/WFIKKN2/ITIH3/SERPINI1/CARD18/GAPDH/PEBP1/NOL3/SMR3A/BIRC6/TNFAIP8/UCHL5/SNCA/XIAP/PRDX3/NAIP/SERPINB6/SERPINA3/WFDC3/SPINK2/BIN1/AMBP/APLP2/SERPINH1/APLP2/APLP2/PSME3/BIN1/BIN1/SPINT3/APH1A/SERPINB11/BIN1/FETUB/RPS6KA1/ANOS1/BIN1/SPINK2/RPS6KA3…
GOMF_ORGANIC_ANION_TRANSMEMBRANE_TRANSPORTER_ACTIVITY	GOMF_ORGANIC_ANION_TRANSMEMBRANE_TRANSPORTER_ACTIVITY	165	0.302869	1.81013	0.00019998	0.00104368	0.000417661	16468	tags=44%, list=42%, signal=26%	SLC16A1/MPC1/MPC1/MPC1/SLC1A5/SLC4A1/CD36/SLC38A6/SLC35A1/MPC2/CD36/CD36/SLC1A5/SLC52A2/SLC16A12/CD36/SLC6A1/SLC25A19/SFXN1/SLC2A10/SLC27A1/SLC38A1/CD36/SLC19A1/SLC36A4/CD36/SLC36A3/SLC16A3/SLCO1C1/SLC44A4/CD36/SLC7A2/CD36/SLC25A42/SLC4A9/SLC2A1/SLC15A4/SLC35A3/SLCO1B7/SLC25A19/SLC47A1/ABCG2/SLC4A7/SLC32A1/SLC4A7/ABCG2/SLC25A21/SLC2A14/SLC6A9/SLC36A3/SLC7A5/SLC7A8/SLC25A17/SLC2A9/SLC26A6/SLC1A7/S…
GOMF_SECONDARY_ACTIVE_TRANSMEMBRANE_TRANSPORTER_ACTIVITY	GOMF_SECONDARY_ACTIVE_TRANSMEMBRANE_TRANSPORTER_ACTIVITY	220	0.265028	1.63331	0.00019998	0.00104368	0.000417661	23264	tags=59%, list=60%, signal=24%	SLC6A19/SLC16A1/SLC35E1/SLC1A5/CLCN3/SLC4A1/SLC12A6/CLCN3/SLC10A7/SLC4A2/SLC35A1/SLC12A6/SLC1A5/SLC16A12/SLC6A1/SLC2A10/SLC8A1/SLC38A1/CLCN5/SLC16A4/SLC19A1/CLCN5/SLC36A4/SLC36A3/SLC16A3/SLC9B2/SLCO1C1/SLC6A2/SLC9A6/SLC8A3/SLC15A5/SLC2A13/SLC39A14/SLC6A16/SLC4A9/SLC15A4/SLC22A18/SLCO1B7/SLC47A1/SLC9A3/SLC16A6/SLC26A11/SLC4A7/SLC26A11/SLC12A7/SLC6A2/SLC32A1/SLC39A14/SLC4A7/SLC6A9/SLC36A3/SLC16A9/S…
GOMF_SULFUR_COMPOUND_BINDING	GOMF_SULFUR_COMPOUND_BINDING	226	0.262881	1.62323	0.00019998	0.00104368	0.000417661	25846	tags=64%, list=66%, signal=22%	KNG1/LRTM2/NDNF/RSPO2/LANCL1/SFRP1/MGST1/MGST2/VTN/PANK3/ACBD5/SUV39H2/ZNF146/PRMT1/FGF1/PAFAH1B1/OGDH/ACBD4/N6AMT1/PTCH1/TPK1/PPIA/SULT1A1/RPL29/KMT5B/SOAT2/SULT1A1/APOA5/VEGFA/ALDH6A1/DBT/ADGRG1/APLP2/CXCL10/VEGFA/ELSPBP1/PCSK6/MGST1/FGF4/APLP2/FGFR2/LGR6/ACADVL/APLP2/COL13A1/DLD/DBI/DLD/SCP2/FGFRL1/ACBD4/PRG2/PLA2G2D/HDGF/ANOS1/ACOT11/SULT2A1/PNPLA3/FSTL1/AOC1/SLIT3/THBS4/ACBD7/METTL5/APOE/PTN…
GOMF_GROWTH_FACTOR_ACTIVITY	GOMF_GROWTH_FACTOR_ACTIVITY	136	0.302149	1.76557	0.00020002	0.00104368	0.000417661	18133	tags=50%, list=47%, signal=27%	BDNF/NRG3/CSHL1/LEFTY1/NTF3/NRG1/TIMP1/PDGFA/AGT/OGN/IL11/IL12A/GDF9/NRG1/OSGIN2/FGF1/TFF1/LACRT/GDF9/CSF1/NRG3/LEFTY2/GDF9/NRG2/GDF5/BDNF/RABEP1/VEGFA/FGF13/BMP6/CXCL12/NRG1/VEGFA/GPI/PDGFD/GDF3/INHBE/FGF13/FGF4/THPO/PPBP/NRG1/NRG2/GH1/IGF2/HDGF/PDGFA/GH2/PDGFD/HGF/THBS4/NENF/PTN/GH2/PGF/GH2/GMFG/CSPG5/REG1A/IGF1/BDNF/JAG2/TGFB3/CSPG5/PTN/F2/CSF3/CXCL12/NRG2/NRG1/FGF6/TYMP/GH1/NRG1/PDGFB/HDGF/BM…
GOMF_PROTEIN_TYROSINE_KINASE_ACTIVITY	GOMF_PROTEIN_TYROSINE_KINASE_ACTIVITY	126	0.302317	1.75077	0.00020004	0.00104368	0.000417661	18561	tags=44%, list=48%, signal=23%	MAP2K4/YES1/PKDCC/NEK1/NEK1/MAP2K3/MAP2K3/STYK1/MELK/TNK1/DYRK3/DYRK3/DYRK1A/TNK2/MAP2K4/HIPK3/MAP2K5/TEK/DYRK1A/EFNB3/HIPK3/CSK/JAK2/PTK2B/PTK2/DDR1/DYRK1B/JAK3/MAP2K7/PTK2/DYRK1A/MAP2K7/EIF2AK2/DYRK1A/TTN/BTK/TESK1/PTK2B/FGFR2/CLK3/PRKCD/TNK2/ERBB4/FGFRL1/EPHA8/EGFR/PTK2B/EPHB2/MAP2K5/FGR/HIPK1/DYRK1A/DSTYK/RET/TNK2/NEK1/MATK/FGFR1/LCK/NRP2/TESK2/EFNA4/ROS1/NTRK3/MAP2K2/FGFR4/MELK/AXL/EGFR/ERBB…
GOMF_SODIUM_ION_TRANSMEMBRANE_TRANSPORTER_ACTIVITY	GOMF_SODIUM_ION_TRANSMEMBRANE_TRANSPORTER_ACTIVITY	131	0.29631	1.72373	0.00020004	0.00104368	0.000417661	23545	tags=65%, list=61%, signal=26%	TPCN1/SLC6A1/SLC8A1/SLC38A1/CACNA1G/ASIC1/CACNA1H/SLC9B2/SLC6A2/SLC9A6/SLC8A3/GRIK1/SLC4A9/SLC9A3/SLC4A7/SLC6A2/ASIC1/ATP1A1/SLC4A7/SCN3B/SCN1A/SCN8A/CACNA1G/SLC6A9/SCN10A/SCN4A/SLC9A1/CACNA1H/GRIK3/SLC8B1/SLC5A11/TRPM2/CACNA1H/SLC28A1/ASIC2/ATP1A2/SLC9C1/SLC6A8/SLC6A8/SLC6A1/GRIK1/SLC13A3/SLC13A2/CACNA1G/SLC4A11/SLC23A2/SLC20A2/SLC5A4/SLC34A1/SLC9A8/SLC5A1/SLC4A9/SLC28A1/SLC38A2/SLC1A3/SLC4A11/S…
GOMF_LIGASE_ACTIVITY	GOMF_LIGASE_ACTIVITY	123	0.307708	1.77736	0.00020006	0.00104368	0.000417661	17731	tags=46%, list=46%, signal=25%	TTLL11/MDM2/MDM2/ACSS1/MDM2/GCLC/ACACA/ACSM3/TTLL7/MDM2/SLC27A1/GCLC/UBA5/MTHFD1L/GCLM/GLUL/SUCLA2/ACSS1/MOCS3/BTRC/ASNSD1/NARS2/ACSL5/PCCB/ACSL6/ACSBG1/FPGS/RARS2/GMPS/PPCS/ACSM3/BTRC/SUCLA2/SLC27A4/MTHFD1L/LIG1/ACSL6/TTLL7/PCCA/SUCLG1/NAPRT/ATG7/TTLL2/PAICS/CARNS1/SLC27A5/RTCA/RARS2/LIG1/ACSS2/DIP2A/QRSL1/TARS2/ACSM4/TTLL1/GART/ATP6V1A/DALRD3/SAE1/MTHFD1/TTLL3/ASS1/HLCS/GCLM/UBA2/NAE1/BTRC/DALR…
GOMF_CYTOKINE_BINDING	GOMF_CYTOKINE_BINDING	129	0.310246	1.80042	0.00020008	0.00104368	0.000417661	13371	tags=35%, list=34%, signal=23%	IL6ST/IL6ST/IL1RN/GHR/CD36/LEPR/IL20RA/CD109/IL6ST/LEPR/CD36/XCR1/CX3CR1/IL6ST/CD36/IL6ST/CD36/LEPR/LEPR/IL1RN/PRLR/ITGB1/CD36/ITGB1/CD36/PARK7/BMPR2/WFIKKN2/CCR10/IL12A/ENG/CRLF2/CD36/CX3CR1/CRLF1/CD36/CXCR3/COPS5/IL1RN/IL1R1/HMGB1/IL18BP/IL12RB1/GDF5/IL6R/TSKU/IL1RN/ITGB1/PRLR/SPINT3/IL6R/TWSG1/LTBP1/LTBP4/IL22RA1/TNFRSF11A/IFNAR1/CCR2/CCR5/HMGB1/IL31RA/NBL1/IL5RA/PRLR/LTBP4/IL3RA/IL5RA/CNTFR/I…
GOMF_HORMONE_ACTIVITY	GOMF_HORMONE_ACTIVITY	96	0.326306	1.82381	0.000200441	0.00104368	0.000417661	18769	tags=55%, list=48%, signal=29%	SPX/PNOC/CSHL1/RLN3/TRH/OXT/PPY/AGT/RETNLB/CARTPT/POMC/LEP/SCT/CGA/MLN/COPA/PYY/GALP/OSTN/NPPC/INHBE/ASIP/THPO/CCK/CGB7/INS-IGF2/GH1/CALCB/EDN3/CGB7/RETN/IGF2/GH2/TG/MLN/GRP/TTR/SST/GH2/CCK/GH2/POMC/APLN/ADM2/IGF1/GAL/HCRT/GIP/PNOC/GRP/CCL25/GH1/ADCYAP1/IGF2/FNDC5/IGF2/GPHB5/CALCA/UCN3/FNDC5/RLN3/GHRH/CSHL1/CCL25/CSHL1/PNOC/CALCA/PTHLH/CGB2/PENK/GH1/GHRL/CGB7/CCK/THPO/CSH1/GHRH/IGF1/EPO/CALCB/ADI…
GOMF_PHOSPHORIC_DIESTER_HYDROLASE_ACTIVITY	GOMF_PHOSPHORIC_DIESTER_HYDROLASE_ACTIVITY	87	0.346705	1.91127	0.000200541	0.00104368	0.000417661	16988	tags=46%, list=44%, signal=26%	GDPD5/ENPP2/PLD6/TDP2/PDE4A/APEX2/PLCE1/GDE1/EDNRA/PDE2A/PDE4B/PLCL2/PDE4B/PDE8A/PLCL2/SMPDL3A/PLD3/PDE4B/PDE9A/MPPE1/TDP2/CHRM1/PDE2A/PDE4C/PDE6C/PDE3A/MPPED2/PDE1C/GDPD5/PDE1C/BDKRB2/PDE4A/PDE9A/GNB1/PDE5A/EDNRA/HMOX1/GPLD1/GDPD2/CCR5/F2RL2/GDPD1/PDE6B/PDE9A/PLCB3/FAN1/PLCD1/PLD3/GPCPD1/PDE11A/PDE11A/PLCH1/SMPDL3B/GDPD1/EDNRA/PDE7B/PDE9A/TDP1/PDE8A/PDE1C/PDE6H/SMPD1/PDE4A/PDE10A/PDE4A/PLCB1/PDE…
GOMF_PROTEIN_METHYLTRANSFERASE_ACTIVITY	GOMF_PROTEIN_METHYLTRANSFERASE_ACTIVITY	75	0.363919	1.95832	0.000200844	0.00104368	0.000417661	27212	tags=72%, list=70%, signal=22%	PCMTD1/SMYD3/PCMTD2/PCMTD2/ASH2L/NSD2/NSD3/MECOM/SUV39H2/PRMT1/SUZ12/PCMTD1/SETD2/N6AMT1/SETDB2/PCMT1/KMT5B/EZH1/PRMT7/NSD2/SUZ12/WDR5/PRMT9/ASH2L/PRMT5/SETD2/EHMT2/SETD4/METTL21A/MECOM/HEMK1/MEN1/NSD3/PCMT1/SETD4/PRMT8/NTMT1/ASH2L/FAM98A/PRDM16/NSD1/PRDM9/SETDB2/PRMT5/MEN1/CXXC1/SETD5/EZH2/SETDB1/CARM1/KMT5A/PRDM16/EHMT1/SETD7/PCMT1/SETDB2/EHMT2/PRMT5/SETD4/KMT5B/PRMT5/PCMT1/TRMT112/KMT5C/SETD1B…
GOMF_CALCIUM_DEPENDENT_PROTEIN_BINDING	GOMF_CALCIUM_DEPENDENT_PROTEIN_BINDING	68	0.371178	1.9637	0.000201207	0.00104368	0.000417661	9545	tags=28%, list=25%, signal=22%	SEC31A/CALM1/S100A13/SEC31A/TNNC1/SEC31A/S100A14/MYO1D/S100A16/SEC31A/ANXA2/TNNC1/FCN2/SEC31A/CALM3/MASP2/SEC31A/SEC31A/SYT1/RAC3/VAMP2/PDCD6/SEC31A/CPNE3/S100A9/CHP1/SLC9A1/PDCD6/S100A7A/S100A6/SEC31A/VLDLR/ANXA4/S100B/ATP2B4/ANXA7/S100A2/TNNT3/ANXA11/CD177/S100PBP/ANXA1/NSMF/SELP
GOMF_PROTEIN_SERINE_PHOSPHATASE_ACTIVITY	GOMF_PROTEIN_SERINE_PHOSPHATASE_ACTIVITY	68	0.370273	1.95892	0.000201207	0.00104368	0.000417661	15693	tags=51%, list=40%, signal=31%	CDKN3/CDKN3/PPP2CA/PPP6C/PPP1CB/PPP6C/PPP3CB/PPM1A/PPM1B/PPM1A/DUSP5/PPP1CB/CDKN3/PPM1A/PTEN/DUSP15/PPP1CC/DUSP13/DUSP28/PPM1K/SSU72/PPP1CA/DUSP22/CTDP1/DUSP18/CTDSPL/PPP3CB/CTDSP1/CTDNEP1/CTDSP2/PPP1CB/DUSP23/PGAM5/DUSP23/PPM1N/PPP3CB/DUSP15/DUSP22/PPP1CA/DUSP26/EYA1/PPM1D/PPM1J/DUSP23/PGAM5/PPM1L/PPM1H/SSH1/PPP3CB/ILKAP/DUSP15/CTDNEP1/CDC14A/PPM1M/CTDSP1/CTDSP1/PTPMT1/CDC14A/PPP6C/PHLPP2/DUSP6/…
GOMF_KINASE_INHIBITOR_ACTIVITY	GOMF_KINASE_INHIBITOR_ACTIVITY	64	0.390224	2.04339	0.000201511	0.00104368	0.000417661	15995	tags=45%, list=41%, signal=27%	SH3BP5L/WNK1/WNK1/WNK1/SNCA/KAT2B/CDKN2A/HEXIM1/SOCS1/SNCA/AHSG/NCK1/NCK1/TESC/MAPK8IP1/PRKAR2B/PKIG/SH3BP5/CAMK2N2/CDKN1C/SNCA/YWHAG/PRKAR2A/CDKN1B/CHP1/TESC/PRKAR1B/PRKAR1B/PRKAR1B/PRKAR1A/GMFG/CDKN1A/YWHAB/PKIB/PKIB/TRIB3/PRKAG2/PKIG/DUS2/DUS2/CDKN2D/MBIP/TRIB2/HYAL2/GMFG/NPM1/PRKAR1A/WNK1/NPM1/MBIP/PRKAR1A/SMCR8/PKIG/CDKN1C/NPM1/SPRY4/PKIG/HEXIM2/GMFB/TRIB2/HYAL2/CDKN2C/NPM1/GSKIP/SOCS3/CASP3…
GOMF_COLLAGEN_BINDING	GOMF_COLLAGEN_BINDING	59	0.381231	1.96837	0.000202347	0.00104368	0.000417661	15514	tags=41%, list=40%, signal=25%	ACHE/LOX/ACHE/P3H4/CTSL/ITGB1/ITGB1/PDGFA/DDR1/LACRT/P3H4/ADGRG1/ITGA11/CD44/SERPINH1/ITGB1/PDGFA/TGFBI/ACHE/CTSL/SMAD4/SMAD7/FN1/PODN/ACHE/GP6/C1QTNF1/SPARCL1/ECM2/PDGFB/ITGA1/ADGRG1/LRRC15/SERPINH1/NID2/CTSB/DDR1/ADGRG1/USH2A/COMP/DDR2/ADGRG1/COL6A1/ANTXR1/FN1/SMAD3/COL6A2/ECM2/PCOLCE/COCH/CTSK/CHADL/PAK1/COL6A2/CTSB/PODN/ANTXR1/SERPINH1
GOMF_OXIDOREDUCTASE_ACTIVITY_ACTING_ON_THE_CH_CH_GROUP_OF_DONORS	GOMF_OXIDOREDUCTASE_ACTIVITY_ACTING_ON_THE_CH_CH_GROUP_OF_DONORS	53	0.404742	2.04507	0.000203046	0.00104368	0.000417661	21013	tags=61%, list=54%, signal=28%	SDHC/BLVRA/PTGR1/ACAD8/IVD/SDHA/BLVRA/TECR/RETSAT/DUS1L/SDHC/SRD5A3/SDHAF4/BLVRB/DUS4L/DUS1L/PTGR2/SRD5A1/ACADVL/DHODH/SDHC/BDH2/ACOX3/DECR2/LBR/DUS3L/DUS2/DECR1/ACOX1/AKR1C2/GCDH/BLVRB/DHCR24/ACADS/DUS2/DHODH/ACADVL/SDHC/CRAT/ACADVL/GCDH/AKR1C3/TM7SF2/ACADM/DECR2/SDHD/SDHC/SDHA/DUS2/PTGR1/ACADM/AKR1D1/COX15/TBXAS1/PPOX/DECR1/ACAA1/ACADSB/AKR1C1/TBXAS1/ACADM/RSAD1/COX15/ACAA1/SDHD/LBR/DHCR7/COX15…
GOMF_NUCLEAR_RECEPTOR_COACTIVATOR_ACTIVITY	GOMF_NUCLEAR_RECEPTOR_COACTIVATOR_ACTIVITY	52	0.410543	2.06591	0.000203169	0.00104368	0.000417661	14524	tags=45%, list=37%, signal=29%	DCAF6/DCAF6/DCAF6/NCOA1/MED30/DCAF6/NCOA2/DCAF6/THRAP3/NCOA7/TACC1/CCAR1/CALCOCO1/MED17/SFR1/CCAR1/NCOA1/MED24/ZMIZ1/NCOA1/BRD8/THRAP3/NCOA7/ENY2/HMGA1/MED24/PPRC1/ACTN1/PSMC3IP/CNOT6/MED4/PKN1/ACTN2/ACTN2/NCOA7/NCOA1/CARM1/RBM14/MED30/HELZ2/HMGA1/MED1/PPARGC1A/USP22/SFR1/ATXN7L3/ACTN4/HMGA1/RNF4/WDR77/CALCOCO1/ACTN1/BRD8/PPRC1/TACC1/HELZ2/BRD8/NCOA2/BRD8
GOMF_POTASSIUM_CHANNEL_REGULATOR_ACTIVITY	GOMF_POTASSIUM_CHANNEL_REGULATOR_ACTIVITY	47	0.42557	2.0977	0.00020429	0.00104368	0.000417661	13330	tags=41%, list=34%, signal=27%	NEDD4L/NEDD4L/NEDD4L/NEDD4L/WNK1/SUMO1/WNK1/WNK1/NEDD4L/SGK1/AKAP9/ENSA/KCNAB2/SUMO1/SGK2/SGK1/FLNA/ADRB2/DLG1/KCNMB2/KCNE1/ENSA/CHP1/SUMO1/KCNS1/AKAP9/ARPP19/CAV1/CAV1/KCNE5/ENSA/WNK2/ARPP19/DPP6/SGK1/PRKCZ/KCNE2/FLNA/WNK3/KCNMB2/KCNIP2/DLG1/YWHAE/AMIGO1/WNK4/FLNA/WNK1/DPP10/KCNAB2/KCNMB3/RASA1/WNK3/KCNIP2/KCNIP2/KCNIP2
GOMF_POLYUBIQUITIN_MODIFICATION_DEPENDENT_PROTEIN_BINDING	GOMF_POLYUBIQUITIN_MODIFICATION_DEPENDENT_PROTEIN_BINDING	45	0.431675	2.10604	0.000204918	0.00104368	0.000417661	16298	tags=63%, list=42%, signal=37%	OTUD7B/OPTN/TNIP1/TAB2/OPTN/DZIP3/RAD23B/ZRANB1/AGL/UBQLN1/ZFAND6/UBL7/TAB2/UIMC1/OPTN/AGL/OPTN/RAD23A/TNIP1/ZFAND6/RAD23A/UBQLN1/TAB2/PSMD4/RNF169/UIMC1/OTUD7A/UBL7/PRPF8/HDAC6/ZFAND6/UIMC1/HDAC6/IKBKG/UIMC1/AGAP3/ZFAND6/PSMD4/ZFAND6/AGAP3/TNIP1/TNIP1/RAD23A/UIMC1/ZFAND6/BAG6/IKBKG/AGAP3/RAD23B/PARP10/BAG6/UBQLN4/ZFAND6/UBL7/TNIP1/TNIP1/ZFAND2B/ZRANB3/BAG6/VCP/WDR81/TNFAIP3/HDAC6/EPS15/RNF168/TN…
GOMF_SNRNA_BINDING	GOMF_SNRNA_BINDING	41	0.449398	2.14967	0.000206037	0.00104426	0.000417893	13316	tags=39%, list=34%, signal=26%	RBM41/NCBP2/HEXIM1/NCBP2/SF3B3/MEPCE/RBM7/CDK9/LSM2/RNPC3/PRPF31/PRPF8/SART3/EIF5A/EIF5A/RBM41/CCNT1/LSM7/GEMIN5/RBMXL2/PRPF31/LSM7/LARP7/SNU13/SNRPD3/LSM4/SNU13/SNRPB2/TOE1/EFTUD2/ISG20/ISG20/HEXIM2/PRPF4/LSM8
GOMF_UBIQUITIN_LIKE_PROTEIN_CONJUGATING_ENZYME_ACTIVITY	GOMF_UBIQUITIN_LIKE_PROTEIN_CONJUGATING_ENZYME_ACTIVITY	35	0.487661	2.24295	0.000208594	0.00104505	0.00041821	16117	tags=60%, list=41%, signal=35%	UBE2O/UBE2D1/UBE2H/UBE2F/UBE2F/UBE2H/UBE2D4/UBE2R2/UBE2D3/UBE2H/UBE2D3/UBE2D1/BIRC6/UBE2D3/UBE2L6/UBE2G2/UBE2D3/TAF1/UBE2F/UBE2E3/UBE2E3/UFC1/UBE2E2/UBE2D3/UBE2J1/UBE2E1/UBE2L6/UBE2D2/UBE2A/UBE2F/UBE2D3/UBE2L3/UBE2I/CDC34/UBE2E3/UBE2C/UBE2E3/UBE2K/UBE2B/UBE2S/UBE2K/UBE2D3/UBE2D3/UBE2Q1/UBE2F/TAF1/UBE2U/TAF1/UBE2W/TAF1/UBE2QL1/UBE2E1/UBE2K
GOMF_ADP_BINDING	GOMF_ADP_BINDING	34	0.472024	2.15524	0.000208943	0.00104505	0.00041821	12378	tags=39%, list=32%, signal=27%	RUVBL1/PGK1/GCLC/ACTA1/PKM/PKM/MYH10/PRPS2/CHORDC1/GCLC/PGK1/GLUD1/ABCG1/CHORDC1/CHORDC1/MYO6/PKM/ATP1A1/PRKAG1/RUVBL2/PKM/ME1/PRKAG2/ABCD1/MYO18A/MYO7A/APAF1/ATP1A1/GLUD1/MYO3A/PRKAG1/VCP/MYO18A/CYB5R3/PRPS2
GOMF_PRE_MRNA_BINDING	GOMF_PRE_MRNA_BINDING	33	0.499133	2.26261	0.000209512	0.00104505	0.00041821	21132	tags=69%, list=54%, signal=32%	RBM41/RBM24/HNRNPA2B1/CELF1/LSM1/HNRNPA2B1/CELF4/SLU7/CELF1/RBM7/SNRPC/CELF4/CELF5/RNPC3/ELAVL4/PRPF8/RBM24/CELF4/DDX5/RBM41/CELF1/SF1/CELF5/CELF4/HNRNPA1/HNRNPL/CELF2/HNRNPA1/CELF1/CELF4/CELF3/CELF5/SF1/ELAVL4/RBM4/PTBP1/SLBP/ELAVL4/HNRNPL/PTBP1/TARBP2/CELF2/U2AF2/ERI1/RBM4/CELF2/U2AF2/SF1/SF1/PTBP1/RBM4/SF1/CELF1/SLBP/ELAVL4/CELF3/HNRNPL/DDX5/TRA2B/RBM24/SNRPC/RNPC3/ELAVL4/SF1/SF1/RBM7/ELAVL4/Z…
GOMF_CYCLIC_NUCLEOTIDE_BINDING	GOMF_CYCLIC_NUCLEOTIDE_BINDING	32	0.489967	2.20361	0.000210217	0.00104505	0.00041821	16469	tags=49%, list=42%, signal=29%	PDE4A/PDE2A/PDE4B/PDE4B/SLC19A1/FKBP1B/FKBP1B/PRKAR2B/PDE4B/CNGA1/RAPGEF2/PRKAR2A/PDE2A/PDE6C/PRKAR1B/PDE4A/CNBD2/PRKAR1B/PDE5A/PRKAR1B/PRKAR1A/PRKG2/PDE11A/PDE11A/SLC19A1/PRKG1/CNGA2/PRKAR1A/RAPGEF4/PRKAR1A/PDE6H/PDE4A/PRKG2/PDE10A/CNGB1/FKBP1B/PDE4A/PDE6G/HCN2/PRKG1/POPDC2/RAPGEF4/PDE4D/POPDC2/SLC19A1/SLC19A1/CNGA1/PDE2A
GOMF_NUCLEOCYTOPLASMIC_CARRIER_ACTIVITY	GOMF_NUCLEOCYTOPLASMIC_CARRIER_ACTIVITY	28	0.490668	2.12558	0.000213242	0.00105504	0.000422209	10511	tags=40%, list=27%, signal=30%	XPO7/TNPO1/KPNA1/KPNA4/NUTF2/RAN/KPNA3/NUP214/KPNB1/XPO4/TNPO2/XPO5/KPNA6/IPO5/NUTF2/NUTF2/SNUPN/IPO11/XPO6/SNUPN/TNPO3
GOMF_ANKYRIN_BINDING	GOMF_ANKYRIN_BINDING	20	0.583757	2.30056	0.000222074	0.00109353	0.000437612	20758	tags=61%, list=53%, signal=29%	RHBG/SLC4A1/SPTB/SPTB/SPTB/SPTB/SLC8A1/KCNQ2/ATP1A1/FLNC/KCTD6/CACNA1D/RHCG/KCNJ11/SPTBN4/RHAG/CDH1/SPTBN4/PLEC/OBSCN/ATP1A1/SPTBN4/SPTBN4/KCTD6/OBSCN/PLEC/CDH1/OBSCN/KCNQ2/OBSCN/SLC8A1/NRCAM/SPTBN1/PTPRC/SPTBN1/SCN5A/SCN5A/NRCAM/SCN5A/KCNJ11/SCN5A
GOMF_TRANSLATION_ELONGATION_FACTOR_ACTIVITY	GOMF_TRANSLATION_ELONGATION_FACTOR_ACTIVITY	17	0.615606	2.3129	0.000226321	0.00110919	0.000443877	20376	tags=76%, list=52%, signal=36%	HBS1L/HBS1L/ABTB1/EEF1A1/ABTB1/EEFSEC/EEF1B2/TSFM/EEF1A2/GTPBP1/EIF5A/EIF5A/HBS1L/EEF1D/EIF5AL1/GTPBP2/EEF1B2/EEF2/EEF1D/EEF1D/TSFM/EEF1B2/EIF5A/EEF1D/GFM1/EEF1D/EIF5A/EFL1/EEF1D/GFM1/GFM1
GOMF_MECHANOSENSITIVE_ION_CHANNEL_ACTIVITY	GOMF_MECHANOSENSITIVE_ION_CHANNEL_ACTIVITY	16	0.600383	2.21199	0.000228493	0.00111457	0.000446033	18910	tags=76%, list=49%, signal=39%	TMC5/TMC4/PIEZO2/TMC1/TMEM150C/TMC3/TMC5/TMEM63B/TMEM63A/TRPV4/TMC6/KCNK4/TMEM150C/TMC7/PIEZO2/TMC2/PIEZO1/FAM155B/TRPV4/TMC4/TRPV4/TRPV4/KCNK4/TMC5/TRPV4
GOMF_HELICASE_ACTIVITY	GOMF_HELICASE_ACTIVITY	147	0.292975	1.72863	0.00030003	0.00142653	0.000570871	11774	tags=31%, list=30%, signal=22%	DHX40/RECQL4/RUVBL1/MCM4/MOV10L1/SRCAP/DDX11/DHX29/ATRX/DDX3X/SMARCA4/DDX6/G3BP1/CHD2/DHX29/SMARCA4/TDRD12/DHX40/DDX3Y/HELB/ATRX/BTAF1/XRCC5/DDX54/DDX55/MCM7/ERCC2/WRNIP1/SMARCA4/DDX25/CHD2/DDX46/MCM8/DDX18/DDX24/WRN/RTEL1/HELZ/BRIP1/HELLS/MCM7/DDX55/GTF2F2/SMARCA4/DDX3X/ZNFX1/CHD5/SMARCAD1/ASCC3/DDX6/DDX5/RUVBL2/XRCC6/DHX9/RAD54L/MOV10L1/CHD8/IFIH1/MOV10L1/DDX42/TDRD9/DDX42/DDX54/RTEL1/SMARCA4/D…
GOMF_LIGAND_GATED_ION_CHANNEL_ACTIVITY	GOMF_LIGAND_GATED_ION_CHANNEL_ACTIVITY	123	0.298572	1.72459	0.00030009	0.00142653	0.000570871	24076	tags=66%, list=62%, signal=25%	CCDC51/TPCN1/GABRA6/P2RX4/FKBP1B/CHRNA3/P2RX4/ASIC1/FKBP1B/PTK2B/GRIN1/GRIK1/CNGA1/GRIA3/P2RX1/KCNJ1/CHRNA5/GABRB1/ASIC1/CHRNA2/PTK2B/GRIA3/GABRP/KCNJ3/HTR3E/GRIK3/KCNJ3/PTK2B/TRPM2/KCNJ1/GRID2/KCNJ13/ASIC2/GRIA1/P2RX2/KCNJ14/CHRNE/KCNJ11/GRIK1/GRIN2A/GABRD/KCNE2/CHRNA7/GABRA5/GLRA2/GRIN2C/KCNJ9/P2RX2/TRPV1/GABRP/CNGA2/P2RX2/KCNJ8/P2RX2/GRIN2A/P2RX6/P2RX4/GRIK4/GRIA1/KCNH2/P2RX2/HTR3E/TPCN1/GABRB…
GOMF_ENDONUCLEASE_ACTIVITY	GOMF_ENDONUCLEASE_ACTIVITY	108	0.325922	1.85162	0.0003003	0.00142653	0.000570871	12657	tags=38%, list=33%, signal=26%	PLD6/OGG1/SLFN14/RIDA/APEX2/DNASE2/APLF/POP5/AGO2/G3BP1/ENDOD1/KHNYN/AGO2/RNASEH2A/KHNYN/SLX1B/SND1/MBD4/PPP1R8/SPO11/RNASE2/POP5/SLX4/TSEN2/REXO4/YBEY/EME2/TSEN2/TATDN1/DNASE1/RBBP8/KHNYN/TATDN1/EME1/EDC3/RBBP8/MBD4/RNASET2/PGBD5/DCLRE1C/RNASE1/NTHL1/YBEY/FAN1/RPP21/YBEY/RNASEH1/ENDOG/LACTB2/RPS3/ERCC1/RPP40/EME1/TATDN1/OGG1/OGG1/EXOG/TATDN1/ERN2/DNASE1L1/RPP30/PPP1R8/POP4/OGG1/RCL1/RNASE1/ZRANB…
GOMF_DIOXYGENASE_ACTIVITY	GOMF_DIOXYGENASE_ACTIVITY	83	0.346869	1.89817	0.000301114	0.00142653	0.000570871	22205	tags=58%, list=57%, signal=25%	P3H2/OGFOD2/TET3/KDM7A/HPDL/ASPH/KDM4B/ALOX15B/P4HA3/RIOX2/KDM4E/ALOXE3/P4HA2/KDM6A/EGLN2/KDM5C/JMJD1C/RIOX2/HIF1AN/ETHE1/KDM3B/JMJD1C/ALKBH4/UTY/KDM5D/KDM5C/KDM4C/ALKBH1/RSBN1L/KDM4A/EGLN2/P4HTM/KDM6B/TMLHE/JMJD6/TMLHE/TET2/EGLN3/CDO1/UTY/KDM4D/JMJD1C/ASPH/EGLN3/ASPH/KDM4C/UTY/HAAO/KDM5B/ALKBH2/P4HA1/JMJD1C/KDM2A/ALKBH2/UTY/P3H3/ETHE1/PLOD3/ALOX5/FTO/PHYHD1/IDO2/IDO1/KDM3A/TET2/HPD/ALOX12/RPE65/…
GOMF_ACTIVATING_TRANSCRIPTION_FACTOR_BINDING	GOMF_ACTIVATING_TRANSCRIPTION_FACTOR_BINDING	73	0.363849	1.94917	0.000301508	0.00142653	0.000570871	20612	tags=51%, list=53%, signal=24%	NFE2L2/MEF2A/RBL2/NCOR1/TFDP3/SMAD2/RB1/ID2/NEK6/CREB1/MEF2A/CREB1/CREBBP/NEK6/HNF4A/HNF4A/PPARG/HDAC1/EXOSC9/PPARG/ZBTB7A/ZBTB7A/LYAR/NCOR1/NEK6/EOMES/MEF2D/NHLH2/GATA4/SMAD2/TAF9/DUSP26/TCF23/CREBBP/POU1F1/EGR2/TAF9/PRDM16/GABPA/RBL1/PRDM16/RBL2/FIZ1/LDB1/MEF2A/NHLH2/HDAC7/GATA4/NPM1/LDB2/FOS/EGR2/NPM1/PPARG/LDB1/CREB1/NPM1/HDAC4/HIPK2/SMAD3/PITX2/CTNNB1/ATF2/MAD2L2/NPM1/HDAC4/HCFC1/DUSP26/PTMA…
GOMF_EXOGENOUS_PROTEIN_BINDING	GOMF_EXOGENOUS_PROTEIN_BINDING	73	0.363629	1.94799	0.000301508	0.00142653	0.000570871	11036	tags=33%, list=28%, signal=24%	GYPA/SLC1A5/GYPA/CDK1/BSG/HSPA1A/CDK1/XPR1/SLC1A5/SLC52A2/SIVA1/BSG/ITGB1/DAG1/ITGB1/XPR1/TFRC/EFNB3/IDE/GYPA/TFRC/CR1/CD55/CLEC4G/BSG/LDLR/CD86/DAG1/CR2/PVR/ITGB5/ITGB1/CD86/IDE/HSPA1B/EGFR/CD55/PVR/CD81/NCAM1/CCR5/TFRC/CXADR/SLC20A2/SELPLG/CDHR3/IDE/CDHR3/CD46/MOG/IDE/ITGAV/AXL/SLC52A2/EGFR/CLEC5A/AXL/MOG/HYAL2/EGFR/CD209
GOMF_METAL_CLUSTER_BINDING	GOMF_METAL_CLUSTER_BINDING	62	0.385961	2.01005	0.000302939	0.00142653	0.000570871	9038	tags=33%, list=23%, signal=25%	RFESD/KIF4B/NDUFS1/ELP3/GLRX5/DDX11/FECH/ETFDH/RSAD2/FECH/NDUFS8/EXO5/NDUFS7/GLRX3/NDUFS1/KIF4A/ISCA1/ERCC2/NDUFS1/MUTYH/RFESD/LIAS/RTEL1/BRIP1/NFU1/EXO5/ISCU/MUTYH/IREB2/MUTYH/ABAT/ISCU/GLRX3/RTEL1/POLD1/NFU1/NTHL1/GLRX2/ERCC2/MUTYH/RPS3/AIFM3/ISCU/AIFM3
GOMF_HYDROLASE_ACTIVITY_ACTING_ON_CARBON_NITROGEN_BUT_NOT_PEPTIDE_BONDS_IN_LINEAR_AMIDES	GOMF_HYDROLASE_ACTIVITY_ACTING_ON_CARBON_NITROGEN_BUT_NOT_PEPTIDE_BONDS_IN_LINEAR_AMIDES	60	0.375545	1.94382	0.000303429	0.00142653	0.000570871	21801	tags=60%, list=56%, signal=27%	MTA2/ASAH1/GLS/HDAC9/NIT1/CAT/MIER1/SUDS3/ACR/MIER1/ASRGL1/NAAA/HDAC3/HINT3/HDAC5/MIER1/SIRT3/MIER1/UPB1/NIT1/ASAH2B/HDAC1/HDAC6/SIRT3/HDAC6/SIRT6/ASAH1/PM20D1/SIRT2/PGLYRP4/MIER1/MIER1/VNN2/ACER1/GLS/PGLYRP2/SIRT6/SIRT3/AMDHD2/HINT1/SIRT2/HDAC7/AMDHD2/ACER3/ACER3/HDAC10/NADSYN1/HDAC4/HDAC2/SIRT5/SIRT2/HDAC2/AMDHD2/HDAC6/FAAH2/ASPG/ASPA/HDAC4/MIER1/HDAC5/GLS2/ASRGL1/HDAC10/HDAC6/MIER3/ACY1/SIRT7/…
GOMF_PHOSPHATIDYLINOSITOL_3_4_5_TRISPHOSPHATE_BINDING	GOMF_PHOSPHATIDYLINOSITOL_3_4_5_TRISPHOSPHATE_BINDING	37	0.460026	2.14697	0.000311397	0.00145131	0.000580789	6572	tags=29%, list=17%, signal=24%	PLEKHB2/PLEKHB2/PLA2G4E/ADAP1/PLEKHB2/PLEKHB2/PLEKHB2/AKT1/GBF1/MAPKAP1/RACGAP1/WASHC2C/ZFYVE1/PARD3/FERMT2/MYO1B/ASAP1/NRGN/OGT/PLEKHB2/BTK/MYO1B/PLEKHB2/GBF1/MAPKAP1/RAG2/KIF16B/ADAP1/ZFYVE1
GOMF_HYDROLASE_ACTIVITY_HYDROLYZING_N_GLYCOSYL_COMPOUNDS	GOMF_HYDROLASE_ACTIVITY_HYDROLYZING_N_GLYCOSYL_COMPOUNDS	36	0.462293	2.1407	0.000312598	0.00145131	0.000580789	12617	tags=41%, list=32%, signal=28%	NEIL3/OGG1/MPG/PCNA/DNPH1/TDG/ADPRH/DNPH1/IL1RAPL1/MUTYH/OARD1/MBD4/IL1R1/MAN2A2/UNG/TLR10/MUTYH/MUTYH/ADPRHL1/ADPRHL1/MBD4/MPG/NTHL1/NEIL2/OARD1/MUTYH/IL1RAP/OGG1/OGG1/IL1R1/NEIL1/NEIL2/MPG/OGG1/OGG1/NEIL2/PCNA/MUTYH/MUTYH/NEIL2
GOMF_TELOMERIC_DNA_BINDING	GOMF_TELOMERIC_DNA_BINDING	35	0.461211	2.1213	0.000312891	0.00145131	0.000580789	6640	tags=34%, list=17%, signal=28%	SMG7/HNRNPA2B1/POT1/HNRNPA2B1/RPA1/SMG7/SMG7/SMG7/SMG7/RPA1/UPF2/UPF2/XRCC5/SMG7/HMBOX1/UPF3A/WRN/TERF2IP/TEN1/SMG1/HNRNPD/PURA/HNRNPD/ACD/TELO2/XRCC6/UPF3A
GOMF_GALACTOSYLTRANSFERASE_ACTIVITY	GOMF_GALACTOSYLTRANSFERASE_ACTIVITY	22	0.528257	2.14038	0.000328767	0.00151817	0.000607546	16177	tags=60%, list=42%, signal=35%	B3GALT5/C1GALT1/C1GALT1/B3GALT5/B3GALT5/C1GALT1/B3GNT6/COLGALT2/COLGALT2/A4GALT/B4GALT7/B3GALT4/B4GALT5/B4GALT3/B3GALT1/B4GALT1/B3GALNT1/B4GALT6/B4GALT4/B4GALT7/PLOD3/B4GALT2/ABO/LALBA/B3GALT6/B4GALT2
GOMF_RNA_POLYMERASE_II_TRANSCRIPTION_COREPRESSOR_BINDING	GOMF_RNA_POLYMERASE_II_TRANSCRIPTION_COREPRESSOR_BINDING	18	0.579883	2.21528	0.000337117	0.00154984	0.000620219	13533	tags=41%, list=35%, signal=27%	WIZ/WIZ/CTBP2/LCOR/HDAC3/SUZ12/CNOT2/ESR1/ZNF644/ZNF644/LCOR/SUZ12/HDAC6/HDAC6/EHMT2/LCOR/PHF1/CTBP2/EZH2/THAP7/EHMT1/CNOT2/EHMT2/ZNF644/HDAC6/THAP7
GOMF_DNA_N_GLYCOSYLASE_ACTIVITY	GOMF_DNA_N_GLYCOSYLASE_ACTIVITY	13	0.658614	2.2752	0.000354191	0.00162117	0.000648762	12617	tags=60%, list=32%, signal=41%	NEIL3/OGG1/MPG/PCNA/TDG/MUTYH/MBD4/UNG/MUTYH/MUTYH/MBD4/MPG/NTHL1/NEIL2/MUTYH/OGG1/OGG1/NEIL1/NEIL2/MPG/OGG1/OGG1/NEIL2/PCNA/MUTYH/MUTYH/NEIL2
GOMF_CARBOXYLIC_ESTER_HYDROLASE_ACTIVITY	GOMF_CARBOXYLIC_ESTER_HYDROLASE_ACTIVITY	124	0.294301	1.70152	0.00040012	0.00181612	0.000726779	16167	tags=45%, list=42%, signal=26%	ACHE/NCEH1/LIPA/ENPP2/PNPLA4/LIPE/PNPLA8/BPHL/PAFAH1B2/CA2/ACHE/PLA2G4E/PTRH2/ESD/CLC/DDHD2/PLA1A/GDE1/NCEH1/PNPLA8/PNPLA8/PNPLA8/PROCA1/CA1/PAFAH1B3/LYPLA1/ABHD6/DTD1/PLA2G12B/PLA2G4F/ACOT6/PLA2G1B/PLA2G2A/PAFAH1B2/PAFAH1B2/PLB1/ACOT1/ACOT4/LYPLA1/ABHD16A/PNPLA6/PLA2G2D/LYPLA1/ACOT11/CES3/CES5A/PLA2G6/PNPLA3/PRDX6/ABHD3/LYPLA2/GDPD1/ACHE/DDHD2/PAFAH1B2/ABHD1/ACHE/ACOT7/CES1/PLA2G4D/BAAT/CES1/TAR…
GOMF_VOLTAGE_GATED_CATION_CHANNEL_ACTIVITY	GOMF_VOLTAGE_GATED_CATION_CHANNEL_ACTIVITY	118	0.299585	1.72058	0.00040028	0.00181612	0.000726779	24292	tags=72%, list=62%, signal=27%	TPCN1/CACNA1C/CACNA1C/KCNH7/KCNQ2/CACNA1G/CACNA1H/CACNA1S/KCNAB2/PTK2B/CNR1/CACNB3/GRIN1/KCNK3/OPRM1/KCNC3/OPRM1/KCNG3/TMC1/OPRM1/KCNMA1/KCNE1/KCNJ1/KCNV2/OPRM1/CACNB2/KCNQ5/OPRM1/OPRM1/PTK2B/OPRM1/CACNA1G/KCNJ3/CACNA2D1/CACNA1H/KCNJ3/OPRM1/KCNS1/CACNG7/PTK2B/CACNG7/CACNA1D/KCNJ1/CACNA1H/KCNJ13/CACNA1B/KCNE5/KCNJ14/KCNJ11/CACNA1A/CACNG8/KCNA1/CACNA1G/CACNA1C/GRIN2A/KCNE2/KCNH4/CACNB1/CACNB2/KCNK2…
GOMF_PROMOTER_SPECIFIC_CHROMATIN_BINDING	GOMF_PROMOTER_SPECIFIC_CHROMATIN_BINDING	50	0.398115	1.98672	0.000407332	0.00184008	0.000736367	13620	tags=39%, list=35%, signal=25%	NUP98/NUP98/FOXO4/MECP2/RBL2/GADD45A/FOXO4/NUP98/IKZF3/STAT1/GADD45A/NIPBL/HDAC1/PCGF2/TRIM28/STAT1/EHMT2/DDX5/DHX9/TP53/MECP2/PRDM1/TP53/TP53/WDR13/ERCC1/FOXC1/POLR2A/EZH2/SETDB1/RBL1/RBL2/EGR1/MED1/E2F4/PPARGC1A/GLI2/EHMT2/TP53/HDAC4/HDAC2/TAF10/HDAC2/NRL/POLR2A
GOMF_HISTONE_LYSINE_N_METHYLTRANSFERASE_ACTIVITY	GOMF_HISTONE_LYSINE_N_METHYLTRANSFERASE_ACTIVITY	42	0.423398	2.03498	0.000411396	0.00185039	0.000740493	11284	tags=32%, list=29%, signal=23%	SMYD3/ASH2L/NSD2/NSD3/MECOM/SUV39H2/SUZ12/SETD2/N6AMT1/SETDB2/KMT5B/EZH1/NSD2/SUZ12/WDR5/ASH2L/SETD2/EHMT2/MECOM/MEN1/NSD3/ASH2L/PRDM16/NSD1/PRDM9/SETDB2/MEN1/CXXC1/SETD5/EZH2/SETDB1/KMT5A/PRDM16/EHMT1/SETD7
GOMF_PROTEIN_DEMETHYLASE_ACTIVITY	GOMF_PROTEIN_DEMETHYLASE_ACTIVITY	29	0.481885	2.10644	0.000425396	0.00190511	0.000762393	9483	tags=30%, list=24%, signal=23%	FBXL19/KDM7A/KDM4B/RIOX2/KDM4E/KDM6A/KDM5C/JMJD1C/RIOX2/KDM3B/HR/JMJD1C/UTY/KDM5D/KDM5C/KDM4C/KDM4A/KDM6B/JMJD6/UTY/KDM4D/JMJD1C/FBXL19/KDM4C
GOMF_UDP_GALACTOSYLTRANSFERASE_ACTIVITY	GOMF_UDP_GALACTOSYLTRANSFERASE_ACTIVITY	19	0.545859	2.11405	0.000447227	0.00199429	0.000798079	16177	tags=59%, list=42%, signal=35%	B3GALT5/B3GALT5/B3GALT5/COLGALT2/COLGALT2/A4GALT/B4GALT7/B3GALT4/B4GALT5/B4GALT3/B3GALT1/B4GALT1/B3GALNT1/B4GALT6/B4GALT4/B4GALT7/PLOD3/B4GALT2/ABO/LALBA/B3GALT6/B4GALT2
GOMF_MAP_KINASE_KINASE_ACTIVITY	GOMF_MAP_KINASE_KINASE_ACTIVITY	17	0.568891	2.13739	0.000452642	0.00200981	0.00080429	3750	tags=28%, list=10%, signal=26%	MAP2K4/PBK/MAP2K3/MAP2K3/MAP2K4/MAP2K5/MAPK3/MAPK1/MAP2K7/MAP3K9/PBK/MAPKAPK5/MAP2K7
GOMF_MUSCLE_ALPHA_ACTININ_BINDING	GOMF_MUSCLE_ALPHA_ACTININ_BINDING	14	0.607945	2.14925	0.000466744	0.00205486	0.00082232	10632	tags=46%, list=27%, signal=33%	PDLIM5/LDB3/PDLIM5/PDLIM2/PDLIM3/PDLIM4/PDLIM5/TTN/PDLIM5/PDLIM5/PDLIM5/LDB3/PDLIM5/PDLIM7/PDLIM5/MYPN/SYNPO2/PDLIM4/PALLD/PALLD/PDLIM5/NRAP
GOMF_RETINOL_BINDING	GOMF_RETINOL_BINDING	14	0.621126	2.19585	0.000466744	0.00205486	0.00082232	8894	tags=43%, list=23%, signal=33%	RBP3/RBP4/RBP1/ADH7/STRA6/CYP27C1/CRABP2/CYP2W1/RBP5/C8G/RBP1/STRA6
GOMF_S_ADENOSYLMETHIONINE_DEPENDENT_METHYLTRANSFERASE_ACTIVITY	GOMF_S_ADENOSYLMETHIONINE_DEPENDENT_METHYLTRANSFERASE_ACTIVITY	140	0.290638	1.70382	0.0005001	0.00216643	0.000866969	25930	tags=66%, list=67%, signal=22%	PCMTD1/SMYD3/PCMTD2/PCMTD2/ASH2L/NSUN3/NSD2/NSD3/TRMT2B/GAMT/MEPCE/HNMT/MECOM/SUV39H2/PRMT1/COMT/SUZ12/PCMTD1/EMG1/SETD2/N6AMT1/SETDB2/TRMT1L/DPH5/PCMT1/KMT5B/EZH1/DNMT3A/FTSJ1/DPH5/LRTOMT/DNMT3A/PRMT7/CMTR2/NSD2/SUZ12/WDR5/METTL8/PRMT9/ASH2L/PRMT5/HNMT/SETD2/EHMT2/METTL6/FTSJ1/SETD4/METTL21A/METTL5/MECOM/MEN1/NSD3/NSUN5/PCIF1/PCMT1/SETD4/PRMT8/ASH2L/PRDM16/NSD1/GNMT/PRDM9/SETDB2/TRMT5/TRMT11/PRM…
GOMF_ANTIOXIDANT_ACTIVITY	GOMF_ANTIOXIDANT_ACTIVITY	76	0.348322	1.87801	0.000502159	0.00216643	0.000866969	20519	tags=63%, list=53%, signal=30%	TXNRD1/TXNRD1/CLIC2/PRDX1/CAT/HBE1/TXNRD1/NXN/MGST1/MGST2/MGST3/GSTZ1/PARK7/HBG2/HBD/GSR/IYD/MGST3/TPO/HBE1/TXNRD1/GSR/LOXHD1/SOD2/PRDX3/NQO1/GSR/HBB/TPO/GSTT1/GPX2/MGST1/GSTO1/S100A9/IYD/KDM3B/LOXHD1/HBA2/GPX2/HBA1/PRDX6/APOE/HBB/HP/TXNRD2/MGST1/GSTM2/GSTM2/GSTT1/SOD2/PRDX5/GPX3/NQO1/TPO/MGST2/APOM/IYD/PRDX5/PXDNL/GSTO1/TXNRD2/UBIAD1/HBG2/TXNRD2/GPX3/MGST1/HBQ1/EPX/NQO1/IPCEF1/TXNDC2/TXNRD2/IPCE…
GOMF_PDZ_DOMAIN_BINDING	GOMF_PDZ_DOMAIN_BINDING	71	0.361714	1.92922	0.000502311	0.00216643	0.000866969	20011	tags=61%, list=51%, signal=30%	DLG4/CLCN3/FZD8/CLCN3/RPS6KB1/LPAR1/PSEN1/LNX1/LNX2/RPS6KB1/PTEN/NKD1/LIN7C/RAPGEF2/LLGL2/LLGL2/SLC9A3/LNX1/ADGRB1/SLC26A6/LPAR1/KIDINS220/GRID2/CLCN3/GIPC1/GRIA1/EXOC4/USHBP1/CXADR/DLG4/USHBP1/SLC22A12/ATP2B4/SLC34A1/ACOX1/PLEKHA1/DOCK4/SNTA1/TMEM88/ADGRB1/ATP2B1/SLC26A6/MAP2K2/SLC9A3/TGFBR3/GRIA1/PDZK1/GIPC1/GNG5/PSEN1/SLC22A12/KIDINS220/GIPC1/GIPC1/ATP2B1/ATP2B3/CADM1/CACNG3/CADM1/ATP2B4/PLEKH…
GOMF_DOUBLE_STRANDED_RNA_BINDING	GOMF_DOUBLE_STRANDED_RNA_BINDING	73	0.35627	1.90857	0.000502513	0.00216643	0.000866969	13306	tags=46%, list=34%, signal=30%	STAU1/FXR1/HSP90AB1/HSP90AB1/RC3H2/STAU1/ZNF346/DDX3X/AGO2/CLTC/RC3H1/ZFR/HSP90AB1/MBNL1/TFRC/APTX/FXR1/STAU1/AGO2/RC3H2/ILF3/ADAR/RC3H2/HSP90AB1/MBNL1/MBNL1/FMR1/EIF4H/ADAR/LSM14A/TFRC/EIF4B/RC3H2/HMGB1/EIF2AK2/ZNF346/ILF2/ZNF346/TUBB4B/ILF3/DDX3X/MBNL1/MBNL1/ADAR/RC3H1/ZNF346/EIF4H/APTX/ILF3/ILF3/DHX9/IFIH1/ACTN1/ILF3/HMGB1/ADAR/ILF3/MBNL1/ZNF346/TFRC/MBNL1/ZBP1/DUS2/RFTN1/STAU2/DGCR8/STRBP/DUS…
GOMF_SYNTAXIN_BINDING	GOMF_SYNTAXIN_BINDING	73	0.350541	1.87788	0.000502513	0.00216643	0.000866969	16966	tags=48%, list=44%, signal=27%	BLOC1S6/SCFD1/BLOC1S6/SNAP47/BLOC1S6/VAMP7/STXBP3/NAPB/VAMP7/SYT12/NAPG/SCFD2/RNF40/VPS54/BAIAP3/STX16/STXBP5L/SYT12/STX16/STXBP5L/VAMP7/SYT4/SNAP47/SYT1/VAMP2/SYP/STXBP1/SYT2/SYBU/VPS11/BAIAP3/RAB4A/VAMP3/UNC13B/VPS54/TMED9/CACNA1A/SYNPR/SYBU/RAB4A/PRRT2/PRRT2/CACNA1A/NAPB/HECTD3/SYT2/STXBP2/SYT3/SNAP47/STXBP1/STX10/SYT5/SYPL1/STXBP2/SYBU/RAB11A/SYT9/RAB11A/BAIAP3/STX10/UNC13A/SYNPR/TXLNA/SYT8/S…
GOMF_OXIDOREDUCTASE_ACTIVITY_ACTING_ON_PEROXIDE_AS_ACCEPTOR	GOMF_OXIDOREDUCTASE_ACTIVITY_ACTING_ON_PEROXIDE_AS_ACCEPTOR	55	0.383291	1.95164	0.000507151	0.0021774	0.000871355	20519	tags=66%, list=53%, signal=31%	CLIC2/PRDX1/CAT/HBE1/SESN3/MGST1/MGST2/MGST3/GSTZ1/PARK7/SESN3/HBG2/HBD/IYD/MGST3/TPO/HBE1/LOXHD1/PRDX3/HBB/TPO/GSTT1/GPX2/MGST1/IYD/LOXHD1/HBA2/GPX2/HBA1/SESN1/PRDX6/HBB/MGST1/GSTM2/GSTM2/GSTT1/PRDX5/GPX3/TPO/SESN1/MGST2/IYD/PRDX5/PXDNL/HBG2/GPX3/MGST1/HBQ1/EPX/IPCEF1/IPCEF1/GPX5/PTGS1/PTGS1/GSTZ1/PTGS1/LPO/LOXHD1/GPX6/HBZ/DUOX1/GPX5/PRDX5/GSTM2/PTGES/GSTK1/SESN2/GSTZ1/LPO/GSTK1/ALOX5AP
GOMF_NAD_P_H_DEHYDROGENASE_QUINONE_ACTIVITY	GOMF_NAD_P_H_DEHYDROGENASE_QUINONE_ACTIVITY	44	0.4033	1.95789	0.000513505	0.0021956	0.000878642	18085	tags=57%, list=47%, signal=30%	NDUFS1/MT-ND3/NDUFC1/NDUFC2/NDUFS8/NDUFS7/NDUFAB1/NDUFS1/NDUFB8/NDUFS1/NDUFA12/NDUFB2/NQO1/NDUFV3/NDUFA7/NDUFC2/NDUFA8/NDUFA2/NDUFA5/NDUFB5/NQO2/NDUFC2/NDUFB2/NDUFB10/NDUFV3/NDUFA10/NDUFB9/NDUFA6/NDUFB3/NQO1/NDUFS5/NDUFB5/NDUFV1/NQO2/NDUFC2-KCTD14/NDUFA8/NDUFAB1/NQO1/NDUFV2/NDUFS7/NDUFA9/NDUFC2-KCTD14/NDUFC1/NDUFA5/NDUFB9/NQO2/NDUFA12/NDUFAF2/NDUFV2/NDUFS6
GOMF_PROTEIN_FOLDING_CHAPERONE	GOMF_PROTEIN_FOLDING_CHAPERONE	34	0.442166	2.01892	0.000522357	0.0022243	0.000890125	11979	tags=56%, list=31%, signal=39%	HSP90AA1/HSP90AB1/HSPA1A/HSP90AB1/FKBP8/FKBP8/HSP90AA1/CCT4/HSP90AB1/HSP90AB1/FKBP8/HSPA8/HSPA13/RIC3/TCP1/CCT3/CCT8/HSPA1B/HSPA8/PFDN1/HSPA2/DNAJB1/HSPA2/CCT8/CCT3/CCT6A/HSPA8/CCT4/HSPA1L/CCT8/HSPA5/CALR/CCT7/DNAJB1/CCT6A/CCT7/HSPA9/CD74
GOMF_GAMMA_TUBULIN_BINDING	GOMF_GAMMA_TUBULIN_BINDING	27	0.480214	2.06188	0.000535217	0.00226976	0.000908317	5878	tags=24%, list=15%, signal=20%	CEP57L1/CEP57/DDX3X/CEP57/BLOC1S2/PDE4B/PDE4B/DIXDC1/RACGAP1/BRSK1/CDK5RAP2/PDE4B/CENPJ/DDX3X/BLOC1S2/NDRG1/TUBGCP2/OFD1
GOMF_INSULIN_LIKE_GROWTH_FACTOR_RECEPTOR_BINDING	GOMF_INSULIN_LIKE_GROWTH_FACTOR_RECEPTOR_BINDING	16	0.560662	2.06565	0.000571233	0.00241265	0.000965498	13566	tags=55%, list=35%, signal=36%	GNAS/GNAS/SOCS1/PIK3R1/GNAS/YWHAH/SOCS2/YWHAG/SHC1/CRK/IGF2/IGF1/REN/REN/IGF2/IGF2/CRK/GNAS/YWHAH/SHC1/SHC1/SOCS2/SHC1/SHC1
GOMF_NUCLEOSIDE_DIPHOSPHATASE_ACTIVITY	GOMF_NUCLEOSIDE_DIPHOSPHATASE_ACTIVITY	14	0.596838	2.10999	0.000583431	0.00245419	0.000982123	7433	tags=32%, list=19%, signal=26%	ENTPD6/NUDT5/SLC25A42/NUDT15/ENTPD5/NUDT18/ENTPD6/ENTPD8/ENTPD2/ENTPD7/ENTPD4/NUDT18
GOMF_PEPTIDE_RECEPTOR_ACTIVITY	GOMF_PEPTIDE_RECEPTOR_ACTIVITY	133	0.287169	1.67345	0.00060018	0.00251446	0.00100624	17788	tags=48%, list=46%, signal=26%	XCR1/CX3CR1/RXFP1/EDNRA/CMKLR1/VIPR2/NLRP6/CCR10/GPR17/SSTR3/CX3CR1/RAMP1/SORCS1/OPRL1/AGTRAP/CXCR3/AGTRAP/OPRM1/INPP5K/RAMP2/OPRM1/LGR4/OPRM1/OPRM1/INPP5K/MC2R/PROKR2/GLP1R/NMBR/LGR4/OPRM1/CRHR1/OPRM1/OPRM1/HCRTR2/CRHR1/CRCP/SIGMAR1/GPR35/BDKRB2/OPRM1/SIGMAR1/EDNRA/NTSR1/INPP5K/GPR84/CRCP/CCR2/CCR5/F2RL2/MC1R/TACR3/SCTR/TACR1/OXTR/AGTRAP/OGFR/APLNR/GAL/OPRM1/PROKR2/CXCR3/MC3R/CRHR2/OPRK1/GHRHR/E…
GOMF_REPRESSING_TRANSCRIPTION_FACTOR_BINDING	GOMF_REPRESSING_TRANSCRIPTION_FACTOR_BINDING	65	0.366964	1.92801	0.000604169	0.00252101	0.00100886	19292	tags=51%, list=50%, signal=26%	MTA2/BBS7/HDAC9/PRDM5/MIER1/MIER1/BBS7/PARK7/PPARA/HDAC5/STAT1/MIER1/TLE2/MIER1/TLE6/HMGB1/PPARA/MTA3/TLE4/TLE6/TTC8/PPARG/HDAC1/DDRGK1/PPARG/STAT3/STAT1/RBBP8/ZMYND8/GTF2A2/RBBP8/TBP/MIER1/HMGB1/MIER1/TTC8/TCF7L2/BBS5/TLE2/SP1/DMAP1/MIXL1/ZMYND8/RBPJ/ZMYND8/TLE3/TLE2/TCF7L2/EIF4E/TLE3/EIF4E/TLE2/TLE4/EIF4E/HDAC7/MIXL1/ZMYND8/PPARG/GTF2A1/TLE3/ZMYND8/STAT3/BBS1/HDAC4/HDAC2/HDAC2/GMNN/RBPJ/TLE4/TL…
GOMF_MICROTUBULE_MOTOR_ACTIVITY	GOMF_MICROTUBULE_MOTOR_ACTIVITY	60	0.368321	1.90642	0.000606857	0.0025221	0.0010093	11350	tags=34%, list=29%, signal=24%	KIF4B/KIF26A/KIF1B/KIF5B/DNHD1/KIF4A/KIF12/KIF2A/KIF27/DNAH2/KIF1A/KIF17/DYNC1I1/KIF11/KIF13A/KIFC3/DYNC1I1/KIF27/KIF6/KIF21A/DNAH17/KIF16B/DYNC1H1/KIF17/KIF19/DYNC2H1/DNAL4/KIFC3/KIFC3/KIF9/KIF22/DNAH9/KIF2C/DNAI2/KIFC3/DYNLRB2/KIF2A/DNHD1/DNAH12/KIFC3
GOMF_LIGASE_ACTIVITY_FORMING_CARBON_NITROGEN_BONDS	GOMF_LIGASE_ACTIVITY_FORMING_CARBON_NITROGEN_BONDS	42	0.415416	1.99661	0.000617093	0.00255442	0.00102223	16959	tags=52%, list=44%, signal=30%	TTLL11/GCLC/TTLL7/GCLC/MTHFD1L/GCLM/GLUL/ASNSD1/FPGS/GMPS/PPCS/MTHFD1L/TTLL7/NAPRT/TTLL2/PAICS/CARNS1/QRSL1/TTLL1/GART/MTHFD1/TTLL3/ASS1/HLCS/GCLM/RIMKLA/CARNS1/NADSYN1/GLUL/PFAS/ASS1/MTHFD1L/CAD/TTLL5/NAPRT/GSS/MTHFD1L/GHDC/CTPS1/TTLL8/CTPS1/CAD/TTL/GATC/GART
GOMF_PHOSPHOTRANSFERASE_ACTIVITY_PHOSPHATE_GROUP_AS_ACCEPTOR	GOMF_PHOSPHOTRANSFERASE_ACTIVITY_PHOSPHATE_GROUP_AS_ACCEPTOR	37	0.429308	2.00361	0.000622794	0.0025675	0.00102747	14787	tags=43%, list=38%, signal=26%	NME4/ITPKC/MPP1/NME4/NME4/CMPK1/MPP1/MPP1/IP6K1/AK4/NME4/LRGUK/NME4/IP6K2/CMPK1/DLG1/MPP1/IP6K1/DLG2/IP6K1/AK1/PPIP5K2/AK8/IP6K1/DLG2/AK3/AK3/NME2/PMVK/TJP2/DLG1/PPIP5K1/CASK/GUK1/AK3/IP6K2/CMPK2/NME2/CMPK1/CASK/DTYMK/DLG2/DTYMK/AK4/AK6/MAGI3/CMPK2/NME1/AK1
GOMF_ESTROGEN_RECEPTOR_BINDING	GOMF_ESTROGEN_RECEPTOR_BINDING	36	0.437971	2.02808	0.000625195	0.0025675	0.00102747	7737	tags=27%, list=20%, signal=21%	NCOA1/LCOR/TACC1/PCNA/TRIP4/DDX54/PAGR1/DCAF13/ESR1/NCOA1/LCOR/LEF1/NRIP1/NCOA1/WIPI1/PPARG/NKX3-1/PPARG/PHB2/MMS19/WIPI1/LEF1/LCOR/DDX54/LATS1/WBP2
GOMF_PHOSPHATIDYLINOSITOL_PHOSPHATE_PHOSPHATASE_ACTIVITY	GOMF_PHOSPHATIDYLINOSITOL_PHOSPHATE_PHOSPHATASE_ACTIVITY	29	0.47414	2.07258	0.000638094	0.00261016	0.00104454	8796	tags=39%, list=23%, signal=31%	MTMR3/MTMR12/MTMR3/MTMR11/MTMR3/MTMR2/INPP5E/INPP5D/MTMR12/MTMR10/PTEN/PIKFYVE/INPP5K/PIKFYVE/INPP5K/OCRL/SACM1L/INPP5F/INPP5K/INPP5D/MTMR14/INPP5J/INPP5D/PIKFYVE/MTMR14/INPP5D/MTMR14/INPP5J
GOMF_ACYL_COA_BINDING	GOMF_ACYL_COA_BINDING	21	0.515487	2.06031	0.00066123	0.00269419	0.00107817	24364	tags=73%, list=63%, signal=27%	PANK3/ACBD5/ACBD4/SOAT2/ALDH6A1/ACADVL/DBI/SCP2/ACBD4/ACOT11/PNPLA3/ACBD7/ACBD4/ACOT7/GCDH/DBI/PANK1/ACADVL/ACADVL/ACBD5/GCDH/ACOT7/SOAT1/DBI/ECI2/SCP2/SCP2/ACOT7/ACBD5/DBI/ACBD4/ACBD5/PANK1/SCP2/ECI2/SCP2/ACBD4/ACBD5/ECI2/ACOT7/SOAT1/DBI/SOAT1/ACAD9/ECI2
GOMF_LIPID_TRANSPORTER_ACTIVITY	GOMF_LIPID_TRANSPORTER_ACTIVITY	141	0.284622	1.6709	0.00070014	0.00284158	0.00113715	23231	tags=67%, list=60%, signal=27%	ABCC3/OSBP2/SLC1A5/SLC10A7/CD36/CD36/ABCA6/STARD3/CD36/SLC1A5/CD36/OSBPL9/SLC27A1/NPC2/ATP8B4/CD36/OSBPL11/RBP4/ABCG1/ABCA8/CD36/SLCO1C1/CD36/OSBP2/STRA6/CD36/PRELID3B/SLC2A1/CETP/SLCO1B7/MTTP/PITPNA/ABCA7/PLEKHA3/PITPNM2/PITPNM2/ANO6/OSBPL7/PLSCR2/SLC27A4/OSBPL1A/APOA2/SLC1A7/SLCO1B3/PITPNA/PRELID1/APOD/SFTPA1/FABP3/APOE/SLC1A7/PRELID3A/PLTP/GM2A/PRELID3A/STARD4/ABCC3/NPC2/ANO7/ABCD1/SLC27A5/STA…
GOMF_EXONUCLEASE_ACTIVITY	GOMF_EXONUCLEASE_ACTIVITY	75	0.344563	1.85416	0.000702952	0.0028419	0.00113728	15565	tags=43%, list=40%, signal=26%	DCP2/ENPP2/EXOSC5/DCP2/APEX2/CNOT7/APLF/EXO5/PAN2/APTX/CNOT8/PLD3/CNOT2/WRN/EXO5/REXO4/DCP2/DXO/CNOT8/TATDN1/ANGEL2/EXOSC9/PARN/EXD3/ERI2/APTX/TATDN1/DCLRE1C/POLD1/DCLRE1A/CNOT6/ISG20L2/EXOSC4/FAN1/PLD3/DIS3L/TATDN1/CNOT8/CNOT8/EXOG/TATDN1/CNOT8/TDP1/TOE1/MGME1/CNOT7/CNOT2/RAD9B/DCLRE1C/ISG20/DCLRE1C/RAD9B/ZC3H12A/DCPS/CPSF3/POLG/POLD1/ISG20/ERI1/CNOT8/ENPP2/ENPP2/USB1/ISG20/ERI3/EXD2/CNOT7/USB1/…
GOMF_STEROL_BINDING	GOMF_STEROL_BINDING	56	0.378127	1.93189	0.000709148	0.00285174	0.00114122	23583	tags=68%, list=61%, signal=27%	OSBP2/TSPO/APOC3/VDAC2/STARD3/OSBPL9/NPC2/OSBPL11/ABCG1/APOC3/OSBP2/STARD3NL/PTCH1/CETP/SOAT2/APOA5/SYP/INSIG1/OSBPL7/VDAC2/OSBPL1A/APOA2/SCP2/VDAC1/TSPO/APOD/RORA/CD81/CAV1/CAV1/TSPO/STARD4/NPC2/STARD3/OSBPL2/VDAC1/OSBPL9/APOA2/OSBPL1A/OSBPL6/VDAC2/OSBP2/STARD4/GRAMD1B/OSBPL9/VDAC2/TSPO2/TSPO/INSIG1/OSBP2/SCAP/ERLIN2/INSIG1/OSBPL3/INSIG2/GRAMD1A/INSIG1/OSBP2/VDAC1/GRAMD1A/OSBPL3/SOAT1/ABCG1/PTCH…
GOMF_RIBOSOME_BINDING	GOMF_RIBOSOME_BINDING	54	0.378451	1.91852	0.000710876	0.00285174	0.00114122	23224	tags=67%, list=60%, signal=27%	CPEB1/MRPS27/SLFN14/MRPS27/EIF2S1/CPEB4/CPEB4/NAA16/EIF3K/SRP72/SRP72/CPEB4/YTHDF3/FMR1/EIF6/EIF3K/ETF1/SRP19/RICTOR/CPEB4/SRP19/EIF5A/EIF5A/MTIF3/ETF1/GEMIN5/OXA1L/SPCS1/ETF1/EIF5AL1/BAG6/YTHDF3/CPEB2/EEF2/HSPA5/BAG6/RPN2/EIF2A/SEC61A2/EIF6/CPEB2/SRP68/BAG6/ZC3H12A/ERI1/EIF6/MTIF3/OLA1/EIF5A/EIF2A/NAA15/OXA1L/ETF1/EIF6/SRP68/EIF3K/EIF2A/RPN2/SEC61A2/EIF5A/CPEB2/EIF3K/SEC61A1/EFL1/ETF1/EIF3K/EIF2…
GOMF_VOLTAGE_GATED_CALCIUM_CHANNEL_ACTIVITY	GOMF_VOLTAGE_GATED_CALCIUM_CHANNEL_ACTIVITY	41	0.416756	1.99353	0.000721129	0.0028799	0.00115248	17150	tags=62%, list=44%, signal=35%	TPCN1/CACNA1C/CACNA1C/CACNA1G/CACNA1H/CACNA1S/CNR1/CACNB3/OPRM1/OPRM1/TMC1/OPRM1/OPRM1/CACNB2/OPRM1/OPRM1/OPRM1/CACNA1G/CACNA2D1/CACNA1H/OPRM1/CACNG7/CACNG7/CACNA1D/CACNA1H/CACNA1B/CACNA1A/CACNG8/CACNA1G/CACNA1C/CACNB1/CACNB2/CACNA1C/CACNA1C/CACNA1C/CACNA1A/OPRM1/CACNA1B/CACNA1C/CACNG5/CACNA1C/CACNA1G/ITGAV/CACNA1C/CACNA1C/CACNA1G/CACNA1C/TPCN1/CACNA1I/CACNG6/CACNA1F/TMC2/CACNA1G/OPRM1/CACNG6/CAC…
GOMF_ATPASE_REGULATOR_ACTIVITY	GOMF_ATPASE_REGULATOR_ACTIVITY	40	0.413979	1.96532	0.000723439	0.0028799	0.00115248	12272	tags=50%, list=32%, signal=34%	HSPH1/HSPH1/DNAJA2/DNAJA1/DNAJA1/HSPH1/TOR1AIP1/BAG1/TOR1AIP2/TOR1AIP2/DNAJB4/HSPH1/AHSA1/TOR1AIP2/TSC1/DNAJC24/TOR1AIP2/BAG4/RAB4A/HSPBP1/DNAJB1/NCAPH/DNAJC19/PFN1/NCAPH/ATP1B1/RAB4A/HSPBP1/DNAJC24/DNAJB2/HSCB/SIL1/NCAPH/DNAJB6/DNAJB1/TOR1AIP1/TSC1/BAG1/NCAPH/DNAJB6/KATNB1/BRSK2
GOMF_CARBOHYDRATE_TRANSMEMBRANE_TRANSPORTER_ACTIVITY	GOMF_CARBOHYDRATE_TRANSMEMBRANE_TRANSPORTER_ACTIVITY	35	0.431598	1.9851	0.000730079	0.00289524	0.00115862	12234	tags=34%, list=31%, signal=23%	AQP3/SLC2A10/SLC50A1/SLC2A4/SLC50A1/SLC50A1/SLC2A1/SLC2A14/SLC2A11/PPBP/SLC2A9/SLC5A11/AQP7/SLC23A2/SLC5A4/SLC2A14/SLC5A1/SLC2A5/SLC2A8/SLC5A10/AQP10/SLC45A2/SLC2A6/SLC50A1/AQP1
GOMF_ACTININ_BINDING	GOMF_ACTININ_BINDING	32	0.461626	2.07614	0.000735758	0.00290666	0.0011632	13835	tags=44%, list=36%, signal=29%	PDLIM5/LDB3/PDLIM5/PDLIM2/PDLIM3/CACNA1C/CACNA1C/DAG1/RARA/MICALL2/PDLIM4/DAG1/PDLIM5/TTN/PDLIM5/PDLIM5/PPARG/PDLIM5/PTPRT/PPARG/LDB3/PDLIM5/CACNA1D/PDLIM7/PDLIM5/MYPN/SYNPO2/PDLIM4/CACNA1C/CACNA1C/CACNA1C/PALLD/CACNA1C/CSRP2/PALLD/CACNA1C/CACNA1C/PDLIM5/CACNA1C/CACNA1C/NRAP/CACNA1C/PPARG/MAGI1/PKD2L1/CACNA1C/CSRP1/ADORA2A/CACNA1C/MYPN/LDB3
GOMF_14_3_3_PROTEIN_BINDING	GOMF_14_3_3_PROTEIN_BINDING	30	0.457139	2.01913	0.000741054	0.0029165	0.00116713	12388	tags=38%, list=32%, signal=26%	PI4KB/NEK1/NEK1/AANAT/AKT1/HLA-F/ZFP36L1/RBM7/PPP1R12A/PI4KB/IRS2/AANAT/PPP1R12A/DAB2IP/SYNPO2/SRPK2/PRKCZ/ARRB2/NEK1/PI4KB/TBC1D22B/RIPOR2/PPP1R12A/PI4KB/ZFP36/HDAC7/ARRB2/HLA-F/PPP1R12A/PI4KB/ARRB2/TBC1D22A/ARRB2
GOMF_STRUCTURAL_CONSTITUENT_OF_NUCLEAR_PORE	GOMF_STRUCTURAL_CONSTITUENT_OF_NUCLEAR_PORE	24	0.487959	2.03127	0.000757904	0.00297156	0.00118916	4731	tags=26%, list=12%, signal=23%	NUP62/NUP98/NUP98/NUTF2/NUP88/NUP98/NUP153/NUP153/UPF3A/NUP107/NUP35/NUP214/UPF3B/NUP35
GOMF_LYSINE_ACETYLATED_HISTONE_BINDING	GOMF_LYSINE_ACETYLATED_HISTONE_BINDING	20	0.522466	2.05902	0.00077726	0.00303599	0.00121495	13570	tags=50%, list=35%, signal=33%	ATAD2B/PSME4/MLLT3/BRD4/SMARCA4/SMARCA4/BRDT/SMARCA4/BAZ2A/PHIP/TRIM24/SMARCA4/ZMYND8/BAZ2A/BRD4/TAF1/SMARCA4/PHIP/ATAD2B/BRD4/BRD3/BAZ2A/ZMYND8/ZMYND8/CARM1/THAP7/ZMYND8/ZMYND8/TAF1/THAP7/TRIM24
GOMF_SMAD_BINDING	GOMF_SMAD_BINDING	76	0.338734	1.82632	0.000803455	0.00312655	0.00125119	12851	tags=34%, list=33%, signal=23%	USP15/MEF2A/FKBP1A/USP9Y/USP9X/USP9X/FKBP1A/AXIN1/PPM1A/PPM1A/SMAD2/USP15/PPM1A/MEF2A/YY1/TCF12/FERMT2/SNW1/PAX6/FLNA/AXIN1/SNW1/TRIM33/ZMIZ1/HMGA2/ACVR1B/ZBTB7A/PURA/TCF12/RNF111/CITED1/ZBTB7A/PAX6/DDX5/TGIF1/GATA4/PURB/RANBP3L/RANBP3L/SMAD2/SKOR2/SMAD1/CITED1/MEN1/SMAD4/SMAD7/SKOR2/TGIF1/FLNA/PAX6/LDLRAD4/ZC3H3/MEN1/TGFBR3/MEF2A/GATA4/FLNA/FOS/SKOR1/RANBP3L/PML/LDLRAD4/TGFB1I1/TGFB1I1/DAB2/TRIM…
GOMF_RNA_POLYMERASE_II_REPRESSING_TRANSCRIPTION_FACTOR_BINDING	GOMF_RNA_POLYMERASE_II_REPRESSING_TRANSCRIPTION_FACTOR_BINDING	34	0.430863	1.96731	0.000835771	0.00324017	0.00129666	15317	tags=44%, list=39%, signal=27%	MTA2/BBS7/MIER1/MIER1/BBS7/PPARA/MIER1/MIER1/PPARA/MTA3/TTC8/PPARG/HDAC1/DDRGK1/PPARG/STAT3/RBBP8/GTF2A2/RBBP8/TBP/MIER1/MIER1/TTC8/TCF7L2/BBS5/SP1/DMAP1/MIXL1/RBPJ/TCF7L2/MIXL1/PPARG/GTF2A1/STAT3/BBS1/HDAC2/HDAC2/RBPJ/PPARA/PPARD/MIER1/CHD4/TCF7L2/STAT3
GOMF_POLY_PURINE_TRACT_BINDING	GOMF_POLY_PURINE_TRACT_BINDING	25	0.481038	2.02587	0.000861605	0.00332791	0.00133177	11812	tags=38%, list=30%, signal=27%	LARP4/ZC3H14/TIA1/DDX3X/PABPC1L/FMR1/RBPMS/LARP4/DDX3X/ELAVL4/RBMS1/RBPMS/RBMS3/HNRNPDL/MCRS1/LARP4/RBPMS/LARP4/PATL1/DAZAP1/ELAVL4/LARP4/DDX3X/PABPC4/PABPC1/ELAVL4/HNRNPDL/PABPC1L
GOMF_CHAPERONE_BINDING	GOMF_CHAPERONE_BINDING	93	0.316996	1.76213	0.000902346	0.00347236	0.00138958	13506	tags=38%, list=35%, signal=25%	BIRC2/ATP7A/BIRC2/DNAJA2/ATP7A/DNAJA1/DNAJA4/HSPE1/ST13/DNAJA1/BIRC2/GET4/BAX/BAG1/BAX/BAK1/DNAJA4/BAK1/MAPT/DNAJB4/MAPT/AMFR/AHSA1/DNAJA4/ERP29/TSC1/HSPA8/BIN1/AMFR/TBCD/BAX/CDKN1B/ATP1A1/BAX/PACRG/BIN1/SLC25A17/BAG4/BAX/BIN1/HSPA8/BIN1/PFDN4/BIN1/TP53/HSPA2/DNAJB1/HSPA2/SLC25A17/ATP1A2/DNAJA4/HSPA8/BIRC5/TP53/BIN1/FN1/SYVN1/TP53/CLU/PFDN6/HSPA5/CALR/TBCA/BIN1/DNAJB2/HSCB/MAPT/PTGES3/ATP1A1/DNAJ…
GOMF_PHOSPHATIDYLGLYCEROL_BINDING	GOMF_PHOSPHATIDYLGLYCEROL_BINDING	12	0.626303	2.10887	0.000956823	0.00366841	0.00146803	9153	tags=48%, list=24%, signal=37%	NME4/OPA1/NME4/NME4/NME4/NME4/MME/PITPNA/PLEKHN1/STOML2/PITPNA/OPA1/PLTP/ANXA13/STOML2/ATP8B1
GOMF_LOW_DENSITY_LIPOPROTEIN_PARTICLE_RECEPTOR_BINDING	GOMF_LOW_DENSITY_LIPOPROTEIN_PARTICLE_RECEPTOR_BINDING	22	0.493	1.99753	0.000986301	0.00374838	0.00150004	9413	tags=42%, list=24%, signal=32%	DNAJA1/HSPG2/CLTC/LANCL1/DNAJA1/SYT1/APOA5/AP2M1/PICALM/AP2M1/AP2M1/APBB1/AP2M1/CRP/APOE/AP2A1/PICALM/APBB1/LANCL1/CLU/SNX17/AP2A1
GOMF_PROTEIN_DEACETYLASE_ACTIVITY	GOMF_PROTEIN_DEACETYLASE_ACTIVITY	22	0.492969	1.9974	0.000986301	0.00374838	0.00150004	17831	tags=53%, list=46%, signal=29%	MTA2/HDAC9/MIER1/SUDS3/MIER1/HDAC3/HDAC5/MIER1/SIRT3/MIER1/HDAC1/HDAC6/SIRT3/HDAC6/SIRT6/SIRT2/MIER1/MIER1/SIRT6/SIRT3/SIRT2/HDAC7/HDAC10/HDAC4/HDAC2/SIRT5/SIRT2/HDAC2/HDAC6/HDAC4/MIER1/HDAC5/HDAC10/HDAC6/MIER3/SIRT7/HDAC8/HDAC8/MIER1
GOMF_ACTIVE_ION_TRANSMEMBRANE_TRANSPORTER_ACTIVITY	GOMF_ACTIVE_ION_TRANSMEMBRANE_TRANSPORTER_ACTIVITY	188	0.26634	1.61576	0.0009999	0.00374838	0.00150004	23047	tags=60%, list=59%, signal=25%	ABCC3/CLCN3/SLC4A1/SLC12A6/CLCN3/ATP7A/ABCC4/SLC4A2/ATP7A/ABCC4/SLC12A6/SLC6A1/SLC2A10/ABCC4/SLC8A1/SLC38A1/CLCN5/ABCG1/SLC19A1/CLCN5/SLC36A3/SLC9B2/ABCC10/SLCO1C1/SLC6A2/SLC9A6/SLC8A3/ABCC4/SLC2A13/SLC39A14/SLC4A9/SLC15A4/SLCO1B7/SLC9A3/ATP7B/SLC26A11/SLC4A7/SLC26A11/SLC12A7/SLC6A2/ATP1A1/SLC32A1/SLC39A14/SLC4A7/SLC6A9/SLC36A3/SLC2A9/SLC26A6/SLCO1B3/SLC9A1/SLC11A2/TAPBP/SLC8B1/SLC12A9/SLC5A11/SL…
GOMF_METALLOPEPTIDASE_ACTIVITY	GOMF_METALLOPEPTIDASE_ACTIVITY	152	0.278048	1.6465	0.001	0.00374838	0.00150004	17963	tags=52%, list=46%, signal=28%	AGTPBP1/ZMPSTE24/ADAMTSL3/ADAM32/PAPPA/STAMBP/MMP8/XPNPEP3/ECE1/AMZ1/MMP1/AGBL5/ERMP1/LTA4H/ADAMTS9/NPEPPS/YME1L1/IDE/AGTPBP1/XPNPEP3/NRDC/ADAMTS6/ATP23/YME1L1/MME/COPS5/AMZ2/NRDC/CPZ/ECE2/MMP11/AMZ2/YBEY/CPA1/NPEPL1/CPA2/NPEPPS/METAP2/AGTPBP1/STAMBP/IDE/VASH2/ACE/AGTPBP1/ADAMTS14/ADAMTSL1/NRDC/ECE1/LAP3/FOLH1/PITRM1/ADAM15/ADAMTS2/CPZ/PAPPA2/ACE/RNPEPL1/CPO/VASH2/AMZ2/YBEY/YBEY/METAP2/ADAMTS14/A…
GOMF_N_METHYLTRANSFERASE_ACTIVITY	GOMF_N_METHYLTRANSFERASE_ACTIVITY	86	0.326977	1.79937	0.00100281	0.00374838	0.00150004	10426	tags=25%, list=27%, signal=18%	SMYD3/ASH2L/NSD2/NSD3/HNMT/MECOM/SUV39H2/PRMT1/SUZ12/SETD2/N6AMT1/SETDB2/TRMT1L/KMT5B/EZH1/PRMT7/NSD2/SUZ12/WDR5/PRMT9/ASH2L/PRMT5/HNMT/SETD2/EHMT2/SETD4/METTL21A/METTL5/MECOM/HEMK1/MEN1/NSD3/SETD4/PRMT8/ASH2L/PRDM16/NSD1/GNMT/PRDM9/SETDB2/TRMT11/PRMT5/MEN1/CXXC1/SETD5/EZH2/SETDB1/METTL18/CARM1/INMT/DIMT1/KMT5A
GOMF_N_ACYLTRANSFERASE_ACTIVITY	GOMF_N_ACYLTRANSFERASE_ACTIVITY	81	0.330101	1.79926	0.00100341	0.00374838	0.00150004	17183	tags=43%, list=44%, signal=24%	NAT8/NCOA1/ALAS2/ELP3/NAA50/KAT2A/SRCAP/NAA30/PLA2G4E/AANAT/ALAS2/GLYATL3/KAT2B/NAA16/SMARCE1/NMT1/NAA50/ALAS2/SUPT7L/TADA2A/NCOA1/CREBBP/AANAT/CERS3/NCOA1/MSL3/KAT7/KAT7/MSL3/TAF1/TAF9/GLYAT/NAA60/KAT7/CREBBP/TAF9/CERS3/ALAS1/BRPF3/BAAT/KAT6B/NAT1/NCOA1/NAT16/CERS4/MCM3AP/CERS1/NMT2/NAA60/CLOCK/MSL3/USP22/TAF10/ATAT1/TAF1/NAT9/KAT8/ATF2/ALAS1/CERS2/ATAT1/TAF1/NAA60/NAT8L/NMT1/NAA15/NAT2/CERS2/GN…
GOMF_DNA_HELICASE_ACTIVITY	GOMF_DNA_HELICASE_ACTIVITY	68	0.352477	1.86476	0.00100604	0.00374838	0.00150004	23403	tags=63%, list=60%, signal=25%	RECQL4/RUVBL1/MCM4/DDX11/ATRX/DDX3X/G3BP1/CHD2/HELB/ATRX/XRCC5/MCM7/ERCC2/WRNIP1/CHD2/MCM8/WRN/RTEL1/BRIP1/MCM7/GTF2F2/DDX3X/CHD5/SMARCAD1/ASCC3/RUVBL2/XRCC6/DHX9/RAD54L/CHD8/RTEL1/RAD54B/CHD8/WRNIP1/INO80/ERCC2/MCM4/CHD8/ANXA1/RAD54L2/MCM7/NAV2/CHD9/SUPV3L1/DDX11/DDX3X/WRNIP1/RAD51/NAV2/CHTF18/RECQL4/CHD9/SUPV3L1/CHD3/HELQ/RFC3/RAD54L/SETX/CHTF8/RAD54L2/CHD4/RFC5/CHD3/FANCM/RAD54L2/DQX1/DNA2/PIF…
GOMF_EXTRACELLULAR_LIGAND_GATED_ION_CHANNEL_ACTIVITY	GOMF_EXTRACELLULAR_LIGAND_GATED_ION_CHANNEL_ACTIVITY	67	0.350571	1.85049	0.00100654	0.00374838	0.00150004	24076	tags=70%, list=62%, signal=27%	GABRA6/P2RX4/CHRNA3/P2RX4/PTK2B/GRIN1/GRIK1/GRIA3/P2RX1/CHRNA5/GABRB1/CHRNA2/PTK2B/GRIA3/GABRP/HTR3E/GRIK3/PTK2B/GRID2/GRIA1/P2RX2/CHRNE/GRIK1/GRIN2A/GABRD/CHRNA7/GABRA5/GLRA2/GRIN2C/P2RX2/TRPV1/GABRP/P2RX2/P2RX2/GRIN2A/P2RX6/P2RX4/GRIK4/GRIA1/P2RX2/HTR3E/GABRB2/CHRNG/CHRNA5/GABRB2/GABRR2/HTR3A/HTR3E/CHRNB2/P2RX5/GABRA2/GABRA3/GABRB3/CHRNA9/TRPV1/GRIA3/CHRNA4/GABRA1/GRIN1/HTR3C/CHRNA1/GRIK5/CHRND…
GOMF_UBIQUITIN_PROTEIN_TRANSFERASE_REGULATOR_ACTIVITY	GOMF_UBIQUITIN_PROTEIN_TRANSFERASE_REGULATOR_ACTIVITY	17	0.53006	1.99149	0.00101845	0.00376912	0.00150834	10852	tags=49%, list=28%, signal=35%	FZR1/RPL23/CDC20B/FZR1/BTRC/RPS7/FZR1/BTRC/CDC20/RPL23/RPL11/RPS7/TRIB3/FBXW7/CDC20/RPL5/UBE2L3/TRIB2/BTRC
GOMF_CYSTEINE_TYPE_ENDOPEPTIDASE_INHIBITOR_ACTIVITY	GOMF_CYSTEINE_TYPE_ENDOPEPTIDASE_INHIBITOR_ACTIVITY	49	0.387391	1.92554	0.00101937	0.00376912	0.00150834	3812	tags=18%, list=10%, signal=16%	KNG1/BIRC2/UBE2O/BIRC2/CST3/SNCA/SNCA/AHSG/BIRC2/CARD18/NOL3/BIRC6/TNFAIP8/SNCA/XIAP/PRDX3/NAIP
GOMF_CHANNEL_INHIBITOR_ACTIVITY	GOMF_CHANNEL_INHIBITOR_ACTIVITY	34	0.42691	1.94926	0.00104471	0.00384599	0.0015391	7608	tags=26%, list=20%, signal=21%	NEDD4L/NEDD4L/CALM1/NEDD4L/NEDD4L/WNK1/VTI1B/WNK1/WNK1/NEDD4L/LYNX1/FKBP1B/ENSA/FKBP1B/LYNX1/KCNMB2/PHPT1/CALM2/ENSA/AMBP/SCN3B/CALM2/PDZD3/CAV1/CAV1/ENSA/WNK2
GOMF_CORE_PROMOTER_SEQUENCE_SPECIFIC_DNA_BINDING	GOMF_CORE_PROMOTER_SEQUENCE_SPECIFIC_DNA_BINDING	33	0.440022	1.99466	0.00104756	0.00384599	0.0015391	12891	tags=47%, list=33%, signal=32%	FOXP1/FOXP1/FOXP1/AGO2/SMARCA4/FOXP1/NR3C1/KLF10/SMARCA4/AGO2/TBPL1/FOXP1/SMARCA4/STAT1/FOXP1/NR3C1/BAZ2A/FOXP1/SMARCA4/FOXP1/DR1/HDAC1/NR3C1/NR3C1/STAT1/RUVBL2/BAZ2A/TP53/TAF1/TBPL1/TBP/ZBTB17/SMARCA4/TP53/TP53/NR3C1/FOXP1/BAZ2A/CEBPB/KLF10/NR3C1/EZH2/NPM1/FOS/NPM1/SMARCB1/GTF2A1/TP53/FOXP1/NPM1/DR1
GOMF_HEXOSE_TRANSMEMBRANE_TRANSPORTER_ACTIVITY	GOMF_HEXOSE_TRANSMEMBRANE_TRANSPORTER_ACTIVITY	21	0.495007	1.97845	0.00110205	0.00403179	0.00161345	9597	tags=34%, list=25%, signal=26%	SLC2A10/SLC2A4/SLC2A1/SLC2A14/SLC2A11/PPBP/SLC2A9/SLC5A11/SLC5A4/SLC2A14/SLC5A1/SLC2A5/SLC2A8/SLC5A10
GOMF_RETINOID_X_RECEPTOR_BINDING	GOMF_RETINOID_X_RECEPTOR_BINDING	17	0.527123	1.98046	0.00113161	0.0041254	0.00165091	6847	tags=31%, list=18%, signal=26%	NCOA1/TACC1/RARG/MED25/NCOR2/NCOA1/RARB/RARG/NRIP1/NCOA1/VDR/PPARG/PPARG/RARB/RARG/NCOR2/NCOR2/HMGA1
GOMF_DNA_SECONDARY_STRUCTURE_BINDING	GOMF_DNA_SECONDARY_STRUCTURE_BINDING	32	0.441216	1.98435	0.00115619	0.00420029	0.00168088	12922	tags=36%, list=33%, signal=24%	NEIL3/RECQL4/POT1/HMGB3/HMGB2/HMGB3/YY1/MAPT/MAPT/HMGB1/WRN/HMGA2/HNRNPD/HNRNPD/RBBP8/RAD51B/HMGA1/RBBP8/HMGB1/MEN1/LIN54/LIN54/RAD51B/CLSPN/MEN1/HMGB2/CLSPN/MAPT/RAD51B/HMGA1/LIN54/RAD51B/MAPT/RECQL4/HMGA1
GOMF_CYSTEINE_TYPE_ENDOPEPTIDASE_ACTIVITY_INVOLVED_IN_APOPTOTIC_PROCESS	GOMF_CYSTEINE_TYPE_ENDOPEPTIDASE_ACTIVITY_INVOLVED_IN_APOPTOTIC_PROCESS	13	0.607553	2.09881	0.00118064	0.00427399	0.00171038	18386	tags=46%, list=47%, signal=24%	CLC/CASP10/CASP9/CASP7/PYCARD/CASP4/CASP5/CASP1/CASP6/CASP9/CFLAR/CASP9/CASP7/CASP2/PYCARD/CASP1/CASP2/CASP6/CASP5/CASP3/CASP10/CASP7/CASP7/CFLAR/CASP3/CASP1/CASP3
GOMF_SUGAR_TRANSMEMBRANE_TRANSPORTER_ACTIVITY	GOMF_SUGAR_TRANSMEMBRANE_TRANSPORTER_ACTIVITY	25	0.476483	2.00669	0.00118471	0.00427399	0.00171038	9597	tags=35%, list=25%, signal=26%	SLC2A10/SLC50A1/SLC2A4/SLC50A1/SLC50A1/SLC2A1/SLC2A14/SLC2A11/PPBP/SLC2A9/SLC5A11/SLC23A2/SLC5A4/SLC2A14/SLC5A1/SLC2A5/SLC2A8/SLC5A10
GOMF_OXIDOREDUCTASE_ACTIVITY_ACTING_ON_NAD_P_H	GOMF_OXIDOREDUCTASE_ACTIVITY_ACTING_ON_NAD_P_H	94	0.312022	1.73815	0.00120289	0.00432457	0.00173061	22864	tags=64%, list=59%, signal=27%	TXNRD1/TXNRD1/NDUFS1/NCF2/MT-ND3/PGK1/NDUFC1/TXNRD1/NXN/PGK1/NDUFC2/NDUFS8/NDUFS7/GSR/NDUFAB1/NDUFS1/AIFM2/GMPR/CYB5R2/NDUFB8/CYB5R2/NDUFS1/TXNRD1/GSR/NNT/PRDX3/NDUFA12/NDUFB2/NQO1/NDUFV3/GSR/NNT/NDUFA7/NDUFC2/NDUFA8/NOX5/DLD/DLD/NDUFA2/NDUFA5/DHRS4/NDUFB5/NQO2/NDUFC2/MICAL1/NDUFB2/CYB5R1/DHRS4/TXNRD2/GMPR2/AKR1C2/NCF2/NDUFB10/NDUFV3/NDUFA10/NDUFB9/AIFM1/NDUFA6/NDUFB3/NQO1/NDUFS5/GMPR2/GMPR2/NDUF…
GOMF_PROTEIN_PHOSPHATASE_2A_BINDING	GOMF_PROTEIN_PHOSPHATASE_2A_BINDING	29	0.454665	1.98745	0.00127619	0.00457228	0.00182974	17967	tags=60%, list=46%, signal=32%	SMG7/RPS6KB1/SMG7/AKT1/SMG7/SMG7/SMG7/RPS6KB1/ENSA/EIF4EBP1/MAPT/MAPT/SMG7/STRN3/ENSA/MFHAS1/TP53/ANKLE2/ARPP19/ENSA/DAB2IP/ARPP19/TP53/STRN3/TP53/STRN4/MAPT/PPP2R2A/MASTL/PPP2R2A/FOXO1/SPHK1/TP53/PPME1/MAPT/STRN/SLC6A3/SPHK1/BOD1/AKT1/BCL2/SPHK1/MAPT/GRIN3A/BOD1/CTTNBP2NL/SMG5/MAPT/MAPT
GOMF_CYTOKINE_ACTIVITY	GOMF_CYTOKINE_ACTIVITY	190	0.261259	1.58734	0.00129987	0.00462006	0.00184887	19297	tags=51%, list=50%, signal=26%	CKLF/IL1RN/CXCL5/CKLF/CKLF/CMTM5/CCL26/IL24/CMTM5/IL1RN/TNFSF18/C5/IL15/IL24/LEFTY1/CCL24/NRG1/TIMP1/IL20/IL11/IL25/IL12A/GDF9/CKLF/NRG1/WNT8A/CCL18/IL32/CRLF1/CCL24/IL32/IL24/IL1RN/GDF9/CSF1/LEFTY2/GDF9/CCL1/HMGB1/CKLF/IL15/GDF5/CMTM2/FAM3C/CX3CL1/IL32/VEGFA/BMP6/IL1RN/CXCL12/CXCL10/IL19/NRG1/VEGFA/GPI/GDF3/INHBE/THPO/IFNA6/PPBP/FAM3B/NRG1/FLT3LG/CCL22/FLT3LG/LTA/IL17D/CCL23/HMGB1/CMTM8/IL16/TNF…
GOMF_TETRAPYRROLE_BINDING	GOMF_TETRAPYRROLE_BINDING	130	0.282914	1.64331	0.00130039	0.00462006	0.00184887	23963	tags=70%, list=62%, signal=27%	EIF2AK1/CAT/HBE1/EIF2AK1/SDHC/SUOX/HBG2/HBD/JAK2/TPO/HBE1/BACH1/CYP3A43/CYP4F2/CYP27C1/LOXHD1/CYB5D2/CYB561D1/SDHC/CYP4A11/CYP2W1/CYP26B1/AMBP/HBB/TPO/CYP2B6/CYP7B1/CYB561D1/PGRMC1/NOX5/TCN2/CYB5A/CYP26A1/CYB5B/CYP4F12/LOXHD1/HBA2/SDHC/CYP27A1/CYP2B6/HBA1/HMOX1/CYP2R1/HBB/HRG/HMOX2/NOS3/NOS3/CYP1A1/CYB5A/DGCR8/LMBRD1/SUOX/SUOX/CYP2U1/CYP3A5/HEBP1/TPO/MMAB/CYP26C1/CYP11A1/CYCS/CYP21A2/HCCS/SDHC/FL…
GOMF_NEUROTRANSMITTER_RECEPTOR_ACTIVITY	GOMF_NEUROTRANSMITTER_RECEPTOR_ACTIVITY	96	0.308162	1.72239	0.00130287	0.00462006	0.00184887	23878	tags=68%, list=61%, signal=26%	OR10H5/TSPO/GABRA6/CHRNA3/HTR1F/HTR1D/HTR1A/PTK2B/OR10H1/GRIN1/GRIK1/CHRM2/HRH1/GRIA3/CHRM1/CHRNA5/GABRB1/CHRNA2/PTK2B/GRIA3/GABRP/HTR3E/GRIK3/PTK2B/TSPO/GRID2/GRIA1/TSPO/CHRNE/GRIK1/GRIN2A/GABRD/CHRNA7/GABRA5/GLRA2/GRIN2C/GABRP/CHRM2/GRIN2A/GRIK4/GRIA1/HTR3E/CHRM2/GABRB2/CHRNG/CHRNA5/GABRB2/DRD3/GABRR2/HTR3A/HTR3E/TSPO/HTR2B/CHRNB2/DRD5/GABBR1/GABRA2/GABRA3/ADORA1/HTR4/ADORA1/GABRB3/CHRNA9/GABBR…
GOMF_FERROUS_IRON_BINDING	GOMF_FERROUS_IRON_BINDING	23	0.478758	1.9658	0.00141844	0.00499663	0.00199956	14468	tags=66%, list=37%, signal=41%	FECH/SNCA/FECH/SNCA/SNCA/FTL/DNAJC24/ISCU/EGLN2/HIF1AN/HEPH/ISCU/ALKBH1/EGLN2/HEPH/TET2/EGLN3/CDO1/ISCU/EGLN3/DNAJC24/HAAO/ALKBH2/ACP5/ALKBH2/ACP5/FTL/FTMT/FTO/HEPH/TH/TET2/ISCU
GOMF_TRANSMITTER_GATED_CHANNEL_ACTIVITY	GOMF_TRANSMITTER_GATED_CHANNEL_ACTIVITY	54	0.360551	1.82778	0.00142175	0.00499663	0.00199956	24076	tags=72%, list=62%, signal=27%	GABRA6/CHRNA3/PTK2B/GRIN1/GRIK1/GRIA3/CHRNA5/GABRB1/CHRNA2/PTK2B/GRIA3/HTR3E/GRIK3/PTK2B/GRID2/GRIA1/CHRNE/GRIK1/GRIN2A/CHRNA7/GABRA5/GLRA2/GRIN2C/GRIN2A/GRIK4/GRIA1/HTR3E/GABRB2/CHRNG/CHRNA5/GABRB2/GABRR2/HTR3A/HTR3E/CHRNB2/GABRA2/GABRA3/GABRB3/CHRNA9/GRIA3/CHRNA4/GABRA1/GRIN1/HTR3C/CHRNA1/GRIK5/CHRND/GLRB/GRIN2B/GRIN3A/CHRNA4/CHRNB1/HTR3A/GRIA1/HTR3D/GRIA2/GRID2/HTR3E/CHRNA10/GRID1/CHRNB3/HTR3B…
GOMF_BASAL_TRANSCRIPTION_MACHINERY_BINDING	GOMF_BASAL_TRANSCRIPTION_MACHINERY_BINDING	51	0.37684	1.88899	0.00142349	0.00499663	0.00199956	10154	tags=30%, list=26%, signal=22%	SMYD3/RUVBL1/RPRD1B/BRD4/AGO2/AGO2/PAF1/SCAF8/SUPT4H1/ESR1/CDC73/RPRD2/CTDP1/TCF4/RPRD1A/SCAF8/SUPT4H1/SCAF4/RUVBL2/DHX9/TP53/BRD4/TBP/PCF11/WAC/WAC/SCAF4/PCIF1/TP53/TP53/TCF4/BRD4/ERCC1/TAF7/TCF4/SCAF8/URI1/EDF1/WAC/TCF4
GOMF_PROTEIN_SERINE_THREONINE_KINASE_ACTIVATOR_ACTIVITY	GOMF_PROTEIN_SERINE_THREONINE_KINASE_ACTIVATOR_ACTIVITY	35	0.418393	1.92436	0.00146016	0.0051081	0.00204417	20588	tags=56%, list=53%, signal=27%	CALM1/CAB39/DDX3X/ALS2/CALM3/PARP16/ALS2/CALM2/STRADA/TAOK1/RICTOR/DDX3X/PARP16/IGF2/DBF4B/CKS1B/CCNT1/CALM2/CAB39L/MNAT1/MAP2K2/LTF/IGF2/DDX3X/IGF2/DBF4B/CCNB1/TCL1A/TAOK1/DAZAP2/CALM2/TCL1A/CKS1B/CCNB1/CDK5R1/DAZAP2/PARP16/CAB39L/INCENP/LTF/DAZAP2/STRADA/CKS2/STK3/DAZAP2
GOMF_EXTRACELLULAR_MATRIX_STRUCTURAL_CONSTITUENT	GOMF_EXTRACELLULAR_MATRIX_STRUCTURAL_CONSTITUENT	146	0.274394	1.61803	0.00150015	0.00523039	0.00209311	24054	tags=63%, list=62%, signal=24%	COL4A6/TUFT1/ACAN/HSPG2/UMODL1/COL4A6/VTN/COL6A3/OGN/ACAN/CRELD1/LAMA3/GP2/ZP3/LAMA5/MATN2/COL17A1/FBLN1/ELN/MMRN2/COL8A2/COL8A2/COL16A1/UMOD/COL13A1/ELN/LAMA4/ZP3/PRG2/TECTA/COL12A1/ELN/FBN3/ANOS1/LTBP1/LTBP4/LAMB1/LAMB3/TGFBI/COL12A1/ELN/STATH/COL8A2/EMILIN1/CRELD1/FN1/ECM1/LTBP4/PODN/LAMC2/COL12A1/TNC/LAMC2/LTBP1/TINAGL1/MFAP5/FGA/ELN/TECTB/MFGE8/VWA1/COL3A1/FBLN1/COL24A1/MUC4/THBS2/COL18A1/FR…
GOMF_INOSITOL_PHOSPHATE_PHOSPHATASE_ACTIVITY	GOMF_INOSITOL_PHOSPHATE_PHOSPHATASE_ACTIVITY	13	0.584822	2.02028	0.00153483	0.0053334	0.00213433	10915	tags=47%, list=28%, signal=34%	INPP5E/INPP5D/PTEN/INPP5K/INPP5K/OCRL/INPP1/INPP5A/INPP5F/INPP5K/INPP5D/INPP5J/INPP5D/INPP5D/INPP5J/IMPA1/OCRL
GOMF_SODIUM_CHANNEL_ACTIVITY	GOMF_SODIUM_CHANNEL_ACTIVITY	38	0.411305	1.93141	0.00155586	0.00538845	0.00215636	23479	tags=75%, list=60%, signal=30%	TPCN1/CACNA1G/ASIC1/CACNA1H/GRIK1/ASIC1/SCN3B/SCN1A/SCN8A/CACNA1G/SCN10A/SCN4A/CACNA1H/GRIK3/TRPM2/CACNA1H/ASIC2/GRIK1/CACNA1G/SLC4A11/SLC4A11/SCN1B/CACNA1G/SCN1A/GRIK4/SCN3A/CACNA1G/TPCN1/NALCN/CACNA1I/TRPM2/CACNA1G/SLC4A11/SCNN1D/PKD2L1/SCN3A/SCNN1G/SCN4B/CACNA1G/CACNA1G/HCN2/ASIC3/ASIC3/GRIK5/SCN2A/CACNA1I/TPCN1/ASIC3/NALCN/ASIC4/SCN8A/CACNA1G/SCN11A/SCNN1B/SCN1B/CACNA1G/SCN5A/CACNA1G/CACNA1G/…
GOMF_PEROXISOME_PROLIFERATOR_ACTIVATED_RECEPTOR_BINDING	GOMF_PEROXISOME_PROLIFERATOR_ACTIVATED_RECEPTOR_BINDING	11	0.623658	2.03605	0.00158537	0.00547241	0.00218996	15611	tags=54%, list=40%, signal=32%	TACC1/NFATC4/IKBKG/HMGA1/NFATC4/IKBKG/ASXL1/ASXL1/NFATC4/NFATC4/DUT/HMGA1/MED1/NR0B2/PPARGC1A/ASXL2/HMGA1/NFATC4/TACC1/IKBKG/DUT/DUT
GOMF_LIGAND_GATED_CATION_CHANNEL_ACTIVITY	GOMF_LIGAND_GATED_CATION_CHANNEL_ACTIVITY	100	0.305638	1.71848	0.00160289	0.00551456	0.00220683	23494	tags=66%, list=60%, signal=26%	CCDC51/TPCN1/P2RX4/FKBP1B/CHRNA3/P2RX4/ASIC1/FKBP1B/PTK2B/GRIN1/GRIK1/CNGA1/GRIA3/P2RX1/KCNJ1/CHRNA5/ASIC1/CHRNA2/PTK2B/GRIA3/KCNJ3/HTR3E/GRIK3/KCNJ3/PTK2B/TRPM2/KCNJ1/KCNJ13/ASIC2/GRIA1/P2RX2/KCNJ14/CHRNE/KCNJ11/GRIK1/GRIN2A/KCNE2/CHRNA7/GRIN2C/KCNJ9/P2RX2/TRPV1/CNGA2/P2RX2/KCNJ8/P2RX2/GRIN2A/P2RX6/P2RX4/GRIK4/GRIA1/KCNH2/P2RX2/HTR3E/TPCN1/CHRNG/CHRNA5/TRPM2/HTR3A/KCNK6/HTR3E/AQP1/SCNN1D/CHRNB2/…
GOMF_DEMETHYLASE_ACTIVITY	GOMF_DEMETHYLASE_ACTIVITY	38	0.409233	1.92168	0.00165958	0.00569077	0.00227734	23491	tags=65%, list=60%, signal=26%	FBXL19/KDM7A/KDM4B/RIOX2/KDM4E/KDM6A/KDM5C/JMJD1C/RIOX2/KDM3B/HR/JMJD1C/ALKBH4/UTY/KDM5D/KDM5C/KDM4C/ALKBH1/KDM4A/KDM6B/JMJD6/CYP1A1/UTY/KDM4D/JMJD1C/FBXL19/KDM4C/UTY/KDM5B/ALKBH2/JMJD1C/KDM2A/ALKBH2/UTY/FTO/KDM3A/UTY/ALKBH5/KDM6A/KDM6A/KDM2A/KDM5D/UTY/KDM3A/KDM4B/CYP51A1/CYP1A1/ALKBH3/HR/JARID2/UTY/KDM5C/MMACHC/KDM5D/KDM4C/KDM6A/CYP1A1/KDM2B/FBXL19/ALKBH2/KDM5A
GOMF_HORMONE_BINDING	GOMF_HORMONE_BINDING	78	0.323858	1.75416	0.00170648	0.00580356	0.00232248	13758	tags=42%, list=35%, signal=27%	GHR/LEPR/TSPO/LEPR/PKM/LEPR/LEPR/PKM/ECE1/SLC40A1/PRLR/NR3C1/CDH13/VIPR2/IDE/NRDC/PIK3R1/GPER1/RAMP1/NRDC/RAMP2/SHC1/NR3C1/PKM/GLP1R/ATP1A1/NR3C1/CRHR1/NR3C1/SEC61B/HCRTR2/CRHR1/CDH13/ADIPOR1/IDE/PRLR/EGFR/TSPO/NRDC/ECE1/ALDH1A3/TTR/PKM/TSPO/ATP1A2/SCTR/ADIPOR1/PRLR/NR3C1/OXTR/IDE/CALR/SHBG/IDE/MC3R/CRHR2/GHR/NR3C1/EGFR/GHRHR/EDNRB/SHBG/SHBG/ATP1A1/SHBG/EGFR/HCRTR1/ADCYAP1R1/ADIPOR1/SHC1/TSPO/EBI…
GOMF_PHOSPHATIDYLINOSITOL_4_5_BISPHOSPHATE_BINDING	GOMF_PHOSPHATIDYLINOSITOL_4_5_BISPHOSPHATE_BINDING	71	0.331954	1.7705	0.00170786	0.00580356	0.00232248	16806	tags=47%, list=43%, signal=27%	SNAP91/SDCBP2/PLA2G4E/SNX20/ANXA2/MAPKAP1/WASHC2C/PARD3/MYO1B/ASAP1/SYT1/TWF2/KCNJ1/PICALM/FCHO2/FRMPD4/MYO1B/SNAP91/MAPKAP1/FRMPD4/SLC9A1/RAG2/SDCBP2/SNX21/KCNJ1/PFN2/MAPKAP1/SH3PXD2A/PICALM/PFN1/PLCD1/OSBPL2/MAPKAP1/ACTN2/PARD3/ACTN2/SNX21/FLII/SNX21/PLEKHA4/GSDMB/AMER3/RPH3A/OBSCN/SH3PXD2A/TIRAP/ANXA2/SYT5/HIP1R/SNX21/SDCBP/ASAP1/MAPKAP1/SYT9/OBSCN/SNX20/PLCB1/SNX18/VILL/GSDMA/PLEKHA4/OBSCN/EX…
GOMF_MYOSIN_BINDING	GOMF_MYOSIN_BINDING	69	0.337661	1.79185	0.00170923	0.00580356	0.00232248	21189	tags=61%, list=54%, signal=28%	DMD/RAB6A/RAB6A/TRAK2/ACTA1/TRAK1/RAB6A/SPATA6L/CORO1A/MYL9/STXBP5L/NKD2/RAB25/PYCARD/TRAK1/STXBP5L/DMD/VEZT/LLGL2/TRIOBP/LLGL2/ARFGEF2/MYBPC1/MYL9/NPC1L1/RAB10/MYH8/GIPC1/LIMCH1/TRAK1/MLPH/MOBP/RAB39B/MYRIP/LIMCH1/RHOA/TRAK1/LIMCH1/AXL/RAB3B/LIMCH1/AXL/SHROOM4/GIPC1/MYRIP/RAB3C/MOBP/PYCARD/DMD/USH2A/GIPC1/MYL4/GIPC1/RAB11A/RAB11A/MYL3/SHROOM4/IQGAP3/ACTC1/MYBPC1/RHOA/CALD1/DMD/GSN/VEZT/MYL4/GSN/…
GOMF_RETINOIC_ACID_RECEPTOR_BINDING	GOMF_RETINOIC_ACID_RECEPTOR_BINDING	26	0.462043	1.96378	0.00171877	0.00581693	0.00232783	11843	tags=37%, list=30%, signal=26%	NCOA1/CTBP2/TACC1/RARG/MED25/NCOR2/SNW1/SNW1/NCOA1/RARB/RARG/NRIP1/NCOA1/VDR/PPARG/PRAME/PPARG/RARB/RARG/NCOR2/NCOR2/HMGA1/NSD1/PRAME/ASXL1/CTBP2/RARB/NCOA1/ASXL1/HMGA1/PPARG/MED1/NR0B2
GOMF_AMMONIUM_TRANSMEMBRANE_TRANSPORTER_ACTIVITY	GOMF_AMMONIUM_TRANSMEMBRANE_TRANSPORTER_ACTIVITY	10	0.638092	2.02256	0.00172626	0.00582334	0.0023304	18219	tags=62%, list=47%, signal=33%	RHBG/SLC12A6/SLC12A6/RHCE/SLC12A7/RHCG/RHD/RHAG/SLC12A4/RHD/RHD/SLC12A6/RHCE/RHD/AQP1/SLC12A6/SLC12A6/AQP1/SLC12A6/RHD/SLC12A6/RHD/RHCE
GOMF_MODIFIED_AMINO_ACID_BINDING	GOMF_MODIFIED_AMINO_ACID_BINDING	84	0.316533	1.73579	0.00180596	0.00607247	0.00243009	24045	tags=65%, list=62%, signal=25%	APPL2/SYT12/LANCL1/MGST1/MGST2/FOLR3/SLC19A1/SYT15/ANXA2/SYT15/MME/SYT12/ASAP1/SYT15/HMGB1/SYT4/MTHFR/HSPA8/SYT1/PLEKHN1/FCHO2/FTCDNL1/MGST1/ADGRB1/SYT2/HSPA8/CPNE6/DHFR/APPL2/RS1/APPL2/FTCD/HMGB1/HSPA8/LANCL1/ANXA13/FOLR1/PLCD1/TLN1/GSTM4/CD300LF/GNMT/MGST1/GSTM2/ADGRB1/GSTM2/FOLR2/SLC19A1/SYT2/SYT3/GSDMB/AXL/AXL/MFGE8/MGST2/ANXA2/FTCDNL1/SYT5/FTCD/GRAMD1B/CD300LF/ASAP1/HAVCR1/SYT9/MGST1/PTGES2/…
GOMF_HISTONE_ACETYLTRANSFERASE_BINDING	GOMF_HISTONE_ACETYLTRANSFERASE_BINDING	25	0.467232	1.96773	0.00183091	0.0061365	0.00245572	12352	tags=40%, list=32%, signal=27%	MEF2A/PCNA/BCAS3/KANSL1/TRIM68/CREB1/TRIP4/MEF2A/CREB1/STAT1/PAX6/STAT1/ZBTB7A/ZBTB7A/PAX6/TP53/SIRT2/BCAS3/TP53/TP53/SP1/TAF7/PAX6/BCAS3/CEBPB/SIRT2/MEF2A/EGR1/PCNA/CREB1/TP53
GOMF_MRNA_3_UTR_AU_RICH_REGION_BINDING	GOMF_MRNA_3_UTR_AU_RICH_REGION_BINDING	24	0.461983	1.92313	0.00184062	0.00614922	0.00246081	10255	tags=42%, list=26%, signal=31%	CPEB1/RBM24/TIA1/ZFP36L1/ZFP36L2/ILF3/ILF3/ELAVL4/HNRNPD/EXOSC9/RBM24/HNRNPD/ILF3/ILF3/ILF3/RBMS3/ILF3/EXOSC4/KHSRP/CPEB2/ZFP36/ELAVL4/ILF3/CPEB2
GOMF_FIBROBLAST_GROWTH_FACTOR_BINDING	GOMF_FIBROBLAST_GROWTH_FACTOR_BINDING	23	0.475114	1.95084	0.00185488	0.006177	0.00247193	14394	tags=35%, list=37%, signal=22%	S100A13/CEP57/CEP57/FIBP/RPS19/GLG1/API5/FGFR2/FGFRL1/KLB/RPS2/FGFR1/RPS19/FGFR4/TGFBR3/ITGAV/CEP57/FGFR4/CEP57/GLG1/FGFR2/FGFBP3/FGFR1/FGFR4/FGFR2/API5
GOMF_HISTONE_DEMETHYLASE_ACTIVITY_H3_K9_SPECIFIC	GOMF_HISTONE_DEMETHYLASE_ACTIVITY_H3_K9_SPECIFIC	13	0.572848	1.97892	0.00188902	0.00626129	0.00250566	9483	tags=41%, list=24%, signal=31%	KDM7A/KDM4B/KDM4E/JMJD1C/KDM3B/HR/JMJD1C/KDM4C/KDM4A/KDM4D/JMJD1C/KDM4C
GOMF_CAMP_BINDING	GOMF_CAMP_BINDING	19	0.505564	1.95799	0.00190072	0.00626129	0.00250566	15243	tags=44%, list=39%, signal=27%	PDE4A/PDE2A/PDE4B/PDE4B/PRKAR2B/PDE4B/RAPGEF2/PRKAR2A/PDE2A/PRKAR1B/PDE4A/CNBD2/PRKAR1B/PRKAR1B/PRKAR1A/CNGA2/PRKAR1A/RAPGEF4/PRKAR1A/PDE4A/PDE10A/CNGB1/PDE4A/HCN2/POPDC2/RAPGEF4/PDE4D/POPDC2
GOMF_NUCLEAR_IMPORT_SIGNAL_RECEPTOR_ACTIVITY	GOMF_NUCLEAR_IMPORT_SIGNAL_RECEPTOR_ACTIVITY	19	0.504751	1.95484	0.00190072	0.00626129	0.00250566	16520	tags=58%, list=42%, signal=34%	TNPO1/KPNA1/KPNA4/NUTF2/KPNA3/KPNB1/TNPO2/KPNA6/IPO5/NUTF2/NUTF2/SNUPN/IPO11/SNUPN/TNPO3/IPO11/KPNA2/KPNA7/TMCO6/KPNA6/KPNA2
GOMF_KINASE_ACTIVATOR_ACTIVITY	GOMF_KINASE_ACTIVATOR_ACTIVITY	80	0.318622	1.73258	0.00190782	0.00626129	0.00250566	19435	tags=51%, list=50%, signal=26%	CALM1/WNK1/CAB39/WNK1/WNK1/NRG3/PIK3CA/DDX3X/NRG1/NRG1/ALS2/CALM3/STK11/PARP16/NRG3/HMGB1/ALS2/RPLP1/CALM2/LAMTOR3/STRADA/TAOK1/FGF13/RICTOR/NRG1/DDX3X/FGF13/PARP16/AFAP1L2/NRG1/IGF2/DBF4B/CKS1B/CCNT1/CALM2/MADD/CDKN1A/GPRC5A/HMGB1/ABI1/CAB39L/TPX2/PRKAG2/AFAP1L2/NCKAP1L/AFAP1L2/ABI1/MNAT1/ABI1/MAP2K2/NRG1/LTF/NRG1/ERBB3/NRG1/IGF2/GPRC5B/DDX3X/IGF2/WNK1/LAMTOR3/DBF4B/ERBB3/NRG1/ANGPT4/CCNB1/TCL1A…
GOMF_SIALYLTRANSFERASE_ACTIVITY	GOMF_SIALYLTRANSFERASE_ACTIVITY	18	0.513983	1.96352	0.00191033	0.00626129	0.00250566	19344	tags=65%, list=50%, signal=33%	ST6GAL2/ST3GAL1/ST8SIA2/ST3GAL2/ST3GAL2/ST3GAL5/ST6GAL1/ST3GAL6/ST3GAL6/ST6GALNAC4/ST3GAL6/ST8SIA2/ST8SIA6/ST3GAL3/ST8SIA5/ST6GALNAC4/ST3GAL6/ST3GAL3/ST3GAL4/ST3GAL5/ST3GAL4/ST8SIA3/ST3GAL3/ST6GALNAC6/ST3GAL3/ST3GAL4/ST6GALNAC6/ST3GAL3/ST3GAL4/ST3GAL3/ST6GAL1/ST8SIA5/ST6GALNAC1/ST3GAL5/ST8SIA6
GOMF_L_AMINO_ACID_TRANSMEMBRANE_TRANSPORTER_ACTIVITY	GOMF_L_AMINO_ACID_TRANSMEMBRANE_TRANSPORTER_ACTIVITY	53	0.363277	1.83556	0.00192893	0.00628647	0.00251573	16907	tags=48%, list=43%, signal=27%	SLC1A5/SLC38A6/SLC1A5/SFXN1/SLC38A1/SLC43A2/SLC43A2/SLC36A4/SLC36A3/SLC43A2/SLC7A2/SLC15A4/SLC47A1/SLC7A7/SLC32A1/SLC6A9/SLC36A3/SLC7A5/SLC7A8/SLC1A7/SLC1A7/SLC25A38/SLC25A29/SLC36A1/SLC7A3/SLC25A18/SLC38A2/SLC1A3/SLC25A18/SLC1A6/SLC1A2/SLC7A8/SLC7A7/SLC7A1/SLC3A2/SLC25A15/SFXN1/SLC7A3/SFXN1/SLC17A6/SLC6A9/SLC3A2/SLC1A7/SLC7A7/SLC6A9/SLC36A1/SLC6A9/CTNS/SLC25A29/CTNS/SLC38A1/SLC6A20/SLC6A5/SLC43A…
GOMF_NUCLEOSOME_BINDING	GOMF_NUCLEOSOME_BINDING	52	0.36362	1.82979	0.00193011	0.00628647	0.00251573	23948	tags=66%, list=62%, signal=25%	MTA2/ACTR6/MLLT10/MLLT10/SMARCA4/SMARCA4/SMARCE1/SMARCA4/L3MBTL1/HMGA2/EZH1/HP1BP3/NAP1L4/RNF169/SMARCA4/HDAC1/SMARCC2/MBD2/SMARCC2/VRK1/SMARCA4/ACTB/ZNHIT1/GLYR1/ARID1B/HMGN2/GLYR1/ACTL6A/GATAD2B/THAP7/ACTB/GLYR1/CABIN1/SMARCB1/RCC1/RCC1/HDAC2/RNF4/HMGN1/HDAC2/THAP7/SMARCC2/HNRNPC/UHRF1/RNF168/SMARCC2/RBBP4/UHRF1/CHD4/SMARCA1/SMARCC1/RNF4/MLLT10/SMARCA4/ARID1A/SAP30L/HNRNPC/MLLT6/SMARCC2/SPHK2/A…
GOMF_CHOLESTEROL_BINDING	GOMF_CHOLESTEROL_BINDING	47	0.378723	1.86679	0.00194076	0.00630139	0.00252171	27070	tags=79%, list=70%, signal=24%	OSBP2/TSPO/APOC3/VDAC2/STARD3/NPC2/ABCG1/APOC3/OSBP2/STARD3NL/PTCH1/CETP/SOAT2/APOA5/SYP/OSBPL7/VDAC2/OSBPL1A/APOA2/SCP2/VDAC1/TSPO/APOD/CD81/CAV1/CAV1/TSPO/STARD4/NPC2/STARD3/OSBPL2/VDAC1/APOA2/OSBPL1A/OSBPL6/VDAC2/OSBP2/STARD4/GRAMD1B/VDAC2/TSPO2/TSPO/OSBP2/ERLIN2/OSBPL3/GRAMD1A/OSBP2/VDAC1/GRAMD1A/OSBPL3/SOAT1/ABCG1/PTCH1/SCP2/OSBPL3/APOA5/OSBPL5/SCP2/OSBPL10/ERLIN2/GRAMD1B/CETP/ANXA6/SIDT1/GR…
GOMF_CO_SMAD_BINDING	GOMF_CO_SMAD_BINDING	11	0.618838	2.02032	0.00195122	0.00631563	0.0025274	13555	tags=52%, list=35%, signal=34%	USP9Y/USP9X/USP9X/SMAD2/TRIM33/CITED1/TGIF1/GATA4/SMAD2/SMAD1/CITED1/TGIF1/GATA4/TRIM33/TGIF1/SMAD3
GOMF_STRUCTURAL_CONSTITUENT_OF_MUSCLE	GOMF_STRUCTURAL_CONSTITUENT_OF_MUSCLE	40	0.401061	1.904	0.00196362	0.00633603	0.00253557	16331	tags=42%, list=42%, signal=25%	DMD/TPM1/TPM1/TPM1/TPM1/DAG1/TPM1/SORBS2/MYL9/ASPH/SMTN/DMD/DAG1/NEBL/NEBL/SORBS2/TTN/MYBPC1/MYL9/MYH8/KRT19/MYL6/SMTN/TPM4/MYH11/SORBS2/TPM1/ASPH/CSRP2/ACTN2/ASPH/ACTN2/CAPN3/MYH11/SORBS2/NEBL/PLEC/OBSCN/MYL6B/TPM2/SORBS2/MYL6/DMD/CSRP1/MYOM1/OBSCN/MYL3/PLEC/TPM1/TPM1/MYBPC1/MYL5/OBSCN/DMD/TPM1/MYBPC1/TPM4/MYBPC1/DMD/SORBS2/OBSCN/TTN/MYBPC1
GOMF_AMP_BINDING	GOMF_AMP_BINDING	14	0.563591	1.99245	0.00198366	0.00638089	0.00255352	16953	tags=57%, list=44%, signal=32%	ACSS1/PRPS2/ACSS1/MPPED2/PRKAG1/PRKAG2/PFKM/PFKP/ACSS2/PFKP/FBP1/PRKAG1/ACSS2/CYB5R3/PRPS2/PYGL/APRT/PRKAG3/CYB5R3/ACSS1/PFKP
GOMF_PHOSPHATIDYLINOSITOL_MONOPHOSPHATE_PHOSPHATASE_ACTIVITY	GOMF_PHOSPHATIDYLINOSITOL_MONOPHOSPHATE_PHOSPHATASE_ACTIVITY	16	0.531679	1.95887	0.00205644	0.00659456	0.00263903	8234	tags=40%, list=21%, signal=32%	MTMR3/MTMR12/MTMR3/MTMR11/MTMR3/MTMR2/MTMR12/MTMR10/PTEN/SACM1L/INPP5F/MTMR14/MTMR14/MTMR14
GOMF_TRANSLATION_REPRESSOR_ACTIVITY_MRNA_REGULATORY_ELEMENT_BINDING	GOMF_TRANSLATION_REPRESSOR_ACTIVITY_MRNA_REGULATORY_ELEMENT_BINDING	14	0.557507	1.97094	0.00210035	0.00671466	0.00268709	10534	tags=48%, list=27%, signal=35%	CPEB1/SHMT1/CPEB4/CELF1/CPEB4/CELF4/CPEB4/CELF1/CELF4/PAIP2B/CPEB4/CELF4/PURA/DHFR/CELF1/CELF4/CPEB2/CELF1/CELF4/CPEB2/SHMT1
GOMF_ANNEALING_ACTIVITY	GOMF_ANNEALING_ACTIVITY	13	0.567417	1.96015	0.00212515	0.00673431	0.00269495	11127	tags=50%, list=29%, signal=36%	RECQL4/FXR1/DDX3X/SMARCAL1/FXR1/FMR1/EIF4H/EIF4B/DDX3X/EIF4H/RAD54L/ANXA1/DDX3X/EIF4B/ZRANB3
GOMF_MONOCARBOXYLIC_ACID_TRANSMEMBRANE_TRANSPORTER_ACTIVITY	GOMF_MONOCARBOXYLIC_ACID_TRANSMEMBRANE_TRANSPORTER_ACTIVITY	57	0.350741	1.79834	0.00212594	0.00673431	0.00269495	15931	tags=49%, list=41%, signal=29%	ABCC3/SLC16A1/MPC1/MPC1/MPC1/SLC10A7/CD36/MPC2/CD36/CD36/SLC16A12/CD36/SLC6A1/SLC27A1/SLC16A4/CD36/CD36/SLC16A3/SLCO1C1/CD36/CD36/SLCO1B7/ABCG2/SLC16A6/SLC32A1/ABCG2/SLC16A9/SLC26A6/SLC1A7/SLCO1B3/SLC1A7/SLC16A4/ABCC3/SLC6A1/SLC27A5/SLC25A18/MPC2/SLC1A3/SLC26A6/SLC25A18/SLC10A7/SLC16A3/SLC1A6/ABCC11/SLC1A2/SLC6A1/SLC10A7/SLC27A5/SLC16A3/SLC17A6/SLC1A7/SLC16A3/SLC27A1/SLC6A6/SLC6A1/SLC27A5/SLC16A5…
GOMF_THYROID_HORMONE_RECEPTOR_BINDING	GOMF_THYROID_HORMONE_RECEPTOR_BINDING	29	0.440255	1.92446	0.00212698	0.00673431	0.00269495	16981	tags=53%, list=44%, signal=30%	TRIP12/TRIP12/MED30/TRIP12/TRIP12/TRIP12/THRAP3/TACC1/NCOR1/MED17/MED24/BRD8/JMJD1C/GAS2L1/JMJD1C/THRAP3/NCOR1/MED24/MED4/NSD1/TAF7/JMJD1C/MED16/GTF2H1/MED16/MED30/GTF2H1/OASL/MED1/TRIP6/NR0B2/JMJD1C/GAS2L1/BRD8/TAF11/TACC1/BRD8/BRD8/TAF11/MED24/NCOR1/MED13/OASL/GAS2L1/OASL/GTF2B
GOMF_VITAMIN_TRANSMEMBRANE_TRANSPORTER_ACTIVITY	GOMF_VITAMIN_TRANSMEMBRANE_TRANSPORTER_ACTIVITY	28	0.446302	1.93339	0.00213242	0.00673431	0.00269495	13409	tags=44%, list=34%, signal=29%	SLC52A2/SLC25A19/SLC2A10/SLC27A1/RBP4/SLC19A1/SLC44A4/STRA6/SLC2A1/SLC25A19/ABCG2/ABCG2/SLC2A14/SLC52A3/RTBDN/SLC23A2/SLC2A14/STRA6/SLC2A8/SLC19A1/LMBRD1/SLC52A2/STRA6/SLC2A6/CD320/CD320/SLC19A2/STRA6
GOMF_DEACETYLASE_ACTIVITY	GOMF_DEACETYLASE_ACTIVITY	35	0.410142	1.88641	0.00219024	0.0068861	0.00275569	13419	tags=39%, list=35%, signal=26%	MTA2/HDAC9/ESD/MIER1/SUDS3/MIER1/HDAC3/HDAC5/YDJC/MIER1/SIRT3/OARD1/MIER1/HDAC1/HDAC6/SIRT3/HDAC6/SIRT6/SIRT2/MIER1/MIER1/CES1/OARD1/CES1/SIRT6/SIRT3/AMDHD2/SIRT2/HDAC7/AMDHD2/HDAC10/HDAC4/HDAC2/SIRT5/SIRT2/HDAC2/AMDHD2/HDAC6
GOMF_GTPASE_ACTIVATING_PROTEIN_BINDING	GOMF_GTPASE_ACTIVATING_PROTEIN_BINDING	15	0.551895	1.99207	0.00219374	0.0068861	0.00275569	11461	tags=53%, list=29%, signal=37%	GAPVD1/GAPVD1/GAPVD1/AKT1/GNAI3/GAPVD1/TSC1/GNAI1/GAPVD1/PLXNB1/GAPVD1/PLXNB1/PLCD1/TUBB/CDH1/TUBB/FMNL3/PIN1/TSC1
GOMF_OXIDOREDUCTASE_ACTIVITY_ACTING_ON_PAIRED_DONORS_WITH_INCORPORATION_OR_REDUCTION_OF_MOLECULAR_OXYGEN	GOMF_OXIDOREDUCTASE_ACTIVITY_ACTING_ON_PAIRED_DONORS_WITH_INCORPORATION_OR_REDUCTION_OF_MOLECULAR_OXYGEN	141	0.271803	1.59565	0.00220044	0.00688632	0.00275578	22784	tags=59%, list=59%, signal=25%	P3H2/MICAL2/DEGS1/MICAL2/MICAL2/MICAL2/OGFOD2/MICAL2/TET3/KDM7A/ASPH/CYP3A43/KDM4B/CYP4F2/CYP27C1/P4HA3/RIOX2/TYRP1/COQ6/MICAL3/P4HA2/FADS2/PCBD1/CYP4A11/CYP2W1/CYP26B1/EGLN2/FAXDC2/CYP2B6/CYP7B1/RIOX2/HIF1AN/CYP26A1/CYP4F12/ALKBH4/CYP27A1/CYP2B6/KDM4C/ALKBH1/HMOX1/KDM4A/EGLN2/CYP2R1/FADS2/MICAL1/P4HTM/HMOX2/NDOR1/NOS3/TMLHE/JMJD6/NOS3/TMLHE/CYP1A1/TET2/EGLN3/AKR1C2/ASPH/NDOR1/EGLN3/ASPH/KDM4C/CY…
GOMF_TUMOR_NECROSIS_FACTOR_RECEPTOR_SUPERFAMILY_BINDING	GOMF_TUMOR_NECROSIS_FACTOR_RECEPTOR_SUPERFAMILY_BINDING	48	0.373468	1.84811	0.00224467	0.00700364	0.00280273	25139	tags=64%, list=65%, signal=23%	BDNF/TNFSF18/SIVA1/FEM1B/NTF3/TRIM37/STAT1/NOL3/TRAF6/BDNF/TRADD/STAT1/BID/TRIM37/BEX3/PIDD1/MADD/LTA/DAB2IP/TNFSF4/BDNF/TNFSF13/CFLAR/PIDD1/TNFSF13/TRAP1/FASLG/TRAF5/BEX3/NTF4/CD40LG/NTF3/TNF/MYD88/TRAF3/FADD/TNFSF12/RIPK1/TRAF5/BDNF/BDNF/CASP3/TRAF1/MYD88/MADD/BDNF/TNFSF13/BID/MYD88/CFLAR/CASP3/CASP3/TNFSF14/PIDD1/NGF/TRAP1/TNFSF4/TRAF5/TMBIM1/BDNF/DAB2IP/EDA/TRAF3/TRAF6/BID/NOL3/CASP8AP2/TNFSF…
GOMF_FATTY_ACID_DERIVATIVE_BINDING	GOMF_FATTY_ACID_DERIVATIVE_BINDING	20	0.488544	1.92533	0.00233178	0.00721749	0.00288831	24364	tags=73%, list=63%, signal=27%	ACBD5/ACBD4/SOAT2/ALDH6A1/ACADVL/DBI/SCP2/ACBD4/ACOT11/PNPLA3/ACBD7/ACBD4/ACOT7/GCDH/DBI/OXER1/ACADVL/ACADVL/ACBD5/GCDH/ACOT7/SOAT1/DBI/ECI2/SCP2/SCP2/ACOT7/ACBD5/DBI/ACBD4/ACBD5/SCP2/ECI2/SCP2/ACBD4/ACBD5/ECI2/ACOT7/SOAT1/DBI/SOAT1/ACAD9/ECI2
GOMF_OXIDOREDUCTASE_ACTIVITY_ACTING_ON_A_SULFUR_GROUP_OF_DONORS	GOMF_OXIDOREDUCTASE_ACTIVITY_ACTING_ON_A_SULFUR_GROUP_OF_DONORS	54	0.355691	1.80314	0.00233574	0.00721749	0.00288831	17874	tags=58%, list=46%, signal=31%	TXNDC12/TXNRD1/TXNRD1/TXNL1/MSRB2/GLRX5/PGK1/TXNRD1/NXN/PGK1/TMX2/SELENBP1/STAB1/SUOX/GLRX3/GLRX/GSR/TXNRD1/GSR/PRDX3/CCS/QSOX2/GSR/TMX2/GSTO1/DLD/DLD/SUMF1/GLRX3/TXNRD2/GLRX2/TMX2/TMX2/PDIA6/SUOX/SUOX/MSRB3/GLRX2/GSTO1/TXNRD2/MSRB3/SCO2/TXNRD2/SUMF1/PTGES2/PTGES2/GLRX/TXNDC2/GLRX3/STAB2/SUOX/TXNRD2/PCYOX1L/SELENBP1/TMX3/SUMF1/GFER/TXNRD3/MSRB1/ENOX2/MSRA/SH3BGRL3/GLRX
GOMF_DRUG_BINDING	GOMF_DRUG_BINDING	50	0.365285	1.82289	0.00234216	0.00721749	0.00288831	15436	tags=42%, list=40%, signal=25%	PPIH/HSP90AB1/HSP90AB1/FKBP1A/FKBP1A/FKBP4/NR1I2/LCN2/FKBP1B/HSP90AB1/PPARA/FKBP1B/CNR1/HSP90AB1/PPIA/RARB/PPARA/P2RX1/NKTR/RARB/DHODH/NPC1L1/DHFR/FOLR1/PPIH/FKBP6/FOLR2/NME2/RARB/FSCN1/PPP3R1/DHODH/NR1I2/HMGCS1/NME2/FKBP5/FKBP1B/PPIL1/PYGL/SLC6A3/PPARA/PPARD/FKBP2/FKBP3/FKBP10/GABRA1/DHFR/NKTR
GOMF_PROTEIN_SELF_ASSOCIATION	GOMF_PROTEIN_SELF_ASSOCIATION	50	0.365721	1.82507	0.00234216	0.00721749	0.00288831	13625	tags=50%, list=35%, signal=33%	ACHE/ACHE/DMTN/DMTN/MDH2/FOXP1/FOXP1/FOXP1/RSAD2/DMTN/DMTN/FOXP1/DYRK1A/DMTN/DMTN/DMTN/SVIP/TDG/DYRK1A/FOXP1/DMTN/DYRK1A/SLC2A1/FOXP1/DYRK1A/CRK/VAMP2/DVL2/SYP/VPS41/FOXP1/ZNF639/TTN/FOXP1/PPARG/NKX3-1/PPARG/S100A7A/TP53/ACHE/DYRK1A/VPS41/TP53/TP53/ACHE/DMTN/FOXP1/MDH2/KCTD9/ADAM8/MYD88/LDB1/AGXT/ZNF639/CRK/PPARG/DYRK1A/LDB1/ZFYVE27/ZFYVE27/TP53/FOXP1/ABCD3/TNFAIP3/CD2/ABCD3/DYRK1A
GOMF_NUCLEOSIDE_MONOPHOSPHATE_KINASE_ACTIVITY	GOMF_NUCLEOSIDE_MONOPHOSPHATE_KINASE_ACTIVITY	19	0.499478	1.93442	0.00234794	0.00721749	0.00288831	24640	tags=71%, list=63%, signal=26%	MPP1/CMPK1/MPP1/MPP1/AK4/LRGUK/CMPK1/DLG1/MPP1/DLG2/AK1/AK8/DLG2/TJP2/DLG1/CASK/GUK1/CMPK2/CMPK1/CASK/DTYMK/DLG2/DTYMK/AK4/AK6/MAGI3/CMPK2/AK1/DLG2/GUK1/AK4/TJP2/AK2/DLG1/TJP2/MAGI3/AK2/AK2/GUK1/DLG1/DLG1/DLG2/CMPK2/AK2/DLG2/DLG1/GUK1
GOMF_4_IRON_4_SULFUR_CLUSTER_BINDING	GOMF_4_IRON_4_SULFUR_CLUSTER_BINDING	41	0.393895	1.88417	0.00236942	0.00726204	0.00290614	8819	tags=30%, list=23%, signal=23%	NDUFS1/ELP3/DDX11/ETFDH/RSAD2/NDUFS8/EXO5/NDUFS7/NDUFS1/ERCC2/NDUFS1/MUTYH/LIAS/RTEL1/BRIP1/NFU1/EXO5/ISCU/MUTYH/IREB2/MUTYH/ISCU/RTEL1/POLD1/NFU1/NTHL1/ERCC2/MUTYH/ISCU
GOMF_KINESIN_BINDING	GOMF_KINESIN_BINDING	37	0.403224	1.88188	0.00238738	0.00729415	0.00291899	8244	tags=27%, list=21%, signal=21%	NUP62/TRAK2/SPAG9/KIF1B/SNCA/SNCA/KLC3/KTN1/NEK6/MAPK8IP1/KTN1/SPAG9/KTN1/SNCA/NEK6/DISC1/KLC2/TOR1A/SYBU/KIFAP3/NEK6/KTN1/TOR1B/ACTB/KIFAP3/IFT88/KIFAP3/SYBU
GOMF_NUCLEOSOMAL_DNA_BINDING	GOMF_NUCLEOSOMAL_DNA_BINDING	23	0.467877	1.92113	0.00240044	0.00729415	0.00291899	23152	tags=68%, list=60%, signal=27%	MTA2/SMARCA4/SMARCA4/SMARCE1/SMARCA4/HMGA2/SMARCA4/HDAC1/SMARCC2/MBD2/SMARCC2/SMARCA4/ACTB/HMGN2/ACTL6A/GATAD2B/ACTB/SMARCB1/RCC1/RCC1/HDAC2/HMGN1/HDAC2/SMARCC2/HNRNPC/SMARCC2/RBBP4/CHD4/SMARCC1/SMARCA4/HNRNPC/SMARCC2/RBBP4/SMARCD2/MBD3/HMGA2/CHD4/HNRNPC/SMARCD2/MBD3/HMGN3/HNRNPC
GOMF_GROWTH_FACTOR_RECEPTOR_BINDING	GOMF_GROWTH_FACTOR_RECEPTOR_BINDING	122	0.281692	1.625	0.00240096	0.00729415	0.00291899	18120	tags=45%, list=47%, signal=24%	IL6ST/IL6ST/IL1RN/IL6ST/IL6ST/IL6ST/CD2AP/IL1RN/TNK2/PSEN1/PDGFA/IL11/IL12A/SNX2/SOCS5/JAK2/FGF1/PTEN/IL1RN/PYCARD/IL1R1/SHC1/IL12RB1/IL6R/VEGFA/IL1RN/VEGFA/PDGFD/FGF4/VAV2/TNK2/ERBB4/SNX2/ESM1/KLB/IL6R/PDGFA/PDGFD/GRB2/PGF/DAB2IP/TOLLIP/IL37/ECM1/NCSTN/TNK2/CD300LF/SNX4/IL37/RNF126/IL1RAP/CSF3/GRB2/IL1R1/NPTN/ERAP1/IL37/FGF6/TIMM50/PDGFB/FGF16/CBL/IL9/CCDC88A/TLR9/FGF1/MYD88/SOCS5/ARTN/PSEN1/SHC…
GOMF_CLATHRIN_BINDING	GOMF_CLATHRIN_BINDING	64	0.334108	1.74955	0.00241814	0.00732491	0.0029313	14488	tags=41%, list=37%, signal=26%	SNAP91/AP2B1/AP1B1/CLTA/EPN2/AP1B1/SYT12/AP1B1/CLTC/SYT15/AP2B1/SYT15/CLTB/SYT12/EPN2/SYT15/AFTPH/LDLR/EPN2/SYT4/SYT1/AP2M1/AFTPH/PICALM/BIN1/AP2M1/AP2M1/NSG1/AFTPH/SNAP91/GPR107/BIN1/CLTB/SMAP1/SYT2/DNAJC6/BIN1/BIN1/BIN1/GPR107/AP2M1/AFTPH/AP2A1/AP2S1/PICALM/BIN1/NSG1/AP2S1/AP2S1/SYT2/AP2A1/BIN1/SYT3/AP1M1/NSG1/SYT5/BIN1/HIP1R/AP2S1/AP2A2/AP2A2/DAB2/SYT9/AP1B1/GAK/BIN1/TOM1L1/DNM1L/AP1B1/NCALD/S…
GOMF_GLUCOSIDASE_ACTIVITY	GOMF_GLUCOSIDASE_ACTIVITY	11	0.604697	1.97415	0.00243902	0.0073667	0.00294803	5386	tags=29%, list=14%, signal=25%	GANAB/AGL/AGL/MOGS/GBA2/MGAM/LCTL/GAA
GOMF_CYCLIN_BINDING	GOMF_CYCLIN_BINDING	28	0.440735	1.90927	0.00245229	0.00738529	0.00295546	8387	tags=21%, list=22%, signal=17%	USP2/CDK1/CDK1/CDK12/PROCA1/HDAC3/KLHDC9/CUL3/PTCH1/CRABP2/CDKN1B/XRCC6/CDKN1A/CDK13/FBXW7/CDK14/USP2
GOMF_CYTOSKELETAL_ANCHOR_ACTIVITY	GOMF_CYTOSKELETAL_ANCHOR_ACTIVITY	22	0.466138	1.88868	0.00252055	0.00756893	0.00302895	12985	tags=45%, list=33%, signal=30%	ANK1/GAS2L3/JUP/ANK1/ANK1/ANK1/ANK1/NCK1/GAS2L3/NCK1/SORBS2/INSC/ANK2/SORBS2/OBSL1/GAS2L1/GAS2L3/INSC/JUP/JUP/SPTBN4/JUP/EPB41L3/SORBS2/SPTBN4/EPB41L3/BICD2/SORBS2/GAS2/SORBS2/SDCBP/SPTBN4/GAS2L1/SPTBN4/BAIAP2
GOMF_PHOSPHATIDYLINOSITOL_3_5_BISPHOSPHATE_BINDING	GOMF_PHOSPHATIDYLINOSITOL_3_5_BISPHOSPHATE_BINDING	25	0.457182	1.9254	0.00258481	0.00773954	0.00309723	11358	tags=51%, list=29%, signal=36%	WIPI2/TPCN1/PLA2G4E/SNX3/GBF1/MAPKAP1/WASHC2C/WIPI2/PLEKHA5/WDR45B/SNX3/WIPI1/SNX3/GBF1/MAPKAP1/RAG2/WIPI1/KIF16B/PLEK2/MAPKAP1/MAPKAP1/ATP13A2/PLEKHA4/ATP13A2/ATP13A2/GBF1/TPCN1/WIPI2/HIP1R
GOMF_ANION_CHANNEL_ACTIVITY	GOMF_ANION_CHANNEL_ACTIVITY	73	0.319689	1.7126	0.00261307	0.00780165	0.00312208	16007	tags=40%, list=41%, signal=24%	CLIC2/TTYH1/CLCN3/CLCN3/VDAC2/GABRA6/CLIC5/CLCN5/CLCN5/ANO3/FXYD3/CLDN4/CLCN2/VDAC3/GABRB1/ANO6/GABRP/VDAC2/SLC26A6/VDAC1/BEST3/CLCN3/CLCN7/CLIC3/VDAC3/ANO7/TTYH1/GABRD/CLCN6/GABRA5/GLRA2/BEST4/VDAC1/LRRC8B/SLC26A6/GABRP/CLCN2/VDAC2/ANO7/CLCNKA/CLIC4/GABRB2/GABRB2/GABRR2/LRRC8B/VDAC2/FXYD3/TTYH1/TTYH2/CLCC1/FXYD1/GABRA2/GABRA3/LRRC8A/GABRB3/VDAC1/LRRC8A/ANO10/CLCC1/NMUR2/ANO6/GABRA1/SLC26A9/FXYD3…
GOMF_SPECTRIN_BINDING	GOMF_SPECTRIN_BINDING	26	0.440952	1.87414	0.002793	0.00831449	0.00332731	7850	tags=37%, list=20%, signal=29%	ANK1/ANK1/ANK1/EPB41/ANK1/DMTN/DMTN/ANK1/EPB41/EPB41/DMTN/EPB41/DMTN/ADD2/DMTN/EPB41/DMTN/DMTN/EPB41/EPB41/ADD1/ADD1/DMTN/DCTN2/ADD1/ANK2/DYNC1I1/DYNC1I1/ADD1/ADD1/GNB1/CAMSAP3/GNB3/SPTBN4/USH1C
GOMF_INORGANIC_ANION_TRANSMEMBRANE_TRANSPORTER_ACTIVITY	GOMF_INORGANIC_ANION_TRANSMEMBRANE_TRANSPORTER_ACTIVITY	130	0.276312	1.60496	0.00280084	0.00831449	0.00332731	15165	tags=38%, list=39%, signal=23%	CLIC2/TTYH1/CLCN3/SLC4A1/SLC12A6/CLCN3/SLC4A2/XPR1/VDAC2/GABRA6/SLC12A6/SLC6A1/CLIC5/CLCN5/CLCN5/XPR1/ANO3/SLC6A2/SLC39A14/SLC4A9/FXYD3/CLDN4/CLCN2/VDAC3/GABRB1/SLC26A11/SLC4A7/ANO6/SLC26A11/SLC12A7/SLC6A2/SLC39A14/SLC4A7/GABRP/VDAC2/SLC26A6/SLC12A9/VDAC1/AQP6/BEST3/CLCN3/SLC12A9/CLCN7/CLIC3/VDAC3/SLC25A14/SLC22A11/SLC6A1/ANO7/SLC26A1/TTYH1/SLC4A11/GABRD/CLCN6/SLC25A10/GABRA5/GLRA2/SLC4A9/BEST4/V…
GOMF_HIGH_VOLTAGE_GATED_CALCIUM_CHANNEL_ACTIVITY	GOMF_HIGH_VOLTAGE_GATED_CALCIUM_CHANNEL_ACTIVITY	10	0.620358	1.96635	0.002836	0.00835922	0.00334521	15387	tags=60%, list=40%, signal=37%	CACNA1C/CACNA1C/CACNA1S/CACNB3/CACNB2/CACNA1D/CACNA1B/CACNA1A/CACNA1C/CACNB1/CACNB2/CACNA1C/CACNA1C/CACNA1C/CACNA1A/CACNA1B/CACNA1C/CACNA1C/CACNA1C/CACNA1C/CACNA1C/CACNA1F/CACNA1C/CACNB3/CACNA1C/CACNB1/CACNA1F/CACNB2/CACNB4
GOMF_METHYL_CPG_BINDING	GOMF_METHYL_CPG_BINDING	23	0.461	1.89289	0.00283688	0.00835922	0.00334521	6924	tags=24%, list=18%, signal=20%	MECP2/TET3/ZBTB38/MBD1/PRMT1/ZBTB38/CXXC5/MBD1/CHTOP/HOXB13/MBD2/ERH/PRMT5/MBD1/MECP2/MBD1
GOMF_OXIDOREDUCTASE_ACTIVITY_ACTING_ON_NAD_P_H_QUINONE_OR_SIMILAR_COMPOUND_AS_ACCEPTOR	GOMF_OXIDOREDUCTASE_ACTIVITY_ACTING_ON_NAD_P_H_QUINONE_OR_SIMILAR_COMPOUND_AS_ACCEPTOR	55	0.347991	1.7719	0.00284004	0.00835922	0.00334521	22864	tags=67%, list=59%, signal=28%	NDUFS1/MT-ND3/NDUFC1/NDUFC2/NDUFS8/NDUFS7/NDUFAB1/NDUFS1/AIFM2/NDUFB8/NDUFS1/NDUFA12/NDUFB2/NQO1/NDUFV3/NDUFA7/NDUFC2/NDUFA8/NDUFA2/NDUFA5/DHRS4/NDUFB5/NQO2/NDUFC2/NDUFB2/DHRS4/AKR1C2/NDUFB10/NDUFV3/NDUFA10/NDUFB9/NDUFA6/NDUFB3/NQO1/NDUFS5/NDUFB5/NDUFV1/NQO2/NDUFC2-KCTD14/NDUFA8/AKR1C3/CRYZ/NDUFAB1/NQO1/NDUFV2/NDUFS7/DCXR/NDUFA9/AIFM2/ADH4/NDUFC2-KCTD14/NDUFC1/NDUFA5/NDUFB9/NQO2/NDUFA12/NDUFAF2/N…
GOMF_ACID_AMINO_ACID_LIGASE_ACTIVITY	GOMF_ACID_AMINO_ACID_LIGASE_ACTIVITY	19	0.488539	1.89205	0.00290698	0.00850802	0.00340476	10041	tags=34%, list=26%, signal=25%	TTLL11/GCLC/TTLL7/GCLC/GCLM/FPGS/PPCS/TTLL7/TTLL2/PAICS/CARNS1/TTLL1/TTLL3/GCLM
GOMF_RNA_CAP_BINDING	GOMF_RNA_CAP_BINDING	19	0.488515	1.89196	0.00290698	0.00850802	0.00340476	22952	tags=80%, list=59%, signal=33%	LSM1/NCBP2/AGO2/LARP1/NCBP2/AGO2/EIF4E1B/IFIT5/GEMIN5/SNUPN/EIF4E/SNUPN/EIF3D/EIF4E/NCBP1/EIF4E/EIF4G3/DCPS/EIF4E3/EIF4E3/EIF4E2/CYFIP1/EIF4G3/EIF4E2/NCBP1/DCPS/EIF4E2/EIF4E2/LARP1/EIF4E3/EIF4E2/NCBP2/NCBP2L/CYFIP1/GEMIN5/EIF4E
GOMF_NEUROTRANSMITTER_RECEPTOR_ACTIVITY_INVOLVED_IN_REGULATION_OF_POSTSYNAPTIC_MEMBRANE_POTENTIAL	GOMF_NEUROTRANSMITTER_RECEPTOR_ACTIVITY_INVOLVED_IN_REGULATION_OF_POSTSYNAPTIC_MEMBRANE_POTENTIAL	44	0.382389	1.85637	0.00297833	0.00869237	0.00347853	24076	tags=74%, list=62%, signal=28%	GABRA6/CHRNA3/GRIK1/GRIA3/CHRM1/CHRNA5/GABRB1/CHRNA2/GRIA3/GRIK3/GRID2/GRIA1/CHRNE/GRIK1/CHRNA7/GABRA5/GLRA2/GRIN2C/GRIK4/GRIA1/GABRB2/CHRNG/CHRNA5/GABRB2/GABRR2/CHRNB2/GABBR1/GABRA2/GABRA3/CHRNA9/GABBR1/GRIA3/CHRNA4/GABRA1/CHRNA1/GRIK5/CHRND/GLRB/GRIN3A/CHRNA4/CHRNB1/GRIA1/ADRB1/GRID2/CHRNA10/GRID1/CHRNB3/GABRA1/GABRA2/GABRB2/GABRG1/GRIA1/GRIA1/GRIK2/GABRA6/GLRB/GABRA1
GOMF_PHOSPHATIDYLINOSITOL_3_4_BISPHOSPHATE_BINDING	GOMF_PHOSPHATIDYLINOSITOL_3_4_BISPHOSPHATE_BINDING	24	0.456461	1.90015	0.00303162	0.00879554	0.00351982	17248	tags=58%, list=44%, signal=32%	PLA2G4E/AKT1/MAPKAP1/WASHC2C/ZFYVE1/MAPKAP1/RAG2/KIF16B/ZFYVE1/RS1/PLEK2/MAPKAP1/SH3PXD2A/PLEKHA1/MAPKAP1/FCHSD2/PLEKHA4/OBSCN/SH3PXD2A/HIP1R/MAPKAP1/OBSCN/PLEKHA4/PLEKHA1/OBSCN/AKT1/PLEKHA1/OBSCN/RAG2/PLEKHA1
GOMF_3_5_CYCLIC_GMP_PHOSPHODIESTERASE_ACTIVITY	GOMF_3_5_CYCLIC_GMP_PHOSPHODIESTERASE_ACTIVITY	14	0.545005	1.92674	0.00303384	0.00879554	0.00351982	16606	tags=54%, list=43%, signal=31%	PDE2A/PDE8A/PDE9A/PDE2A/PDE6C/PDE1C/PDE1C/PDE9A/PDE5A/PDE6B/PDE9A/PDE11A/PDE11A/PDE9A/PDE8A/PDE1C/PDE6H/PDE10A/PDE6G/PDE1C/PDE1B/PDE9A/PDE9A/PDE2A/PDE8A
GOMF_LYSINE_N_METHYLTRANSFERASE_ACTIVITY	GOMF_LYSINE_N_METHYLTRANSFERASE_ACTIVITY	52	0.354366	1.78322	0.00304754	0.00879554	0.00351982	23499	tags=61%, list=60%, signal=24%	SMYD3/ASH2L/NSD2/NSD3/MECOM/SUV39H2/SUZ12/SETD2/N6AMT1/SETDB2/KMT5B/EZH1/NSD2/SUZ12/WDR5/ASH2L/SETD2/EHMT2/SETD4/METTL21A/MECOM/MEN1/NSD3/SETD4/ASH2L/PRDM16/NSD1/PRDM9/SETDB2/MEN1/CXXC1/SETD5/EZH2/SETDB1/KMT5A/PRDM16/EHMT1/SETD7/SETDB2/EHMT2/SETD4/KMT5B/SETD9/KMT5C/SETD1B/SETDB1/SUV39H2/SMYD3/NSD2/EHMT1/SETDB1/ASH1L/KMT2C/NSD2/EHMT1/MEN1/EEF2KMT/SETD6/MEN1/METTL21A/WDR82/SETD6/SETD7/SUV39H2/METTL…
GOMF_NAD_BINDING	GOMF_NAD_BINDING	52	0.354303	1.7829	0.00304754	0.00879554	0.00351982	13246	tags=39%, list=34%, signal=26%	CTBP2/SORD/GLUD1/QDPR/NUDT6/GAPDH/LDHA/NNT/SIRT3/ALDH2/AHCY/NNT/AHCY/IDH2/CRYL1/HPGD/SIRT3/DLD/DLD/SIRT6/GAPDHS/BDH2/SIRT2/LDHA/ALDH1A3/PHGDH/ME1/GLYR1/ALDH2/GAPDH/QDPR/GLYR1/SIRT6/CTBP2/SIRT3/ME3/SIRT2/GLYR1/GLUD1/GPD1L/NDUFV1/AHCY/GRHPR/GRHPR/NNT/GPD1/CYB5R3/SIRT5/ME3/SIRT2
GOMF_TRANSFERASE_ACTIVITY_TRANSFERRING_PENTOSYL_GROUPS	GOMF_TRANSFERASE_ACTIVITY_TRANSFERRING_PENTOSYL_GROUPS	43	0.383523	1.85226	0.00308547	0.00888033	0.00355375	10684	tags=34%, list=27%, signal=25%	ART5/HPRT1/TNKS/XYLT1/UPP2/PARP11/PARP16/PARP9/PNP/TNKS2/QPRT/PARP16/SIRT6/SIRT2/NAPRT/PARP10/PARP8/PARP3/PARP3/SIRT6/TYMP/PARP9/PPAT/PARP3/TRPT1/ART4/TYMP/SIRT2/TIPARP
GOMF_SYMPORTER_ACTIVITY	GOMF_SYMPORTER_ACTIVITY	131	0.274823	1.59874	0.00310062	0.00889929	0.00356134	18264	tags=46%, list=47%, signal=25%	SLC6A19/SLC16A1/SLC1A5/SLC12A6/SLC10A7/SLC12A6/SLC1A5/SLC16A12/SLC6A1/SLC2A10/SLC38A1/SLC16A4/SLC36A4/SLC36A3/SLC16A3/SLC6A2/SLC15A5/SLC2A13/SLC39A14/SLC6A16/SLC4A9/SLC15A4/SLC22A18/SLC16A6/SLC4A7/SLC12A7/SLC6A2/SLC32A1/SLC39A14/SLC4A7/SLC6A9/SLC36A3/SLC16A9/SLC2A9/SLC1A7/SLC11A2/SLC12A9/SLC5A11/SLC28A1/SLC1A7/SLC12A9/SLC16A4/SLC6A8/SLC6A8/SLC6A1/SLC36A1/SLC13A3/SLC13A2/SLC4A11/SLC23A2/SLC20A2/SL…
GOMF_FAD_BINDING	GOMF_FAD_BINDING	31	0.420681	1.87713	0.00316356	0.00904414	0.00361931	16501	tags=56%, list=42%, signal=32%	MICAL2/MICAL2/MICAL2/MICAL2/MICAL2/CYB5R2/CYB5R2/COQ6/MICAL3/MTHFR/DAO/ACOX3/NQO2/PRODH2/MICAL1/CYB5R1/AGPS/ACOX1/DHCR24/DDO/D2HGDH/AIFM1/CYB5R3/COQ6/CRY2/NQO2/PRODH/AIFM1/SQLE/MTHFR/SQLE/PRODH/MICAL3/CRY2/DDO/CYB5R3
GOMF_LOW_DENSITY_LIPOPROTEIN_PARTICLE_BINDING	GOMF_LOW_DENSITY_LIPOPROTEIN_PARTICLE_BINDING	17	0.502464	1.88781	0.0031685	0.00904414	0.00361931	7366	tags=41%, list=19%, signal=34%	CD36/CD36/CD36/CD36/TREM2/CD36/STAB1/CDH13/CD36/CD36/CD36/LDLR/CDH13/COLEC12/CRP/MSR1/PLTP
GOMF_PRE_MRNA_INTRONIC_BINDING	GOMF_PRE_MRNA_INTRONIC_BINDING	12	0.579004	1.94961	0.00334888	0.00953284	0.00381488	22832	tags=80%, list=59%, signal=33%	RBM41/RBM24/HNRNPA2B1/HNRNPA2B1/RBM7/RNPC3/ELAVL4/PRPF8/RBM24/RBM41/HNRNPL/ELAVL4/RBM4/ELAVL4/HNRNPL/RBM4/RBM4/ELAVL4/HNRNPL/RBM24/RNPC3/ELAVL4/RBM7/ELAVL4/SOX9/PRPF8/EP300/ELAVL4
GOMF_CATALYTIC_ACTIVITY_ACTING_ON_RNA	GOMF_CATALYTIC_ACTIVITY_ACTING_ON_RNA	326	0.22419	1.42637	0.00339966	0.00964077	0.00385807	21527	tags=52%, list=55%, signal=24%	DHX40/DCP2/TDP2/MOV10L1/EXOSC5/DCP2/SLFN14/RIDA/CNOT7/PTRH2/DHX29/DDX3X/NT5C3A/POP5/AGO2/DDX6/G3BP1/DHX29/NSUN3/KHNYN/TDRD12/DHX40/PAN2/DDX3Y/TRMT2B/SLU7/POLR1D/AGO2/CNOT8/RNASEH2A/MEPCE/POLR1D/DDX54/DDX55/KHNYN/EMG1/CNOT2/POLR2J3/POLR3E/DDX25/TRMT1L/DDX46/SND1/POLR1D/NARS2/PPP1R8/DDX18/DDX24/DTD1/DUS1L/TDP2/MTFMT/RNASE2/RARS2/POP5/BRIP1/POLR1C/TSEN2/FTSJ1/DDX55/YBEY/DCP2/CMTR2/TSEN2/DDX3X/DXO/DU…
GOMF_RIBONUCLEASE_ACTIVITY	GOMF_RIBONUCLEASE_ACTIVITY	98	0.295847	1.65897	0.00340613	0.00964077	0.00385807	18230	tags=49%, list=47%, signal=26%	DCP2/EXOSC5/DCP2/SLFN14/RIDA/CNOT7/POP5/AGO2/KHNYN/PAN2/AGO2/CNOT8/RNASEH2A/KHNYN/CNOT2/SND1/PPP1R8/RNASE2/POP5/TSEN2/YBEY/DCP2/TSEN2/CNOT8/ANGEL2/EXOSC9/PARN/ERI2/KHNYN/EDC3/AZGP1/RNASET2/RNASE1/CNOT6/ISG20L2/EXOSC4/YBEY/RPP21/YBEY/RNASEH1/ENDOG/DIS3L/LACTB2/RPP40/CNOT8/CNOT8/EXOG/ERN2/RPP30/PPP1R8/POP4/CNOT8/RCL1/RNASE1/TOE1/TSN/RPP14/HELZ2/DICER1/CNOT7/CNOT2/ISG20/ZC3H12A/POP1/RCL1/DCPS/YBEY/C…
GOMF_CYCLIN_DEPENDENT_PROTEIN_SERINE_THREONINE_KINASE_INHIBITOR_ACTIVITY	GOMF_CYCLIN_DEPENDENT_PROTEIN_SERINE_THREONINE_KINASE_INHIBITOR_ACTIVITY	11	0.590363	1.92735	0.00341463	0.00964077	0.00385807	21769	tags=70%, list=56%, signal=31%	KAT2B/CDKN2A/HEXIM1/CDKN1C/CDKN1B/CDKN1A/CDKN2D/CDKN1C/HEXIM2/CDKN2C/CASP3/CDKN2C/INCA1/INCA1/CASP3/CASP3/CDKN1A/HEXIM2/INCA1/CDKN2A/INCA1
GOMF_RNA_POLYMERASE_BINDING	GOMF_RNA_POLYMERASE_BINDING	55	0.346004	1.76178	0.00355006	0.00999596	0.00400021	8176	tags=30%, list=21%, signal=23%	SMYD3/STOM/STOM/STOM/STOM/RPRD1B/BRD4/SPTY2D1/AGO2/ANP32B/AGO2/PAF1/SCAF8/SUPT4H1/CDC73/RPRD2/PKN2/PKN2/BIN1/RPRD1A/SCAF8/SUPT4H1/TCERG1L/SCAF4/PHRF1/BIN1/BIN1/BIN1/BIN1/CCNT1/DHX9/BRD4/PCF11/WAC/WAC/SCAF4/PCIF1/BIN1/BRD4
GOMF_TBP_CLASS_PROTEIN_BINDING	GOMF_TBP_CLASS_PROTEIN_BINDING	23	0.452545	1.85817	0.00360065	0.010111	0.00404625	21791	tags=63%, list=56%, signal=28%	RUVBL1/PSMC5/TAF12/YEATS2/ESR1/DR1/CAND2/GTF2A2/CAND1/RUVBL2/TAF1/BRF1/CAND2/PSMC5/HNRNPF/GTF2A1/DR1/TAF11/TAF1/TAF13/TAF1/TAF11/PSMC1/TAF1/THRA/GTF2B/BRF1/HHEX/HNRNPF/RUVBL2/GTF2A2/BRF1/BRF1/THRA/BRF1/HNRNPF
GOMF_RNA_POLYMERASE_II_TRANSCRIPTION_COREGULATOR_BINDING	GOMF_RNA_POLYMERASE_II_TRANSCRIPTION_COREGULATOR_BINDING	24	0.452316	1.88289	0.00368125	0.0103095	0.00412567	5943	tags=20%, list=15%, signal=17%	WIZ/WIZ/CTBP2/LCOR/HDAC3/CREB1/SUZ12/CREB1/CNOT2/ESR1/ZNF644/ZNF644/LCOR/SUZ12/HDAC6/HDAC6/EHMT2
GOMF_2_OXOGLUTARATE_DEPENDENT_DIOXYGENASE_ACTIVITY	GOMF_2_OXOGLUTARATE_DEPENDENT_DIOXYGENASE_ACTIVITY	41	0.384291	1.83823	0.00370866	0.0103583	0.00414522	9483	tags=29%, list=24%, signal=22%	P3H2/TET3/KDM7A/ASPH/KDM4B/P4HA3/RIOX2/P4HA2/EGLN2/RIOX2/HIF1AN/ALKBH4/KDM4C/ALKBH1/KDM4A/EGLN2/P4HTM/TMLHE/JMJD6/TMLHE/TET2/EGLN3/ASPH/EGLN3/ASPH/KDM4C
GOMF_ANDROGEN_RECEPTOR_BINDING	GOMF_ANDROGEN_RECEPTOR_BINDING	28	0.427328	1.85119	0.00373174	0.0103948	0.00415984	6253	tags=30%, list=16%, signal=25%	FOXP1/FOXP1/FOXP1/SMARCA4/FOXP1/SMARCA4/RNF14/PARK7/TRIM68/RNF6/RNF14/FOXP1/SMARCA4/SNW1/RNF14/SNW1/FOXP1/FOXP1/SMARCA4/FOXP1/WIPI1/ZBTB7A/ZBTB7A/DDX5/WIPI1/KDM5D/KDM4C
GOMF_MANNOSYLTRANSFERASE_ACTIVITY	GOMF_MANNOSYLTRANSFERASE_ACTIVITY	21	0.468761	1.87355	0.00385717	0.0107155	0.00428816	7046	tags=31%, list=18%, signal=25%	POMT1/ALG1L/ALG3/ALG1/TMTC1/TMTC4/ALG8/ALG1/PIGB/DPY19L1/DPM1/POMT2/ALG1L
GOMF_FOLIC_ACID_BINDING	GOMF_FOLIC_ACID_BINDING	11	0.585952	1.91295	0.00390244	0.0108124	0.00432691	11133	tags=44%, list=29%, signal=31%	FOLR3/SLC19A1/FTCDNL1/DHFR/FTCD/FOLR1/GNMT/FOLR2/SLC19A1/FTCDNL1/FTCD
GOMF_RETINAL_BINDING	GOMF_RETINAL_BINDING	15	0.527771	1.905	0.00392564	0.0108477	0.00434107	20378	tags=73%, list=52%, signal=35%	RBP3/RBP4/RBP1/STRA6/CYP27C1/CRABP2/CYP2W1/RBP5/RHO/ALDH1A2/RBP1/STRA6/STRA6/STRA6/ADH4/OPN3/OPN4/RBP7/STRA6/CYP2W1/STRA6/STRA6
GOMF_LIPID_PHOSPHATASE_ACTIVITY	GOMF_LIPID_PHOSPHATASE_ACTIVITY	13	0.546549	1.88807	0.00401417	0.0110629	0.00442718	9200	tags=50%, list=24%, signal=38%	PLPP2/PLPPR2/PLPPR2/INPP5K/PLPP1/INPP5K/PLPPR1/INPP5K/PLPPR4/PLPP2/EPHX2/PLPP2/PLPP7
GOMF_ATPASE_ACTIVATOR_ACTIVITY	GOMF_ATPASE_ACTIVATOR_ACTIVITY	24	0.448469	1.86688	0.00411434	0.0112967	0.00452074	12178	tags=55%, list=31%, signal=38%	DNAJA2/DNAJA1/DNAJA1/TOR1AIP1/TOR1AIP2/TOR1AIP2/DNAJB4/AHSA1/TOR1AIP2/DNAJC24/TOR1AIP2/RAB4A/DNAJB1/NCAPH/DNAJC19/NCAPH/ATP1B1/RAB4A/DNAJC24/DNAJB2/HSCB/NCAPH/DNAJB6/DNAJB1/TOR1AIP1/NCAPH/DNAJB6
GOMF_GENERAL_TRANSCRIPTION_INITIATION_FACTOR_BINDING	GOMF_GENERAL_TRANSCRIPTION_INITIATION_FACTOR_BINDING	41	0.380446	1.81984	0.00412074	0.0112967	0.00452074	19353	tags=50%, list=50%, signal=25%	RUVBL1/PSMC5/TAF12/YEATS2/ESR1/CTDP1/DR1/TCF4/CAND2/GTF2A2/CAND1/RUVBL2/TP53/TAF1/TBP/BRF1/CAND2/TP53/TP53/TCF4/ERCC1/TAF7/TCF4/PSMC5/EDF1/TCF4/POLR1E/HNRNPF/THAP7/TCF4/GTF2A1/TCF4/TP53/TCF4/DR1/TAF11/TAF1/THAP7/TAF13/TAF1/TAF11/PSMC1/RPTOR/TCF4/TAF1/CTDP1/THRA/TCF4/GTF2B/BRF1/ERCC1/TCF4/HHEX/HNRNPF/RUVBL2/TCF4/GTF2A2/EDF1
GOMF_XENOBIOTIC_TRANSMEMBRANE_TRANSPORTER_ACTIVITY	GOMF_XENOBIOTIC_TRANSMEMBRANE_TRANSPORTER_ACTIVITY	27	0.4273	1.83468	0.00417469	0.0114145	0.00456788	18502	tags=58%, list=48%, signal=30%	ABCC3/ABCC4/ABCC4/ABCC4/SLC19A1/ABCA8/ABCC10/ABCC4/EBP/SLC2A1/RALBP1/SLC47A1/ABCG2/ABCG2/ABCC4/ABCC3/SLC36A1/ABCA3/SLC19A1/ABCC11/SLC29A4/SLC29A4/ABCC5/SLC36A1/SLC6A6/SLC47A2/SLC6A13/SLC19A1/SLC19A1/ABCC10/SLC22A1/ABCB4/ABCC1/SLC18A1
GOMF_METHYLATED_HISTONE_BINDING	GOMF_METHYLATED_HISTONE_BINDING	66	0.322196	1.69688	0.00422833	0.0115308	0.00461442	19749	tags=53%, list=51%, signal=26%	ATRX/ATRX/KDM7A/SUZ12/FAM156A/CDYL/FMR1/KMT2E/L3MBTL1/CBX2/ING2/ZMYND11/MSL3/MBTD1/SUZ12/WDR5/CHD5/ZMYND8/RAG2/MSL3/TAF1/CHD8/KDM4A/MORC3/GLYR1/ING2/CHD8/PHF1/LRWD1/BPTF/TAF7/CHD8/ZMYND8/GLYR1/ZMYND8/CXXC1/PHF19/THAP7/GLYR1/ZMYND8/SPIN2B/PWP1/NCAPG2/ZMYND11/MSL3/ZMYND8/SPIN1/FAM156A/TAF1/THAP7/KAT8/ING4/PHF19/ZMYND11/UHRF1/PWP1/TAF1/NCAPD3/MPHOSPH8/SGF29/FAM156A/CBX5/UHRF1/ZMYND11/ZMYND8/CDYL/TAF…
GOMF_QUATERNARY_AMMONIUM_GROUP_BINDING	GOMF_QUATERNARY_AMMONIUM_GROUP_BINDING	29	0.416624	1.82117	0.00425396	0.0115703	0.00463024	22132	tags=71%, list=57%, signal=31%	VDAC2/CHMP3/CHMP3/CHMP2A/CHMP3/ESYT3/JCHAIN/CETP/ESYT2/PITPNA/PITPNM2/APOA5/PITPNM2/VDAC2/APOA2/PITPNA/VDAC1/PCYT1A/PLTP/VDAC1/APOA2/APOC1/PCTP/VDAC2/VDAC2/VDAC1/ESYT3/RPE65/APOA5/PITPNM2/CETP/PCTP/CHMP2A/PCYT1B/CHMP2A/PCTP/PITPNM1/PITPNB/SCARB2/NF1/PITPNM1/APOA1/PLTP/APOA1/PLTP/PITPNB
GOMF_HYDROLASE_ACTIVITY_HYDROLYZING_O_GLYCOSYL_COMPOUNDS	GOMF_HYDROLASE_ACTIVITY_HYDROLYZING_O_GLYCOSYL_COMPOUNDS	79	0.307869	1.67162	0.00431684	0.0117107	0.00468641	19098	tags=48%, list=49%, signal=24%	GANAB/HEXB/PARG/MAN1A1/OTOG/HYAL3/AGL/MAN1A2/AGL/MAN2B2/MOGS/CHIA/GBA2/MGAM/NEU2/MAN2A2/MAN1B1/LCTL/LYG2/GAA/NEU4/KLB/GLB1/GBE1/GUSB/GM2A/CTBS/ACER1/PSAP/HPSE2/PSAP/PSAP/CHIT1/EDEM3/CHIA/HYAL2/CHIT1/GUSB/NEU4/EDEM2/ACER3/ACER3/EDEM2/GALC/TREH/MOGS/NAGA/HPSE2/NEU4/LYZL6/MAN2C1/MAN2B1/HYAL2/IDUA/CEMIP/GANAB/LYG1/NEU1/CHIA/MANEA/GBA/HPSE/AGL/MOGS/GAA/AMY2B/AGL/MANBA/MANEAL/LYZL4/MANEAL/LCT/LYZ/MAN1C…
GOMF_DISULFIDE_OXIDOREDUCTASE_ACTIVITY	GOMF_DISULFIDE_OXIDOREDUCTASE_ACTIVITY	38	0.385555	1.81049	0.00435639	0.0117872	0.00471704	5097	tags=27%, list=13%, signal=23%	TXNDC12/TXNRD1/TXNRD1/TXNL1/GLRX5/PGK1/TXNRD1/NXN/PGK1/TMX2/STAB1/GLRX3/GLRX/GSR/TXNRD1/GSR/CCS/GSR/TMX2/GSTO1
GOMF_TAU_PROTEIN_BINDING	GOMF_TAU_PROTEIN_BINDING	43	0.377155	1.82151	0.0044225	0.011935	0.00477618	16438	tags=55%, list=42%, signal=32%	HSP90AA1/HSP90AB1/HSP90AB1/MARK3/PPP2CA/MARK3/HSP90AA1/FKBP4/SNCA/SNCA/DYRK1A/SMAD2/HSP90AB1/DYRK1A/MARK3/HSP90AB1/MARK3/BRSK1/DYRK1A/SNCA/DYRK1A/TAOK1/PICALM/BIN1/TAOK2/HDAC6/HDAC6/BIN1/BIN1/BIN1/BIN1/HSPA2/SMAD2/MAP2/APOE/HSPA2/DYRK1A/ACTB/PICALM/BIN1/S100B/CLU/PRKAA1/BIN1/MARK3/PPP2R2A/ACTB/BIN1/TAOK2/PIN1/DYRK1A/PRKAA1/PPP2R2A/BRSK2/BIN1/PPP5C/HDAC6/DYRK1A/GSK3A/TAOK1/MARK2/MARK1/MAP2/PRKAA1/…
GOMF_CGMP_BINDING	GOMF_CGMP_BINDING	15	0.524899	1.89463	0.0046184	0.0124314	0.00497483	14004	tags=44%, list=36%, signal=28%	PDE2A/CNGA1/PDE2A/PDE6C/PDE5A/PRKG2/PDE11A/PDE11A/PRKG1/CNGA2/PDE6H/PRKG2/PDE10A/CNGB1/PDE6G/PRKG1
GOMF_POLY_A_BINDING	GOMF_POLY_A_BINDING	19	0.476682	1.84614	0.00480769	0.0128451	0.00514036	11812	tags=41%, list=30%, signal=28%	LARP4/ZC3H14/TIA1/DDX3X/PABPC1L/RBPMS/LARP4/DDX3X/ELAVL4/RBMS1/RBPMS/RBMS3/HNRNPDL/LARP4/RBPMS/LARP4/ELAVL4/LARP4/DDX3X/PABPC4/PABPC1/ELAVL4/HNRNPDL/PABPC1L
GOMF_HISTONE_METHYLTRANSFERASE_ACTIVITY_H3_K9_SPECIFIC	GOMF_HISTONE_METHYLTRANSFERASE_ACTIVITY_H3_K9_SPECIFIC	10	0.596102	1.88947	0.00480888	0.0128451	0.00514036	17949	tags=70%, list=46%, signal=38%	MECOM/SUV39H2/SETDB2/EHMT2/MECOM/PRDM16/SETDB2/SETD5/SETDB1/PRDM16/EHMT1/SETDB2/EHMT2/SETDB1/SUV39H2/EHMT1/SETDB1/ASH1L/EHMT1
GOMF_SIGNAL_SEQUENCE_BINDING	GOMF_SIGNAL_SEQUENCE_BINDING	46	0.365825	1.7933	0.00480917	0.0128451	0.00514036	19735	tags=61%, list=51%, signal=30%	TNPO1/KPNA1/NUP98/NUP98/AP2B1/KPNA4/CAT/PEX5L/KPNA3/AP2B1/NUP98/PEX5L/NUP153/NUP153/NUP214/SRP54/AP2M1/AP2M1/AP2M1/KPNB1/TOMM40L/TNPO2/AP2M1/KPNA6/KDELR3/NUP153/IPO5/KCNIP2/SRP54/TOMM40L/SEC61A2/TOMM70/SRP68/SRP54/KPNA2/KCNIP2/KCNIP2/NUP214/KCNIP2/CEMIP/KPNA7/TOMM20L/KDELR1/KDELR1/KCNIP2/KPNA6/KPNA2/SRP68/SEC61A2/PEX5/NUP58/KCNIP2/PEX5L/BRAP/SEC61A1/CABP1/PEX5/TOMM20/KDELR2/RANBP6/NOLC1/CABP1
GOMF_PHOSPHOPROTEIN_BINDING	GOMF_PHOSPHOPROTEIN_BINDING	85	0.300812	1.65228	0.00491573	0.013096	0.00524079	16022	tags=42%, list=41%, signal=25%	YES1/LRP11/EPB41/EPB41/THRAP3/EPB41/EPB41/SNCA/MID1/SNCA/EPB41/APTX/RB1/EPB41/MAPK3/EPB41/PIK3R1/MAPK1/PAFAH1B1/SCAF8/BTRC/SNCA/SHC1/CRKL/CRK/PRKCSH/BTRC/SCAF8/VAV2/PTPN6/SCAF4/THRAP3/RRAGA/PTPN5/APTX/SHF/PRKCSH/GRB2/PRKCSH/FGR/YWHAB/PFN1/UBASH3B/SCAF4/PCIF1/FBXW7/LCK/GRB2/PTPN6/TRPV1/MAPK1/BCAR3/SCAF8/URI1/CBL/YWHAE/PRKCSH/GPRIN1/BTRC/PIN1/CRK/SHF/BCAR3/PTPN5/SHC1/PTPN5/PTPN11/PRKCSH/PHF6/SH3BP2…
GOMF_BETA_TUBULIN_BINDING	GOMF_BETA_TUBULIN_BINDING	37	0.388434	1.81285	0.00498235	0.0132396	0.00529824	17429	tags=60%, list=45%, signal=33%	SPAST/IFT74/TTLL7/GABARAPL2/HTT/IFT74/BCAS3/RACGAP1/SLC6A2/SPAST/TAOK1/FGF13/SLC6A2/TBCD/FGF13/HDAC6/PACRG/HDAC6/GJB6/TTLL7/BCAS3/NDEL1/NDEL1/TRPV4/NDEL1/UXT/BCAS3/IFT74/TBCA/EML4/GJB6/GABARAPL1/GJB6/PACRG/HDAC6/CCT5/TAOK1/TRPV4/BCAS3/BCAS3/HDAC6/SLC6A2/BCAS3/CCT5/TRPV4/GABARAP/CCT5/CDK5R1/TRPV4
GOMF_ABC_TYPE_TRANSPORTER_ACTIVITY	GOMF_ABC_TYPE_TRANSPORTER_ACTIVITY	20	0.46559	1.83487	0.00510771	0.0135036	0.00540389	10106	tags=43%, list=26%, signal=32%	ABCC3/ABCC4/ABCC4/ABCC4/ABCG1/ABCA8/ABCC10/ABCC4/ABCG2/ABCG2/TAPBP/ABCC4/ABCC3/ABCD1/ABCA3/LMBRD1/SLC30A3/ABCC11
GOMF_K63_LINKED_POLYUBIQUITIN_MODIFICATION_DEPENDENT_PROTEIN_BINDING	GOMF_K63_LINKED_POLYUBIQUITIN_MODIFICATION_DEPENDENT_PROTEIN_BINDING	20	0.466159	1.83711	0.00510771	0.0135036	0.00540389	6188	tags=31%, list=16%, signal=26%	OTUD7B/OPTN/TAB2/OPTN/ZRANB1/TAB2/UIMC1/OPTN/OPTN/TAB2/RNF169/UIMC1/OTUD7A/PRPF8/UIMC1/IKBKG/UIMC1
GOMF_ALPHA_TUBULIN_BINDING	GOMF_ALPHA_TUBULIN_BINDING	33	0.396316	1.79654	0.00534255	0.0140503	0.0056227	8367	tags=32%, list=22%, signal=26%	HSPH1/HSPH1/SPAST/TTLL7/SNCA/SNCA/TBCEL/HSPH1/RACGAP1/SLC6A2/SETD2/HSPH1/SNCA/SPAST/TAOK1/SLC6A2/HDAC6/PACRG/HDAC6/SETD2/OFD1/TTLL7/NDEL1/INO80/NDEL1/TRPV4
GOMF_ACTIN_MONOMER_BINDING	GOMF_ACTIN_MONOMER_BINDING	23	0.442462	1.81677	0.00534643	0.0140503	0.0056227	13067	tags=34%, list=34%, signal=23%	TMSB4Y/COBLL1/TMSB15A/TMSB15B/CORO1A/TWF2/MTSS1/PFN2/PFN1/NOS3/NOS3/COBL/TMSB10/MYL4/TMSB4X/MYL3/LMOD3
GOMF_PROTEIN_MEMBRANE_ADAPTOR_ACTIVITY	GOMF_PROTEIN_MEMBRANE_ADAPTOR_ACTIVITY	22	0.449732	1.82221	0.00536986	0.0140503	0.0056227	17158	tags=60%, list=44%, signal=33%	JUP/SLC4A1/SLC9A3R2/NUP153/NUP153/PDCD6/JUP/PDCD6/SYNE3/PDZD3/NUP153/JUP/SPTBN4/SUN1/JUP/EPB41L3/SPTBN4/SLC9A3R2/EPB41L3/AKAP6/PDZK1/SUN1/SUN2/SPTBN4/SPTBN4/SUN1/SPAG4/RAPSN/SUN1/SUN5/JUP/SUN1/EPB41L3/SUN1/RAPSN/PDCD6/CIB1
GOMF_LAMIN_BINDING	GOMF_LAMIN_BINDING	12	0.558286	1.87985	0.00538213	0.0140503	0.0056227	13861	tags=55%, list=36%, signal=36%	BNIP3L/NARF/AKAP8L/PPP1CC/AKAP8L/BNIP3L/MLIP/NARF/LBR/TMPO/NARF/SUN2/TMEM201/PLCB1/MLIP/TMPO
GOMF_PROTEIN_PHOSPHATASE_ACTIVATOR_ACTIVITY	GOMF_PROTEIN_PHOSPHATASE_ACTIVATOR_ACTIVITY	12	0.556957	1.87537	0.00538213	0.0140503	0.0056227	8149	tags=42%, list=21%, signal=33%	CALM1/PPP2R5C/PPP2R5E/PPP2R5C/PPP2R5E/CALM3/B3GAT3/CALM2/PPP2R5E/PPP2R5C/CALM2/PPP2R5B/PPP2R5D
GOMF_HSP90_PROTEIN_BINDING	GOMF_HSP90_PROTEIN_BINDING	37	0.384741	1.79561	0.00539755	0.0140553	0.00562467	27535	tags=74%, list=71%, signal=22%	NUP62/CHORDC1/NR3C1/CHORDC1/UNC45B/CHORDC1/MAPT/MAPT/AHSA1/TSC1/NR3C1/NR3C1/NR3C1/HDAC6/CSNK2A1/PACRG/HDAC6/TELO2/TSC2/ARNTL/NPAS2/NR3C1/CYP1A1/FKBP6/RPS3/UNC45A/CSNK2A1/NR3C1/ARNTL/MAPT/TSC2/PTGES3/TSC1/TSC2/MAPT/PPP5C/PACRG/HDAC6/TSC2/UNC45A/PTGES3/RPS3/USP19/RPS3/HDAC6/MAPT/UNC45B/HDAC8/MAPT/HDAC8/TSC2/MAPT/PTGES3/TELO2/TSC1/PTGES3L/STUB1/RPS3/PTGES3L/CYP1A1/HDAC8/HDAC6/USP19/HDAC6/PTGES3/CYP1…
GOMF_TRANSLATION_ACTIVATOR_ACTIVITY	GOMF_TRANSLATION_ACTIVATOR_ACTIVITY	10	0.592011	1.8765	0.0054254	0.0140925	0.00563956	7492	tags=50%, list=19%, signal=40%	DHX29/CTIF/DHX29/LARP1/CTIF/BOLL/DAZL/MIF4GD/RPS27L
GOMF_PHOSPHATIDYLSERINE_BINDING	GOMF_PHOSPHATIDYLSERINE_BINDING	57	0.334147	1.71326	0.00546669	0.0141643	0.00566831	23176	tags=61%, list=60%, signal=25%	APPL2/SYT12/SYT15/ANXA2/SYT15/MME/SYT12/ASAP1/SYT15/HMGB1/SYT4/HSPA8/SYT1/PLEKHN1/FCHO2/ADGRB1/SYT2/HSPA8/CPNE6/APPL2/RS1/APPL2/HMGB1/HSPA8/ANXA13/PLCD1/TLN1/CD300LF/ADGRB1/SYT2/SYT3/GSDMB/AXL/AXL/MFGE8/ANXA2/SYT5/GRAMD1B/CD300LF/ASAP1/HAVCR1/SYT9/GSDMA/SYT8/SYT17/CD300LF/SMPD3/PLCD1/RPE65/SYT1/MARK1/TRIM72/OSBPL5/SYT3/CD300LF/OSBPL10/CD300LF/GRAMD1B/SYTL2/HAVCR1/ANXA9/ANXA6/SYT5/SCARB1/CPNE6/SYT…
GOMF_CYCLIN_DEPENDENT_PROTEIN_SERINE_THREONINE_KINASE_REGULATOR_ACTIVITY	GOMF_CYCLIN_DEPENDENT_PROTEIN_SERINE_THREONINE_KINASE_REGULATOR_ACTIVITY	43	0.371216	1.79282	0.00555384	0.0143543	0.00574435	21339	tags=58%, list=55%, signal=26%	CCNC/KAT2B/CDKN2A/HEXIM1/CCNI/CCNYL1/CDKN1C/CCNG1/CCNA2/CDKN1B/CCND3/CKS1B/CCNT1/CCNY/CDKN1A/CCNF/CCNG1/CCNL2/MNAT1/CCNYL1/CDK4/CDKN2D/CCNA2/CCND3/CCNC/CCNYL1/CDKN1C/CCNI2/CCNY/CCNB1/HEXIM2/CCNA1/CCNE1/CDKN2C/CASP3/CCNJL/CDKN2C/INCA1/CCNA1/CKS1B/CCNB1/CDK5R1/INCA1/CASP3/CCNG2/CCNE1/CASP3/CDKN1A/HEXIM2/INCA1/CKS2/CCND3/CDKN2A/CCND3/CCND3/CCNE2
GOMF_PHOSPHOLIPASE_A2_ACTIVITY	GOMF_PHOSPHOLIPASE_A2_ACTIVITY	26	0.422816	1.79706	0.00558599	0.0144016	0.00576327	6886	tags=34%, list=18%, signal=28%	PNPLA8/PLA2G4E/PNPLA8/PNPLA8/PNPLA8/PROCA1/PLA2G12B/PLA2G4F/PLA2G1B/PLA2G2A/PLB1/PLA2G2D/PLA2G6/PNPLA3/PRDX6/ABHD3
GOMF_TRANSLATION_INITIATION_FACTOR_BINDING	GOMF_TRANSLATION_INITIATION_FACTOR_BINDING	29	0.410816	1.79578	0.0056365	0.0144958	0.00580098	11495	tags=44%, list=30%, signal=31%	EIF2B4/GLE1/DDX3X/GLE1/LARP1/NCK1/EIF4EBP2/NCK1/EIF2S2/EIF4G1/EIF4EBP1/FMR1/OTX2/EIF4G1/EIF2S2/EIF4G1/EIF2S2/DDX3X/OTX2/RPS24/RPS24/EIF3B/EIF2B4/EIF4E/EIF4E/DDX3X/EIF4E/GCH1/EIF3F
GOMF_ORGANIC_ACID_SODIUM_SYMPORTER_ACTIVITY	GOMF_ORGANIC_ACID_SODIUM_SYMPORTER_ACTIVITY	23	0.440095	1.80705	0.00567376	0.0145556	0.00582491	23047	tags=68%, list=59%, signal=28%	SLC6A1/SLC38A1/SLC6A9/SLC6A1/SLC13A3/SLC13A2/SLC23A2/SLC38A2/SLC1A3/SLC1A6/SLC1A2/SLC6A1/SLC13A3/SLC13A5/SLC6A9/SLC6A9/SLC6A9/SLC6A15/SLC6A6/SLC13A3/SLC6A1/SLC10A3/SLC6A12/SLC6A13/SLC38A1/SLC13A3/SLC6A20/SLC13A5/SLC6A5/SLC1A3/SLC13A5/SLC1A6/SLC38A2/SLC6A20/SLC10A1/SLC6A9/SLC13A5/SLC23A2/SLC10A3/SLC1A3/SLC6A1
GOMF_RNA_POLYMERASE_II_CTD_HEPTAPEPTIDE_REPEAT_KINASE_ACTIVITY	GOMF_RNA_POLYMERASE_II_CTD_HEPTAPEPTIDE_REPEAT_KINASE_ACTIVITY	12	0.548991	1.84855	0.00586054	0.0149978	0.00600185	9632	tags=48%, list=25%, signal=36%	CDK8/CDK1/CDK1/CDK12/BRD4/MAPK1/CDK9/BRD4/BRD4/CDK13/MAPK1/CDK4
GOMF_NUCLEOBASE_CONTAINING_COMPOUND_KINASE_ACTIVITY	GOMF_NUCLEOBASE_CONTAINING_COMPOUND_KINASE_ACTIVITY	40	0.379771	1.80292	0.00589086	0.0150383	0.00601808	18991	tags=52%, list=49%, signal=27%	NME4/MPP1/NME4/NME4/TK2/CMPK1/MPP1/MPP1/AK4/NME4/LRGUK/NME4/CMPK1/UCK2/DGUOK/DLG1/MPP1/DLG2/AK1/AK8/ADK/DLG2/AK3/AK3/UCK1/NME2/TJP2/UCKL1/DLG1/CASK/GUK1/AK3/TK2/CMPK2/UCK1/DGUOK/NME2/CMPK1/CASK/DTYMK/TK2/DLG2/ADK/DTYMK/UCKL1/AK4/AK6/MAGI3/CMPK2/NME1/AK1/NME2/DLG2/NME7/ADK/DCK/TK2/GUK1/AK4/TJP2/AK2/DLG1/UCKL1/TJP2/UCKL1
GOMF_THIOLESTER_HYDROLASE_ACTIVITY	GOMF_THIOLESTER_HYDROLASE_ACTIVITY	38	0.376737	1.76908	0.00601597	0.0153201	0.00613083	9618	tags=31%, list=25%, signal=23%	HAGH/NUDT7/ESD/NUDT7/OLAH/ACOT13/LYPLA1/PNKD/HAGH/ACOT6/ACOT1/ACOT4/LYPLA1/PTPRT/ABHD16A/LYPLA1/ACOT11/PLA2G6/LYPLA2/ABHD17A/ACOT7/BAAT/HAGH
GOMF_PROTEIN_SERINE_THREONINE_KINASE_INHIBITOR_ACTIVITY	GOMF_PROTEIN_SERINE_THREONINE_KINASE_INHIBITOR_ACTIVITY	27	0.416159	1.78685	0.00620852	0.0157515	0.00630346	8024	tags=25%, list=21%, signal=20%	KAT2B/CDKN2A/HEXIM1/PRKAR2B/PKIG/CDKN1C/YWHAG/PRKAR2A/CDKN1B/PRKAR1B/PRKAR1B/PRKAR1B/PRKAR1A/CDKN1A/PKIB/PKIB/PRKAG2/PKIG
GOMF_ORGANIC_CATION_TRANSMEMBRANE_TRANSPORTER_ACTIVITY	GOMF_ORGANIC_CATION_TRANSMEMBRANE_TRANSPORTER_ACTIVITY	20	0.462179	1.82143	0.00621808	0.0157515	0.00630346	22294	tags=76%, list=57%, signal=33%	SLC25A26/SLC25A19/SLC44A4/SLC25A42/SLC25A19/SLC18A3/SLC7A8/SLC25A17/SLC25A17/SLC44A2/SLC25A47/SLC44A1/SLC7A8/SLC29A4/SLC25A45/SLC25A20/SLC29A4/SLC25A42/SLC25A26/SLC25A45/SLC25A17/SLC6A20/SLC22A16/SLC22A1/SLC5A7/SLC25A45/SLC22A5/SLC22A4/SLC6A20/SLC44A2/SLC44A1/SLC5A7
GOMF_ACETYLGLUCOSAMINYLTRANSFERASE_ACTIVITY	GOMF_ACETYLGLUCOSAMINYLTRANSFERASE_ACTIVITY	47	0.355733	1.75347	0.00623085	0.0157515	0.00630346	14237	tags=37%, list=37%, signal=23%	B3GALT5/B3GALT5/HEXB/RFNG/MGAT2/GCNT2/B3GALT5/PIGQ/B3GNT6/OGT/MGAT4B/PIGP/MGAT4A/B3GNT7/PIGQ/EOGT/PIGQ/POMGNT1/B3GALT4/B3GALT1/PIGC/PIGQ/LFNG/ALG13/EXT2/B3GALNT1/PIGA/EXTL3/LFNG/B3GNT2/B3GNT4/GCNT3/EXTL2/MGAT1/PIGC
GOMF_RRNA_BINDING	GOMF_RRNA_BINDING	55	0.336329	1.71252	0.00628867	0.015859	0.00634651	5050	tags=24%, list=13%, signal=21%	MRPS18C/RPS5/MRPS27/MDM2/MDM2/MDM2/MRPS27/RPS5/NGRN/GTF3A/TST/MDM2/RPS14/RPL23/FASTKD5/MRPS18C/RPS9/EMG1/CIRBP/MRPL11/RPL9/RPS11/RPL8/RPLP0/RPL23
GOMF_PROTEIN_TYROSINE_PHOSPHATASE_ACTIVITY	GOMF_PROTEIN_TYROSINE_PHOSPHATASE_ACTIVITY	91	0.291237	1.61469	0.00631389	0.0158841	0.00635654	25257	tags=67%, list=65%, signal=23%	CDKN3/MTMR3/MTMR3/CDKN3/ACP1/MTMR3/PTPN4/MTMR2/MDP1/DUSP5/PTPN7/CDKN3/PTEN/DUSP15/DUSP13/DUSP28/PTP4A2/DUSP22/DUSP18/PTPRN2/PTP4A2/PTPRT/PTP4A2/PTPN6/DUSP23/EYA3/DUSP23/PTPN5/CDC25B/DNAJC6/PTPN7/DUSP15/MTMR14/DUSP22/DUSP26/PTP4A3/PTPRU/MTMR14/CDC25B/PTP4A2/EYA1/UBASH3B/MTMR14/ACP1/DUSP23/PTPRA/PTPRF/PTPRN2/PTPN6/PTPRO/SSH1/TIMM50/CDC25B/CDC25C/CDC25B/DUSP15/PTPRH/MTMR8/PTPRO/TNS2/CDC14A/PTPRO/PTP…
GOMF_VOLTAGE_GATED_ANION_CHANNEL_ACTIVITY	GOMF_VOLTAGE_GATED_ANION_CHANNEL_ACTIVITY	16	0.499159	1.83905	0.00639781	0.0160362	0.0064174	11690	tags=49%, list=30%, signal=34%	CLCN3/CLCN3/VDAC2/CLCN5/CLCN5/CLCN2/VDAC3/ANO6/VDAC2/VDAC1/CLCN3/CLCN7/VDAC3/CLCN6/VDAC1/CLCN2/VDAC2/CLCNKA/VDAC2
GOMF_AMINO_ACID_CATION_SYMPORTER_ACTIVITY	GOMF_AMINO_ACID_CATION_SYMPORTER_ACTIVITY	18	0.476811	1.82152	0.00640521	0.0160362	0.0064174	17665	tags=57%, list=45%, signal=31%	SLC6A1/SLC38A1/SLC36A3/SLC32A1/SLC6A9/SLC36A3/SLC6A1/SLC36A1/SLC38A2/SLC1A3/SLC1A6/SLC1A2/SLC6A1/SLC6A9/SLC6A9/SLC36A1/SLC6A9/SLC6A15/SLC6A1/SLC6A12/SLC6A13/SLC38A1/SLC6A20/SLC6A5/SLC1A3/SLC1A6
GOMF_ACETYLGALACTOSAMINYLTRANSFERASE_ACTIVITY	GOMF_ACETYLGALACTOSAMINYLTRANSFERASE_ACTIVITY	44	0.36143	1.75462	0.00647017	0.0161334	0.00645631	11468	tags=36%, list=29%, signal=26%	GBGT1/B3GALT5/B3GALT5/GALNT9/GALNT13/B3GALT5/GALNT10/GALNT8/GALNT5/B3GNT6/B4GALNT2/GALNT1/GBGT1/GALNT1/CSGALNACT1/B3GNT7/GALNT5/B3GALT4/B3GALT1/B4GALNT4/GALNT18/GALNT6/B4GALNT1/CHPF2/B4GALNT1/GALNT13/B3GALNT1/CSGALNACT2
GOMF_MONOCARBOXYLIC_ACID_BINDING	GOMF_MONOCARBOXYLIC_ACID_BINDING	59	0.32474	1.67669	0.00647511	0.0161334	0.00645631	28254	tags=79%, list=73%, signal=22%	NDUFAB1/RARA/CYP27C1/PLA2G1B/CRABP2/DBT/HNF4A/CYP2W1/HNF4A/CYP26B1/VDR/PPARG/PPARG/S100A9/CYP26A1/SCP2/ACOX3/FABP3/PCCA/PSAP/ACOX1/AKR1C2/GSTM2/GSTM2/NME2/PSAP/PSAP/RXRA/HLCS/APOC1/OXER1/UGT1A3/CYP26C1/PPARG/PRR7/PRR7/NME2/FABP2/UGT1A9/AKR1C3/PYGL/FABP5/NDUFAB1/PTGDS/PPARD/CYP26B1/RARA/SCP2/NME2/NR1H4/PCCA/SCP2/NR1H4/ACACB/RARA/PCCA/PPARD/GSTM2/STX3/AKR1C1/PPARG/S100A8/CYP2W1/LCN12/MCCC1/ALOX5AP/…
GOMF_DNA_POLYMERASE_BINDING	GOMF_DNA_POLYMERASE_BINDING	18	0.47558	1.81682	0.00651759	0.0162004	0.00648312	7408	tags=36%, list=19%, signal=29%	HSP90AA1/HSP90AB1/HSP90AB1/HSP90AA1/PCNA/SMARCA4/SMARCA4/HSP90AB1/HSP90AB1/SMARCA4/FANCD2/HMGB1/RTEL1/SMARCA4/ACD/CDK2AP1/CDK2AP1/RTEL1/HMGB1/SMARCA4
GOMF_PROTEIN_LIPID_COMPLEX_BINDING	GOMF_PROTEIN_LIPID_COMPLEX_BINDING	28	0.412679	1.78773	0.00661051	0.0163922	0.00655986	7366	tags=31%, list=19%, signal=26%	CD36/CD36/CD36/CD36/TREM2/CD36/STAB1/CDH13/CD36/CD36/CD36/MAPT/MAPT/LDLR/CDH13/APOA2/COLEC12/CRP/APOE/VLDLR/MSR1/PLTP
GOMF_GAMMA_CATENIN_BINDING	GOMF_GAMMA_CATENIN_BINDING	12	0.545095	1.83543	0.00669776	0.0165669	0.00662978	16282	tags=49%, list=42%, signal=28%	CTNNA1/APC2/DSC3/LEF1/PTPRT/CTNNA1/LEF1/TCF7L2/APC/CTNNA1/CDH1/TCF7L2/APC/CTNNA1/CDH1/CTNNA1/LEF1/TCF7L2/DSC3/TCF7L2/APC2/CDH2
GOMF_TRANSFORMING_GROWTH_FACTOR_BETA_BINDING	GOMF_TRANSFORMING_GROWTH_FACTOR_BETA_BINDING	24	0.433921	1.80632	0.00671286	0.0165669	0.00662978	14724	tags=53%, list=38%, signal=33%	CD36/CD109/CD36/CD36/CD36/CD36/CD36/WFIKKN2/ENG/CD36/CD36/TSKU/SPINT3/TWSG1/LTBP1/LTBP4/LTBP4/LTBP1/TGFB3/WFIKKN1/TGFBR3/ITGAV/HYAL2/TSKU/TGFBR3L/WFIKKN2/LTBP1/HYAL2/LTBP1/LTBP3/CD109
GOMF_S_ADENOSYL_L_METHIONINE_BINDING	GOMF_S_ADENOSYL_L_METHIONINE_BINDING	15	0.505863	1.82592	0.00681215	0.0167721	0.00671189	16630	tags=61%, list=43%, signal=35%	SUV39H2/PRMT1/N6AMT1/KMT5B/METTL5/PCIF1/PRMT8/GNMT/TSR3/METTL3/KMT5B/METTL17/KMT5C/CBS/METTL5/SUV39H2/PRMT1
GOMF_NAD_DEPENDENT_PROTEIN_DEACETYLASE_ACTIVITY	GOMF_NAD_DEPENDENT_PROTEIN_DEACETYLASE_ACTIVITY	16	0.496565	1.8295	0.00685479	0.0168372	0.00673794	28293	tags=77%, list=73%, signal=21%	HDAC9/HDAC3/HDAC5/SIRT3/HDAC1/HDAC6/SIRT3/HDAC6/SIRT6/SIRT2/SIRT6/SIRT3/SIRT2/HDAC7/HDAC4/HDAC2/SIRT5/SIRT2/HDAC2/HDAC6/HDAC4/HDAC5/HDAC6/SIRT7/HDAC8/HDAC8/HDAC9/HDAC7/HDAC8/HDAC6/HDAC9/HDAC5/HDAC6/SIRT6/HDAC9/SIRT1/HDAC8/SIRT6/HDAC9/SIRT6/SIRT1/HDAC6/HDAC9/HDAC9
GOMF_RNA_7_METHYLGUANOSINE_CAP_BINDING	GOMF_RNA_7_METHYLGUANOSINE_CAP_BINDING	12	0.54281	1.82774	0.00693697	0.0169937	0.00680057	22952	tags=85%, list=59%, signal=35%	NCBP2/AGO2/LARP1/NCBP2/AGO2/EIF4E1B/GEMIN5/EIF4E/EIF4E/NCBP1/EIF4E/DCPS/EIF4E3/EIF4E3/EIF4E2/CYFIP1/EIF4E2/NCBP1/DCPS/EIF4E2/EIF4E2/LARP1/EIF4E3/EIF4E2/NCBP2/CYFIP1/GEMIN5/EIF4E
GOMF_PROTEIN_TAG	GOMF_PROTEIN_TAG	11	0.561917	1.83449	0.00695122	0.0169937	0.00680057	7626	tags=53%, list=20%, signal=43%	SUMO1/UBA52/UBA52/UBA52/SUMO3/SUMO1/UBB/SUMO2/UBC/UBB/UBB/UBB/SUMO1/UBB/RPS27A/UBA52
GOMF_DEOXYRIBONUCLEASE_ACTIVITY	GOMF_DEOXYRIBONUCLEASE_ACTIVITY	56	0.331156	1.6919	0.00709148	0.0172959	0.00692151	17609	tags=52%, list=45%, signal=29%	APEX2/DNASE2/APLF/EXO5/APTX/PLD3/SLX1B/MBD4/SPO11/SLX4/EXO5/TATDN1/DNASE1/RBBP8/APTX/TATDN1/RBBP8/MBD4/DCLRE1C/POLD1/DCLRE1A/FAN1/PLD3/ENDOG/RPS3/ERCC1/TATDN1/EXOG/TATDN1/DNASE1L1/ZRANB3/DNASE1L1/MGME1/DICER1/RAG1/DCLRE1C/ISG20/DCLRE1C/POLD1/ISG20/DNASE1L2/ISG20/XRCC3/MUS81/EXD2/NME1/POLD1/DNASE1L2/MBD4/RPS3/APEX1/DCLRE1B/RAD9A/RPS3/APTX/SPO11/APTX/ERCC5/ERCC1/DNA2
GOMF_LIGAND_ACTIVATED_TRANSCRIPTION_FACTOR_ACTIVITY	GOMF_LIGAND_ACTIVATED_TRANSCRIPTION_FACTOR_ACTIVITY	50	0.344537	1.71935	0.00712831	0.017345	0.00694116	8137	tags=22%, list=21%, signal=18%	NR1I2/NR3C1/PPARA/NR4A1/RARA/ARNT/RARG/ESR1/ARNT/RARB/PPARA/RARG/NR3C1/NR3C2/HNF4A/HNF4A/VDR/PPARG/NR3C1/ARNT/NKX3-1/NR3C1/NR1D2/SREBF1/PPARG/RARB/STAT3/RARG/ESRRG/NR2C2/ESRRG/RORA/ESRRG/ARNT/NR1I3/NR1I3/SREBF1/NR3C1
GOMF_AMINO_ACID_TRANSMEMBRANE_TRANSPORTER_ACTIVITY	GOMF_AMINO_ACID_TRANSMEMBRANE_TRANSPORTER_ACTIVITY	73	0.304422	1.63081	0.00723618	0.0175648	0.00702914	16907	tags=47%, list=43%, signal=27%	SLC6A19/SLC1A5/SLC38A6/SLC1A5/SLC6A1/SFXN1/SLC38A1/SLC43A2/SLC43A2/SLC36A4/SLC36A3/SLC43A2/SLC7A2/SLC25A44/SLC15A4/SLC47A1/SLC7A7/SLC32A1/SLC6A9/SLC36A3/SLC7A5/SLC7A8/SLC1A7/SLC7A4/SLC38A11/SLC25A44/SLC1A7/SLC7A4/SLC25A38/SLC6A1/SLC25A29/SLC36A1/SLC7A3/SLC25A18/SLC38A2/SLC1A3/SLC25A18/SLC1A6/SLC1A2/SLC7A8/SLC7A7/SLC7A1/SLC3A2/SLC6A1/SLC25A15/SFXN1/SLC7A3/SFXN1/SLC38A11/SLC17A6/SLC6A9/SLC3A2/SLC1A…
GOMF_CIS_TRANS_ISOMERASE_ACTIVITY	GOMF_CIS_TRANS_ISOMERASE_ACTIVITY	32	0.395284	1.77777	0.00725247	0.0175648	0.00702914	3463	tags=18%, list=9%, signal=17%	PPIH/DEGS1/FKBP1A/FKBP8/FKBP8/FKBP1A/FKBP4/FKBP1B/GSTZ1/FKBP1B/FKBP8/FKBP9/PPIA
GOMF_HSP70_PROTEIN_BINDING	GOMF_HSP70_PROTEIN_BINDING	35	0.384041	1.76636	0.00750939	0.0181448	0.00726122	6710	tags=23%, list=17%, signal=19%	NUP62/DNAJA1/SNCA/SNCA/ST13/DNAJA1/BAX/DNAJC2/DNAJC2/CREB1/BAX/FGF1/CREB1/SNCA/DNAJB12/TSC1/BAX/BAX/PACRG/BAX/METTL21A/DNAJB1
GOMF_VITAMIN_B6_BINDING	GOMF_VITAMIN_B6_BINDING	47	0.348863	1.7196	0.00755873	0.0182216	0.00729198	16079	tags=42%, list=41%, signal=25%	SHMT1/ALAS2/ALAS2/KYNU/GOT1L1/GAD1/GLDC/ALAS2/AADAT/PNPO/PSAT1/GCAT/PDXK/PDXDC1/PDXDC1/ABAT/OAT/SPTLC2/ACCSL/GPT/PDXDC1/THNSL2/ALAS1/GAD1/AADAT/PDXDC1/SHMT1/PDXDC1/AGXT/PHYKPL/CTH/SPTLC1/DDC/PYGL/PDXDC1/ALAS1/GOT1/MOCOS/SRR/CBS/GOT2/PDXK
GOMF_CYSTEINE_TYPE_ENDOPEPTIDASE_REGULATOR_ACTIVITY_INVOLVED_IN_APOPTOTIC_PROCESS	GOMF_CYSTEINE_TYPE_ENDOPEPTIDASE_REGULATOR_ACTIVITY_INVOLVED_IN_APOPTOTIC_PROCESS	39	0.369403	1.74411	0.00786587	0.0189181	0.0075707	3812	tags=20%, list=10%, signal=18%	BIRC2/BCL2L13/BIRC2/ST20/BCL2L13/BCL2L13/BCL2L13/BCL2L13/BCL2L13/BCL2L13/BCL2L13/SNCA/SNCA/BIRC2/BCL2L13/NOL3/PYCARD/TNFAIP8/SNCA/XIAP/PRDX3/NAIP
GOMF_CYCLIN_DEPENDENT_PROTEIN_KINASE_ACTIVITY	GOMF_CYCLIN_DEPENDENT_PROTEIN_KINASE_ACTIVITY	28	0.406644	1.76159	0.00788997	0.0189219	0.00757221	3544	tags=17%, list=9%, signal=15%	MOK/MOK/MOK/MOK/CDK8/CDK1/CDK1/CDK12/CDK20/CDKL1/CDKL2/CDKL1/CDK9
GOMF_NADPLUS_ADP_RIBOSYLTRANSFERASE_ACTIVITY	GOMF_NADPLUS_ADP_RIBOSYLTRANSFERASE_ACTIVITY	24	0.42887	1.78529	0.00790385	0.0189219	0.00757221	13393	tags=45%, list=34%, signal=29%	ART5/TNKS/PARP11/PARP16/PARP9/TNKS2/PARP16/SIRT6/SIRT2/PARP10/PARP8/PARP3/PARP3/SIRT6/PARP9/PARP3/TRPT1/ART4/SIRT2/TIPARP/ART5/PARP6/PARP11/SIRT2/PARP6
GOMF_NITRIC_OXIDE_SYNTHASE_BINDING	GOMF_NITRIC_OXIDE_SYNTHASE_BINDING	14	0.510681	1.8054	0.00793466	0.0189489	0.00758301	27877	tags=88%, list=72%, signal=25%	CALM1/DMD/DNM3/CALM3/DMD/DNM2/CAV1/CAV1/ACTB/ATP2B4/SNTA1/DNM2/ACTB/CD74/DMD/ATP2B4/DMD/DMD/DNM2/ATP2B4/SCN5A/NOS1AP/DMD/CAV1/DNM2/SCN5A/SCN5A/SCN5A/DMD/CD74/DNM2/SCN5A/SLC6A4/SCN5A/CAV1/NOS1AP/CD74/NOS1AP/DMD/SCN5A/CAV3/CD74/DMD/DNM3/DMD
GOMF_ISOPRENOID_BINDING	GOMF_ISOPRENOID_BINDING	33	0.3884	1.76065	0.00796145	0.0189489	0.00758301	20378	tags=64%, list=52%, signal=30%	RBP3/RBP4/RBP1/ADH7/STRA6/RARA/CYP27C1/CRABP2/CYP2W1/CYP26B1/CYP26A1/RBP5/C8G/RHO/ALDH1A2/RBP1/STRA6/RXRA/UGT1A3/CYP26C1/STRA6/UGT1A9/STRA6/FABP5/PTGDS/CYP26B1/RARA/ADH4/OPN3/OPN4/RARA/RBP7/STRA6/CYP2W1/STRA6/LCN12/STRA6
GOMF_CYCLIC_NUCLEOTIDE_PHOSPHODIESTERASE_ACTIVITY	GOMF_CYCLIC_NUCLEOTIDE_PHOSPHODIESTERASE_ACTIVITY	25	0.4227	1.78018	0.00796984	0.0189489	0.00758301	16606	tags=46%, list=43%, signal=26%	PDE4A/PDE2A/PDE4B/PDE4B/PDE8A/PDE4B/PDE9A/PDE2A/PDE4C/PDE6C/PDE3A/PDE1C/PDE1C/PDE4A/PDE9A/PDE5A/PDE6B/PDE9A/PDE11A/PDE11A/PDE7B/PDE9A/PDE8A/PDE1C/PDE6H/PDE4A/PDE10A/PDE4A/PDE6G/PDE1C/PDE1B/PDE4D/PDE9A/PDE9A/PDE2A/PDE8A
GOMF_PEPTIDASE_ACTIVATOR_ACTIVITY	GOMF_PEPTIDASE_ACTIVATOR_ACTIVITY	43	0.359511	1.73629	0.00802222	0.0190299	0.00761542	8548	tags=23%, list=22%, signal=18%	PSME4/BCL2L13/ST20/BCL2L13/BCL2L13/BCL2L13/BCL2L13/BCL2L13/BCL2L13/BCL2L13/BCL2L13/CLPX/PINK1/TANK/TANK/PYCARD/TANK/FBLN1/NKX3-1/PSME3/APH1A/CASP1/BEX3/PRSS22/CAV1/CAV1/TANK/APH1A/RPS27L/FN1/MAL/ADRM1
GOMF_UBIQUITIN_LIKE_PROTEIN_CONJUGATING_ENZYME_BINDING	GOMF_UBIQUITIN_LIKE_PROTEIN_CONJUGATING_ENZYME_BINDING	35	0.381668	1.75545	0.00813517	0.0192539	0.00770505	19524	tags=57%, list=50%, signal=29%	DCUN1D1/ZMYM2/RNF14/PARK7/PPARA/RNF40/ARIH2/RNF185/RNF14/RNF14/ARIH2/PPARA/TRAF6/ARIH1/DCUN1D1/SIAH3/RNF19A/DCUN1D4/RNF185/SIAH2/TOLLIP/ZMYM2/RPS3/RNF180/UBA2/DCUN1D4/DCUN1D2/ZMYM2/FOXL2/RASD2/PPARA/RPS3/RNF5/RPS3/TRIM72/DCUN1D5/RNF40/TOLLIP/TOLLIP/TOLLIP/DCUN1D3/RNF180/RNF5/PPARA/DCUN1D5/RPS3
GOMF_1_PHOSPHATIDYLINOSITOL_BINDING	GOMF_1_PHOSPHATIDYLINOSITOL_BINDING	14	0.509843	1.80244	0.00816803	0.0192877	0.00771859	7612	tags=42%, list=20%, signal=34%	SNAP91/EPB41/FRMPD2/EPB41/EPB41/EPB41/ZFYVE9/EPB41/EPB41/EPB41/ZFYVE1/PICALM/SNAP91/ZFYVE1/SNX10/PICALM
GOMF_ALKALI_METAL_ION_BINDING	GOMF_ALKALI_METAL_ION_BINDING	15	0.50037	1.8061	0.00819767	0.0193138	0.00772903	16924	tags=54%, list=44%, signal=31%	PKM/PKM/TDG/ADPRH/PDXK/PKM/ATP1A1/PKM/ATP1A2/KCNJ11/CAPN3/ATP1A1/IMPA1/SLC34A2/HDAC4/HDAC4/ACAT1/PDXK/SLC34A2
GOMF_TRANSITION_METAL_ION_TRANSMEMBRANE_TRANSPORTER_ACTIVITY	GOMF_TRANSITION_METAL_ION_TRANSMEMBRANE_TRANSPORTER_ACTIVITY	36	0.379351	1.75663	0.00823174	0.0193502	0.0077436	16534	tags=51%, list=43%, signal=29%	TTYH1/ATP7A/ATP7A/SLC39A13/SLC39A13/SLC31A1/SLC39A13/SLC40A1/ATP2C1/SLC25A37/SLC39A12/SLC39A14/SLC30A6/SLC39A1/ATP7B/SLC30A6/SLC39A14/SLC39A1/SLC39A11/SLC11A2/SLC39A11/SLC39A11/TTYH1/ATP2C1/SLC39A11/SLC30A3/ATP2C2/ATP2C1/SLC39A3/TTYH1/MMGT1/SLC30A1/SLC39A13/SLC30A5/SLC25A37/SLC30A6/SLC39A14/SLC39A13/SLC11A2/SLC39A3/SLC39A14/SLC30A8/ATP2C1/ATP7B/SLC30A8/SLC39A1/SLC30A3/ATP2C1
GOMF_CHEMOATTRACTANT_ACTIVITY	GOMF_CHEMOATTRACTANT_ACTIVITY	24	0.426185	1.77412	0.00855349	0.020051	0.00802407	18098	tags=49%, list=47%, signal=26%	HMGB2/NTF3/HMGB1/CX3CL1/VEGFA/CXCL10/VEGFA/ALKBH1/HGF/PGF/HMGB1/GPNMB/HMGB2/PDGFB/BMP4/NTF3/WNT5A/CCL16/GPNMB/VEGFA/PGF/HGF/VEGFB/BMP4/PGF/BMP4/BMP4/VEGFC/CCL3/FGF8/MIF/FGF8/LGALS3
GOMF_ENDONUCLEASE_ACTIVITY_ACTIVE_WITH_EITHER_RIBO_OR_DEOXYRIBONUCLEIC_ACIDS_AND_PRODUCING_3_PHOSPHOMONOESTERS	GOMF_ENDONUCLEASE_ACTIVITY_ACTIVE_WITH_EITHER_RIBO_OR_DEOXYRIBONUCLEIC_ACIDS_AND_PRODUCING_3_PHOSPHOMONOESTERS	16	0.491341	1.81025	0.00856849	0.020051	0.00802407	7493	tags=36%, list=19%, signal=29%	RIDA/DNASE2/SLX1B/SPO11/RNASE2/SLX4/TSEN2/TSEN2/RNASET2/RNASE1
GOMF_RNA_POLYMERASE_II_GENERAL_TRANSCRIPTION_INITIATION_FACTOR_BINDING	GOMF_RNA_POLYMERASE_II_GENERAL_TRANSCRIPTION_INITIATION_FACTOR_BINDING	17	0.477869	1.7954	0.0086002	0.02008	0.00803567	12878	tags=33%, list=33%, signal=22%	RUVBL1/ESR1/CTDP1/TCF4/RUVBL2/TP53/TBP/TP53/TP53/TCF4/ERCC1/TAF7/TCF4/EDF1/TCF4/TCF4/TCF4/TP53/TCF4
GOMF_POLY_PYRIMIDINE_TRACT_BINDING	GOMF_POLY_PYRIMIDINE_TRACT_BINDING	25	0.418969	1.76447	0.00872375	0.0203228	0.00813283	17751	tags=53%, list=46%, signal=29%	PABPC1L/SSB/FMR1/RPS7/RBMS1/IFIT5/RPS7/RBMS3/MCRS1/RBM11/HNRNPH1/PATL1/DAZAP1/PTBP1/PABPC4/PABPC1/PABPC1L/PTBP1/U2AF2/HNRNPC/U2AF2/RBM11/PTBP1/MCRS1/RBMS1/DIS3L2/KHDRBS1/PABPC1L/KHDRBS1/HNRNPC/PABPC4
GOMF_OXIDOREDUCTASE_ACTIVITY_ACTING_ON_CH_OH_GROUP_OF_DONORS	GOMF_OXIDOREDUCTASE_ACTIVITY_ACTING_ON_CH_OH_GROUP_OF_DONORS	114	0.269146	1.54064	0.00880616	0.0204689	0.0081913	26291	tags=65%, list=68%, signal=21%	IMPDH1/DHRS2/ABCC4/CTBP2/ABCC4/SORD/MDH2/DHRS3/UEVLD/ABCC4/SDR42E2/HSD17B2/HSD17B4/PTGR1/HSD17B10/ABCC4/KCNAB2/ADH7/LDHA/HSD17B10/ALDH3A2/HSD11B1/IMPDH1/IDH2/CRYL1/PTGR2/DHRS9/RDH16/HPGD/DHRS2/HSD17B6/BDH2/MDH1B/DHRS4/LDHA/UEVLD/ABCC4/PHGDH/ME1/RDH14/IMPDH1/HSD17B6/HSD17B1/DHRS4/AKR1C2/HSD3B7/MDH2/HSD17B4/D2HGDH/CTBP2/HSD17B2/ME3/MDH1/LDHB/HSD3B1/RDH8/HMGCR/VKORC1L1/GRHPR/GRHPR/GPD1/HSD3B7/KCNAB2…
GOMF_RNA_STEM_LOOP_BINDING	GOMF_RNA_STEM_LOOP_BINDING	13	0.521997	1.80325	0.00885478	0.020536	0.00821814	6434	tags=46%, list=17%, signal=38%	CSDE1/CSDE1/RC3H2/CSDE1/CSDE1/CSDE1/CSDE1/MYH10/DDX3X/RC3H1/RC3H2/RC3H2/FMR1/RC3H2/DDX3X/RC3H1/DHX9
GOMF_ATPASE_ACTIVITY_COUPLED_TO_TRANSMEMBRANE_MOVEMENT_OF_IONS_ROTATIONAL_MECHANISM	GOMF_ATPASE_ACTIVITY_COUPLED_TO_TRANSMEMBRANE_MOVEMENT_OF_IONS_ROTATIONAL_MECHANISM	20	0.45257	1.78356	0.00888297	0.0205529	0.0082249	10661	tags=44%, list=27%, signal=32%	ATP6V0A1/ATP6V0D2/ATP6V1C1/ATP6V0A1/ATP6V1F/ATP6V1E1/TCIRG1/ATP6V1E1/ATP6V1E2/ATP6V1H/ATP6V1F/ATP6V0A1/ATP6V1A/ATP6V1C2/ATP6V0B
GOMF_VINCULIN_BINDING	GOMF_VINCULIN_BINDING	11	0.551212	1.79954	0.00890244	0.0205529	0.0082249	8124	tags=22%, list=21%, signal=18%	DMD/DAG1/CTNNA1/DMD/DAG1/SORBS3/CORO2B/CTNNA1/ACTN1/CTNNA1/TLN1
GOMF_PROTEIN_TYROSINE_KINASE_BINDING	GOMF_PROTEIN_TYROSINE_KINASE_BINDING	89	0.286881	1.58567	0.00892141	0.0205529	0.0082249	28227	tags=77%, list=73%, signal=21%	HSP90AA1/MAP3K7/MAP3K7/MAP3K7/NRG3/TRIM6/HSP90AA1/PCNA/TREM2/ITGB1/NRG1/ITGB1/NCK1/NCK1/BMPR2/SH2B1/NRG1/SOCS5/TRIM6/PIK3R1/PTEN/NRG3/YWHAG/SHC1/EIF3A/DUSP22/CRK/PITPNM2/PITPNM2/NRG1/TRADD/PITPNM3/CPNE3/ITGB1/NRG1/FLT3LG/TP53/FLT3LG/DUSP22/TP53/TIAM1/ELMO2/TP53/MAP3K7/DOCK4/NRG1/TJP2/FNTA/NRG1/FCRL3/CBL/ANGPT2/NRG1/FIZ1/SOCS5/HYAL2/CRK/ARTN/BLNK/SHC1/PCNA/PTPN11/PRR7/PRR7/TP53/NRG1/TRIM6/ANGPT4/I…
GOMF_OXIDOREDUCTASE_ACTIVITY_ACTING_ON_A_SULFUR_GROUP_OF_DONORS_NAD_P_AS_ACCEPTOR	GOMF_OXIDOREDUCTASE_ACTIVITY_ACTING_ON_A_SULFUR_GROUP_OF_DONORS_NAD_P_AS_ACCEPTOR	11	0.550173	1.79614	0.00902439	0.0207441	0.00830143	5696	tags=43%, list=15%, signal=37%	TXNRD1/TXNRD1/PGK1/TXNRD1/NXN/PGK1/GSR/TXNRD1/GSR/PRDX3/GSR/DLD/DLD
GOMF_SODIUM_CHANNEL_REGULATOR_ACTIVITY	GOMF_SODIUM_CHANNEL_REGULATOR_ACTIVITY	36	0.37411	1.73236	0.00916953	0.0210312	0.00841632	21205	tags=51%, list=55%, signal=23%	NEDD4L/NEDD4L/NEDD4L/NEDD4L/NEDD4L/SGK1/SGK2/YWHAH/RANGRF/SGK1/FXYD4/FXYD3/FGF13/SCN3B/TMPRSS3/FGF13/GPLD1/PRSS8/SGK1/PRSS41/ATP2B4/FXYD5/SNTA1/SCN1B/FXYD5/YWHAH/GPD1L/FXYD3/PRSS41/FXYD1/FGF11/SCN4B/FXYD2/RANGRF/ATP2B4/PTPN3/FXYD3/FXYD5/FXYD2/FXYD2/ATP2B4/TMPRSS3/FXYD5/SCN1B/FXYD3/FXYD5/NEDD4L/CAMK2D/PTPN3/FGF13/NEDD4L/PTPN3/RANGRF/NEDD4/CAMK2D/TMPRSS3
GOMF_PRIMARY_ACTIVE_TRANSMEMBRANE_TRANSPORTER_ACTIVITY	GOMF_PRIMARY_ACTIVE_TRANSMEMBRANE_TRANSPORTER_ACTIVITY	54	0.328625	1.66593	0.00924139	0.0211494	0.0084636	20009	tags=58%, list=51%, signal=28%	ABCC3/ATP7A/ABCC4/ATP7A/ABCC4/ABCA6/ABCC4/ABCG1/ABCA8/ABCC10/ABCC4/ABCB5/RALBP1/MT-CO3/ABCA7/ABCG2/ATP7B/ATP1A1/ABCG2/ABCB7/TAPBP/ABCB10/ABCB7/ABCC4/ATP1A2/ABCC3/ABCD1/ABCA3/LMBRD1/SLC30A3/ABCC11/ABCB7/SEC61G/ATP1A1/ABCB7/CD320/CD320/ABCC5/ABCD3/ABCA4/ABCD3/ABCG4/ABCB8/ABCG1/ATP1A4/ABCB7/ATP7B/SEC61G/SLC30A3/TAP1/ABCC10/ABCG8/ABCB4/ABCC1/ABCA9/TOMM20/ABCB9/ABCG4/ATP6V1G2/ATP12A/ABCC11/ATP1A3
GOMF_LYS63_SPECIFIC_DEUBIQUITINASE_ACTIVITY	GOMF_LYS63_SPECIFIC_DEUBIQUITINASE_ACTIVITY	12	0.533646	1.79688	0.00932903	0.021303	0.00852508	6921	tags=48%, list=18%, signal=40%	YOD1/ATXN3/ATXN3/STAMBP/OTUD4/ATXN3/OTUD5/ATXN3/OTUD5/OTUD4/ATXN3/OTUD4/STAMBP/OTUD5/OTUD5/CYLD
GOMF_GLUCOCORTICOID_RECEPTOR_BINDING	GOMF_GLUCOCORTICOID_RECEPTOR_BINDING	12	0.530543	1.78643	0.00956823	0.0218013	0.0087245	15130	tags=44%, list=39%, signal=27%	TACC1/NR4A1/YWHAH/NCOR2/NRIP1/NCOR2/NCOR2/CEBPB/STAT5B/GRIP1/YWHAH/NR4A3/SMAD3/TACC1/NCOR2
GOMF_PROTEASOME_BINDING	GOMF_PROTEASOME_BINDING	15	0.492442	1.77748	0.00969865	0.0220501	0.00882406	15788	tags=62%, list=41%, signal=37%	PSME4/ZFAND1/RAD23B/UBD/RAD23A/UCHL5/RAD23A/PSMF1/RAD23A/BAG6/PSMF1/ADRM1/RAD23B/BAG6/UCHL5/USP14/BAG6/PSMF1/ADRM1/PSMF1/ZFAND1/RAD23B/ID1
GOMF_CALCIUM_DEPENDENT_PHOSPHOLIPID_BINDING	GOMF_CALCIUM_DEPENDENT_PHOSPHOLIPID_BINDING	50	0.335846	1.67598	0.0101833	0.0231014	0.00924478	14384	tags=40%, list=37%, signal=25%	PLA2G4E/SYT12/SYT15/ESYT3/ANXA2/SYT15/SYT12/SYT15/ESYT2/PLA2G4F/SYT4/SYT1/DOC2A/CPNE3/DYSF/SYT2/CPNE4/CPNE6/ANXA13/ANXA4/DOC2A/ANXA7/ANXA11/PLA2G4D/ANXA1/DYSF/CPNE2/SYT2/SYT3/RPH3A/ANXA11/ANXA2/SYT5/DOC2A/CPNE5/ANXA11/SYT9/ANXA4/ANXA7/ESYT3/SYT8/CPNE4/SYT17
GOMF_STEROID_DEHYDROGENASE_ACTIVITY	GOMF_STEROID_DEHYDROGENASE_ACTIVITY	29	0.395817	1.73021	0.0102095	0.0231104	0.00924838	13278	tags=50%, list=34%, signal=33%	SDR42E2/HSD17B2/HSD17B4/HSD17B10/HSD17B10/SRD5A3/HSD11B1/SRD5A1/DHRS9/RDH16/HSD17B6/HSD17B6/HSD17B1/AKR1C2/HSD3B7/HSD17B4/HSD17B2/HSD3B1/RDH8/HSD3B7/DHRS9/HSD11B1/NSDHL/HSD3B2/AKR1C3
GOMF_POSTSYNAPTIC_NEUROTRANSMITTER_RECEPTOR_ACTIVITY	GOMF_POSTSYNAPTIC_NEUROTRANSMITTER_RECEPTOR_ACTIVITY	56	0.32369	1.65376	0.0104346	0.0235686	0.00943174	24076	tags=70%, list=62%, signal=27%	GABRA6/CHRNA3/GRIK1/CHRM2/GRIA3/CHRM1/CHRNA5/GABRB1/CHRNA2/GRIA3/GRIK3/GRID2/GRIA1/CHRNE/GRIK1/CHRNA7/GABRA5/GLRA2/GRIN2C/CHRM2/GRIK4/GRIA1/CHRM2/GABRB2/CHRNG/CHRNA5/GABRB2/DRD3/GABRR2/CHRNB2/DRD5/GABBR1/GABRA2/GABRA3/CHRNA9/GABBR1/DRD2/HRH4/GRIA3/CHRNA4/GABRA1/CHRNA1/GRIK5/CHRND/GLRB/GRIN3A/CHRNA4/CHRNB1/DRD3/GRIA1/ANXA9/ADRB1/GRID2/CHRNA10/GRID1/CHRNB3/GABRA1/GABRA2/GABRB2/GABRG1/GRIA1/GRIA1/GR…
GOMF_CERAMIDE_BINDING	GOMF_CERAMIDE_BINDING	17	0.470808	1.76888	0.0105239	0.0237019	0.00948508	11989	tags=46%, list=31%, signal=32%	VDAC2/LAPTM4B/CLN8/PLEKHA3/EPDR1/VDAC2/VDAC1/PLTP/PSAP/GLTPD2/CD300LF/VDAC1/PSAP/PSAP/VDAC2/RTN4R/VDAC2/CD300LF
GOMF_PROTEIN_KINASE_C_BINDING	GOMF_PROTEIN_KINASE_C_BINDING	46	0.342343	1.6782	0.0105392	0.0237019	0.00948508	11155	tags=31%, list=29%, signal=22%	ADCY6/PDLIM5/LDB3/PDLIM5/HDAC9/AKT1/GLRX3/ADCY6/HDAC5/FLNA/YWHAG/DACT3/TWF2/PRKCSH/PDLIM5/PDLIM5/PDLIM5/PDLIM5/LDB3/PDLIM5/PRKCSH/PRKCSH/GLRX3/PDLIM5/DACT2/TRPV4/FLNA/PKN1/PDLIM5/ITGAV/HINT1/CCDC88A/PRKCSH/TOP2A/TIRAP/HDAC7/PRKD2/FLNA
GOMF_NEUROPEPTIDE_HORMONE_ACTIVITY	GOMF_NEUROPEPTIDE_HORMONE_ACTIVITY	23	0.424883	1.74459	0.0106929	0.0239954	0.00960254	18762	tags=72%, list=48%, signal=37%	SPX/PNOC/OXT/PPY/CARTPT/PYY/ASIP/CCK/CALCB/GRP/CCK/GAL/HCRT/PNOC/GRP/ADCYAP1/GHRH/PNOC/PENK/CCK/GHRH/CALCB/QRFP/PRLH/PPY/NPPA
GOMF_OLFACTORY_RECEPTOR_ACTIVITY	GOMF_OLFACTORY_RECEPTOR_ACTIVITY	248	0.225541	1.40381	0.0108989	0.0244051	0.00976649	17504	tags=49%, list=45%, signal=27%	OR10H5/OR6N2/OR7A5/OR2L2/OR2T12/OR12D2/OR4D6/OR8G1/OR9K2/OR4C3/OR8D1/OR2T33/OR4K13/OR10A3/OR2L3/OR2M7/OR4C15/OR51D1/OR6B1/OR9Q2/OR8A1/OR10H1/OR2G2/OR8D1/OR3A2/OR2T8/OR2V1/OR7G2/OR5K3/OR6N2/OR4Q3/OR52B2/OR52K1/OR2V1/OR9K2/OR8B8/OR2D3/OR52E8/OR2B6/OR5AC2/OR5C1/OR6C75/OR13A1/OR2T29/OR2H1/OR4K5/OR4X2/OR7D2/OR51G2/OR4F5/OR2T10/OR4C3/OR4M1/OR5K1/OR2M3/OR10A4/OR2T33/OR8B8/OR52B6/OR1N2/OR2G6/OR8D4/OR4K2/…
GOMF_CYTOKINE_RECEPTOR_ACTIVITY	GOMF_CYTOKINE_RECEPTOR_ACTIVITY	91	0.281963	1.56328	0.010924	0.0244088	0.00976795	9207	tags=24%, list=24%, signal=18%	IL6ST/IL6ST/GHR/LEPR/IL20RA/IL6ST/LEPR/XCR1/CX3CR1/IL6ST/IL6ST/LEPR/LEPR/PRLR/CMKLR1/CCR10/GPR17/CRLF2/CX3CR1/CRLF1/CXCR3/IL15RA/IL17RC/IL1R1/IL12RB1/IL17RC/EPOR/IL6R/IL17RC/CD44/IL15RA/IL17RC/PRLR/GPR35/IL6R/IL22RA1/IFNAR1/CCR2/CCR5/GFRA3/IL31RA/IL17RC/GFRA1/IL5RA/PRLR/IL3RA/IL5RA/GFRA2/CNTFR/IL5RA/IL22RA1/IL1RAP/IL17RD/IL1R1/IL31RA
GOMF_ADENYLATE_CYCLASE_BINDING	GOMF_ADENYLATE_CYCLASE_BINDING	12	0.524325	1.7655	0.0110035	0.0245335	0.00981787	16643	tags=78%, list=43%, signal=45%	CALM1/CALM3/AKAP12/ADRB2/CALM2/CAP1/CAP1/CALM2/AKAP6/CAP2/RAF1/CALM2/ADCY5/ADCY2
GOMF_CARGO_RECEPTOR_ACTIVITY	GOMF_CARGO_RECEPTOR_ACTIVITY	68	0.3043	1.60989	0.011167	0.0248408	0.00994087	17179	tags=47%, list=44%, signal=27%	ENPP2/CD36/LRP10/CD36/CD36/CD36/CD36/STAB1/VTN/CD36/ILDR1/TFRC/CD36/CD36/TFRC/LDLR/ABCA7/SCARF2/TMPRSS3/ILDR1/MIA3/COLEC12/VLDLR/MSR1/TMPRSS4/ITGB2/ILDR1/TFRC/OLR1/FOLR1/FOLR2/SCARF2/SSC5D/MIA3/ACKR2/CD5/CXCL16/MEGF10/TMPRSS4/ASGR2/TMPRSS13/DAB2/ENPP2/ENPP2/SCARA3/DMBT1/ACKR3/TMPRSS5/STAB2/SCARA5/DMBT1/MIA3/TMPRSS5/ENPP1/TMPRSS5/TFR2/SCARA3/CD36/LDLR/ITGB2/CD6/TEX261/ENDOU/INSR/SCARF1/SSC5D/LOXL3…
GOMF_REGULATORY_RNA_BINDING	GOMF_REGULATORY_RNA_BINDING	38	0.363062	1.70487	0.0112022	0.0248408	0.00994087	14276	tags=48%, list=37%, signal=30%	HNRNPA2B1/MECP2/HNRNPA2B1/ZNF346/YBX1/AGO2/RC3H1/AGO2/POU5F1/YBX1/FMR1/ZNF346/ZNF346/PUM2/MBD2/MATR3/RC3H1/ZNF346/ZC3H7A/DHX9/MECP2/HNRNPA1/ZNF346/PUM2/HNRNPA1/POU5F1/SOX2/RBM4/TLR9/FAM172A/DICER1/ZC3H12A/TARBP2/PUM2/RBM4/PUM2/TEX19/RBM10/PUM2
GOMF_CHEMOKINE_RECEPTOR_BINDING	GOMF_CHEMOKINE_RECEPTOR_BINDING	49	0.335411	1.66717	0.011213	0.0248408	0.00994087	7301	tags=33%, list=19%, signal=27%	CKLF/CXCL5/CKLF/CKLF/CCL26/ITCH/ITCH/S100A14/C5/CCL24/CKLF/CNIH4/CCL18/CCL24/CCL1/CKLF/CX3CL1/CXCL12/CXCL10/NES/PPBP/CCL22/ITCH/ITCH/CCR2/CCL23
GOMF_ACETYLCHOLINE_RECEPTOR_BINDING	GOMF_ACETYLCHOLINE_RECEPTOR_BINDING	11	0.539176	1.76024	0.0113415	0.0250093	0.0100083	18074	tags=65%, list=46%, signal=35%	DLG4/LYNX1/JAK2/LYNX1/RIC3/LY6H/NRXN1/DLG4/LY6H/SLURP2/RER1/JAK2/RAPSN/RIC3/RAPSN/DLG4/LYNX1
GOMF_OXIDIZED_DNA_BINDING	GOMF_OXIDIZED_DNA_BINDING	11	0.539294	1.76063	0.0113415	0.0250093	0.0100083	12897	tags=48%, list=33%, signal=32%	RECQL4/OGG1/POT1/MUTYH/WRN/MUTYH/MUTYH/MUTYH/RPS3/OGG1/OGG1/OGG1/OGG1/MUTYH/MUTYH/RECQL4
GOMF_DIACYLGLYCEROL_BINDING	GOMF_DIACYLGLYCEROL_BINDING	12	0.523274	1.76196	0.0113623	0.0250093	0.0100083	7989	tags=34%, list=21%, signal=27%	RASGRP4/RASGRP4/RASGRP3/FITM1/RASGRP4/RASGRP3/RAPGEF2/DGKD/UNC13B/RASGRP4/RASGRP4/PLTP/RASGRP3/RASGRP4
GOMF_TRANSFERASE_ACTIVITY_TRANSFERRING_SULFUR_CONTAINING_GROUPS	GOMF_TRANSFERASE_ACTIVITY_TRANSFERRING_SULFUR_CONTAINING_GROUPS	64	0.309151	1.61886	0.0113854	0.0250093	0.0100083	16049	tags=44%, list=41%, signal=26%	TSTD1/CHST2/TST/TRMU/CTU2/TSTD1/TPST2/TPST2/HS3ST2/LIAS/MOCS3/HS6ST2/SULT1B1/SULT1A1/SULT6B1/CHST11/SULT1A1/WSCD1/CHST1/MPST/MOCS2/CHST11/SULT2A1/SUGCT/GAL3ST1/SULT1E1/SULT1C2/CHST6/TSTD1/CHST12/TST/TST/MPST/MOCS2/SULT1C2/CHST8/CHST15/CHST12/CHST9/LIAS/GAL3ST1/DSEL/GAL3ST2/CHST15/CHST8/MOCOS/HS6ST2/CHST10/CDK5RAP1/MOCS2/HS3ST3A1
GOMF_CYSTEINE_TYPE_ENDOPEPTIDASE_INHIBITOR_ACTIVITY_INVOLVED_IN_APOPTOTIC_PROCESS	GOMF_CYSTEINE_TYPE_ENDOPEPTIDASE_INHIBITOR_ACTIVITY_INVOLVED_IN_APOPTOTIC_PROCESS	21	0.43682	1.74589	0.0115715	0.0253646	0.0101505	3812	tags=25%, list=10%, signal=23%	BIRC2/BIRC2/SNCA/SNCA/BIRC2/NOL3/TNFAIP8/SNCA/XIAP/PRDX3/NAIP
GOMF_HEPARIN_BINDING	GOMF_HEPARIN_BINDING	140	0.252162	1.47825	0.0116023	0.0253785	0.010156	25846	tags=62%, list=66%, signal=21%	KNG1/LRTM2/NDNF/RSPO2/SFRP1/VTN/ZNF146/FGF1/PAFAH1B1/PTCH1/RPL29/APOA5/VEGFA/ADGRG1/APLP2/CXCL10/VEGFA/ELSPBP1/PCSK6/FGF4/APLP2/FGFR2/LGR6/APLP2/COL13A1/FGFRL1/PRG2/PLA2G2D/HDGF/ANOS1/FSTL1/AOC1/SLIT3/THBS4/APOE/PTN/PGF/CCL23/HRG/FN1/LAMC2/LAMC2/RSPO1/FGFR1/APLP2/NRP2/PTN/F2/MPIG6B/PTPRF/APLP1/SMOC1/LTF/GPNMB/SELP/FGFR4/ECM2/MPIG6B/TGFBR3/HDGF/BMP4/CFH/LGR6/FGF1/THBS2/ADGRG1/RSPO1/NRP2/RTN4R/RSPO…
GOMF_MISMATCHED_DNA_BINDING	GOMF_MISMATCHED_DNA_BINDING	13	0.509031	1.75846	0.0116883	0.0254594	0.0101884	12510	tags=33%, list=32%, signal=22%	PCNA/PMS1/TDG/APTX/MUTYH/MUTYH/MLH1/PMS1/MUTYH/APTX/MSH5/PMS1/MUTYH/MLH1/PMS1/PCNA/MUTYH/MUTYH
GOMF_PHOSPHATASE_ACTIVATOR_ACTIVITY	GOMF_PHOSPHATASE_ACTIVATOR_ACTIVITY	13	0.509158	1.7589	0.0116883	0.0254594	0.0101884	8149	tags=39%, list=21%, signal=31%	CALM1/PPP2R5C/PPP2R5E/PPP2R5C/PPP2R5E/CALM3/B3GAT3/CALM2/PPP2R5E/PPP2R5C/CALM2/PPP2R5B/PPP2R5D
GOMF_HISTONE_DEACETYLASE_ACTIVITY_H3_K14_SPECIFIC	GOMF_HISTONE_DEACETYLASE_ACTIVITY_H3_K14_SPECIFIC	10	0.557007	1.76555	0.0118372	0.0257299	0.0102967	22234	tags=61%, list=57%, signal=26%	HDAC9/HDAC3/HDAC5/HDAC1/HDAC6/HDAC6/HDAC7/HDAC4/HDAC2/HDAC2/HDAC6/HDAC4/HDAC5/HDAC6/HDAC8/HDAC8/HDAC9/HDAC7/HDAC8/HDAC6/HDAC9/HDAC5/HDAC6
GOMF_DYNEIN_COMPLEX_BINDING	GOMF_DYNEIN_COMPLEX_BINDING	20	0.442639	1.74442	0.011881	0.0257628	0.0103098	16538	tags=50%, list=43%, signal=29%	ATMIN/FBXW11/SNCA/SNCA/ATMIN/PAFAH1B1/FMR1/SNCA/FBXW11/HDAC6/HDAC6/APC/BICD2/CFAP100/APC/KATNB1/FBXW11/HDAC6/TPR/NUMA1/RAB29/HDAC6/CFAP73/CENPF
GOMF_MAP_KINASE_ACTIVITY	GOMF_MAP_KINASE_ACTIVITY	14	0.498976	1.76402	0.011902	0.0257628	0.0103098	7423	tags=28%, list=19%, signal=23%	MAPK7/MAPK3/MAPK1/MAPK8/MAPK4/MAPK7/MAPK8/MAPK15/MAPK13/MAPK8/MAPK8/MAPK14
GOMF_NUCLEAR_LOCALIZATION_SEQUENCE_BINDING	GOMF_NUCLEAR_LOCALIZATION_SEQUENCE_BINDING	24	0.414407	1.72509	0.0122347	0.026428	0.010576	7606	tags=33%, list=20%, signal=26%	TNPO1/KPNA1/NUP98/NUP98/KPNA4/KPNA3/NUP98/NUP153/NUP153/NUP214/KPNB1/TNPO2/KPNA6/NUP153/IPO5
GOMF_MHC_CLASS_II_PROTEIN_COMPLEX_BINDING	GOMF_MHC_CLASS_II_PROTEIN_COMPLEX_BINDING	16	0.47856	1.76316	0.0123386	0.0265972	0.0106437	11979	tags=49%, list=31%, signal=34%	HSP90AA1/HSP90AB1/HSP90AB1/PKM/PKM/HSP90AA1/HLA-DMA/HSP90AB1/HSP90AB1/HSPA8/PKM/HSPA8/CD81/PKM/HSPA8/ATP1B1/ANXA11/YWHAE/ANXA11/HLA-DRB1/ANXA11/CD74
GOMF_ATPASE_COUPLED_ION_TRANSMEMBRANE_TRANSPORTER_ACTIVITY	GOMF_ATPASE_COUPLED_ION_TRANSMEMBRANE_TRANSPORTER_ACTIVITY	41	0.353225	1.68963	0.0124652	0.0268024	0.0107258	12967	tags=39%, list=33%, signal=26%	ATP6V0A1/ABCC4/ABCC4/ABCC4/ATP2C1/ATP6V0D2/ATP6V1C1/ABCC4/ATP6V0A1/ATP6V1F/ATP6V1E1/TCIRG1/ATP6V1E1/ABCC4/ATP6V1E2/ATP1A2/ATP6V1H/KCNJ11/ATP2B4/ATP2C1/ATP2B1/ATP6V1F/ATP6V0A1/ATP6V1A/ATP13A2/KCNJ8/ATP13A2/ATP6V1C2/ATP13A2/ATP2C2/ATP6V0B/ATP2C1/ATP8A1/ATP2B1/ATP2B3/ATP8A1
GOMF_OLIGOSACCHARIDE_BINDING	GOMF_OLIGOSACCHARIDE_BINDING	14	0.496745	1.75613	0.0124854	0.0268024	0.0107258	18130	tags=58%, list=47%, signal=31%	ITLN1/LGALS12/CHID1/REG3G/CHID1/COLEC11/CHID1/REG3A/REG1A/LGALS9/SELP/REG3A/LGALS9/REG3G/LGALS12/COLEC11/CHID1/CHID1/SELL/LGALS12/COLEC11
GOMF_RNA_POLYMERASE_II_CORE_PROMOTER_SEQUENCE_SPECIFIC_DNA_BINDING	GOMF_RNA_POLYMERASE_II_CORE_PROMOTER_SEQUENCE_SPECIFIC_DNA_BINDING	14	0.495278	1.75094	0.0126021	0.0269971	0.0108038	18960	tags=56%, list=49%, signal=29%	TBPL1/STAT1/HDAC1/STAT1/RUVBL2/TAF1/TBPL1/TBP/CEBPB/EZH2/FOS/GTF2A1/TAF1/TAF1/TAF1/GTF2B/RELA/RUVBL2
GOMF_MAP_KINASE_KINASE_KINASE_ACTIVITY	GOMF_MAP_KINASE_KINASE_KINASE_ACTIVITY	24	0.411052	1.71112	0.0128844	0.027545	0.011023	4741	tags=23%, list=12%, signal=20%	MAP3K20/MAP3K20/MAP3K7/MAP3K7/MAP3K7/MAP3K12/MAP3K3/MAP3K9/MOS/MAP3K13/MAP3K4/TAOK2/MAP3K13
GOMF_AMINO_ACID_SODIUM_SYMPORTER_ACTIVITY	GOMF_AMINO_ACID_SODIUM_SYMPORTER_ACTIVITY	14	0.49403	1.74653	0.0130688	0.0278043	0.0111268	17665	tags=55%, list=45%, signal=30%	SLC6A1/SLC38A1/SLC6A9/SLC6A1/SLC38A2/SLC1A3/SLC1A6/SLC1A2/SLC6A1/SLC6A9/SLC6A9/SLC6A9/SLC6A15/SLC6A1/SLC6A12/SLC6A13/SLC38A1/SLC6A20/SLC6A5/SLC1A3/SLC1A6
GOMF_ATP_DEPENDENT_MICROTUBULE_MOTOR_ACTIVITY	GOMF_ATP_DEPENDENT_MICROTUBULE_MOTOR_ACTIVITY	29	0.388401	1.6978	0.0130809	0.0278043	0.0111268	11350	tags=42%, list=29%, signal=30%	KIF1B/KIF5B/DNHD1/DNAH2/KIF1A/KIF17/KIF11/KIFC3/DNAH17/KIF16B/DYNC1H1/KIF17/KIF19/DYNC2H1/KIFC3/KIFC3/DNAH9/KIFC3/DNHD1/DNAH12/KIFC3
GOMF_OXIDOREDUCTASE_ACTIVITY_ACTING_ON_THE_CH_CH_GROUP_OF_DONORS_NAD_OR_NADP_AS_ACCEPTOR	GOMF_OXIDOREDUCTASE_ACTIVITY_ACTING_ON_THE_CH_CH_GROUP_OF_DONORS_NAD_OR_NADP_AS_ACCEPTOR	24	0.410509	1.70886	0.0131009	0.0278043	0.0111268	8841	tags=31%, list=23%, signal=24%	BLVRA/PTGR1/BLVRA/TECR/SRD5A3/BLVRB/PTGR2/SRD5A1/BDH2/DECR2/LBR/DECR1/AKR1C2/BLVRB/DHCR24
GOMF_NEUTRAL_AMINO_ACID_TRANSMEMBRANE_TRANSPORTER_ACTIVITY	GOMF_NEUTRAL_AMINO_ACID_TRANSMEMBRANE_TRANSPORTER_ACTIVITY	32	0.378046	1.70025	0.0131385	0.0278043	0.0111268	5709	tags=22%, list=15%, signal=18%	SLC6A19/SLC1A5/SLC38A6/SLC1A5/SFXN1/SLC38A1/SLC43A2/SLC43A2/SLC36A4/SLC36A3/SLC43A2/SLC32A1/SLC6A9/SLC36A3/SLC7A5/SLC7A8
GOMF_NUCLEOTIDE_TRANSMEMBRANE_TRANSPORTER_ACTIVITY	GOMF_NUCLEOTIDE_TRANSMEMBRANE_TRANSPORTER_ACTIVITY	25	0.406693	1.71277	0.0131395	0.0278043	0.0111268	13211	tags=49%, list=34%, signal=32%	SLC25A51/ABCC4/ABCC4/SLC25A52/SLC25A19/ABCC4/SLC19A1/ABCC4/SLC25A33/SLC25A42/SLC25A36/SLC25A19/SLC25A17/SLC25A51/ABCC4/SLC25A17/ABCD1/SLC25A36/SLC19A1/ABCC11/SLC25A25/SLC25A6/SLC35B2/ABCC5/SLC25A25/SLC35B2/SLC25A42
GOMF_UBIQUITIN_CONJUGATING_ENZYME_BINDING	GOMF_UBIQUITIN_CONJUGATING_ENZYME_BINDING	29	0.387634	1.69444	0.0134	0.0282781	0.0113164	7843	tags=29%, list=20%, signal=23%	DCUN1D1/ZMYM2/RNF14/PPARA/RNF40/ARIH2/RNF14/RNF14/ARIH2/PPARA/TRAF6/ARIH1/DCUN1D1/SIAH3/RNF19A/DCUN1D4/SIAH2/TOLLIP/ZMYM2
GOMF_HAPTOGLOBIN_BINDING	GOMF_HAPTOGLOBIN_BINDING	10	0.549592	1.74204	0.0134402	0.0282781	0.0113164	7566	tags=53%, list=19%, signal=43%	HBE1/HBG2/HBD/HBE1/HBB/HBA2/HBA1/HBB
GOMF_DEATH_RECEPTOR_BINDING	GOMF_DEATH_RECEPTOR_BINDING	21	0.43106	1.72287	0.013445	0.0282781	0.0113164	23473	tags=57%, list=60%, signal=23%	BDNF/FEM1B/NTF3/NOL3/BDNF/BID/BEX3/PIDD1/MADD/DAB2IP/BDNF/CFLAR/PIDD1/FASLG/BEX3/NTF4/NTF3/MYD88/FADD/RIPK1/BDNF/BDNF/CASP3/MYD88/MADD/BDNF/BID/MYD88/CFLAR/CASP3/CASP3/PIDD1/NGF/TMBIM1/BDNF/DAB2IP/EDA/BID/NOL3/CASP8AP2/TMBIM1/BDNF/CASP8/TMBIM1/RIPK1/CASP8AP2
GOMF_SERINE_TYPE_ENDOPEPTIDASE_INHIBITOR_ACTIVITY	GOMF_SERINE_TYPE_ENDOPEPTIDASE_INHIBITOR_ACTIVITY	87	0.280226	1.54479	0.0135365	0.0284123	0.0113701	16645	tags=50%, list=43%, signal=29%	SERPINF2/CD109/SERPINB7/SERPINB6/SERPINI1/WFDC10B/SERPINB6/FURIN/SERPINB7/COL6A3/ANXA2/AGT/WFIKKN2/ITIH3/SERPINI1/PEBP1/SERPINB6/SERPINA3/WFDC3/SPINK2/AMBP/APLP2/SERPINH1/APLP2/APLP2/SPINT3/SERPINB11/ANOS1/SPINK2/PZP/SERPINB8/HRG/SPINK14/WFDC12/SPINT1/SPINT4/SERPINB6/TFPI/WFDC11/APLP2/SERPINA3/SERPING1/WFIKKN1/SPINK4/FURIN/SERPINA9/SPINK7/SERPINB8/SERPINB6/ANXA2/ITIH5/SERPINH1/SPINT1/SERPINB6/SPI…
GOMF_IGG_BINDING	GOMF_IGG_BINDING	10	0.549139	1.74061	0.0135635	0.0284123	0.0113701	10186	tags=38%, list=26%, signal=28%	FCER1G/FCER1G/FCGR3B/PIP/UMOD/FCGR2A/FCGR3A/FCGR1B/FCGR3B
GOMF_PHOSPHOLIPID_TRANSPORTER_ACTIVITY	GOMF_PHOSPHOLIPID_TRANSPORTER_ACTIVITY	50	0.328664	1.64014	0.0141548	0.0295912	0.0118419	22141	tags=62%, list=57%, signal=27%	ABCG1/PRELID3B/CETP/MTTP/PITPNA/ABCA7/PLEKHA3/PITPNM2/PITPNM2/ANO6/PLSCR2/PITPNA/PRELID1/PRELID3A/PLTP/PRELID3A/ANO7/GLTPD2/ABCA3/OSBPL2/PLSCR2/ATP8B1/PCTP/PRELID3A/ANO7/TMEM30A/ATP11C/PRELID3B/ATP8A1/TMEM30B/ATP8A1/ABCA4/ANO6/ABCG1/ATP11C/PLEKHA8/OSBPL5/TNFAIP8L3/ATP8B2/ATP11A/ABCB4/C2CD2L/PITPNM2/OSBPL10/CETP/PCTP/PRELID2/PRELID2/ATP10B/MFSD2A/PLSCR4/MFSD2A/CPTP/PCTP/OSBPL8/PITPNM1/OSBPL2/PITPN…
GOMF_RECEPTOR_TYROSINE_KINASE_BINDING	GOMF_RECEPTOR_TYROSINE_KINASE_BINDING	64	0.305797	1.60129	0.0143073	0.0298292	0.0119371	28170	tags=80%, list=72%, signal=22%	MAP3K7/MAP3K7/MAP3K7/NRG3/PCNA/NRG1/NCK1/NCK1/SH2B1/NRG1/SOCS5/PIK3R1/NRG3/YWHAG/SHC1/EIF3A/PITPNM2/PITPNM2/NRG1/TRADD/PITPNM3/CPNE3/NRG1/FLT3LG/TP53/FLT3LG/TP53/TIAM1/ELMO2/TP53/MAP3K7/DOCK4/NRG1/FNTA/NRG1/CBL/ANGPT2/NRG1/FIZ1/SOCS5/HYAL2/ARTN/BLNK/SHC1/PCNA/PTPN11/TP53/NRG1/ANGPT4/ITGAX/SH2B3/SHC1/GRB14/SHC1/CD2/SHC1/TIAM1/FRS2/HYAL2/SHC2/NRG1/DAZAP2/PLCG1/PSPN/NRG1/PTPN11/DAZAP2/FLT3LG/RNF41/N…
GOMF_N_ACETYLTRANSFERASE_ACTIVITY	GOMF_N_ACETYLTRANSFERASE_ACTIVITY	63	0.305112	1.59287	0.0143261	0.0298292	0.0119371	4490	tags=12%, list=12%, signal=11%	NAT8/NCOA1/ELP3/NAA50/KAT2A/SRCAP/NAA30/AANAT/KAT2B/NAA16/SMARCE1/NAA50/SUPT7L/TADA2A/NCOA1/CREBBP/AANAT/NCOA1
GOMF_ORGANIC_HYDROXY_COMPOUND_TRANSMEMBRANE_TRANSPORTER_ACTIVITY	GOMF_ORGANIC_HYDROXY_COMPOUND_TRANSMEMBRANE_TRANSPORTER_ACTIVITY	40	0.351991	1.67104	0.0143654	0.0298514	0.011946	23035	tags=59%, list=59%, signal=24%	ABCC3/SLC16A1/SLC10A7/AQP3/RBP4/ABCG1/SLC16A3/SLCO1C1/SLC6A2/SLC2A13/STRA6/SLCO1B7/SLC6A2/SLCO1B3/SLC5A11/AQP7/ABCC3/SLC5A1/STRA6/SLC10A7/SLC16A3/ABCC11/AQP10/SLC10A7/STRA6/AQP1/SLC16A3/SLC16A3/STRA6/SLC6A3/ASIC3/ASIC3/ABCG1/SLC10A3/AQP1/SLC51B/SLC16A8/CEACAM1/SLC6A2/ASIC3/SLCO1B3/SLC22A1/SLC5A11/SLC18A1/STRA6/STRA6/AQP7/ABCC11/STRA6/SLC10A1/MFSD10/SLC10A7/SLC18A2/AQP1/SLC18A1/SLC10A3/SLC6A4/ABCC…
GOMF_MITOGEN_ACTIVATED_PROTEIN_KINASE_KINASE_BINDING	GOMF_MITOGEN_ACTIVATED_PROTEIN_KINASE_KINASE_BINDING	11	0.529596	1.72897	0.0147561	0.030602	0.0122464	13495	tags=47%, list=35%, signal=30%	MAPK8IP1/DLG1/TAOK2/ACE/ACE/DAB2IP/TRIB3/DLG1/TRIB2/TAOK2/PIN1/ACE/RAF1/TRIB2
GOMF_OXIDOREDUCTASE_ACTIVITY_ACTING_ON_PAIRED_DONORS_WITH_INCORPORATION_OR_REDUCTION_OF_MOLECULAR_OXYGEN_NAD_P_H_AS_ONE_DONOR_AND_INCORPORATION_OF_ONE_ATOM_OF_OXYGEN	GOMF_OXIDOREDUCTASE_ACTIVITY_ACTING_ON_PAIRED_DONORS_WITH_INCORPORATION_OR_REDUCTION_OF_MOLECULAR_OXYGEN_NAD_P_H_AS_ONE_DONOR_AND_INCORPORATION_OF_ONE_ATOM_OF_OXYGEN	42	0.342999	1.64856	0.0151188	0.0312917	0.0125224	21213	tags=70%, list=55%, signal=32%	MICAL2/MICAL2/MICAL2/MICAL2/MICAL2/CYP4F2/COQ6/MICAL3/CYP4A11/CYP26B1/FAXDC2/CYP2B6/CYP7B1/CYP26A1/CYP4F12/CYP27A1/CYP2B6/MICAL1/NDOR1/NOS3/NOS3/CYP1A1/AKR1C2/NDOR1/NDOR1/FMO4/COQ7/CYP4X1/COQ6/FMO1/AKR1C3/CYP2D6/SQLE/CH25H/CYP26B1/SQLE/MICAL3/CYP2D6/CYP7B1/POR/AKR1D1/NOS2/FMO5/NOS3/CYP4A11/POR/AKR1C1/FMO5/CYP46A1/CYP51A1/CYP1A1/CYP2D6/CYP4A22/MSMO1/CYP4X1/AKR1C3/CYP3A4
GOMF_NUCLEOTIDYLTRANSFERASE_ACTIVITY	GOMF_NUCLEOTIDYLTRANSFERASE_ACTIVITY	104	0.267369	1.51107	0.0152228	0.0314444	0.0125835	10833	tags=26%, list=28%, signal=19%	POLI/PAPOLA/FPGT/PAPOLB/CMAS/NUDT5/PAPOLA/CTU2/NANS/POLR1D/POLR1D/TEP1/FPGT/POLR2J3/POLL/POLR3E/FPGT/NMNAT3/MOCS3/POLR1D/POLE2/POLR1C/PAPSS2/MTPAP/POLK/POLE2/POLE3/CRCP/POLL/PCYT2/POLI/REV1/UAP1L1/NMNAT1/GMPPB/CRCP/NMNAT3/PCYT1A/POLR2F/POLR2F/POLD1/POLL/NMNAT2/POLR1B/POLR2H/PCYT2/PAPOLG/POLM/NANS/POLR2E/POLR3H/PCYT2/POLR2A/PCYT2/POLR1E/PTGES3/COASY/GALT/POLR3E/POLR3C
GOMF_VITAMIN_D_RECEPTOR_BINDING	GOMF_VITAMIN_D_RECEPTOR_BINDING	15	0.474937	1.71429	0.0155871	0.032133	0.012859	16146	tags=66%, list=42%, signal=38%	MED30/THRAP3/MED17/SNW1/SNW1/MED24/THRAP3/MED24/MED4/TAF7/MED16/MED16/RXRA/MED30/MED1/TAF11/TAF11/MED24/MED13
GOMF_ARMADILLO_REPEAT_DOMAIN_BINDING	GOMF_ARMADILLO_REPEAT_DOMAIN_BINDING	10	0.542596	1.71987	0.0156597	0.0322186	0.0128933	15866	tags=55%, list=41%, signal=32%	AXIN1/CALCOCO1/AXIN1/STRN3/LEF1/CHD8/LEF1/TCF7L2/CHD8/STRN3/CHD8/STRN4/TCF7L2/CALCOCO1/STRN/LEF1/TCF7L2/TCF7L2
GOMF_OXIDOREDUCTASE_ACTIVITY_ACTING_ON_THE_ALDEHYDE_OR_OXO_GROUP_OF_DONORS	GOMF_OXIDOREDUCTASE_ACTIVITY_ACTING_ON_THE_ALDEHYDE_OR_OXO_GROUP_OF_DONORS	38	0.351324	1.64975	0.0166995	0.0342901	0.0137223	13278	tags=39%, list=34%, signal=26%	ALDH18A1/GAPDH/ADH7/OGDH/ALDH2/ALDH6A1/ALDH3B1/ALDH3A2/PDHB/ALDH4A1/DLD/DLD/ALDH7A1/GAPDHS/ALDH3B2/ALDH1A3/ALDH2/ALDH3B2/GAPDH/ALDH1A2/OGDH/BCKDHB/ALDH4A1/ALDH5A1/ALDH3B1/ALDH3B1/ALDH16A1/ALDH1L1/PDHA1/PDHA1/ALDH5A1/ALDH18A1/AKR1C3
GOMF_3_5_EXONUCLEASE_ACTIVITY	GOMF_3_5_EXONUCLEASE_ACTIVITY	51	0.322956	1.61889	0.0167768	0.0343809	0.0137586	14578	tags=42%, list=37%, signal=27%	EXOSC5/APEX2/CNOT7/APLF/EXO5/PAN2/CNOT8/CNOT2/WRN/EXO5/REXO4/CNOT8/TATDN1/ANGEL2/EXOSC9/PARN/EXD3/ERI2/TATDN1/POLD1/CNOT6/ISG20L2/EXOSC4/DIS3L/TATDN1/CNOT8/CNOT8/TATDN1/CNOT8/TOE1/CNOT7/CNOT2/RAD9B/ISG20/RAD9B/POLG/POLD1/ISG20/ERI1/CNOT8/USB1/ISG20/ERI3/EXD2/CNOT7/USB1/POLD1
GOMF_ENDORIBONUCLEASE_ACTIVITY	GOMF_ENDORIBONUCLEASE_ACTIVITY	55	0.316442	1.61126	0.0168374	0.0344371	0.0137811	17052	tags=50%, list=44%, signal=28%	SLFN14/RIDA/POP5/AGO2/KHNYN/AGO2/RNASEH2A/KHNYN/SND1/RNASE2/POP5/TSEN2/YBEY/TSEN2/KHNYN/EDC3/RNASET2/RNASE1/YBEY/RPP21/YBEY/RNASEH1/ENDOG/LACTB2/RPP40/EXOG/ERN2/RPP30/POP4/RCL1/RNASE1/TSN/RPP14/DICER1/ZC3H12A/POP1/RCL1/YBEY/CPSF3/POP4/TSEN2/APEX1/NUDT16/RCL1/RPP25/RNASE1/EDC3/RPP21/ENDOU/RPP38/POP1/PIWIL2
GOMF_SUMO_TRANSFERASE_ACTIVITY	GOMF_SUMO_TRANSFERASE_ACTIVITY	19	0.435403	1.68627	0.0175537	0.0358316	0.0143392	5781	tags=37%, list=15%, signal=31%	NSMCE2/KIAA1586/KIAA1586/MDM2/KIAA1586/MDM2/MDM2/MDM2/ZNF451/NSMCE2/NSMCE2/ZNF451/ZNF451/MUL1/RANBP2/TRIM28/TOPORS
GOMF_RNA_POLYMERASE_II_GENERAL_TRANSCRIPTION_INITIATION_FACTOR_ACTIVITY	GOMF_RNA_POLYMERASE_II_GENERAL_TRANSCRIPTION_INITIATION_FACTOR_ACTIVITY	33	0.366584	1.66176	0.0177038	0.0360671	0.0144334	16981	tags=60%, list=44%, signal=34%	TAF5/TAF6/TAF12/TBPL1/SNAPC2/GTF2F2/DR1/GTF2H3/GTF2A2/TAF1/TBPL1/TAF9/TBP/TAF2/TAF4B/TAF9/TAF7/TAF6/TAF6/GTF2H3/GTF2A1/TAF9B/TAF4B/TAF10/DR1/TAF11/TAF1/TAF13/TAF1/TAF11/GTF2H3/TAF1/TAF6/GTF2H4/GTF2B
GOMF_OXIDOREDUCTASE_ACTIVITY_ACTING_ON_THE_CH_NH_GROUP_OF_DONORS_NAD_OR_NADP_AS_ACCEPTOR	GOMF_OXIDOREDUCTASE_ACTIVITY_ACTING_ON_THE_CH_NH_GROUP_OF_DONORS_NAD_OR_NADP_AS_ACCEPTOR	15	0.467674	1.68808	0.0181272	0.0368575	0.0147497	15350	tags=57%, list=39%, signal=34%	QDPR/MTHFD1L/MTHFR/BLVRB/MTHFD1L/ALDH4A1/DHFR/MTHFD2/BLVRB/QDPR/ALDH4A1/MTHFD1/PYCR1/PYCR1/ALDH1L1/PYCR1/MTHFD1L/MTHFR/MTHFD1L/PYCR1/DHFR
GOMF_POLYOL_TRANSMEMBRANE_TRANSPORTER_ACTIVITY	GOMF_POLYOL_TRANSMEMBRANE_TRANSPORTER_ACTIVITY	10	0.534901	1.69548	0.0183724	0.037283	0.01492	12234	tags=29%, list=31%, signal=20%	AQP3/SLC2A13/SLC5A11/AQP7/SLC5A1/AQP10/AQP1
GOMF_ATP_DEPENDENT_MICROTUBULE_MOTOR_ACTIVITY_PLUS_END_DIRECTED	GOMF_ATP_DEPENDENT_MICROTUBULE_MOTOR_ACTIVITY_PLUS_END_DIRECTED	13	0.493375	1.70438	0.0186541	0.0377809	0.0151192	7034	tags=35%, list=18%, signal=29%	KIF1B/KIF5B/KIF1A/KIF17/KIF11/KIF16B/KIF17/KIF19
GOMF_O_METHYLTRANSFERASE_ACTIVITY	GOMF_O_METHYLTRANSFERASE_ACTIVITY	21	0.421627	1.68517	0.0189553	0.0383097	0.0153308	16223	tags=51%, list=42%, signal=30%	PCMTD1/PCMTD2/PCMTD2/MEPCE/COMT/PCMTD1/PCMT1/FTSJ1/LRTOMT/CMTR2/FTSJ1/HENMT1/PCMT1/COMT/PCMT1/COQ3/PCMT1/COMT/CMTR1/ASMTL/MEPCE/LRTOMT/LCMT1
GOMF_SMALL_MOLECULE_SENSOR_ACTIVITY	GOMF_SMALL_MOLECULE_SENSOR_ACTIVITY	10	0.532811	1.68885	0.0189889	0.0383097	0.0153308	9248	tags=33%, list=24%, signal=25%	PARK7/SYT1/EGLN2/HIF1AN/EGLN2/TMEM63B/TMEM63A/EFHB
GOMF_GDP_DISSOCIATION_INHIBITOR_ACTIVITY	GOMF_GDP_DISSOCIATION_INHIBITOR_ACTIVITY	14	0.476639	1.68505	0.0191365	0.0385326	0.0154201	14903	tags=43%, list=38%, signal=27%	SH3BP4/CHM/ITGB1BP1/GDI2/GPSM1/ARHGDIA/ARHGDIB/GDI2/CCDC88A/RANBP1/ARHGDIA/RANBP1/EIF5/ARHGDIB/ITGB1BP1/GPSM1
GOMF_PHOSPHATIDYLINOSITOL_PHOSPHATE_5_PHOSPHATASE_ACTIVITY	GOMF_PHOSPHATIDYLINOSITOL_PHOSPHATE_5_PHOSPHATASE_ACTIVITY	12	0.500797	1.68627	0.0192561	0.0386984	0.0154864	8796	tags=43%, list=23%, signal=33%	INPP5E/INPP5D/PIKFYVE/INPP5K/PIKFYVE/INPP5K/OCRL/INPP5F/INPP5K/INPP5D/INPP5J/INPP5D/PIKFYVE/INPP5D/INPP5J
GOMF_CELL_ADHESION_MEDIATOR_ACTIVITY	GOMF_CELL_ADHESION_MEDIATOR_ACTIVITY	54	0.314765	1.59567	0.0192952	0.0387022	0.0154879	9999	tags=35%, list=26%, signal=26%	JUP/PDLIM5/PDLIM5/BSG/BSG/ITGB1/ITGB1/ANXA2/ESAM/PAK4/PPP1CA/BSG/BCAM/PDLIM5/PDLIM5/MADCAM1/PDLIM5/ITGA11/PDLIM5/CNN3/ITGB1/MADCAM1/PLXNB3/RAB10/PDLIM5/JUP/ROBO3/PPP1CA/PDLIM5/KRT18/MYPN/JUP/EMILIN1/MADCAM1/CXADR/JUP/PALLD/LRRC4C/PALLD/ANXA1/NPTN/PAK4/PDLIM5/S100A11
GOMF_EXOPEPTIDASE_ACTIVITY	GOMF_EXOPEPTIDASE_ACTIVITY	82	0.278532	1.52169	0.0193717	0.0387572	0.01551	10167	tags=33%, list=26%, signal=25%	AGTPBP1/ZMPSTE24/DPP8/DPP8/XPNPEP3/SCRN1/AGBL5/PRCP/LTA4H/NPEPPS/PRCP/AGTPBP1/XPNPEP3/CPVL/MME/CPZ/FAP/CPA1/NPEPL1/CPA2/NPEPPS/DPP9/SCRN1/METAP2/AGTPBP1/DPP7/VASH2/ACE/SCRN1/AGTPBP1/LAP3/FOLH1/CPZ/ACE/RNPEPL1/CPO/VASH2/METAP2/LAP3/DNPEP/LVRN/AGBL4/TPP2/METAP1/CPZ/ERAP1/PRCP/CPXM1/CTSZ/PEPD
GOMF_CULLIN_FAMILY_PROTEIN_BINDING	GOMF_CULLIN_FAMILY_PROTEIN_BINDING	22	0.413872	1.67692	0.0193973	0.0387572	0.01551	20795	tags=73%, list=53%, signal=34%	ANAPC11/DCUN1D1/ANAPC11/BTBD1/KLHL36/DDB1/BTBD1/ANAPC11/KCTD2/KLHL21/DCUN1D1/SKP1/KCTD6/ANAPC11/DCUN1D4/ANAPC11/KCTD9/DCUN1D4/KCTD17/DCUN1D2/KLHL21/KLHL13/KCTD6/KLHL21/KCTD17/KCTD17/DCUN1D5/KCTD21/DCUN1D3/DCUN1D5/KLHL3/ANAPC11/RNF7/ANAPC11/RBX1
GOMF_NUCLEOSIDE_TRIPHOSPHATE_DIPHOSPHATASE_ACTIVITY	GOMF_NUCLEOSIDE_TRIPHOSPHATE_DIPHOSPHATASE_ACTIVITY	10	0.531576	1.68494	0.0194821	0.0388521	0.0155479	20056	tags=66%, list=52%, signal=32%	DCTPP1/ITPA/NUDT1/NUDT15/ITPA/DHX9/NUDT1/NUDT1/DUT/DCTPP1/DUT/NUDT16/ENPP1/DUT/ASMTL/NUDT1/DUT/ASMTL/NUDT1
GOMF_NON_MEMBRANE_SPANNING_PROTEIN_TYROSINE_KINASE_ACTIVITY	GOMF_NON_MEMBRANE_SPANNING_PROTEIN_TYROSINE_KINASE_ACTIVITY	44	0.33363	1.61967	0.0196159	0.0390055	0.0156093	5739	tags=18%, list=15%, signal=15%	YES1/PKDCC/STYK1/MELK/TNK1/DYRK1A/TNK2/DYRK1A/CSK/JAK2/PTK2B/PTK2/JAK3/PTK2/DYRK1A/EIF2AK2/DYRK1A/BTK/PTK2B/PRKCD/TNK2
GOMF_VOLTAGE_GATED_CHLORIDE_CHANNEL_ACTIVITY	GOMF_VOLTAGE_GATED_CHLORIDE_CHANNEL_ACTIVITY	11	0.517516	1.68953	0.0196341	0.0390055	0.0156093	10960	tags=42%, list=28%, signal=30%	CLCN3/CLCN3/CLCN5/CLCN5/CLCN2/ANO6/CLCN3/CLCN7/CLCN6/CLCN2/CLCNKA
GOMF_PROTEIN_PHOSPHORYLATED_AMINO_ACID_BINDING	GOMF_PROTEIN_PHOSPHORYLATED_AMINO_ACID_BINDING	55	0.312455	1.59096	0.0199817	0.0396203	0.0158553	16022	tags=39%, list=41%, signal=23%	YES1/MAPK3/PIK3R1/MAPK1/SCAF8/BTRC/SHC1/CRKL/CRK/BTRC/SCAF8/VAV2/PTPN6/SCAF4/PTPN5/SHF/GRB2/FGR/YWHAB/PFN1/SCAF4/PCIF1/FBXW7/LCK/GRB2/PTPN6/MAPK1/BCAR3/SCAF8/CBL/YWHAE/BTRC/PIN1/CRK/SHF/BCAR3/PTPN5/SHC1/PTPN5/PTPN11/SH3BP2/RASA1/PTPN5/SYK/SHC1/SHC1/SHC1/PTPN3/SOCS3/FBXW7/SH2D3A/LCK/SH3BP2/PTPN5/ZAP70/ABL2/MAPK3
GOMF_CHLORIDE_TRANSMEMBRANE_TRANSPORTER_ACTIVITY	GOMF_CHLORIDE_TRANSMEMBRANE_TRANSPORTER_ACTIVITY	89	0.271941	1.50309	0.0200481	0.0396762	0.0158777	24175	tags=61%, list=62%, signal=23%	CLIC2/TTYH1/CLCN3/SLC4A1/SLC12A6/CLCN3/GABRA6/SLC12A6/SLC6A1/CLIC5/CLCN5/CLCN5/ANO3/SLC6A2/FXYD3/CLDN4/CLCN2/GABRB1/ANO6/SLC12A7/SLC6A2/GABRP/SLC26A6/SLC12A9/BEST3/CLCN3/SLC12A9/CLCN7/CLIC3/SLC6A1/ANO7/SLC26A1/TTYH1/GABRD/CLCN6/GABRA5/GLRA2/BEST4/SLC12A4/SLC26A6/SLC12A9/GABRP/CLCN2/SLC6A1/ANO7/CLCNKA/CLIC4/GABRB2/GABRB2/SLC12A6/GABRR2/FXYD3/TTYH1/TTYH2/SLC26A10/CLCC1/FXYD1/GABRA2/GABRA3/SLC12A6/S…
GOMF_TRANSFERASE_ACTIVITY_TRANSFERRING_NITROGENOUS_GROUPS	GOMF_TRANSFERASE_ACTIVITY_TRANSFERRING_NITROGENOUS_GROUPS	21	0.420624	1.68116	0.0203879	0.040272	0.0161161	18156	tags=53%, list=47%, signal=29%	AMT/AMT/GOT1L1/GAPDH/AADAT/PSAT1/GFPT2/ABAT/OAT/GPT/GAPDH/AADAT/AGXT/PHYKPL/BCAT1/BCAT1/GOT1/GAPDH/GOT2/AADAT/BCAT2/AGXT2/GATM
GOMF_ION_GATED_CHANNEL_ACTIVITY	GOMF_ION_GATED_CHANNEL_ACTIVITY	38	0.343822	1.61452	0.0204336	0.0402855	0.0161216	17939	tags=51%, list=46%, signal=28%	TTYH1/KCNN3/CATSPER2/ASIC1/KCNMB2/KCNMA1/ANO6/KCNN3/ASIC1/TRPM3/TRPM3/TMEM63B/KCNN4/ASIC2/TMEM63A/ANO7/TTYH1/KCNMA1/KCNMB2/KCNMA1/KCNT2/ANO7/TTYH1/KCNMA1/TTYH2/PKD2L1/KCNMB3/TRPM5/KCNT1/ANO10/KCNN1/NMUR2/ANO6/KCNMA1/CALHM1/KCNMA1/ANO2/KCNMB3/KCNMA1/CATSPER1/TRPM4/KCNMA1/TRPM3
GOMF_IRON_ION_BINDING	GOMF_IRON_ION_BINDING	134	0.247175	1.44129	0.0205062	0.0403521	0.0161482	22616	tags=60%, list=58%, signal=25%	P3H2/FECH/SNCA/OGFOD2/FECH/SNCA/LCN2/KDM7A/CYP3A43/CYP4F2/CYP27C1/ALOX15B/P4HA3/ALOXE3/SNCA/FTL/P4HA2/DNAJC24/NFU1/ISCU/CYP4A11/CYP2W1/CYP26B1/EGLN2/FAXDC2/CYP2B6/CYP7B1/HIF1AN/ETHE1/CYP26A1/CYP4F12/HBA2/CYP27A1/HEPH/ISCU/CYP2B6/ALKBH1/HBA1/EGLN2/CYP2R1/P4HTM/NFU1/HEPH/TMLHE/JMJD6/TMLHE/CYP1A1/TET2/EGLN3/CDO1/ISCU/EGLN3/CALR/DNAJC24/LTF/CYP2U1/CYP3A5/HAAO/CYP26C1/CYP11A1/CYP21A2/ALKBH2/ACP5/CYP4X…
GOMF_POTASSIUM_ION_TRANSMEMBRANE_TRANSPORTER_ACTIVITY	GOMF_POTASSIUM_ION_TRANSMEMBRANE_TRANSPORTER_ACTIVITY	131	0.247995	1.44266	0.0207041	0.0405962	0.0162459	26734	tags=73%, list=69%, signal=23%	SLC12A6/CCDC51/SLC12A6/KCNH7/KCNQ2/KCNN3/TMEM38B/SLC9A6/KCNAB2/KCNK3/GRIK1/KCNC3/FXYD4/KCNMB2/KCNG3/KCNMA1/KCNE1/KCNJ1/SLC9A3/KCNV2/KCNK17/SLC12A7/KCNQ5/KCNN3/ATP1A1/TMEM38B/KCNK17/KCNJ3/SLC9A1/GRIK3/KCNJ3/KCNS1/SLC12A9/KCNJ1/KCNJ13/SLC12A9/KCNN4/KCNE5/KCNJ14/ATP1A2/SLC9C1/KCNJ11/GRIK1/KCNA1/KCNE2/KCNH4/KCNK2/KCNMA1/SLC9A8/KCNQ5/KCNJ9/SLC12A4/KCNMB2/KCNIP2/SLC12A9/SLC24A3/SLC9A3/KCNJ8/KCNMA1/KCNK…
GOMF_MITOGEN_ACTIVATED_PROTEIN_KINASE_KINASE_KINASE_BINDING	GOMF_MITOGEN_ACTIVATED_PROTEIN_KINASE_KINASE_KINASE_BINDING	17	0.444234	1.66903	0.0207084	0.0405962	0.0162459	20873	tags=73%, list=54%, signal=34%	MAP2K4/MAP2K4/MAPK8IP1/MAPK1/TRAF6/MARVELD3/CDC42/DAB2IP/MAP4K2/STK38/MAPK1/MARVELD3/SASH1/SASH1/CDC42/DAZAP2/STK38/CDC42/SASH1/DAZAP2/ROR2/MAP4K2/TCF3/MAP3K11/CDC42/TCF3/DAZAP2/DAB2IP/DAZAP2/TRAF6
GOMF_EFFLUX_TRANSMEMBRANE_TRANSPORTER_ACTIVITY	GOMF_EFFLUX_TRANSMEMBRANE_TRANSPORTER_ACTIVITY	11	0.514501	1.67969	0.0212195	0.0415199	0.0166155	6835	tags=44%, list=18%, signal=37%	ABCC4/ABCC4/XPR1/ABCC4/SLC27A1/XPR1/ABCC4/ABCB5/ABCG2/ABCG2/SLC26A6/ABCC4
GOMF_OXIDOREDUCTASE_ACTIVITY_ACTING_ON_THE_ALDEHYDE_OR_OXO_GROUP_OF_DONORS_NAD_OR_NADP_AS_ACCEPTOR	GOMF_OXIDOREDUCTASE_ACTIVITY_ACTING_ON_THE_ALDEHYDE_OR_OXO_GROUP_OF_DONORS_NAD_OR_NADP_AS_ACCEPTOR	31	0.365263	1.62984	0.0214067	0.0418075	0.0167306	13278	tags=41%, list=34%, signal=27%	ALDH18A1/GAPDH/ALDH2/ALDH6A1/ALDH3B1/ALDH3A2/PDHB/ALDH4A1/DLD/DLD/ALDH7A1/GAPDHS/ALDH3B2/ALDH1A3/ALDH2/ALDH3B2/GAPDH/ALDH1A2/ALDH4A1/ALDH5A1/ALDH3B1/ALDH3B1/ALDH16A1/ALDH1L1/PDHA1/PDHA1/ALDH5A1/ALDH18A1/AKR1C3
GOMF_GABA_RECEPTOR_BINDING	GOMF_GABA_RECEPTOR_BINDING	16	0.451817	1.66463	0.0214784	0.0418256	0.0167379	4707	tags=33%, list=12%, signal=29%	TRAK2/GABARAPL2/PPP2CA/TRAK1/PLCL2/PLCL2/TRAK1/GABRB1/ARFGEF2
GOMF_CALCIUM_CHANNEL_REGULATOR_ACTIVITY	GOMF_CALCIUM_CHANNEL_REGULATOR_ACTIVITY	40	0.339964	1.61395	0.0214965	0.0418256	0.0167379	19211	tags=49%, list=49%, signal=25%	CALM1/SGK1/FKBP1B/FKBP1B/GNB2/SGK1/CACNB3/NRXN2/PHPT1/CALM2/AMBP/CACNG7/CACNG7/CALM2/HPCAL4/NRXN1/NRXN2/SGK1/CACNG8/TSPAN13/PRKG1/CABP2/YWHAE/CACNG6/SLC30A1/CACNG6/PACSIN3/FKBP1B/CACNB3/NPY2R/PRKG1/INAFM1/REM2/CACNG4/CALM2/SRI/CACNG6/SRI/CACNB3/HPCAL4/CABP2/PRKCB/STX1A/STX1A
GOMF_DEAMINASE_ACTIVITY	GOMF_DEAMINASE_ACTIVITY	28	0.377332	1.63461	0.0216441	0.0419556	0.0167899	19511	tags=62%, list=50%, signal=31%	APOBEC2/RIDA/APOBEC3C/AMPD3/AMPD3/GNPDA1/ADAR/ADAR/APOBEC1/AMPD3/DCTD/APOBEC3F/ADAL/ADAR/AMPD2/ADAL/AMPD3/APOBEC3B/ADAR/APOBEC3B/GNPDA2/GNPDA2/AMPD2/GDA/AMPD3/AMPD2/AMPD2/ADAD1/GNPDA1/ADAR/AMPD3/APOBEC3H/ADAL/GNPDA2/CDA/GNPDA1/ADARB1/AMPD2/ADARB1/AMPD2/APOBEC3H/ADAT2/GDA/ADAT1/ADAD2/APOBEC3F
GOMF_EXCITATORY_EXTRACELLULAR_LIGAND_GATED_ION_CHANNEL_ACTIVITY	GOMF_EXCITATORY_EXTRACELLULAR_LIGAND_GATED_ION_CHANNEL_ACTIVITY	28	0.377136	1.63376	0.0216441	0.0419556	0.0167899	17035	tags=57%, list=44%, signal=32%	P2RX4/CHRNA3/P2RX4/P2RX1/CHRNA5/CHRNA2/P2RX2/CHRNE/CHRNA7/GLRA2/P2RX2/TRPV1/P2RX2/P2RX2/P2RX6/P2RX4/P2RX2/CHRNG/CHRNA5/CHRNB2/P2RX5/CHRNA9/TRPV1/CHRNA4/CHRNA1/CHRND/GLRB/CHRNA4/CHRNB1
GOMF_SNAP_RECEPTOR_ACTIVITY	GOMF_SNAP_RECEPTOR_ACTIVITY	35	0.355055	1.63304	0.0217981	0.0421754	0.0168779	19211	tags=57%, list=49%, signal=29%	BET1/SNAP47/VTI1B/VAMP7/VAMP7/STX18/BET1/STX17/STX16/STX18/GOSR2/GOSR2/STX16/VAMP7/SNAP47/VAMP2/GOSR2/STX19/STX12/VAMP3/GOSR2/GOSR1/BNIP1/SNAP47/STX10/STX5/VTI1A/TSNARE1/STX10/STX2/STX5/STX2/STX6/STX6/BNIP1/SNAP23/VAMP1/GOSR2/VAMP8/STX16/SEC22B/SNAP25/STX3/SNAP25/VAMP1/STX1A/STX1A
GOMF_IMMUNE_RECEPTOR_ACTIVITY	GOMF_IMMUNE_RECEPTOR_ACTIVITY	124	0.249802	1.44424	0.0219066	0.0422875	0.0169227	9207	tags=21%, list=24%, signal=16%	IL6ST/IL6ST/FCER1G/GHR/FCER1G/LEPR/IL20RA/IL6ST/LEPR/XCR1/CX3CR1/IL6ST/IL6ST/LEPR/LEPR/PRLR/CMKLR1/LILRB2/CCR10/GPR17/CRLF2/CX3CR1/CRLF1/CXCR3/KLRD1/IL15RA/IL17RC/CR1/IL1R1/IL12RB1/IL17RC/EPOR/CR2/IL6R/IL17RC/CD44/IL15RA/KLRD1/IL17RC/KIR2DL4/PRLR/GPR35/IL6R/IL22RA1/IFNAR1/CCR2/CCR5/GFRA3/IL31RA/IL17RC/GFRA1/IL5RA/PRLR/IL3RA/IL5RA/GFRA2/CNTFR/IL5RA/IL22RA1/GPR33/IL1RAP/IL17RD/IL1R1/IL31RA
GOMF_C2H2_ZINC_FINGER_DOMAIN_BINDING	GOMF_C2H2_ZINC_FINGER_DOMAIN_BINDING	15	0.461164	1.66458	0.0219374	0.0422875	0.0169227	14648	tags=47%, list=38%, signal=30%	HMGA2/LEF1/MBD2/EHMT2/LEF1/ZXDC/TAF9/TAF9/THAP7/EHMT1/EHMT2/GATA2/U2AF2/WT1/THAP7/LEF1/U2AF2/GATA2
GOMF_PEPTIDE_HORMONE_BINDING	GOMF_PEPTIDE_HORMONE_BINDING	47	0.322837	1.59131	0.0223698	0.0430411	0.0172243	17902	tags=48%, list=46%, signal=26%	GHR/LEPR/LEPR/LEPR/LEPR/ECE1/SLC40A1/PRLR/VIPR2/IDE/PIK3R1/RAMP1/RAMP2/GLP1R/CRHR1/HCRTR2/CRHR1/IDE/PRLR/ECE1/SCTR/PRLR/OXTR/IDE/IDE/MC3R/CRHR2/GHR/GHRHR/EDNRB/HCRTR1/ADCYAP1R1/EBI3/GALR2/NPR2/MC4R/GHSR/HCRTR2/VIPR1/ADCYAP1R1/ECE1/NPR3/GHR/INSR/PRLR/LEPR/C2CD2L/GLP2R/IDE
GOMF_EXORIBONUCLEASE_ACTIVITY	GOMF_EXORIBONUCLEASE_ACTIVITY	37	0.345882	1.61426	0.0225244	0.0432585	0.0173113	14442	tags=39%, list=37%, signal=25%	DCP2/EXOSC5/DCP2/CNOT7/PAN2/CNOT8/CNOT2/DCP2/CNOT8/ANGEL2/EXOSC9/PARN/ERI2/CNOT6/ISG20L2/EXOSC4/DIS3L/CNOT8/CNOT8/CNOT8/TOE1/CNOT7/CNOT2/ISG20/ZC3H12A/DCPS/ISG20/ERI1/CNOT8/USB1/ISG20/ERI3/EXD2/CNOT7/USB1
GOMF_HYDRO_LYASE_ACTIVITY	GOMF_HYDRO_LYASE_ACTIVITY	55	0.309065	1.57369	0.0228218	0.0436969	0.0174867	28893	tags=76%, list=74%, signal=20%	CA2/CA8/CA10/CA8/APIP/PARK7/HSD17B4/HACD4/CA1/CDYL/HACD2/CA7/ALAD/UROS/ALOXE3/PCBD1/IREB2/AUH/ECHDC2/AUH/L3HYPDH/CA6/CA10/CYP1A1/ENO1/HSD17B4/CA1/CA12/HACD2/ECHDC1/CA12/CA1/ENO1/UROS/ECI1/FAHD2A/CDYL/ALAD/CBS/CA1/CA11/FH/CDYL/TGDS/TBXAS1/ECHDC2/ECHS1/TBXAS1/CA6/ALOXE3/CDYL/HADHA/CYP1A1/ALOXE3/ENOSF1/ENO2/ENO3/CA5A/GMDS/HADHB/CA9/CYP1A1/ENO2/NAXD/TGDS/CA5B/HSD17B4/CA13/HADHB/CA4/ECHDC1/CA12/HSD17B…
GOMF_AMINOPEPTIDASE_ACTIVITY	GOMF_AMINOPEPTIDASE_ACTIVITY	33	0.357578	1.62093	0.0228368	0.0436969	0.0174867	18255	tags=56%, list=47%, signal=30%	DPP8/DPP8/XPNPEP3/LTA4H/NPEPPS/XPNPEP3/NPEPL1/NPEPPS/DPP9/METAP2/DPP7/LAP3/RNPEPL1/METAP2/LAP3/DNPEP/LVRN/TPP2/METAP1/ERAP1/PEPD/MMP15/METAP2/METAP2/LTA4H/F11/XPNPEP1/LTA4H/CTSH/XPNPEP1/NAALADL1/MMP14/MMP17/DPP8
GOMF_LYSOPHOSPHOLIPASE_ACTIVITY	GOMF_LYSOPHOSPHOLIPASE_ACTIVITY	25	0.389314	1.63958	0.0229402	0.0438141	0.0175336	7214	tags=28%, list=19%, signal=23%	ENPP2/PNPLA8/CLC/GDE1/PNPLA8/PNPLA8/PNPLA8/LYPLA1/PLA2G4F/PLB1/LYPLA1/PNPLA6/LYPLA1/PLA2G6/LYPLA2/GDPD1
GOMF_TRANSFORMING_GROWTH_FACTOR_BETA_RECEPTOR_BINDING	GOMF_TRANSFORMING_GROWTH_FACTOR_BETA_RECEPTOR_BINDING	24	0.395104	1.64473	0.0231702	0.0441722	0.0176769	3526	tags=19%, list=9%, signal=17%	USP15/FKBP1A/FKBP1A/LEFTY1/SMAD2/ENG/USP15/FERMT2/LEFTY2
GOMF_EXONUCLEASE_ACTIVITY_ACTIVE_WITH_EITHER_RIBO_OR_DEOXYRIBONUCLEIC_ACIDS_AND_PRODUCING_5_PHOSPHOMONOESTERS	GOMF_EXONUCLEASE_ACTIVITY_ACTIVE_WITH_EITHER_RIBO_OR_DEOXYRIBONUCLEIC_ACIDS_AND_PRODUCING_5_PHOSPHOMONOESTERS	55	0.308085	1.5687	0.0239375	0.0455445	0.0182261	14578	tags=40%, list=37%, signal=25%	DCP2/EXOSC5/DCP2/APEX2/CNOT7/EXO5/PAN2/APTX/CNOT8/PLD3/CNOT2/EXO5/DCP2/CNOT8/TATDN1/ANGEL2/EXOSC9/PARN/ERI2/APTX/TATDN1/DCLRE1C/POLD1/DCLRE1A/CNOT6/ISG20L2/EXOSC4/PLD3/DIS3L/TATDN1/CNOT8/CNOT8/TATDN1/CNOT8/TOE1/MGME1/CNOT7/CNOT2/DCLRE1C/ISG20/DCLRE1C/POLD1/ISG20/ERI1/CNOT8/USB1/ISG20/ERI3/EXD2/CNOT7/USB1/POLD1
GOMF_CALMODULIN_DEPENDENT_PROTEIN_KINASE_ACTIVITY	GOMF_CALMODULIN_DEPENDENT_PROTEIN_KINASE_ACTIVITY	27	0.378876	1.62676	0.0239777	0.0455445	0.0182261	21009	tags=46%, list=54%, signal=21%	PTK2B/MKNK2/MAPKAPK5/PHKG2/CAMK2B/CAMK2B/PTK2B/MKNK2/MAPKAPK2/MKNK2/PTK2B/CAMK2B/CAMK2G/PHKA2/PNCK/CAMK2B/CAMK1G/CAMK1D/CAMK4/CAMK1D/MYLK3/CAMK2G/CAMKV/PHKA1/PHKA1/CAMK2B/MAPKAPK3/MYLK2/PHKG1/MAPKAPK3/CAMK2D/DAPK1/CAMK1/CAMKK2/MAPKAPK2/CAMK2G/CAMKK2/CAMK2D/MKNK1
GOMF_CXCR_CHEMOKINE_RECEPTOR_BINDING	GOMF_CXCR_CHEMOKINE_RECEPTOR_BINDING	15	0.458339	1.65438	0.0242466	0.0459495	0.0183882	6970	tags=45%, list=18%, signal=37%	CXCL5/ITCH/ITCH/CX3CL1/CXCL12/CXCL10/PPBP/ITCH/ITCH
GOMF_U6_SNRNA_BINDING	GOMF_U6_SNRNA_BINDING	12	0.491166	1.65384	0.0242794	0.0459495	0.0183882	14694	tags=50%, list=38%, signal=31%	LSM2/PRPF8/SART3/EIF5A/EIF5A/LSM7/LSM7/LARP7/LSM4/PRPF4/LSM8/EIF5A
GOMF_GABA_RECEPTOR_ACTIVITY	GOMF_GABA_RECEPTOR_ACTIVITY	17	0.436245	1.63902	0.024669	0.046602	0.0186493	14920	tags=46%, list=38%, signal=28%	GABRA6/GABRB1/GABRP/GABRD/GABRA5/GABRP/GABRB2/GABRB2/GPR156/GABRR2/GABBR1/GPR156/GABRA2/GABRA3/GABRB3/GABBR1/GABRA1
GOMF_S_ACYLTRANSFERASE_ACTIVITY	GOMF_S_ACYLTRANSFERASE_ACTIVITY	30	0.365815	1.61577	0.0247724	0.0467124	0.0186935	21365	tags=69%, list=55%, signal=31%	GOLGA7B/ZDHHC12/GLUL/ZDHHC4/ZDHHC15/ZDHHC16/ZDHHC24/ZDHHC2/ZDHHC9/ZDHHC3/ZDHHC21/ZDHHC12/ZDHHC23/ZDHHC6/ZDHHC5/ZDHHC17/ZDHHC1/ZDHHC21/ZDHHC12/ZDHHC1/ZDHHC16/ZDHHC20/GLUL/MCAT/MCAT/ZDHHC21/ZDHHC6/ZDHHC20/GOLGA7/GOLGA7/ZDHHC3/ZDHHC16/ZDHHC18/ZDHHC11B/DLST/GOLGA7/ZDHHC13/ZDHHC22/ZDHHC7/ZDHHC24/ZDHHC14/ZDHHC6/ZDHHC4
GOMF_PHOSPHATIDYLINOSITOL_KINASE_ACTIVITY	GOMF_PHOSPHATIDYLINOSITOL_KINASE_ACTIVITY	15	0.456231	1.64677	0.0255167	0.0480287	0.0192202	13170	tags=43%, list=34%, signal=28%	PI4KB/PIK3CA/PIKFYVE/ATM/PI4K2A/PIKFYVE/PI4KB/PIK3CB/PIK3C2B/PIKFYVE/PI4KB/PI4KB/PI4KB/PIK3C2G/PIK3CB
GOMF_TRANSCRIPTION_COACTIVATOR_BINDING	GOMF_TRANSCRIPTION_COACTIVATOR_BINDING	25	0.384998	1.6214	0.0257404	0.0483622	0.0193537	7790	tags=24%, list=20%, signal=19%	TEAD2/PPARA/RPL23/VGLL4/CREB1/CREB1/MED25/ESR1/CDK9/VGLL4/PPARA/TEAD2/RPL23/SIX1/RORA/VGLL4/ZBTB17/TEAD2/SMAD4
GOMF_ORGANOPHOSPHATE_ESTER_TRANSMEMBRANE_TRANSPORTER_ACTIVITY	GOMF_ORGANOPHOSPHATE_ESTER_TRANSMEMBRANE_TRANSPORTER_ACTIVITY	30	0.364554	1.6102	0.0259369	0.0486434	0.0194662	13211	tags=43%, list=34%, signal=28%	SLC25A51/ABCC4/ABCC4/SLC25A52/SLC25A19/ABCC4/SLC19A1/ABCC4/SLC44A4/SLC25A33/SLC25A42/SLC25A36/SLC25A19/SLC25A17/SLC25A51/ABCC4/SLC25A17/ABCD1/SLC25A36/SLC19A1/ABCC11/SLC25A25/SLC25A6/SLC35B2/ABCC5/SLC25A25/SLC37A2/SLC35B2/SLC25A42
GOMF_LIPID_TRANSFER_ACTIVITY	GOMF_LIPID_TRANSFER_ACTIVITY	43	0.325952	1.57421	0.0260208	0.0487128	0.019494	22447	tags=69%, list=58%, signal=29%	STARD3/NPC2/ABCG1/PRELID3B/CETP/MTTP/PITPNA/PLEKHA3/PITPNM2/PITPNM2/APOA2/PITPNA/PRELID1/APOE/PRELID3A/PLTP/PRELID3A/STARD4/NPC2/STARD3/GLTPD2/ABCA3/OSBPL2/APOA2/ATG2B/PRELID3A/STARD4/GRAMD1B/PRELID3B/GRAMD1A/GRAMD1A/ABCG1/PLEKHA8/OSBPL5/ABCG8/TNFAIP8L3/C2CD2L/PITPNM2/GRAMD1B/CETP/PRELID2/PRELID2/APOB/GRAMD1A/STARD4/CPTP/OSBPL8/PITPNM1/OSBPL2/PITPNB/STAR/GRAMD1B/OSBPL2/PITPNM1/APOA1/PLTP/STARD5/A…
GOMF_RNA_POLYMERASE_II_ACTIVATING_TRANSCRIPTION_FACTOR_BINDING	GOMF_RNA_POLYMERASE_II_ACTIVATING_TRANSCRIPTION_FACTOR_BINDING	45	0.323173	1.57669	0.0262295	0.0490152	0.019615	24169	tags=57%, list=62%, signal=22%	NFE2L2/RBL2/NCOR1/RB1/ID2/CREB1/CREB1/CREBBP/HNF4A/HNF4A/EXOSC9/NCOR1/EOMES/NHLH2/DUSP26/TCF23/CREBBP/POU1F1/EGR2/RBL1/RBL2/FIZ1/LDB1/NHLH2/LDB2/FOS/EGR2/LDB1/CREB1/HIPK2/SMAD3/PITX2/CTNNB1/ATF2/MAD2L2/DUSP26/NCOR1/ID2/MAD2L2/ZFPM1/EGR2/TBX6/LDB2/POU1F1/TP53BP1/TCF3/MYOD1/SIN3A/TCF3/PITX2/ATF2/PITX2/EOMES/IFI27/ATF2/TBX20/HNF4A/HEY2/EP300/TP53BP1/PITX2/NFE2L2/RBL1/LMO2/NFE2L2/GTF2I
GOMF_SOLUTE_CATION_SYMPORTER_ACTIVITY	GOMF_SOLUTE_CATION_SYMPORTER_ACTIVITY	90	0.265561	1.46973	0.0268645	0.0501117	0.0200538	26275	tags=66%, list=68%, signal=22%	SLC12A6/SLC12A6/SLC6A1/SLC2A10/SLC38A1/SLC36A3/SLC6A2/SLC2A13/SLC39A14/SLC4A9/SLC15A4/SLC4A7/SLC12A7/SLC6A2/SLC32A1/SLC39A14/SLC4A7/SLC6A9/SLC36A3/SLC2A9/SLC11A2/SLC12A9/SLC5A11/SLC28A1/SLC12A9/SLC6A8/SLC6A8/SLC6A1/SLC36A1/SLC13A3/SLC13A2/SLC23A2/SLC20A2/SLC5A4/SLC34A1/SLC5A1/SLC4A9/SLC28A1/SLC38A2/SLC1A3/SLC12A4/SLC12A9/SLC5A10/SLC4A7/SLC13A1/SLC1A6/SLC1A2/SLC45A2/SLC6A1/SLC34A3/SLC13A3/SLC28A1/…
GOMF_ASPARTIC_TYPE_PEPTIDASE_ACTIVITY	GOMF_ASPARTIC_TYPE_PEPTIDASE_ACTIVITY	21	0.408094	1.63108	0.0270002	0.0502746	0.020119	4241	tags=20%, list=11%, signal=18%	DDI2/NRIP3/PIP/PSEN1/BACE2/PSEN2/CTSD/SPPL3
GOMF_IMMUNOGLOBULIN_BINDING	GOMF_IMMUNOGLOBULIN_BINDING	23	0.397019	1.63018	0.0270595	0.0502948	0.0201271	26869	tags=80%, list=69%, signal=25%	FCER1G/FCER1G/FCGR3B/FCAR/PIP/JCHAIN/FCAR/CD22/FCAR/AMBP/UMOD/HRG/FCGR2A/CD22/FCGR3A/FCGR1B/FCGR3B/MS4A2/FCAR/FCGR3B/UMOD/FCGR3B/CD22/FCGR2B/LGALS3/FCER1A/FCAR/FCGR2A/FCGR1B/FCGR3A/CD22/CD4/MS4A2/CD22/FCGRT/LILRA2/MS4A1/FCAR/FCGR3A/FCGR3A/MS4A1/FCGR2B/FCGR2B
GOMF_VOLTAGE_GATED_SODIUM_CHANNEL_ACTIVITY	GOMF_VOLTAGE_GATED_SODIUM_CHANNEL_ACTIVITY	20	0.41308	1.62793	0.0272041	0.0504733	0.0201985	24418	tags=73%, list=63%, signal=27%	TPCN1/CACNA1G/CACNA1H/SCN3B/SCN1A/SCN8A/CACNA1G/SCN10A/SCN4A/CACNA1H/CACNA1H/CACNA1G/SCN1B/CACNA1G/SCN1A/SCN3A/CACNA1G/TPCN1/CACNA1I/CACNA1G/SCN3A/SCN4B/CACNA1G/CACNA1G/HCN2/SCN2A/CACNA1I/TPCN1/SCN8A/CACNA1G/SCN11A/SCN1B/CACNA1G/SCN5A/CACNA1G/CACNA1G/CACNA1G/SCN5A/SCN5A/SCN5A/CACNA1G/SCN3A/SCN3B/SCN5A/SCN5A/SCN4B/SCN10A/CACNA1G/SCN1B
GOMF_MICROTUBULE_PLUS_END_BINDING	GOMF_MICROTUBULE_PLUS_END_BINDING	19	0.41976	1.62568	0.0273927	0.0507059	0.0202916	27764	tags=78%, list=71%, signal=22%	FBXW11/MAPRE1/PAFAH1B1/MAPRE2/FBXW11/KNSTRN/CLASP2/CLASP1/CLASP1/APC/CLIP4/CLASP1/KIF2C/CLASP2/APC/CLIP1/MAPRE3/MAPRE2/FBXW11/CLASP1/DST/NUMA1/MAPRE3/CLIP4/DCTN1/CLASP1/DCTN1/NUMA1/CLIP1/DCTN1/MAPRE2/KIF2C/APC/DST/MAPRE2/CLIP2/DCTN1/KNSTRN/CLIP3/STIM1/KIF2C/APC/CLIP2/CLIP1/STIM1/DCTN1
GOMF_RNA_POLYMERASE_CORE_ENZYME_BINDING	GOMF_RNA_POLYMERASE_CORE_ENZYME_BINDING	39	0.334846	1.58095	0.027427	0.0507059	0.0202916	8176	tags=27%, list=21%, signal=21%	SMYD3/RPRD1B/BRD4/SPTY2D1/AGO2/AGO2/PAF1/SCAF8/SUPT4H1/CDC73/RPRD2/RPRD1A/SCAF8/SUPT4H1/SCAF4/DHX9/BRD4/PCF11/WAC/WAC/SCAF4/PCIF1/BRD4
GOMF_HEME_COPPER_TERMINAL_OXIDASE_ACTIVITY	GOMF_HEME_COPPER_TERMINAL_OXIDASE_ACTIVITY	22	0.403299	1.63408	0.027726	0.0511676	0.0204764	21566	tags=73%, list=55%, signal=33%	COX7C/COX5A/COX8A/COX4I1/MT-CO3/NDUFA4L2/CYB5A/COX7A2/COX4I2/CYB5A/COX7A1/COX4I1/COX4I1/COX7A2L/COX4I1/COX5B/COX7B/COX6A1/COX6B1/COX6C/COX15/COX15/COX10/CYB5A/COX15/SURF1/COX6A2
GOMF_SPHINGOLIPID_BINDING	GOMF_SPHINGOLIPID_BINDING	25	0.38239	1.61042	0.0291869	0.0536886	0.0214852	11989	tags=41%, list=31%, signal=28%	VDAC2/LAPTM4B/CLN8/PLEKHA3/EPDR1/VDAC2/PHB2/VDAC1/PLTP/PSAP/GLTPD2/CD300LF/CERKL/VDAC1/CERKL/PSAP/PSAP/SELP/VDAC2/RTN4R/VDAC2/CD300LF
GOMF_TRANSFERASE_ACTIVITY_TRANSFERRING_AMINO_ACYL_GROUPS	GOMF_TRANSFERASE_ACTIVITY_TRANSFERRING_AMINO_ACYL_GROUPS	17	0.429345	1.61309	0.0291954	0.0536886	0.0214852	20806	tags=75%, list=54%, signal=35%	ATE1/ATE1/GGT6/ATE1/TGM6/TGM7/TGM5/QPCTL/GGT6/TGM2/GGT1/GGT7/QPCTL/EPB42/ATE1/TGM6/GGT2/TGM1/GGT5/QPCT/EPB42/TGM3/GGT7/GGT5
GOMF_SOLUTE_PROTON_ANTIPORTER_ACTIVITY	GOMF_SOLUTE_PROTON_ANTIPORTER_ACTIVITY	18	0.423311	1.61714	0.0294415	0.0540455	0.021628	19675	tags=64%, list=51%, signal=32%	CLCN3/CLCN3/CLCN5/CLCN5/SLC9B2/SLC9A6/SLC9A3/SLC9A1/CLCN3/SLC9C1/SLC9B1/SLC9A8/SLC9A3/SLC9C1/SLC9B2/SLC9A5/SLC9A7/SLC9B1/SLC9A2/SLC9A5/SLC9A6/CLCN5/SLC9B2
GOMF_3_5_CYCLIC_AMP_PHOSPHODIESTERASE_ACTIVITY	GOMF_3_5_CYCLIC_AMP_PHOSPHODIESTERASE_ACTIVITY	13	0.472175	1.63114	0.0297521	0.0545192	0.0218176	16606	tags=47%, list=43%, signal=27%	PDE4A/PDE2A/PDE4B/PDE4B/PDE8A/PDE4B/PDE2A/PDE4C/PDE3A/PDE4A/PDE11A/PDE11A/PDE7B/PDE8A/PDE4A/PDE4A/PDE1B/PDE4D/PDE2A/PDE8A
GOMF_ENDODEOXYRIBONUCLEASE_ACTIVITY	GOMF_ENDODEOXYRIBONUCLEASE_ACTIVITY	37	0.337322	1.57431	0.0302055	0.0552527	0.0221112	20079	tags=60%, list=52%, signal=29%	DNASE2/APLF/SLX1B/MBD4/SPO11/SLX4/TATDN1/DNASE1/RBBP8/TATDN1/RBBP8/MBD4/DCLRE1C/FAN1/ENDOG/RPS3/ERCC1/TATDN1/EXOG/TATDN1/DNASE1L1/ZRANB3/DNASE1L1/DICER1/RAG1/DCLRE1C/DCLRE1C/DNASE1L2/XRCC3/MUS81/DNASE1L2/MBD4/RPS3/APEX1/RPS3/SPO11/ERCC5/ERCC1/DNA2/DCLRE1C/DNASE2B/RPS3/ZRANB3/XRCC3
GOMF_MANNOSIDASE_ACTIVITY	GOMF_MANNOSIDASE_ACTIVITY	15	0.446735	1.6125	0.030366	0.0554487	0.0221896	23011	tags=78%, list=59%, signal=32%	MAN1A1/MAN1A2/MAN2B2/MAN2A2/MAN1B1/EDEM3/EDEM2/EDEM2/MAN2C1/MAN2B1/MANEA/MANBA/MANEAL/MANEAL/MAN1C1/MAN2A2/MAN2B2/MAN2A1/MAN2B1/MAN2A2/MAN2C1
GOMF_PHOSPHATASE_INHIBITOR_ACTIVITY	GOMF_PHOSPHATASE_INHIBITOR_ACTIVITY	42	0.324536	1.55982	0.0304433	0.0554922	0.022207	20946	tags=63%, list=54%, signal=29%	ANP32E/TESC/ENSA/ANP32E/PPP1R8/STYX/ENSA/PPP1R27/PHACTR3/PPP1R9B/ANP32E/PPP1R37/TESC/STYXL1/ANP32E/PPP1R36/SET/ARPP19/PTN/STYXL1/ANP32E/ENSA/PPP1R14A/PPP1R26/SET/ARPP19/PTN/PPP1R8/URI1/CABIN1/PPP1R35/PPP1R14C/SET/PHACTR3/PPME1/PPP1R27/PPP1R14A/BOD1/PPP1R2/BOD1/STYXL1/ELFN1/MYOZ1/PPP1R2/PHACTR3/PPP1R1C/LGALS3/PPP1R1B/PPP1R26/PPP1R1B/PPP1R2/CABIN1/ENSA/PPP1R14D/PPP1R8/URI1/PHACTR3
GOMF_METALLOEXOPEPTIDASE_ACTIVITY	GOMF_METALLOEXOPEPTIDASE_ACTIVITY	54	0.303056	1.53631	0.0309739	0.0563606	0.0225545	15359	tags=48%, list=40%, signal=29%	AGTPBP1/ZMPSTE24/XPNPEP3/AGBL5/LTA4H/NPEPPS/AGTPBP1/XPNPEP3/CPZ/CPA1/NPEPL1/CPA2/NPEPPS/METAP2/AGTPBP1/VASH2/ACE/AGTPBP1/LAP3/FOLH1/CPZ/ACE/RNPEPL1/CPO/VASH2/METAP2/LAP3/LVRN/AGBL4/METAP1/CPZ/ERAP1/CPXM1/PEPD/MMP15/CPA4/VASH2/METAP2/METAP2/LTA4H/ACE/DPEP2/CPA3/XPNPEP1/LTA4H/AGBL4/DPEP3/NUDT16
GOMF_POTASSIUM_CHANNEL_ACTIVITY	GOMF_POTASSIUM_CHANNEL_ACTIVITY	100	0.257332	1.44688	0.0314566	0.0569729	0.0227995	25406	tags=71%, list=65%, signal=25%	CCDC51/KCNH7/KCNQ2/KCNN3/TMEM38B/KCNAB2/KCNK3/GRIK1/KCNC3/FXYD4/KCNMB2/KCNG3/KCNMA1/KCNE1/KCNJ1/KCNV2/KCNK17/KCNQ5/KCNN3/TMEM38B/KCNK17/KCNJ3/GRIK3/KCNJ3/KCNS1/KCNJ1/KCNJ13/KCNN4/KCNE5/KCNJ14/KCNJ11/GRIK1/KCNA1/KCNE2/KCNH4/KCNK2/KCNMA1/KCNQ5/KCNJ9/KCNMB2/KCNIP2/KCNJ8/KCNMA1/KCNK10/KCNK4/KCNH4/GRIK4/KCNC4/KCNT2/KCNH2/KCNK6/KCND3/KCNK7/KCNMA1/AQP1/PKD2L1/KCNAB2/KCNJ10/KCNQ4/KCNMB3/KCNC3/KCNIP2/KCNI…
GOMF_PHOSPHOTYROSINE_RESIDUE_BINDING	GOMF_PHOSPHOTYROSINE_RESIDUE_BINDING	43	0.321793	1.55413	0.0314718	0.0569729	0.0227995	28857	tags=73%, list=74%, signal=19%	YES1/MAPK3/PIK3R1/MAPK1/SHC1/CRKL/CRK/VAV2/PTPN6/PTPN5/SHF/GRB2/FGR/PFN1/LCK/GRB2/PTPN6/MAPK1/BCAR3/CBL/CRK/SHF/BCAR3/PTPN5/SHC1/PTPN5/PTPN11/SH3BP2/RASA1/PTPN5/SYK/SHC1/SHC1/SHC1/PTPN3/SOCS3/SH2D3A/LCK/SH3BP2/PTPN5/ZAP70/ABL2/MAPK3/VAV2/ABL1/PTPN11/SH2D3C/GRB2/SHE/SH2D3C/PTPN3/NCK2/PTPN3/SHB/HCK/GRB2/SHD/PIK3R3/CBLC/PTPN11/ABL2/SH3BP2/PIK3R1/VAV1/MAPK3/CBLB/PLCG2/FGR/PTPN11/BCAR3/CBLC/ABL2/PIK3R…
GOMF_PROTEIN_PHOSPHATASE_1_BINDING	GOMF_PROTEIN_PHOSPHATASE_1_BINDING	26	0.374815	1.59304	0.0314749	0.0569729	0.0227995	7166	tags=26%, list=18%, signal=21%	STAU1/SHOC2/STAU1/LILRB2/PPP1R3F/STAU1/PPP1CC/PPP1CA/PHACTR3/PPP1R9B/PPP1R3C/PPP1R9A/PPP1CA/PPP1R16A/SHOC2
GOMF_PHOSPHATIDYLINOSITOL_PHOSPHATE_KINASE_ACTIVITY	GOMF_PHOSPHATIDYLINOSITOL_PHOSPHATE_KINASE_ACTIVITY	14	0.457502	1.61739	0.0316219	0.0571395	0.0228662	9694	tags=36%, list=25%, signal=27%	PIP4K2A/PIK3CA/PIP4K2A/PIP5K1B/PIP5K1B/PIKFYVE/PIKFYVE/PIP5KL1/PIK3CB/PIK3C2B/PIKFYVE/PIP4K2C/PIP4K2C
GOMF_CARBON_SULFUR_LYASE_ACTIVITY	GOMF_CARBON_SULFUR_LYASE_ACTIVITY	10	0.509497	1.61495	0.0320592	0.057829	0.0231421	13904	tags=62%, list=36%, signal=40%	MGST2/MGST3/CENPV/MGST3/SCLY/GSTM4/MGST2/HCCS/CTH/GLO1
GOMF_PHOSPHOLIPID_TRANSFER_ACTIVITY	GOMF_PHOSPHOLIPID_TRANSFER_ACTIVITY	21	0.402943	1.61049	0.0321799	0.0578719	0.0231593	22141	tags=70%, list=57%, signal=30%	PRELID3B/MTTP/PITPNA/PLEKHA3/PITPNM2/PITPNM2/PITPNA/PRELID1/PRELID3A/PLTP/PRELID3A/GLTPD2/ABCA3/OSBPL2/PRELID3A/PRELID3B/PLEKHA8/TNFAIP8L3/C2CD2L/PITPNM2/PRELID2/PRELID2/CPTP/PITPNM1/OSBPL2/PITPNB/OSBPL2/PITPNM1/PLTP/PLTP/PITPNB/PRELID1
GOMF_RIBOSOMAL_SMALL_SUBUNIT_BINDING	GOMF_RIBOSOMAL_SMALL_SUBUNIT_BINDING	17	0.425894	1.60013	0.0322508	0.0578719	0.0231593	23912	tags=87%, list=61%, signal=34%	DHX29/DDX3X/DHX29/LARP1/EIF4H/EIF4B/UNG/DDX3X/EIF4H/MTIF3/PIM1/CPEB2/CPEB2/DDX3X/EIF4B/NPM1/NPM1/NPM1/ERAL1/MTIF3/NME1/NPM1/UNG/MTIF2/CPEB2/NPM1/NPM1/LARP1/PTCD3/CPEB2/ERAL1/CPEB2/MTIF2/NPM1
GOMF_CATALYTIC_ACTIVITY_ACTING_ON_A_TRNA	GOMF_CATALYTIC_ACTIVITY_ACTING_ON_A_TRNA	97	0.258335	1.44644	0.032271	0.0578719	0.0231593	21730	tags=52%, list=56%, signal=23%	PTRH2/NT5C3A/POP5/NSUN3/TRMT2B/TRMT1L/NARS2/DTD1/DUS1L/MTFMT/RARS2/POP5/TSEN2/FTSJ1/TSEN2/DUS4L/DUS1L/METTL8/METTL6/FTSJ1/ALKBH1/NT5C3A/NT5C3A/PUS1/RPP21/DUS3L/DUS2/RARS2/PUS3/LCMT2/DTWD2/RPP40/TRMT5/DUS2/QRSL1/TARS2/TRMT11/DALRD3/PUS10/TRPT1/RPP30/POP4/TRIT1/DALRD3/TYW3/METTL8/RPP14/TRMT5/POP1/PARS2/FARS2/DTD1/FTO/TRMT10C/POP4/DALRD3/TSEN2/IARS2/CARS2/TARS2/RPP25/DUS2/WARS2/VARS2/TYW1B/PTRH2/RPP…
GOMF_HISTONE_METHYLTRANSFERASE_BINDING	GOMF_HISTONE_METHYLTRANSFERASE_BINDING	10	0.508904	1.61308	0.0323058	0.0578719	0.0231593	8052	tags=50%, list=21%, signal=40%	WIZ/WIZ/HSP90AB1/HSP90AB1/LCOR/HSP90AB1/HSP90AB1/LCOR/CBX3/NOP56/LCOR/PHF1
GOMF_SULFUR_COMPOUND_TRANSMEMBRANE_TRANSPORTER_ACTIVITY	GOMF_SULFUR_COMPOUND_TRANSMEMBRANE_TRANSPORTER_ACTIVITY	47	0.313064	1.54314	0.0325843	0.0582703	0.0233188	18540	tags=50%, list=48%, signal=26%	ABCC3/ABCC4/ABCC4/SLC25A26/SLC25A19/ABCC4/SLC27A1/ABCC10/ABCC4/SLC44A4/SLC25A19/ABCG2/SLC26A11/SLC26A11/ABCG2/SLC26A6/ABCC4/SLC25A14/ABCC3/SLC26A1/ABCD1/SLC36A1/SLC13A3/SLC25A10/SLC26A6/SLC13A1/ABCC11/SLC25A30/SLC13A3/SLC26A10/SLC35B2/ABCC5/SLC35B2/SLC19A2/SLC36A1/SLC26A1/SLC25A14/SLC25A26/CTNS/SLC27A1/SLC6A6/SLC13A3/SLC25A11/SLC26A9/CTNS/SLC6A13/SLC13A3/ABCC10/SLC25A30/SLC3A1/SLC25A10/SLC13A4/AB…
GOMF_MISMATCH_REPAIR_COMPLEX_BINDING	GOMF_MISMATCH_REPAIR_COMPLEX_BINDING	11	0.491785	1.60553	0.0331707	0.0592172	0.0236977	5400	tags=18%, list=14%, signal=15%	PCNA/MUTYH/MCM8/WRN/MUTYH/MLH1/MUTYH
GOMF_SYNTAXIN_1_BINDING	GOMF_SYNTAXIN_1_BINDING	25	0.377668	1.59053	0.0332795	0.0593094	0.0237346	24613	tags=70%, list=63%, signal=26%	STXBP3/RNF40/SYT4/SYT1/VAMP2/SYP/STXBP1/SYBU/VAMP3/UNC13B/SYNPR/SYBU/PRRT2/PRRT2/STXBP2/STXBP1/SYPL1/STXBP2/SYBU/UNC13A/SYNPR/UNC13A/NSF/CPLX1/SYT1/RNF40/SYBU/SNAP25/STXBP1/SNAP25/DAPK1/VAMP2/SLC6A4/SYBU/SYT1/SYPL2/CPLX2/SYBU/SNAP25/DAPK1
GOMF_PEPTIDE_LYSINE_N_ACETYLTRANSFERASE_ACTIVITY	GOMF_PEPTIDE_LYSINE_N_ACETYLTRANSFERASE_ACTIVITY	39	0.328761	1.55222	0.0334299	0.0594755	0.0238011	22603	tags=58%, list=58%, signal=24%	NCOA1/NAA50/KAT2A/SRCAP/KAT2B/NAA50/SUPT7L/TADA2A/NCOA1/CREBBP/NCOA1/MSL3/KAT7/KAT7/MSL3/TAF1/TAF9/NAA60/KAT7/CREBBP/TAF9/BRPF3/KAT6B/NCOA1/MCM3AP/NAA60/CLOCK/MSL3/USP22/TAF10/ATAT1/TAF1/KAT8/ATF2/ATAT1/TAF1/NAA60/TAF1/SUPT7L/NAA60/GTF2B/SUPT7L/NCOA1/NAA60/MEAF6/ATAT1/MSL3/TADA3/NAA60/NAA60/ATF2/KAT6A/TADA2A/ATF2/TADA3/SUPT7L/NCOA3/ATAT1/NCOA3/KAT8/EP300
GOMF_METALLOENDOPEPTIDASE_ACTIVITY	GOMF_METALLOENDOPEPTIDASE_ACTIVITY	87	0.263372	1.45188	0.0334904	0.0594813	0.0238034	18334	tags=52%, list=47%, signal=27%	ZMPSTE24/ADAMTSL3/ADAM32/PAPPA/MMP8/ECE1/MMP1/ADAMTS9/YME1L1/IDE/NRDC/ADAMTS6/ATP23/YME1L1/MME/COPS5/NRDC/ECE2/MMP11/YBEY/IDE/ADAMTS14/ADAMTSL1/NRDC/ECE1/PITRM1/ADAM15/ADAMTS2/YBEY/YBEY/ADAMTS14/ADAMTSL2/ADAMTSL3/ADAM15/ATP23/IDE/ADAM15/ADAMDEC1/ADAM15/IDE/BMP1/ADAM8/COPS5/ADAM23/ADAM11/ADAM21/MMP15/ADAM12/ADAM15/ADAM15/MMP21/ADAMTS16/PITRM1/BMP1/ADAM15/ADAMTSL4/ECEL1/ADAM22/OMA1/YBEY/ATP23/ADAMT…
GOMF_SEQUENCE_SPECIFIC_MRNA_BINDING	GOMF_SEQUENCE_SPECIFIC_MRNA_BINDING	11	0.489603	1.5984	0.034878	0.0618125	0.0247363	7375	tags=36%, list=19%, signal=29%	RBM24/SSB/FMR1/ETF1/RBM24/DHFR/DHX9/ETF1/ETF1
GOMF_ADENYL_NUCLEOTIDE_EXCHANGE_FACTOR_ACTIVITY	GOMF_ADENYL_NUCLEOTIDE_EXCHANGE_FACTOR_ACTIVITY	11	0.489294	1.59739	0.035	0.0618125	0.0247363	11665	tags=58%, list=30%, signal=41%	HSPH1/HSPH1/HSPH1/BAG1/HSPH1/BAG4/HSPBP1/PFN1/HSPBP1/SIL1/BAG1
GOMF_PEPTIDYL_PROLINE_DIOXYGENASE_ACTIVITY	GOMF_PEPTIDYL_PROLINE_DIOXYGENASE_ACTIVITY	11	0.48925	1.59725	0.035	0.0618125	0.0247363	17163	tags=54%, list=44%, signal=30%	P3H2/P4HA3/P4HA2/EGLN2/EGLN2/P4HTM/EGLN3/EGLN3/P4HA1/P3H3/P3H2/P3H1/P4HTM
GOMF_NUCLEOBASE_CONTAINING_COMPOUND_TRANSMEMBRANE_TRANSPORTER_ACTIVITY	GOMF_NUCLEOBASE_CONTAINING_COMPOUND_TRANSMEMBRANE_TRANSPORTER_ACTIVITY	45	0.315332	1.53843	0.035041	0.0618125	0.0247363	16300	tags=50%, list=42%, signal=29%	SLC25A51/ABCC4/ABCC4/SLC35A1/SLC25A52/SLC25A19/ABCC4/SLC19A1/ABCC4/SLC25A33/SLC25A42/SLC25A36/SLC35A3/SLC25A19/SLC29A2/SLC35A2/SLC25A17/SLC35A2/SLC25A51/SLC35A3/SLC28A1/ABCC4/SLC25A17/ABCD1/SLC25A36/SLC28A1/SLC19A1/ABCC11/SLC29A4/SLC25A25/SLC28A1/SLC25A6/SLC29A4/SLC35A5/SLC29A2/SLC29A3/SLC35B2/ABCC5/SLC25A25/SLC35B2/SLC25A42/SLC29A1/SLC35A4/SLC35A2/SIDT2/SLC25A17/SLC35A2/SLC35B1/SLC19A1/SLC19A1/S…
GOMF_UBIQUITIN_DEPENDENT_PROTEIN_BINDING	GOMF_UBIQUITIN_DEPENDENT_PROTEIN_BINDING	11	0.488848	1.59594	0.0354878	0.0624946	0.0250092	23000	tags=78%, list=59%, signal=32%	USP15/DNAJC2/IDE/DNAJC2/USP15/ANKRD13A/IDE/FAN1/IDE/IDE/DNAJB2/ANKRD13D/USP15/FAAP20/TP53BP1/LAPTM5/ANKRD13D/IDE/DNAJC2/FAAP20/DNAJB2/FAAP20/FAN1/FAAP20/TP53BP1
GOMF_ABC_TYPE_XENOBIOTIC_TRANSPORTER_ACTIVITY	GOMF_ABC_TYPE_XENOBIOTIC_TRANSPORTER_ACTIVITY	10	0.505394	1.60195	0.0357583	0.0628645	0.0251572	10106	tags=42%, list=26%, signal=31%	ABCC3/ABCA8/ABCC10/ABCG2/ABCG2/ABCC3/ABCA3/ABCC11
GOMF_FK506_BINDING	GOMF_FK506_BINDING	10	0.50391	1.59725	0.0366215	0.0642731	0.025721	2675	tags=18%, list=7%, signal=17%	FKBP1A/FKBP1A/FKBP4/FKBP1B/FKBP1B
GOMF_POLYPEPTIDE_N_ACETYLGALACTOSAMINYLTRANSFERASE_ACTIVITY	GOMF_POLYPEPTIDE_N_ACETYLGALACTOSAMINYLTRANSFERASE_ACTIVITY	17	0.42058	1.58016	0.0367772	0.0644376	0.0257868	7759	tags=35%, list=20%, signal=28%	GALNT9/GALNT13/GALNT10/GALNT8/GALNT5/GALNT1/GALNT1/GALNT5/GALNT18
GOMF_PROLINE_RICH_REGION_BINDING	GOMF_PROLINE_RICH_REGION_BINDING	17	0.419785	1.57718	0.0371167	0.0647734	0.0259212	22434	tags=59%, list=58%, signal=25%	ITSN1/GHR/ITSN1/WBP4/GIGYF2/CSK/APBB1/CYLD/GIGYF2/GIGYF2/APBB1/PFN1/ITSN1/GHR/GIGYF2/YAP1/BAIAP2/GAREM1/ITSN1/YAP1/GHR/ABL1/APBB1/BAIAP2/CYLD/YAP1/NEDD4/GIGYF2/BAIAP2/CYLD/BAIAP2/ABI2/RABAC1
GOMF_PROTEIN_ADP_RIBOSYLASE_ACTIVITY	GOMF_PROTEIN_ADP_RIBOSYLASE_ACTIVITY	16	0.430708	1.58686	0.0371301	0.0647734	0.0259212	13393	tags=44%, list=34%, signal=29%	TNKS/PARP11/PARP16/PARP9/TNKS2/PARP16/PARP10/PARP8/PARP3/PARP3/PARP9/PARP3/TIPARP/PARP6/PARP11/PARP6
GOMF_E_BOX_BINDING	GOMF_E_BOX_BINDING	39	0.325766	1.53808	0.0371559	0.0647734	0.0259212	20042	tags=50%, list=52%, signal=25%	MAX/TAL1/SCRT2/MITF/ZEB1/TCF12/MAX/MITF/MAX/TCF4/PPARG/HDAC1/CIART/PPARG/TCF12/PRMT5/ARNTL/MAX/ZEB1/MYBBP1A/TCF4/TCF4/MYOG/PRMT5/TFAP4/MAX/TAL1/SNAI2/ARNTL/TCF4/TCF4/PPARG/CLOCK/TCF4/PRMT5/MAX/TCF12/TCF4/PRMT5/NEUROG1/SREBF2/TCF4/MAX/ZEB1/TCF4/ZEB1/MITF/GATA3/ARNTL2/TCF3/TCF4/NEUROD2/TWIST1/MYOD1/PPARG/TCF4/TCF3/HES3/PER1/MAX/MITF/MAX
GOMF_PEPTIDE_HORMONE_RECEPTOR_BINDING	GOMF_PEPTIDE_HORMONE_RECEPTOR_BINDING	17	0.419179	1.5749	0.0375693	0.0653844	0.0261657	13378	tags=40%, list=34%, signal=26%	GNAS/GNAS/PSMC5/JAK2/LEP/GNAS/CCK/CCK/PSMC5/ADCYAP1/GPHB5/GNAS/UCN3/PTPN11/GHRH/JAK2/PTHLH
GOMF_METALLOAMINOPEPTIDASE_ACTIVITY	GOMF_METALLOAMINOPEPTIDASE_ACTIVITY	22	0.391071	1.58453	0.0378082	0.0656902	0.0262881	13159	tags=45%, list=34%, signal=30%	XPNPEP3/LTA4H/NPEPPS/XPNPEP3/NPEPL1/NPEPPS/METAP2/LAP3/RNPEPL1/METAP2/LAP3/LVRN/METAP1/ERAP1/PEPD/MMP15/METAP2/METAP2/LTA4H
GOMF_VOLTAGE_GATED_POTASSIUM_CHANNEL_ACTIVITY	GOMF_VOLTAGE_GATED_POTASSIUM_CHANNEL_ACTIVITY	69	0.277915	1.4748	0.0379047	0.0657479	0.0263111	25384	tags=73%, list=65%, signal=25%	KCNH7/KCNQ2/KCNAB2/KCNK3/KCNC3/KCNG3/KCNMA1/KCNE1/KCNJ1/KCNV2/KCNQ5/KCNJ3/KCNJ3/KCNS1/KCNJ1/KCNJ13/KCNE5/KCNJ14/KCNJ11/KCNA1/KCNE2/KCNH4/KCNK2/KCNMA1/KCNQ5/KCNJ9/KCNIP2/KCNJ8/KCNMA1/KCNH4/KCNC4/KCNT2/KCNH2/KCNK6/KCND3/KCNMA1/KCNAB2/KCNJ10/KCNQ4/KCNC3/KCNIP2/KCNIP2/KCNIP2/KCNT1/HCN2/KCNH2/KCNQ5/KCNQ4/KCNC3/KCNG4/KCNMA1/KCNQ2/KCNS3/KCNH7/KCNAB2/KCNMA1/KCNIP2/KCNQ1/KCNMA1/KCNK2/KCNH2/KCNC1/KCNG2/SNA…
GOMF_G_PROTEIN_COUPLED_GLUTAMATE_RECEPTOR_BINDING	GOMF_G_PROTEIN_COUPLED_GLUTAMATE_RECEPTOR_BINDING	12	0.472095	1.58963	0.0380337	0.0658617	0.0263567	4291	tags=18%, list=11%, signal=16%	CALM1/SLC9A3R2/DNM3/CALM3/HOMER3
GOMF_PHOSPHATIDYLINOSITOL_BISPHOSPHATE_PHOSPHATASE_ACTIVITY	GOMF_PHOSPHATIDYLINOSITOL_BISPHOSPHATE_PHOSPHATASE_ACTIVITY	21	0.396134	1.58328	0.0381309	0.0659202	0.0263801	7884	tags=33%, list=20%, signal=26%	MTMR3/MTMR3/MTMR3/MTMR2/INPP5E/INPP5D/PTEN/PIKFYVE/INPP5K/PIKFYVE/INPP5K/OCRL/INPP5K/INPP5D/INPP5J/INPP5D/PIKFYVE/INPP5D
GOMF_AMINO_ACID_BINDING	GOMF_AMINO_ACID_BINDING	44	0.313731	1.52306	0.0383075	0.0661154	0.0264582	16515	tags=45%, list=42%, signal=26%	SHMT1/UBR2/UBR2/UBR2/GCLC/GCLC/SESN3/GLUD1/SESN3/GAD1/GLDC/GRIN1/SESN1/NOS3/NOS3/THNSL2/GLRA2/GNMT/GAD1/ASS1/SHMT1/SESN1/GLUD1/AGXT/DDC/OTC/ASS1/CAD/PADI4/TH/GSS/DDAH2/GRIN1/SRR/TH/GLRB/GOT2/GRIN2B/GRIN3A/CAD
GOMF_MIRNA_BINDING	GOMF_MIRNA_BINDING	28	0.36001	1.55957	0.0383836	0.066137	0.0264668	14276	tags=49%, list=37%, signal=31%	HNRNPA2B1/HNRNPA2B1/ZNF346/YBX1/AGO2/RC3H1/AGO2/POU5F1/YBX1/FMR1/ZNF346/ZNF346/PUM2/MATR3/RC3H1/ZNF346/ZC3H7A/HNRNPA1/ZNF346/PUM2/HNRNPA1/POU5F1/SOX2/RBM4/ZC3H12A/TARBP2/PUM2/RBM4/PUM2/RBM10/PUM2
GOMF_POTASSIUM_ION_BINDING	GOMF_POTASSIUM_ION_BINDING	10	0.499105	1.58202	0.0390875	0.0672383	0.0269076	7564	tags=39%, list=19%, signal=32%	PKM/PKM/ADPRH/PDXK/PKM/ATP1A1/PKM/ATP1A2/KCNJ11
GOMF_OXYGEN_BINDING	GOMF_OXYGEN_BINDING	34	0.337929	1.54297	0.0391768	0.0672804	0.0269244	24241	tags=71%, list=62%, signal=27%	HBE1/PARK7/HBG2/HBD/HBE1/SOD2/EGLN2/HBB/HIF1AN/CYP26A1/HBA2/HBA1/EGLN2/HBB/CYP1A1/SOD2/CYP3A5/CYP4B1/CYP3A5/HBG2/HBQ1/CYP19A1/MB/TH/NOX4/CBS/TH/CYP19A1/CYP2A7/CYP19A1/HBZ/CYP3A7/CYP2C18/SOD2/CYP1A1/CYP3A4/CYP19A1/NOX4/TH/CYP1A1/ALB/CYP2E1/HBM/CYP17A1/MB/NOX4/HBE1
GOMF_IRON_ION_TRANSMEMBRANE_TRANSPORTER_ACTIVITY	GOMF_IRON_ION_TRANSMEMBRANE_TRANSPORTER_ACTIVITY	10	0.498359	1.57965	0.0394575	0.0676507	0.0270726	14863	tags=50%, list=38%, signal=31%	TTYH1/SLC40A1/SLC25A37/SLC39A14/SLC39A14/SLC11A2/TTYH1/TTYH1/MMGT1/SLC25A37/SLC39A14/SLC11A2/SLC39A14
GOMF_5_3_EXONUCLEASE_ACTIVITY	GOMF_5_3_EXONUCLEASE_ACTIVITY	17	0.416793	1.56594	0.0397194	0.0679875	0.0272074	8060	tags=30%, list=21%, signal=24%	DCP2/DCP2/EXO5/APTX/PLD3/EXO5/DCP2/DXO/APTX/DCLRE1C/DCLRE1A/FAN1/PLD3
GOMF_CADHERIN_BINDING_INVOLVED_IN_CELL_CELL_ADHESION	GOMF_CADHERIN_BINDING_INVOLVED_IN_CELL_CELL_ADHESION	18	0.410104	1.56668	0.0402292	0.068747	0.0275113	13040	tags=51%, list=34%, signal=34%	PDLIM5/PDLIM5/ANXA2/PAK4/PPP1CA/PDLIM5/PDLIM5/PDLIM5/PDLIM5/CNN3/RAB10/PDLIM5/PPP1CA/PDLIM5/KRT18/ANXA1/PAK4/PDLIM5/S100A11/ANXA2/KRT18/KRT18/BAIAP2/EPCAM
GOMF_ISOPEPTIDASE_ACTIVITY	GOMF_ISOPEPTIDASE_ACTIVITY	18	0.409903	1.56592	0.0403416	0.0687747	0.0275224	21441	tags=71%, list=55%, signal=32%	STAMBP/COPS5/PRPF8/SENP2/STAMBP/PSMD7/GGT1/COPS5/MYSM1/EIF3F/MPND/STAMBP/MPND/SENP1/MPND/GGT5/STAMBPL1/DESI1/PSMD14/SENP1/STAMBP/EIF3H/GGT5/PRPF8/EIF3F
GOMF_SH2_DOMAIN_BINDING	GOMF_SH2_DOMAIN_BINDING	37	0.327712	1.52945	0.0403778	0.0687747	0.0275224	19100	tags=45%, list=49%, signal=23%	NUP62/DAG1/JAK2/PTK2/PTK2/DAG1/CRK/SYP/AFAP1/PTPN6/AFAP1L2/AFAP1L2/AFAP1L2/TRPV4/LAT2/RUFY1/LCK/PTPN6/SIGLEC10/RUFY1/CCDC88A/CRK/BLNK/NLK/SYK/LILRB1/JAK2/SIGLEC10/AFAP1/AFAP1/LCK/DLC1/TRPV4/LILRB1/LAX1/LAT2/KHDRBS1/TRPV4/ABL1/KHDRBS1/TRPV4/SLAMF1/PTK2/AFAP1L2/SIT1/TRPV4/LILRB1/CTR9
GOMF_CALCIUM_ACTIVATED_CATION_CHANNEL_ACTIVITY	GOMF_CALCIUM_ACTIVATED_CATION_CHANNEL_ACTIVITY	23	0.380101	1.56071	0.0409165	0.0695782	0.027844	26921	tags=81%, list=69%, signal=25%	KCNN3/CATSPER2/KCNMB2/KCNMA1/ANO6/KCNN3/TRPM3/TRPM3/TMEM63B/KCNN4/TMEM63A/KCNMA1/KCNMB2/KCNMA1/KCNMA1/PKD2L1/KCNMB3/TRPM5/ANO10/KCNN1/ANO6/KCNMA1/CALHM1/KCNMA1/KCNMB3/KCNMA1/CATSPER1/TRPM4/KCNMA1/TRPM3/KCNMA1/KCNMA1/CATSPER2/ANO10/TRPM4/ANO10/ANO10/KCNMA1/TRPM3/KCNMB3/KCNN2/KCNMB1/TMEM63C/KCNMB4/CATSPER4/ANO6
GOMF_PROTEIN_TYROSINE_SERINE_THREONINE_PHOSPHATASE_ACTIVITY	GOMF_PROTEIN_TYROSINE_SERINE_THREONINE_PHOSPHATASE_ACTIVITY	39	0.323252	1.52621	0.0411923	0.0697854	0.0279269	7195	tags=24%, list=19%, signal=20%	CDKN3/CDKN3/MTMR2/DUSP5/CDKN3/PTEN/DUSP15/DUSP13/DUSP28/STYX/DUSP22/DUSP18/STYXL1/DUSP23/DUSP23/SBF1/DUSP15/STYXL1/DUSP22/DUSP26/PTP4A3
GOMF_ALDEHYDE_DEHYDROGENASE_NAD_P_PLUS_ACTIVITY	GOMF_ALDEHYDE_DEHYDROGENASE_NAD_P_PLUS_ACTIVITY	15	0.435578	1.57223	0.0412193	0.0697854	0.0279269	11876	tags=41%, list=31%, signal=29%	ALDH2/ALDH3B1/ALDH3A2/ALDH4A1/ALDH7A1/ALDH3B2/ALDH1A3/ALDH2/ALDH3B2/ALDH1A2/ALDH4A1/ALDH3B1/ALDH3B1/ALDH1L1
GOMF_ACTIN_DEPENDENT_ATPASE_ACTIVITY	GOMF_ACTIN_DEPENDENT_ATPASE_ACTIVITY	24	0.375089	1.56141	0.0412516	0.0697854	0.0279269	12248	tags=39%, list=32%, signal=27%	MYO1C/MYO1D/MYO1C/MYH10/MYO15A/MYO15A/MYO1B/MYO1C/MYO6/MYO1B/MYH6/MYO1C/MYL6/MYH14/MYH14/MYO7A/MYO1F/MYO3A/MYL6/MYO1D
GOMF_INSULIN_RECEPTOR_SUBSTRATE_BINDING	GOMF_INSULIN_RECEPTOR_SUBSTRATE_BINDING	10	0.496741	1.57452	0.041307	0.0697854	0.0279269	19129	tags=56%, list=49%, signal=28%	PIK3CA/PIK3R1/JAK2/PRKCD/GRB2/PRKCZ/GRB2/PTPN11/JAK2/PRKCD/INSR/PTPN11/GRB2/PRKCZ/INSRR
GOMF_EXTRACELLULAR_MATRIX_STRUCTURAL_CONSTITUENT_CONFERRING_COMPRESSION_RESISTANCE	GOMF_EXTRACELLULAR_MATRIX_STRUCTURAL_CONSTITUENT_CONFERRING_COMPRESSION_RESISTANCE	19	0.404425	1.56629	0.0419275	0.0707187	0.0283004	2556	tags=13%, list=7%, signal=12%	TUFT1/ACAN/HSPG2/OGN/ACAN
GOMF_NEUROPEPTIDE_RECEPTOR_ACTIVITY	GOMF_NEUROPEPTIDE_RECEPTOR_ACTIVITY	32	0.341803	1.53724	0.0421484	0.070976	0.0284033	13328	tags=55%, list=34%, signal=36%	SSTR3/SORCS1/OPRM1/OPRM1/OPRM1/OPRM1/MC2R/PROKR2/NMBR/OPRM1/OPRM1/OPRM1/HCRTR2/OPRM1/NTSR1/TACR3/TACR1/GAL/OPRM1/PROKR2/GPR139/SORCS1/NPY1R/OPRM1/NTSR2/QRFPR/NPFFR2/OPRM1/NPY2R/GALR2
GOMF_CARBOHYDRATE_CATION_SYMPORTER_ACTIVITY	GOMF_CARBOHYDRATE_CATION_SYMPORTER_ACTIVITY	15	0.43358	1.56502	0.0426048	0.0716284	0.0286644	10354	tags=28%, list=27%, signal=20%	SLC2A10/SLC2A9/SLC5A11/SLC23A2/SLC5A4/SLC5A1/SLC5A10/SLC45A2
GOMF_LIPOPROTEIN_PARTICLE_RECEPTOR_ACTIVITY	GOMF_LIPOPROTEIN_PARTICLE_RECEPTOR_ACTIVITY	15	0.432789	1.56216	0.043413	0.0728693	0.029161	7741	tags=43%, list=20%, signal=35%	CD36/LRP10/CD36/CD36/CD36/CD36/STAB1/CD36/ILDR1/CD36/CD36/LDLR/ILDR1/VLDLR/ILDR1/OLR1
GOMF_NEUROTRANSMITTER_RECEPTOR_REGULATOR_ACTIVITY	GOMF_NEUROTRANSMITTER_RECEPTOR_REGULATOR_ACTIVITY	12	0.465443	1.56723	0.0436551	0.0731574	0.0292763	11959	tags=50%, list=31%, signal=35%	LYNX1/PATE1/LYPD6B/LYNX1/LYPD6B/LY6E/LY6H/LYPD6B/LY6E/LY6H/FNTA/SLURP2/LYPD1/LYPD6B
GOMF_STEROL_TRANSPORTER_ACTIVITY	GOMF_STEROL_TRANSPORTER_ACTIVITY	34	0.33303	1.52061	0.0439824	0.0735391	0.0294291	27070	tags=87%, list=70%, signal=26%	OSBP2/STARD3/OSBPL9/NPC2/OSBPL11/ABCG1/OSBP2/CETP/MTTP/OSBPL7/OSBPL1A/APOA2/APOE/PLTP/STARD4/NPC2/STARD3/OSBPL2/OSBPL9/APOA2/OSBPL1A/OSBPL6/OSBP2/STARD4/GRAMD1B/OSBPL9/OSBP2/OSBPL3/GRAMD1A/OSBP2/GRAMD1A/OSBPL3/ABCG1/OSBPL3/OSBPL5/ABCG8/OSBPL10/GRAMD1B/CETP/APOB/GRAMD1A/STARD4/ARV1/ARV1/OSBPL3/OSBPL8/OSBPL2/STAR/GRAMD1B/OSBPL2/APOA1/PLTP/STARD5/APOA1/OSBPL9/PLTP/OSBPL8/ABCG8/GRAMD1B/GRAMD1C/OSBP2/…
GOMF_NEUROTROPHIN_RECEPTOR_BINDING	GOMF_NEUROTROPHIN_RECEPTOR_BINDING	11	0.478377	1.56175	0.0440244	0.0735391	0.0294291	22262	tags=76%, list=57%, signal=33%	BDNF/NTF3/PIK3R1/SHC1/BDNF/BEX3/GRB2/BDNF/GRB2/BEX3/NTF4/NTF3/SHC1/SHC1/SHC1/SHC1/FRS2/BDNF/BDNF/PLCG1/BDNF/GRB2/FRS2/PLCG1/NGF/NTRK1/BDNF/GRB2/BDNF
GOMF_FMN_BINDING	GOMF_FMN_BINDING	16	0.422552	1.55681	0.0443277	0.0739269	0.0295842	18383	tags=70%, list=47%, signal=37%	PPCDC/IYD/PNPO/IYD/DHODH/PPCDC/NDOR1/NOS3/NOS3/DUS2/NDOR1/DUS2/IYD/DHODH/NDOR1/NDUFV1/HAO2/DUS2/TYW1B/POR/NOS2/NOS3/POR
GOMF_FATTY_ACID_BINDING	GOMF_FATTY_ACID_BINDING	28	0.355629	1.54059	0.044461	0.0740305	0.0296257	27089	tags=75%, list=70%, signal=23%	NDUFAB1/DBT/HNF4A/HNF4A/PPARG/PPARG/S100A9/SCP2/ACOX3/FABP3/ACOX1/GSTM2/GSTM2/NME2/APOC1/OXER1/PPARG/PRR7/PRR7/NME2/FABP2/FABP5/NDUFAB1/PTGDS/PPARD/SCP2/NME2/SCP2/PPARD/GSTM2/STX3/PPARG/S100A8/ALOX5AP/SCP2/PPARD/SCP2/PRR7/HNF4A/ALB/GSTA1/PPARD/ADH5/PPARD/ALOX5AP/S100A8/ACOXL/HNF4A/FFAR4/GSTA1/HNF4A/HNF4A
GOMF_ACETYLTRANSFERASE_ACTIVITY	GOMF_ACETYLTRANSFERASE_ACTIVITY	84	0.259722	1.42425	0.0447477	0.0743422	0.0297504	22729	tags=55%, list=58%, signal=23%	NAT8/NCOA1/ELP3/NAA50/KAT2A/PAFAH1B2/SRCAP/NAA30/AANAT/KAT2B/NAA16/SMARCE1/NAA50/PAFAH1B3/SUPT7L/GCAT/TADA2A/NCOA1/CREBBP/AANAT/PAFAH1B2/DBT/PAFAH1B2/NCOA1/MSL3/KAT7/KAT7/MSL3/TAF1/TAF9/PAFAH1B2/NAA60/KAT7/CREBBP/TAF9/BRPF3/KAT6B/NAT1/NCOA1/CASD1/PAFAH1B3/NAT16/MCM3AP/NAA60/CLOCK/CRAT/SPHK1/MSL3/USP22/TAF10/ATAT1/TAF1/NAT9/KAT8/ATF2/ATAT1/TAF1/SPHK1/NAA60/LCAT/NAT8L/NAA15/NAT2/ACAT1/GNPNAT1/TAF1/…
GOMF_DNA_DEPENDENT_ATPASE_ACTIVITY	GOMF_DNA_DEPENDENT_ATPASE_ACTIVITY	48	0.301577	1.49236	0.0447913	0.0743422	0.0297504	8750	tags=21%, list=23%, signal=17%	RAD17/DDX11/RAD17/ATRX/SMARCA4/SMARCA4/SMARCAL1/ATRX/BTAF1/XRCC5/SMARCA4/SPO11/SMARCA4/SMARCAD1/XRCC6/RAD54L/CHD8/RAD51B/MSH5/SMARCA4/RAD54B/CHD8/INO80/BPTF/RAD51B/CHD8
GOMF_LIGASE_ACTIVITY_FORMING_CARBON_SULFUR_BONDS	GOMF_LIGASE_ACTIVITY_FORMING_CARBON_SULFUR_BONDS	41	0.314001	1.502	0.0450191	0.074601	0.029854	16254	tags=37%, list=42%, signal=22%	ACSS1/ACSM3/SLC27A1/UBA5/SUCLA2/ACSS1/MOCS3/ACSL5/ACSL6/ACSBG1/ACSM3/SUCLA2/SLC27A4/ACSL6/SUCLG1/ATG7/SLC27A5/ACSS2/DIP2A/ACSM4/SAE1/UBA2/NAE1/SLC27A5/ACSS2/NAE1/ACSF3/ACSF3/SLC27A4/SLC27A1/ATG7/ACSL4/ACSM5/SLC27A5/ACSL3/UBA1/ACSL4/DIP2A
GOMF_DEATH_DOMAIN_BINDING	GOMF_DEATH_DOMAIN_BINDING	11	0.476721	1.55634	0.0452439	0.0747735	0.029923	5821	tags=39%, list=15%, signal=34%	BCL2L1/BCL2L1/BCL2L1/BCL2L1/DAP/BAX/BAX/DAP/BAX/BAX/TRADD/MCL1/BAX
GOMF_STRUCTURAL_CONSTITUENT_OF_SYNAPSE	GOMF_STRUCTURAL_CONSTITUENT_OF_SYNAPSE	15	0.431185	1.55637	0.0453758	0.0747735	0.029923	22586	tags=57%, list=58%, signal=24%	ACTG1/CTBP2/ACTG1/DNM3/DLG1/ACTN1/ACTB/SPTBN2/CTBP2/DLG1/ACTB/PPFIA2/PPFIA2/ACTN1/PPFIA2/INA/PPFIA2/DLG1/ERC2/PPFIA2/PPFIA2/CTBP2/PPFIA2/PPFIA2/PPFIA2/DLG1/DLG1
GOMF_CARBON_CARBON_LYASE_ACTIVITY	GOMF_CARBON_CARBON_LYASE_ACTIVITY	45	0.306406	1.49489	0.0453893	0.0747735	0.029923	14097	tags=37%, list=36%, signal=24%	ALDOA/SHMT1/AMD1/FAHD1/AMD1/PPCDC/NPL/NPL/GAD1/NPL/NPL/HMGCLL1/AZIN2/AMD1/PDXDC1/PDXDC1/ALDOA/ALDOC/PPCDC/UROD/ME1/PAICS/PDXDC1/PISD/GAD1/GGCX/PCK2/UROD/NPL/ALDOA/ME3/PDXDC1/SHMT1/PDXDC1/AZIN1/ECHDC1/AZIN1/DDC/HACL1/ME3/HACL1/PDXDC1/PISD/ALDOB
GOMF_CARBOXY_LYASE_ACTIVITY	GOMF_CARBOXY_LYASE_ACTIVITY	29	0.350774	1.53332	0.045411	0.0747735	0.029923	30025	tags=83%, list=77%, signal=19%	AMD1/FAHD1/AMD1/PPCDC/GAD1/AZIN2/AMD1/PDXDC1/PDXDC1/PPCDC/UROD/ME1/PAICS/PDXDC1/PISD/GAD1/GGCX/PCK2/UROD/ME3/PDXDC1/PDXDC1/AZIN1/ECHDC1/AZIN1/DDC/ME3/PDXDC1/PISD/GOT1/UXS1/ME2/PPCDC/ACMSD/PAICS/DDC/MLYCD/DDT/PCK2/ODC1/GGCX/PCK2/DDC/DDT/ECHDC1/FAHD1/CSAD/ODC1/CSAD/PISD/PDXDC1/UXS1/PDXDC1/MVD/ME2/FAHD1/ACMSD/AZIN2/PAICS/DDC/GAD1/ECHDC1/CSAD/PCK2/GAD2/SGPL1/AZIN2
GOMF_MAGNESIUM_DEPENDENT_PROTEIN_SERINE_THREONINE_PHOSPHATASE_ACTIVITY	GOMF_MAGNESIUM_DEPENDENT_PROTEIN_SERINE_THREONINE_PHOSPHATASE_ACTIVITY	10	0.490902	1.55601	0.045746	0.0752058	0.030096	18092	tags=67%, list=47%, signal=36%	PDP1/PPM1J/PPM1L/PPM1H/ILKAP/PPM1M/PDP2/PPM1E/PPM1M/PPM1L
GOMF_G_PROTEIN_COUPLED_AMINE_RECEPTOR_ACTIVITY	GOMF_G_PROTEIN_COUPLED_AMINE_RECEPTOR_ACTIVITY	36	0.325955	1.50937	0.0459519	0.0754249	0.0301837	4315	tags=19%, list=11%, signal=17%	OR10H5/HTR1F/ADRA1A/HTR1D/HTR1A/OR10H1/ADRA1A/CHRM2/HRH1/ADRB2/CHRM1/ZNF219
GOMF_5S_RRNA_BINDING	GOMF_5S_RRNA_BINDING	10	0.490307	1.55413	0.0464858	0.076181	0.0304863	12414	tags=71%, list=32%, signal=48%	MDM2/MDM2/MDM2/GTF3A/TST/MDM2/RPL11/EEF2/RPL5/TST/TST/RPF2
GOMF_SCAFFOLD_PROTEIN_BINDING	GOMF_SCAFFOLD_PROTEIN_BINDING	54	0.290701	1.47368	0.047121	0.0771003	0.0308542	2563	tags=10%, list=7%, signal=10%	DLG4/HSP90AA1/MAP3K7/NLGN4Y/DYNLL1/MAP3K7/DYNLL1/MAP3K7/KIF1B/HSP90AA1/TREM2/CACNA1G/PARK7/CACNA1H/MAPK3/CAV2
GOMF_LOW_DENSITY_LIPOPROTEIN_PARTICLE_RECEPTOR_ACTIVITY	GOMF_LOW_DENSITY_LIPOPROTEIN_PARTICLE_RECEPTOR_ACTIVITY	12	0.46116	1.55281	0.047602	0.0777648	0.0311201	3831	tags=37%, list=10%, signal=33%	CD36/LRP10/CD36/CD36/CD36/CD36/STAB1/CD36/CD36/CD36/LDLR
GOMF_PHOSPHATIDYLINOSITOL_3_KINASE_BINDING	GOMF_PHOSPHATIDYLINOSITOL_3_KINASE_BINDING	29	0.348859	1.52495	0.0478571	0.0780589	0.0312378	16770	tags=43%, list=43%, signal=24%	CALM1/BECN1/BECN1/PIK3R1/CORO1A/JAK2/CALM3/DAB1/IRS2/ATP1A1/DNM2/BECN1/DAB2IP/LCK/DNM2/AXL/CBL/AXL/ATP1A1/HCST/RASD2/JAK2/GSN/GSN/LCK/DNM2/PIK3IP1/GSN/INSR/GSN
GOMF_RIBONUCLEASE_P_ACTIVITY	GOMF_RIBONUCLEASE_P_ACTIVITY	10	0.487667	1.54576	0.0484587	0.0787928	0.0315315	20024	tags=68%, list=51%, signal=33%	POP5/POP5/RPP21/RPP40/RPP30/POP4/RPP14/POP1/POP4/RPP25/RPP21/RPP38/POP1/RPP38/POP7
GOMF_RIBONUCLEASE_P_RNA_BINDING	GOMF_RIBONUCLEASE_P_RNA_BINDING	10	0.487667	1.54576	0.0484587	0.0787928	0.0315315	20024	tags=68%, list=51%, signal=33%	POP5/POP5/RPP21/RPP40/RPP30/POP4/RPP14/POP1/POP4/RPP25/RPP21/RPP38/POP1/RPP38/POP7
GOMF_INTERLEUKIN_1_RECEPTOR_BINDING	GOMF_INTERLEUKIN_1_RECEPTOR_BINDING	16	0.417828	1.53941	0.049126	0.079753	0.0319157	22886	tags=65%, list=59%, signal=27%	IL1RN/IL1RN/IL1RN/IL1RN/TOLLIP/IL37/IL37/IL1RAP/ERAP1/IL37/TLR9/MYD88/TRIP6/IL36RN/IL1F10/IL1F10/MYD88/TOLLIP/IL36B/TOLLIP/TOLLIP/MYD88/IL36B/IL37/IRAK4/IL1RN/IL37/IRAK4/IRAK4/ERAP1
GOMF_RNA_HELICASE_ACTIVITY	GOMF_RNA_HELICASE_ACTIVITY	71	0.269344	1.43656	0.0494274	0.0801171	0.0320614	14915	tags=42%, list=38%, signal=26%	DHX40/MOV10L1/DHX29/DDX3X/DDX6/G3BP1/DHX29/TDRD12/DHX40/DDX3Y/DDX54/DDX55/DDX25/DDX46/DDX18/DDX24/BRIP1/DDX55/DDX3X/DDX6/DDX5/DHX9/MOV10L1/IFIH1/MOV10L1/DDX42/TDRD9/DDX42/DDX54/DDX49/RAD54B/DDX46/DDX17/DDX4/DDX4/DHX30/DDX52/SUPV3L1/DDX17/DDX3X/DDX19B/HELZ2/DDX19A/DDX51/DDX19B/MOV10L1/DHX35/SUPV3L1/DDX31/HELZ2/DHX30/DDX47/DDX60L/DDX19B
GOMF_PHOSPHATIDIC_ACID_BINDING	GOMF_PHOSPHATIDIC_ACID_BINDING	20	0.390336	1.5383	0.0496336	0.0801793	0.0320863	10321	tags=30%, list=27%, signal=22%	MICALL1/OPA1/MAPKAP1/NRGN/RAPGEF2/PLEKHN1/PACSIN2/MAPKAP1/OPA1/PLTP/MAPKAP1/PLCD1/MAPKAP1/ATP13A2/ATP13A2/ATP13A2
GOMF_POLY_A_SPECIFIC_RIBONUCLEASE_ACTIVITY	GOMF_POLY_A_SPECIFIC_RIBONUCLEASE_ACTIVITY	12	0.458738	1.54465	0.0496352	0.0801793	0.0320863	14258	tags=48%, list=37%, signal=31%	CNOT7/PAN2/CNOT8/CNOT2/CNOT8/PARN/CNOT6/CNOT8/CNOT8/CNOT8/TOE1/CNOT7/CNOT2/CNOT8/CNOT7
GOMF_CAMP_RESPONSE_ELEMENT_BINDING	GOMF_CAMP_RESPONSE_ELEMENT_BINDING	16	0.417292	1.53743	0.0496972	0.0801793	0.0320863	25262	tags=75%, list=65%, signal=26%	E4F1/ATF7/CREB1/TCF12/CREB1/HMGA2/E4F1/TCF12/CREB5/CREB3L3/CREB3L4/ATF7/ATF7/CREB3L3/CREB3L4/CREB1/CREB3L4/CREB5/NR4A3/TCF12/ATF2/ATF7/CREB3L2/CREB3L1/CREB3L3/CREB3/CREB3L2/ATF2/ATF2/HMGA2/TCF12/HMGA2/TCF12/NR4A3/HMGA2/CREB3L3/TCF12/ATF2
GOMF_BMP_BINDING	GOMF_BMP_BINDING	11	0.471658	1.53982	0.0503659	0.081132	0.0324676	18088	tags=57%, list=47%, signal=31%	BMPR2/ENG/GDF5/NBL1/NBL1/COMP/SOST/GREM1/SOSTDC1/CER1/UCMA/ENG
GOMF_MANNOSE_BINDING	GOMF_MANNOSE_BINDING	16	0.415936	1.53244	0.0506112	0.081401	0.0325753	22472	tags=63%, list=58%, signal=27%	BSG/LMAN1/BSG/ACR/CLEC4G/BSG/COLEC11/CLEC6A/CLEC4A/CD209/LMAN1L/CLEC17A/COLEC11/CLEC4M/CD209/COLEC11/CLEC17A/CD209/CLEC4A/CLEC4A/CD207/COLEC11
GOMF_NADPLUS_BINDING	GOMF_NADPLUS_BINDING	14	0.43562	1.54004	0.0508751	0.081699	0.0326945	10748	tags=29%, list=28%, signal=21%	GLUD1/SIRT3/CRYL1/HPGD/SIRT3/SIRT6/SIRT2/ALDH1A3/SIRT6/SIRT3/SIRT2/GLUD1
GOMF_PROTEOGLYCAN_BINDING	GOMF_PROTEOGLYCAN_BINDING	33	0.331746	1.50383	0.0512256	0.0821349	0.032869	32006	tags=96%, list=82%, signal=17%	APOE/PTN/HRG/CTSL/FN1/TNC/PTN/PTPRF/HPSE2/GPNMB/CFH/CTSB/SDCBP/COL5A1/GPNMB/COMP/HPSE2/FN1/CTSK/CTSB/SDCBP/HPSE/SDCBP/AGRN/PTPRS/PTPRC/CTSS/PTPRS/COL5A3/HPSE/AZU1/FN1/AGRN/PTPRS/COL5A1/FN1/FN1/NID1/PTPRS/PTN/FN1/APOE/FN1/FST/FBLN7/FN1/LPL/FCN2/COMP/HPSE/PTPRC/PTPRS/SLIT2/COL2A1/PLA2G2D/COL2A1/FN1/CTSB/AZU1/PTPRS/CTSB/CTSS/SDCBP/SEMA5A/SDCBP/HPSE/LRP1/CTSB/THBS1/SDCBP
GOMF_SOLUTE_CATION_ANTIPORTER_ACTIVITY	GOMF_SOLUTE_CATION_ANTIPORTER_ACTIVITY	29	0.346276	1.51366	0.0515793	0.0825745	0.0330449	19675	tags=57%, list=51%, signal=28%	CLCN3/CLCN3/SLC8A1/CLCN5/CLCN5/SLC9B2/SLC9A6/SLC8A3/SLC9A3/SLC9A1/SLC8B1/CLCN3/SLC9C1/SLC9B1/SLC9A8/SLC24A3/SLC9A3/SLC8A3/SLC3A2/SLC9C1/SLC9B2/SLC3A2/SLC24A2/SLC8B1/SLC9A5/SLC8A3/SLC8A3/SLC8A1/SLC8A3/SLC9A7/SLC24A4/SLC9B1/SLC9A2/SLC9A5/SLC22A4/SLC9A6/CLCN5/SLC9B2
GOMF_UBIQUITINATION_LIKE_MODIFICATION_DEPENDENT_PROTEIN_BINDING	GOMF_UBIQUITINATION_LIKE_MODIFICATION_DEPENDENT_PROTEIN_BINDING	13	0.444565	1.53576	0.0520661	0.0832257	0.0333055	25856	tags=76%, list=66%, signal=26%	USP15/DNAJC2/IDE/DNAJC2/USP15/ANKRD13A/IDE/FAN1/IDE/IDE/DNAJB2/ANKRD13D/PML/PML/USP15/PML/FAAP20/PML/TP53BP1/LAPTM5/ANKRD13D/IDE/DNAJC2/FAAP20/DNAJB2/PML/FAAP20/FAN1/FAAP20/TP53BP1/PML/ANKRD13B/PML/DAXX/IDE
GOMF_MITOGEN_ACTIVATED_PROTEIN_KINASE_BINDING	GOMF_MITOGEN_ACTIVATED_PROTEIN_KINASE_BINDING	32	0.333201	1.49856	0.0531848	0.0848832	0.0339688	21733	tags=63%, list=56%, signal=28%	TNIP1/NBR1/MAPK7/DUSP5/ATF7/PRMT1/TNIP1/NBR1/MAPKAPK5/MAPK7/MAPKAPK2/ACE/TNIP1/TNIP1/ACE/MAPK14/PPM1D/PTAFR/ATF7/ARRB2/ATF7/NBR1/PTAFR/TNIP1/TNIP1/GCH1/ARRB2/ARRB2/MAPK14/ARRB2/DUSP6/PTAFR/ACE/TNIP1/TNIP1/MAPK14/TPR/DUSP2/CDK5RAP3/ATF7/PRMT1/ABL1/TAB1/DUSP1/MAPKAPK3/MAPKAPK3/TAB1/NFATC1/ARRB2/DUSP6/MAPKAPK2/TNIP1/MAPK7/NFATC1/NFATC1
GOMF_H4_HISTONE_ACETYLTRANSFERASE_ACTIVITY	GOMF_H4_HISTONE_ACETYLTRANSFERASE_ACTIVITY	10	0.481549	1.52637	0.0536375	0.0854745	0.0342054	21075	tags=68%, list=54%, signal=31%	NAA50/KAT2A/NAA50/MSL3/MSL3/NAA60/NAA60/MSL3/USP22/KAT8/ATF2/NAA60/NAA60/NAA60/MSL3/NAA60/NAA60/ATF2/ATF2
GOMF_RECEPTOR_INHIBITOR_ACTIVITY	GOMF_RECEPTOR_INHIBITOR_ACTIVITY	37	0.318213	1.48512	0.0537679	0.0855511	0.034236	19481	tags=55%, list=50%, signal=27%	IL1RN/IL1RN/LYNX1/WFIKKN2/ADH7/IL1RN/LYNX1/IL18BP/IL1RN/LY6E/SPINT3/LY6H/IGSF1/LY6E/LY6H/DKK2/WFIKKN1/MTRNR2L5/SLURP2/MTRNR2L7/LYPD1/DUT/MTRNR2L3/MTRNR2L1/IL36RN/IGSF1/WFIKKN2/DKK3/DKKL1/DUT/DUT/LYPD6/DKK1/LYPD6/AGTR2/MTRNR2L11/LYNX1/LRPAP1/DUT/LY6G6D/IGSF1
GOMF_NADP_BINDING	GOMF_NADP_BINDING	50	0.292746	1.4609	0.0541752	0.0860673	0.0344426	18455	tags=53%, list=47%, signal=28%	CAT/QDPR/GSR/GAPDH/GSR/NNT/MTHFR/GSR/NNT/HSD11B1/SRD5A1/NOX5/GAPDHS/DHFR/ME1/GLYR1/NDOR1/LBR/NOS3/NOS3/HSD17B1/DUS2/GAPDH/DECR1/NDOR1/QDPR/DUS2/GLYR1/ME3/GLYR1/NDOR1/HMGCR/FMO4/GRHPR/GRHPR/NNT/HSD11B1/FMO1/ME3/CRYZ/TM7SF2/NOX5/NOX1/MTHFR/GAPDH/DHFR/DUS2/POR/NOS2/PGD/DUOX1/FMO5/PGD/NOS3/POR/DECR1/PGD
GOMF_PALMITOYLTRANSFERASE_ACTIVITY	GOMF_PALMITOYLTRANSFERASE_ACTIVITY	38	0.315602	1.482	0.0546624	0.0867087	0.0346993	29563	tags=91%, list=76%, signal=22%	GOLGA7B/ZDHHC12/GLUL/ZDHHC4/ZDHHC15/ZDHHC16/ZDHHC24/ZDHHC2/ZDHHC9/ZDHHC3/SPTLC2/ZDHHC21/ZDHHC12/ZDHHC23/ZDHHC6/ZDHHC5/CPT1A/ZDHHC17/CPT1A/ZDHHC1/ZDHHC21/ZDHHC12/ZDHHC1/ZDHHC16/SPTLC1/ZDHHC20/CPT1C/GLUL/CPT1C/ZDHHC21/ZDHHC6/CPT1B/ZDHHC20/GOLGA7/GOLGA7/ZDHHC3/CPT1C/ZDHHC16/ZDHHC18/ZDHHC11B/SPTLC3/GOLGA7/ZDHHC13/ZDHHC22/ZDHHC7/ZDHHC24/ZDHHC14/ZDHHC6/ZDHHC4/LRAT/ZDHHC9/ZDHHC8/LRAT/ZDHHC16/ZDHHC7/SPTL…
GOMF_MRNA_5_UTR_BINDING	GOMF_MRNA_5_UTR_BINDING	25	0.358284	1.5089	0.0548196	0.0868256	0.0347461	1935	tags=13%, list=5%, signal=13%	SHMT1/IGF2BP2/IGF2BP2/IGF2BP2/IGF2BP2/MYH10/DDX3X/LARP1/RPS14
GOMF_SIGNALING_RECEPTOR_COMPLEX_ADAPTOR_ACTIVITY	GOMF_SIGNALING_RECEPTOR_COMPLEX_ADAPTOR_ACTIVITY	43	0.305909	1.47741	0.0550242	0.0870169	0.0348226	4179	tags=15%, list=11%, signal=13%	NUP62/LAT/SPAG9/AXIN1/NCK1/LAT/NCK1/G3BP2/ROPN1B/SH2B1/PIK3R1/SPAG9/AXIN1/SHC1/G3BP2/CRK
GOMF_ENDONUCLEASE_ACTIVITY_ACTIVE_WITH_EITHER_RIBO_OR_DEOXYRIBONUCLEIC_ACIDS_AND_PRODUCING_5_PHOSPHOMONOESTERS	GOMF_ENDONUCLEASE_ACTIVITY_ACTIVE_WITH_EITHER_RIBO_OR_DEOXYRIBONUCLEIC_ACIDS_AND_PRODUCING_5_PHOSPHOMONOESTERS	36	0.318717	1.47586	0.0561634	0.0886835	0.0354896	17004	tags=49%, list=44%, signal=27%	POP5/AGO2/AGO2/RNASEH2A/SLX1B/POP5/SLX4/TATDN1/DNASE1/TATDN1/EDC3/FAN1/RPP21/RNASEH1/RPP40/TATDN1/TATDN1/DNASE1L1/RPP30/POP4/DNASE1L1/RPP14/DICER1/POP1/DNASE1L2/POP4/DNASE1L2/APEX1/NUDT16/RPP25/EDC3/RPP21/RPP38/POP1
GOMF_MHC_PROTEIN_COMPLEX_BINDING	GOMF_MHC_PROTEIN_COMPLEX_BINDING	24	0.36135	1.50422	0.0564097	0.0889373	0.0355911	28004	tags=84%, list=72%, signal=24%	HSP90AA1/HSP90AB1/HSP90AB1/PKM/PKM/HSP90AA1/HLA-DMA/LILRB2/HSP90AB1/HSP90AB1/KLRD1/HSPA8/PKM/KLRD1/HSPA8/CD81/PKM/HSPA8/ATP1B1/ANXA11/YWHAE/ANXA11/HLA-DRB1/ANXA11/CD74/LILRB1/KLRD1/HLA-DOA/LILRB2/LILRB1/KLRC2/KLRC1/LILRB1/HLA-DRA/PKM/CD160/HLA-DOA/LILRB2/CD74/CD8A/CD4/CD74/KLRC1/CD160/LILRB1/CD81/MS4A1/LILRB1/PKM/MS4A1/PKM/TAPBPL/CD8A/KLRC1/KLRC1/CD74/CD160/CD81/CD4
GOMF_TRANSMEMBRANE_RECEPTOR_PROTEIN_KINASE_ACTIVITY	GOMF_TRANSMEMBRANE_RECEPTOR_PROTEIN_KINASE_ACTIVITY	73	0.264276	1.41575	0.0568844	0.0895499	0.0358363	33604	tags=97%, list=86%, signal=13%	ACVR1B/FGFR2/ERBB4/FGFRL1/EPHA8/EGFR/LTBP1/LTBP4/EPHB2/ACVR1C/LTBP4/RET/FGFR1/LTBP1/NRP2/EFNA4/ROS1/NTRK3/FGFR4/TGFBR3/AXL/EGFR/ERBB3/AXL/PDGFRL/ALK/EGFR/NRP2/ERBB2/DDR1/EPHA5/FGFR4/NTRK3/ERBB3/EPHA2/EPHB6/DDR2/EPHB6/TGFBR3L/NTRK2/EGFR/LTBP1/FGFR2/LTBP1/FGFR1/FGFR4/EPHB4/FGFR2/NRP2/ACVR2A/NRP2/TEK/ALK/SOSTDC1/FGFR4/EFNA4/EPHA10/INSR/EPHB2/TGFBR1/MERTK/EPHA6/ROR2/DDR1/MUSK/NTRK3/EPHA1/ENG/NTRK3/EP…
GOMF_G_PROTEIN_ALPHA_SUBUNIT_BINDING	GOMF_G_PROTEIN_ALPHA_SUBUNIT_BINDING	22	0.373062	1.51156	0.0579726	0.0911249	0.0364666	14426	tags=53%, list=37%, signal=33%	LPAR1/NUCB2/RGS10/NUCB1/OPRM1/OPRM1/OPRM1/OPRM1/OPRM1/OPRM1/OPRM1/RGS10/LPAR1/OPRM1/OPRM1/NUCB2/CCDC88A/RGS19/OPRM1/HTR2B/SASH1/OPRM1/PPP5C/F2RL1/RIC8A/RGS22/RGS4/SASH1
GOMF_GLYCINE_BINDING	GOMF_GLYCINE_BINDING	11	0.464603	1.51678	0.0587805	0.0922552	0.0369189	16504	tags=45%, list=42%, signal=26%	GLDC/GRIN1/GLRA2/GNMT/GSS/GRIN1/SRR/GLRB/GRIN2B/GRIN3A
GOMF_MICROFILAMENT_MOTOR_ACTIVITY	GOMF_MICROFILAMENT_MOTOR_ACTIVITY	28	0.343898	1.48977	0.0589615	0.0923997	0.0369767	11115	tags=36%, list=29%, signal=26%	MYO1C/MYO1D/MYO1C/MYH10/MYO15A/MYO15A/MYO1B/MYO1C/MYO6/MYO1B/MYH6/MYO1C/MYH8/MYH14/MYH13/MYH14/MYO7A/MYO1F/MYO3A/MYH13
GOMF_GENERAL_TRANSCRIPTION_INITIATION_FACTOR_ACTIVITY	GOMF_GENERAL_TRANSCRIPTION_INITIATION_FACTOR_ACTIVITY	38	0.312385	1.4669	0.0593299	0.0928371	0.0371518	24093	tags=76%, list=62%, signal=29%	TAF5/TAF6/TAF12/TBPL1/SNAPC2/GTF2F2/DR1/GTF2H3/GTF2A2/TAF1/TBPL1/TAF9/TBP/TAF2/TAF4B/BRF1/TAF9/TAF7/TAF6/TAF6/GTF2H3/GTF2A1/TAF9B/TAF4B/TAF10/DR1/TAF11/TAF1/TAF13/TAF1/TAF11/GTF2H3/TAF1/UBTF/UBTF/TAF6/GTF2H4/GTF2B/BRF1/TAF1C/GTF2A2/TAF1C/TAF4/TAF1C/BRF1/TAF6L/BRF1/BRF1/SNAPC2/SNAPC5/RRN3/TAF5/SNAPC4/GTF2A2/SNAPC1/SNAPC3/GTF2H3
GOMF_MAGNESIUM_ION_TRANSMEMBRANE_TRANSPORTER_ACTIVITY	GOMF_MAGNESIUM_ION_TRANSMEMBRANE_TRANSPORTER_ACTIVITY	13	0.437119	1.51004	0.0596222	0.0929964	0.0372155	13974	tags=45%, list=36%, signal=29%	MRS2/NIPAL2/NIPAL3/CLDN16/NIPAL3/CNNM2/CNNM2/NIPAL3/ZDHHC17/NIPA1/MMGT1/MRS2/MRS2/MRS2/NIPAL2
GOMF_PEPTIDOGLYCAN_BINDING	GOMF_PEPTIDOGLYCAN_BINDING	15	0.417296	1.50624	0.0596929	0.0929964	0.0372155	9911	tags=32%, list=25%, signal=24%	HK1/TREM2/HK1/JCHAIN/HK1/HK1/REG3G/PGLYRP4/REG3A/REG1A/PGLYRP2/REG3A
GOMF_G_PROTEIN_BETA_SUBUNIT_BINDING	GOMF_G_PROTEIN_BETA_SUBUNIT_BINDING	17	0.400158	1.50344	0.0597488	0.0929964	0.0372155	17658	tags=59%, list=45%, signal=32%	GNG10/GNG4/OPRM1/OPRM1/OPRM1/OPRM1/OPRM1/OPRM1/OPRM1/GNG2/OPRM1/GNG8/OPRM1/RGS11/GNG5/GNGT2/GNG4/OPRM1/OPRM1/RASD2/F2RL1/CCT5/CCT5/CCT5/RGS7/GNG13
GOMF_RNA_POLYMERASE_II_TRANSCRIPTION_FACTOR_BINDING	GOMF_RNA_POLYMERASE_II_TRANSCRIPTION_FACTOR_BINDING	48	0.292417	1.44703	0.0597898	0.0929964	0.0372155	24963	tags=69%, list=64%, signal=25%	WWP2/MTA2/TAL1/MEF2A/GFI1B/HDAC5/MEF2A/WWP2/CREBBP/RERE/GFI1B/HDAC1/ATN1/RERE/GATA4/ATF4/DHX9/TP53/ATN1/PIAS2/SMAD4/CREBBP/TP53/TP53/POU1F1/HCLS1/MIXL1/TAL1/MEF2A/GATA4/MIXL1/FBP1/ELK1/WWP2/TP53/PIAS2/HDAC4/CTNNB1/WWP2/ELK1/ATF4/HDAC4/HDAC5/WWP2/SPI1/ZFPM1/TBX6/TEAD3/POU1F1/SPI1/PIAS4/NFATC1/CRX/GATA1/ATF4/PIAS1/TBX20/NFATC1/NFATC1/HDAC5/ELK1/SMAD4/TAL1/EP300/NFATC1/PIAS1/HIRA/TP53/PIAS2/PIAS3/GS…
GOMF_PHOSPHATIDYLINOSITOL_4_PHOSPHATE_BINDING	GOMF_PHOSPHATIDYLINOSITOL_4_PHOSPHATE_BINDING	26	0.351498	1.49394	0.0601568	0.0934274	0.037388	16548	tags=45%, list=43%, signal=26%	ARFIP1/PLA2G4E/SNX3/WASHC2C/LANCL2/PLEKHA5/PLEKHA3/SNX3/SNX3/GOLPH3L/DAB2IP/SH3PXD2A/GSDMB/OBSCN/SH3PXD2A/GOLPH3L/GOLPH3/OBSCN/SNX5/GSDMA/OBSCN/PLEKHA5/PLEKHA8/OBSCN/OSBPL5
GOMF_CHEMOKINE_ACTIVITY	GOMF_CHEMOKINE_ACTIVITY	41	0.304464	1.45638	0.0623262	0.0966521	0.0386784	12377	tags=47%, list=32%, signal=32%	CKLF/CXCL5/CKLF/CKLF/CCL26/C5/CCL24/CKLF/CCL18/CCL24/CCL1/CKLF/CX3CL1/CXCL12/CXCL10/PPBP/CCL22/CCL23/CCL14/CXCL12/CCL3L1/CCL25/CCL27/CCL16/CCL26/CXCL16/CCL25
GOMF_MONOOXYGENASE_ACTIVITY	GOMF_MONOOXYGENASE_ACTIVITY	88	0.249588	1.37824	0.0626566	0.0967821	0.0387305	22784	tags=63%, list=59%, signal=26%	MICAL2/MICAL2/MICAL2/MICAL2/MICAL2/CYP3A43/CYP4F2/CYP27C1/TYRP1/COQ6/MICAL3/PCBD1/CYP4A11/CYP2W1/CYP26B1/FAXDC2/CYP2B6/CYP7B1/CYP26A1/CYP4F12/CYP27A1/CYP2B6/CYP2R1/MICAL1/NDOR1/NOS3/NOS3/CYP1A1/AKR1C2/NDOR1/CYP2U1/CYP3A5/CYP26C1/NDOR1/CYP11A1/CYP21A2/FMO4/COQ7/CYP4X1/COQ6/CYP4B1/FMO1/CYP3A5/AKR1C3/CYP2D6/CYP19A1/CYP11B1/SQLE/CH25H/TH/MOXD1/CYP26B1/SQLE/TPH2/CYP20A1/MICAL3/CYP2D6/TH/CYP11B1/TYR/CY…
GOMF_MACROLIDE_BINDING	GOMF_MACROLIDE_BINDING	12	0.444806	1.49774	0.0626719	0.0967821	0.0387305	2675	tags=19%, list=7%, signal=17%	FKBP1A/FKBP1A/FKBP4/LCN2/FKBP1B/FKBP1B
GOMF_G_PROTEIN_COUPLED_CHEMOATTRACTANT_RECEPTOR_ACTIVITY	GOMF_G_PROTEIN_COUPLED_CHEMOATTRACTANT_RECEPTOR_ACTIVITY	24	0.35709	1.48649	0.0626895	0.0967821	0.0387305	3173	tags=13%, list=8%, signal=12%	XCR1/CX3CR1/CMKLR1/CCR10/GPR17/CX3CR1/CXCR3
GOMF_LONG_CHAIN_FATTY_ACID_BINDING	GOMF_LONG_CHAIN_FATTY_ACID_BINDING	10	0.472397	1.49736	0.0636252	0.0980809	0.0392503	26082	tags=75%, list=67%, signal=25%	PPARG/PPARG/S100A9/FABP3/OXER1/PPARG/PRR7/PRR7/FABP2/PPARD/PPARD/STX3/PPARG/S100A8/ALOX5AP/PPARD/PRR7/PPARD/PPARD/ALOX5AP/S100A8
GOMF_HYDROLASE_ACTIVITY_ACTING_ON_CARBON_NITROGEN_BUT_NOT_PEPTIDE_BONDS_IN_CYCLIC_AMIDINES	GOMF_HYDROLASE_ACTIVITY_ACTING_ON_CARBON_NITROGEN_BUT_NOT_PEPTIDE_BONDS_IN_CYCLIC_AMIDINES	30	0.33373	1.47405	0.0638365	0.098261	0.0393223	13461	tags=40%, list=35%, signal=26%	APOBEC2/APOBEC3C/AMPD3/AMPD3/ADAR/ATIC/ADAR/APOBEC1/AMPD3/DCTD/APOBEC3F/ADAL/ADAR/AMPD2/ADAL/AMPD3/MTHFD2/APOBEC3B/ADAR/APOBEC3B/AMPD2/GDA/MTHFD1/AMPD3/GCH1/AMPD2/AMPD2/ADAD1/ADAR/AMPD3/APOBEC3H
GOMF_WATER_TRANSMEMBRANE_TRANSPORTER_ACTIVITY	GOMF_WATER_TRANSMEMBRANE_TRANSPORTER_ACTIVITY	12	0.443957	1.49488	0.0639876	0.0983477	0.039357	10281	tags=33%, list=26%, signal=25%	SLC14A1/SLC14A1/AQP3/SLC14A1/AQP6/AQP7/SLC14A1/SLC5A1/AQP10
GOMF_LIGAND_GATED_ANION_CHANNEL_ACTIVITY	GOMF_LIGAND_GATED_ANION_CHANNEL_ACTIVITY	13	0.432352	1.49357	0.0645809	0.099113	0.0396633	28241	tags=82%, list=73%, signal=22%	GABRA6/GABRB1/GABRA5/GLRA2/GABRB2/GABRB2/GABRA2/GABRA3/GABRB3/GABRA1/GLRB/GABRA1/GABRA2/GABRB2/GABRG1/GABRB3/GABRA6/GLRB/GABRA1/GABRA2/GABRB3/GABRG2/GLRB
GOMF_IONOTROPIC_GLUTAMATE_RECEPTOR_ACTIVITY	GOMF_IONOTROPIC_GLUTAMATE_RECEPTOR_ACTIVITY	18	0.390434	1.49154	0.0650635	0.0997064	0.0399008	10297	tags=42%, list=26%, signal=31%	PTK2B/GRIN1/GRIK1/GRIA3/PTK2B/GRIA3/GRIK3/PTK2B/GRID2/GRIA1/GRIK1/GRIN2A/GRIN2C/GRIN2A/GRIK4/GRIA1
GOMF_METALLOCARBOXYPEPTIDASE_ACTIVITY	GOMF_METALLOCARBOXYPEPTIDASE_ACTIVITY	24	0.355144	1.47839	0.0651797	0.0997375	0.0399132	11754	tags=43%, list=30%, signal=30%	AGTPBP1/AGBL5/AGTPBP1/CPZ/CPA1/CPA2/AGTPBP1/VASH2/AGTPBP1/FOLH1/CPZ/CPO/VASH2/AGBL4/CPZ/CPXM1/PEPD/CPA4/VASH2
GOMF_POLYSACCHARIDE_BINDING	GOMF_POLYSACCHARIDE_BINDING	19	0.383966	1.48706	0.065407	0.0998946	0.0399761	20377	tags=62%, list=52%, signal=29%	ENPP2/AGL/VTN/PPP1R3F/AGL/FCN2/CLEC4G/PPP1R3C/GPCPD1/CLEC7A/PPP1R3F/HLA-DRB1/PPP1R3F/CLEC18C/ENPP2/ENPP2/ENPP1/AGL/ENDOU/AGL/HLA-DRA/PPP1R3D/ENDOU/PRG4
GOMF_GABA_GATED_CHLORIDE_ION_CHANNEL_ACTIVITY	GOMF_GABA_GATED_CHLORIDE_ION_CHANNEL_ACTIVITY	10	0.470881	1.49256	0.0654747	0.0998946	0.0399761	27338	tags=86%, list=70%, signal=26%	GABRA6/GABRB1/GABRA5/GABRB2/GABRB2/GABRA2/GABRA3/GABRB3/GABRA1/GABRA1/GABRA2/GABRB2/GABRG1/GABRB3/GABRA6/GABRA1/GABRA2/GABRB3/GABRG2
GOMF_THREONINE_TYPE_PEPTIDASE_ACTIVITY	GOMF_THREONINE_TYPE_PEPTIDASE_ACTIVITY	20	0.378191	1.49043	0.065956	0.100481	0.0402109	9259	tags=24%, list=24%, signal=18%	GGT6/ASRGL1/GGTLC1/PSMB2/PSMB5/PSMB7/PSMB9/GGT6/PSMB3/GGT1/GGT7
GOMF_PROSTANOID_RECEPTOR_ACTIVITY	GOMF_PROSTANOID_RECEPTOR_ACTIVITY	10	0.468967	1.48649	0.0673243	0.102416	0.040985	11515	tags=38%, list=30%, signal=27%	PPARG/TBXA2R/PPARG/HPGD/TBXA2R/PTGDR/PTGFR/PTGER3/PTGER3/PPARG
GOMF_NUCLEOTIDE_DIPHOSPHATASE_ACTIVITY	GOMF_NUCLEOTIDE_DIPHOSPHATASE_ACTIVITY	18	0.388021	1.48232	0.0686594	0.104294	0.0417366	4491	tags=19%, list=12%, signal=16%	ENPP2/ITPA/NUDT4/NUDT4/NUDT6/NUDT3/NUDT15/ITPA
GOMF_PEPTIDE_N_ACETYLTRANSFERASE_ACTIVITY	GOMF_PEPTIDE_N_ACETYLTRANSFERASE_ACTIVITY	46	0.290854	1.42579	0.0693748	0.105109	0.0420627	22603	tags=58%, list=58%, signal=24%	NCOA1/NAA50/KAT2A/SRCAP/NAA30/KAT2B/NAA16/NAA50/SUPT7L/TADA2A/NCOA1/CREBBP/NCOA1/MSL3/KAT7/KAT7/MSL3/TAF1/TAF9/NAA60/KAT7/CREBBP/TAF9/BRPF3/KAT6B/NCOA1/MCM3AP/NAA60/CLOCK/MSL3/USP22/TAF10/ATAT1/TAF1/KAT8/ATF2/ATAT1/TAF1/NAA60/NAA15/TAF1/SUPT7L/NAA60/NAA20/GTF2B/SUPT7L/NCOA1/NAA60/MEAF6/ATAT1/MSL3/TADA3/NAA60/NAA60/ATF2/KAT6A/NAA10/TADA2A/ATF2/TADA3/SUPT7L/NCOA3/ATAT1/NAA10/NCOA3/KAT8/EP300
GOMF_PHOSPHOLIPASE_A2_ACTIVITY_CONSUMING_1_2_DIPALMITOYLPHOSPHATIDYLCHOLINE	GOMF_PHOSPHOLIPASE_A2_ACTIVITY_CONSUMING_1_2_DIPALMITOYLPHOSPHATIDYLCHOLINE	20	0.375833	1.48114	0.0693982	0.105109	0.0420627	6886	tags=29%, list=18%, signal=24%	PLA2G4E/PLA2G4F/PLA2G1B/PLA2G2A/PLB1/PLA2G2D/PLA2G6/PRDX6/ABHD3
GOMF_UBIQUITIN_UBIQUITIN_LIGASE_ACTIVITY	GOMF_UBIQUITIN_UBIQUITIN_LIGASE_ACTIVITY	13	0.427884	1.47814	0.0696576	0.10527	0.042127	4462	tags=22%, list=11%, signal=20%	ANAPC11/ANAPC11/UBE4B/UBR5/ANAPC11/AMFR/PELI1/AMFR
GOMF_RETINOIC_ACID_BINDING	GOMF_RETINOIC_ACID_BINDING	17	0.392065	1.47303	0.0697069	0.10527	0.042127	26431	tags=82%, list=68%, signal=26%	RARA/CYP27C1/CRABP2/CYP2W1/CYP26B1/CYP26A1/RXRA/UGT1A3/CYP26C1/UGT1A9/FABP5/CYP26B1/RARA/RARA/CYP2W1/LCN12/LRAT/UGT1A1/LRAT/RXRA/SERPINA5/NR2F2/RXRA
GOMF_I_SMAD_BINDING	GOMF_I_SMAD_BINDING	14	0.418372	1.47906	0.069895	0.1054	0.0421794	19635	tags=47%, list=50%, signal=23%	AXIN1/SMAD2/AXIN1/SMAD2/SMAD1/SMAD4/SMAD7/TGFB1I1/TGFB1I1/SMAD3/CTNNB1/SMAD9/TGFBR1/SMAD5/SMAD6/SMAD1/SMAD1
GOMF_SCAVENGER_RECEPTOR_ACTIVITY	GOMF_SCAVENGER_RECEPTOR_ACTIVITY	43	0.297018	1.43447	0.0702458	0.105776	0.0423297	17179	tags=50%, list=44%, signal=28%	ENPP2/CD36/CD36/CD36/CD36/CD36/STAB1/VTN/CD36/CD36/CD36/SCARF2/TMPRSS3/COLEC12/MSR1/TMPRSS4/SCARF2/SSC5D/ACKR2/CD5/CXCL16/MEGF10/TMPRSS4/TMPRSS13/ENPP2/ENPP2/SCARA3/DMBT1/ACKR3/TMPRSS5/STAB2/SCARA5/DMBT1/TMPRSS5/ENPP1/TMPRSS5/SCARA3/CD36/CD6/ENDOU/SCARF1/SSC5D/LOXL3/TMPRSS2/TMPRSS3
GOMF_CO_RECEPTOR_BINDING	GOMF_CO_RECEPTOR_BINDING	12	0.437879	1.47442	0.0718814	0.108082	0.0432525	16921	tags=53%, list=44%, signal=30%	HFE/NEO1/HFE/HFE/DKK2/WNT9B/BMP4/HFE/DKK3/NEO1/BMP4/DKKL1/BMP4/BMP4/TFR2/DKK1/HFE
GOMF_ACETYLCHOLINE_GATED_CATION_SELECTIVE_CHANNEL_ACTIVITY	GOMF_ACETYLCHOLINE_GATED_CATION_SELECTIVE_CHANNEL_ACTIVITY	16	0.39879	1.46926	0.0722038	0.10841	0.0433838	17035	tags=64%, list=44%, signal=36%	CHRNA3/CHRNA5/CHRNA2/CHRNE/CHRNA7/CHRNG/CHRNA5/CHRNB2/CHRNA9/CHRNA4/CHRNA1/CHRND/CHRNA4/CHRNB1
GOMF_WIDE_PORE_CHANNEL_ACTIVITY	GOMF_WIDE_PORE_CHANNEL_ACTIVITY	28	0.336203	1.45644	0.0725024	0.108701	0.0435003	16243	tags=54%, list=42%, signal=31%	VDAC2/GJD3/GJB1/VDAC3/TOMM40L/GJA3/VDAC2/GJC2/GJC1/GJB6/VDAC1/VDAC3/TOMM40/VDAC1/TOMM40L/GJB3/GJB6/VDAC2/VDAC2/GJB6/GJB7/VDAC1/PRF1/PANX2/GJC3/PANX3/GJA5
GOMF_NEUROPEPTIDE_RECEPTOR_BINDING	GOMF_NEUROPEPTIDE_RECEPTOR_BINDING	31	0.324574	1.44829	0.0737109	0.110354	0.0441617	12021	tags=34%, list=31%, signal=24%	GNAS/GNAS/PPY/MRAP/POMC/GNAS/NMU/MRAP/PYY/ASIP/EDN3/POMC/APLN/MRAP2/GAL/HCRT/ADCYAP1/TAC4/GNAS/UCN3/GHRH
GOMF_PHOSPHATE_ION_BINDING	GOMF_PHOSPHATE_ION_BINDING	10	0.46331	1.46855	0.074476	0.111339	0.0445559	23439	tags=73%, list=60%, signal=29%	PDE2A/PNP/PDE2A/MTHFD2/G6PC/RPH3A/SLC34A2/OTC/RPH3A/PDE2A/SLC34A2/RELA/RELA/G6PC/RELA/PDE2A
GOMF_ALDEHYDE_LYASE_ACTIVITY	GOMF_ALDEHYDE_LYASE_ACTIVITY	10	0.46313	1.46799	0.0747226	0.111411	0.0445847	10600	tags=44%, list=27%, signal=32%	ALDOA/SHMT1/PDXDC1/PDXDC1/ALDOA/ALDOC/PDXDC1/ALDOA/PDXDC1/SHMT1/PDXDC1
GOMF_SEMAPHORIN_RECEPTOR_BINDING	GOMF_SEMAPHORIN_RECEPTOR_BINDING	21	0.365848	1.46223	0.0748292	0.111411	0.0445847	25328	tags=66%, list=65%, signal=23%	SEMA6B/SEMA4D/SEMA4D/PLXNB1/SEMA4A/PLXNB1/RIT2/SEMA3B/SEMA6A/SH3BP1/SEMA3F/SEMA6D/SEMA3E/SEMA4B/SEMA3B/SEMA6C/SEMA5B/SEMA3F/SEMA3B/SEMA4A/SEMA4A/SEMA4A/SEMA7A/SEMA6D/SEMA4B/SEMA6C/SEMA3C/SEMA4F/SEMA3F/SEMA5B/SEMA6C/SEMA6D/SEMA6D/SEMA5B/SEMA3E
GOMF_G_RICH_STRAND_TELOMERIC_DNA_BINDING	GOMF_G_RICH_STRAND_TELOMERIC_DNA_BINDING	10	0.462763	1.46682	0.0748459	0.111411	0.0445847	8477	tags=44%, list=22%, signal=35%	HNRNPA2B1/POT1/HNRNPA2B1/RPA1/RPA1/TERF2IP/HNRNPA1/HNRNPA1
GOMF_METALLOENDOPEPTIDASE_INHIBITOR_ACTIVITY	GOMF_METALLOENDOPEPTIDASE_INHIBITOR_ACTIVITY	15	0.40532	1.46301	0.0753955	0.112068	0.0448478	19094	tags=62%, list=49%, signal=32%	TIMP1/WFIKKN2/FETUB/WFIKKN1/TIMP3/TIMP4/SPOCK2/SPOCK1/LXN/WFIKKN2/SPOCK3/BST2/SPOCK2/TIMP1/NGF
GOMF_RACEMASE_AND_EPIMERASE_ACTIVITY	GOMF_RACEMASE_AND_EPIMERASE_ACTIVITY	16	0.396271	1.45998	0.0756312	0.112258	0.0449238	15726	tags=44%, list=40%, signal=26%	GALE/GLCE/FUOM/FUOM/DHRS9/YJEFN3/FUOM/NAXE/DSE/NAXE/GLCE/RPE/RPE/DHRS9/RENBP/DSEL/RPE/SRR/RPE
GOMF_CCR_CHEMOKINE_RECEPTOR_BINDING	GOMF_CCR_CHEMOKINE_RECEPTOR_BINDING	30	0.32693	1.44402	0.0762227	0.112805	0.0451427	12377	tags=38%, list=32%, signal=26%	CCL26/CCL24/CNIH4/CCL18/CCL24/CCL1/CX3CL1/NES/CCL22/CCR2/CCL23/CCL14/CCL3L1/CCL25/CCL27/CCL16/CCL26/CCL25
GOMF_SIGNALING_ADAPTOR_ACTIVITY	GOMF_SIGNALING_ADAPTOR_ACTIVITY	69	0.260465	1.3822	0.0763121	0.112805	0.0451427	24820	tags=62%, list=64%, signal=22%	NUP62/LAT/SPAG9/AXIN1/CDC42SE2/NCK1/LAT/NCK1/G3BP2/ROPN1B/SH2B1/MAPK8IP1/PIK3R1/SPAG9/SOCS2/AXIN1/SHC1/G3BP2/MAVS/CRK/TRADD/AFAP1L2/MMS19/EPS8/STAP2/DAB2IP/CDC42SE2/ABI1/AFAP1L2/AFAP1L2/ABI1/ABI1/MAP2K2/SH3RF1/ROPN1B/GRIP1/DEDD2/MMS19/SPATA2/CRK/BLNK/SHC1/PTPN11/SH2B3/SHC1/SOCS2/SHC1/SHC1/FRS2/STAP2/MAGI2/SLA2/MAGI2/MAPK8IP3/MPP7/EPS8/KHDRBS1/SOCS2/PTPN11/KHDRBS1/AKAP13/AKAP13/SHANK3/SH2B1/AFAP1L…
GOMF_BH_DOMAIN_BINDING	GOMF_BH_DOMAIN_BINDING	10	0.461321	1.46225	0.0763255	0.112805	0.0451427	5821	tags=36%, list=15%, signal=31%	BCL2L1/BCL2L1/BCL2L1/BCL2L1/BAX/BAX/BAK1/BAK1/BAX/BAX/MCL1/BAX
GOMF_GLUTATHIONE_PEROXIDASE_ACTIVITY	GOMF_GLUTATHIONE_PEROXIDASE_ACTIVITY	20	0.370355	1.45955	0.0771708	0.113893	0.0455778	20519	tags=69%, list=53%, signal=33%	CLIC2/MGST1/MGST2/MGST3/GSTZ1/MGST3/GSTT1/GPX2/MGST1/GPX2/PRDX6/MGST1/GSTM2/GSTM2/GSTT1/GPX3/MGST2/GPX3/MGST1/GPX5/GSTZ1/GPX6/GPX5/GSTM2/PTGES/GSTK1/GSTZ1/GSTK1/ALOX5AP
GOMF_CELL_CELL_ADHESION_MEDIATOR_ACTIVITY	GOMF_CELL_CELL_ADHESION_MEDIATOR_ACTIVITY	46	0.287106	1.40742	0.0782769	0.115361	0.0461655	13216	tags=39%, list=34%, signal=26%	JUP/PDLIM5/PDLIM5/BSG/BSG/ANXA2/ESAM/PAK4/PPP1CA/BSG/PDLIM5/PDLIM5/PDLIM5/PDLIM5/CNN3/PLXNB3/RAB10/PDLIM5/JUP/ROBO3/PPP1CA/PDLIM5/KRT18/MYPN/JUP/CXADR/JUP/PALLD/LRRC4C/PALLD/ANXA1/NPTN/PAK4/PDLIM5/S100A11/ANXA2/KRT18/PLXNB3/KRT18/BAIAP2/EPCAM/SIRPA/NPTN
GOMF_DELAYED_RECTIFIER_POTASSIUM_CHANNEL_ACTIVITY	GOMF_DELAYED_RECTIFIER_POTASSIUM_CHANNEL_ACTIVITY	26	0.338879	1.44031	0.0790633	0.116355	0.0465633	23970	tags=77%, list=62%, signal=30%	KCNQ2/KCNC3/KCNG3/KCNE1/KCNQ5/KCNS1/KCNE5/KCNA1/KCNE2/KCNQ5/KCNC4/KCNH2/KCNQ4/KCNC3/KCNH2/KCNQ5/KCNQ4/KCNC3/KCNG4/KCNQ2/KCNS3/KCNQ1/KCNH2/KCNC1/KCNG2/KCNH1/KCNC2/KCNE1/KCNA10/KCNQ5/KCNH1/KCNC2/KCNQ3/KCNG3/KCNQ2/KCNA2/KCNH2/KCNE1/KCNE4/KCNS3
GOMF_SOLUTE_SODIUM_SYMPORTER_ACTIVITY	GOMF_SOLUTE_SODIUM_SYMPORTER_ACTIVITY	64	0.263871	1.38175	0.079597	0.116894	0.0467791	26251	tags=66%, list=68%, signal=22%	SLC6A1/SLC38A1/SLC6A2/SLC4A9/SLC4A7/SLC6A2/SLC4A7/SLC6A9/SLC5A11/SLC28A1/SLC6A8/SLC6A8/SLC6A1/SLC13A3/SLC13A2/SLC23A2/SLC20A2/SLC5A4/SLC34A1/SLC5A1/SLC4A9/SLC28A1/SLC38A2/SLC1A3/SLC5A10/SLC4A7/SLC13A1/SLC1A6/SLC1A2/SLC6A1/SLC34A3/SLC13A3/SLC28A1/SLC13A5/SLC4A4/SLC34A2/SLC6A9/SLC6A9/SLC34A3/SLC6A9/SLC6A15/SLC6A3/SLC6A6/SLC13A3/SLC6A1/SLC10A3/SLC6A12/SLC6A13/SLC38A1/SLC13A3/SLC6A20/SLC13A5/SLC6A5/S…
GOMF_HISTONE_DEMETHYLASE_ACTIVITY_H3_K36_SPECIFIC	GOMF_HISTONE_DEMETHYLASE_ACTIVITY_H3_K36_SPECIFIC	10	0.458342	1.45281	0.0796547	0.116894	0.0467791	6612	tags=23%, list=17%, signal=19%	KDM7A/KDM4B/RIOX2/RIOX2/KDM4C/KDM4A
GOMF_PHOSPHATIDYLINOSITOL_5_PHOSPHATE_BINDING	GOMF_PHOSPHATIDYLINOSITOL_5_PHOSPHATE_BINDING	15	0.401907	1.45069	0.0803602	0.117763	0.0471269	15952	tags=50%, list=41%, signal=30%	PLA2G4E/SNX3/WASHC2C/LANCL2/PLEKHA5/SNX3/SNX3/SH3PXD2A/VEPH1/OBSCN/SH3PXD2A/VEPH1/OBSCN/SNX5/OBSCN/PLEKHA5/OBSCN
GOMF_CARBONATE_DEHYDRATASE_ACTIVITY	GOMF_CARBONATE_DEHYDRATASE_ACTIVITY	14	0.411097	1.45334	0.0810968	0.118676	0.0474919	11879	tags=44%, list=31%, signal=31%	CA2/CA8/CA10/CA8/CA1/CA7/CA6/CA10/CA1/CA12/CA12/CA1
GOMF_SEROTONIN_RECEPTOR_ACTIVITY	GOMF_SEROTONIN_RECEPTOR_ACTIVITY	26	0.337726	1.43541	0.0814266	0.11899	0.0476179	4134	tags=18%, list=11%, signal=16%	OR10H5/HTR1F/HTR1D/HTR1A/OR10H1/CHRM2/HRH1/CHRM1
GOMF_COPPER_ION_BINDING	GOMF_COPPER_ION_BINDING	54	0.274168	1.38987	0.0823601	0.120132	0.0480747	18745	tags=55%, list=48%, signal=28%	S100A13/ATP7A/LOX/ATP7A/SNCA/P2RX4/SNCA/ACR/PARK7/P2RX4/COX11/SNCA/CUTA/ATP7B/CCS/HEPH/TP53/COA6/AOC1/SUMF1/CUTC/SNCG/HEPH/TP53/TP53/OR5AR1/CUTA/ATP13A2/P2RX4/ATP13A2/COA6/ATP13A2/SNCB/COX11/PRNP/TP53/SCO2/CUTA/SUMF1/HEPH/COX17/MOXD1/DCT/AOC3/SNAI3/S100A13/AOC1/ATP7B/TYR/SUMF1/LOXL3/ATOX1/MT3/COA6/SOD3/HAMP/DCT
GOMF_N_ACETYLLACTOSAMINIDE_BETA_1_3_N_ACETYLGLUCOSAMINYLTRANSFERASE_ACTIVITY	GOMF_N_ACETYLLACTOSAMINIDE_BETA_1_3_N_ACETYLGLUCOSAMINYLTRANSFERASE_ACTIVITY	11	0.443023	1.44633	0.082439	0.120132	0.0480747	2259	tags=18%, list=6%, signal=17%	B3GALT5/B3GALT5/B3GALT5/B3GNT6
GOMF_PROTEIN_KINASE_B_BINDING	GOMF_PROTEIN_KINASE_B_BINDING	11	0.442517	1.44468	0.0826829	0.120319	0.0481494	22527	tags=63%, list=58%, signal=27%	PINK1/RARA/TRAF6/SRSF5/ARRB2/CCDC88A/ARRB2/ARRB2/ARRB2/RARA/RARA/SRSF5/ARRB2/BAD/TRAF6/SRSF5/BAD
GOMF_PALMITOYL_COA_HYDROLASE_ACTIVITY	GOMF_PALMITOYL_COA_HYDROLASE_ACTIVITY	13	0.416963	1.44041	0.0837072	0.121576	0.0486524	19616	tags=65%, list=50%, signal=32%	ACOT13/ACOT1/ACOT4/ACOT11/PLA2G6/ACOT7/BAAT/PLA2G6/ACOT2/ACOT7/BAAT/ACOT13/ACOT7/ACAA2/PPT1
GOMF_NADPH_BINDING	GOMF_NADPH_BINDING	14	0.409542	1.44785	0.0837806	0.121576	0.0486524	15607	tags=42%, list=40%, signal=25%	QDPR/SRD5A1/DHFR/LBR/DUS2/DECR1/QDPR/DUS2/HMGCR/GRHPR/GRHPR/CRYZ/DHFR/DUS2
GOMF_PROTEIN_KINASE_A_BINDING	GOMF_PROTEIN_KINASE_A_BINDING	49	0.279917	1.39134	0.0853211	0.123638	0.0494778	6993	tags=21%, list=18%, signal=17%	PJA2/WASF2/AKAP9/WASF2/CSK/PRKAR2B/RARA/AKAP8L/AKAP12/DACT3/AKAP17A/AKAP8L/PRKAR2A/ARFGEF2/PRKAR1B/PRKAR1B/PRKAR1B/WASF1/AKAP3/AKAP9/PRKAR1A
GOMF_HISTONE_KINASE_ACTIVITY	GOMF_HISTONE_KINASE_ACTIVITY	14	0.408735	1.44499	0.0855309	0.12377	0.0495304	13320	tags=37%, list=34%, signal=24%	CDK1/CDK1/AURKB/AURKB/JAK2/AURKA/VRK1/PKN1/PRKAA1/PRKAA1/AURKA/CHEK1/AURKB/AURKB/JAK2
GOMF_INTRAMOLECULAR_OXIDOREDUCTASE_ACTIVITY	GOMF_INTRAMOLECULAR_OXIDOREDUCTASE_ACTIVITY	45	0.285066	1.39077	0.0864754	0.124962	0.0500077	27670	tags=75%, list=71%, signal=22%	EBPL/EBPL/EBPL/TPI1/GNPDA1/CRELD2/CRELD1/EBP/QSOX2/GPI/HYI/RPIA/CRELD1/PIGK/GLRX2/GNPDA2/GNPDA2/PDIA6/CRELD2/GLRX2/PTGES3/MRI1/HYI/HSD3B1/TPI1/GNPDA1/HSD3B2/GPI/PTGDS/PTGES2/PTGES2/PTGES3/ECI1/GNPDA2/ECI2/DCT/GNPDA1/TPI1/GPI/TMX3/MIF/GPI/TBXAS1/PTGES3/ENOPH1/PDIA2/DCT/TBXAS1/PTGES/MRI1/IDI1/MPI/DCT/CRELD1/ECI2/DDT/ERO1B/QSOX1/ECI2/PTGES3/PDIA4/GSTA1/PDIA6/CRELD2/DDT/PTGES3/ECI2/PDIA6/IDI1/HSD3B2/…
GOMF_RECEPTOR_ANTAGONIST_ACTIVITY	GOMF_RECEPTOR_ANTAGONIST_ACTIVITY	26	0.334096	1.41998	0.0886239	0.127889	0.051179	13468	tags=38%, list=35%, signal=25%	IL1RN/IL1RN/WFIKKN2/ADH7/IL1RN/IL18BP/IL1RN/SPINT3/IGSF1/DKK2/WFIKKN1/MTRNR2L5/MTRNR2L7/MTRNR2L3/MTRNR2L1/IL36RN/IGSF1/WFIKKN2/DKK3
GOMF_TROPOMYOSIN_BINDING	GOMF_TROPOMYOSIN_BINDING	15	0.397202	1.43371	0.0892507	0.128615	0.0514695	20276	tags=61%, list=52%, signal=29%	TMOD1/PYCARD/NEBL/NEBL/S100A6/TNNT2/TNNT3/TNNT2/NEBL/TNNT1/TNNT2/PYCARD/LMOD3/TNNT3/CALD1/SMTNL2/TNNT1/TMOD3/S100A6/TNNT1/LMOD2/LMOD1
GOMF_TRANSFERASE_ACTIVITY_TRANSFERRING_ALKYL_OR_ARYL_OTHER_THAN_METHYL_GROUPS	GOMF_TRANSFERASE_ACTIVITY_TRANSFERRING_ALKYL_OR_ARYL_OTHER_THAN_METHYL_GROUPS	54	0.271026	1.37394	0.089672	0.129043	0.0516408	10825	tags=30%, list=28%, signal=22%	FDFT1/CHM/HMBS/HMBS/FDFT1/LANCL1/MGST1/MGST2/NANS/GSTZ1/FDFT1/SMS/FDFT1/HMBS/GSTT1/MAT2A/MGST1/GSTO1/HMBS/GSTA4/LANCL1/FDFT1/GSTM4/AGPS/DTWD2/GGPS1/MGST1/NANS/GSTM2/GSTM2/DHDDS/GSTT1/FNTA/TRIT1/MMAB/MGST2/GSTM5
GOMF_BILE_ACID_TRANSMEMBRANE_TRANSPORTER_ACTIVITY	GOMF_BILE_ACID_TRANSMEMBRANE_TRANSPORTER_ACTIVITY	13	0.412683	1.42562	0.0902007	0.129512	0.0518283	23035	tags=64%, list=59%, signal=26%	ABCC3/SLC10A7/SLCO1C1/SLCO1B7/SLCO1B3/ABCC3/SLC10A7/ABCC11/SLC10A7/SLC10A3/SLC51B/CEACAM1/SLCO1B3/ABCC11/SLC10A1/SLC10A7/SLC10A3/ABCC11
GOMF_ODORANT_BINDING	GOMF_ODORANT_BINDING	59	0.265051	1.36851	0.0902469	0.129512	0.0518283	20117	tags=63%, list=52%, signal=31%	OR6N2/OR12D2/OR8G1/OR9K2/OR8D1/OR9Q2/OR8A1/OR8D1/OR5K3/OR6N2/OR9K2/OR8B8/OR5AC2/OR5C1/OR13A1/OR5K1/OR8B8/OR8D4/OR6B2/OR6B2/OR10K1/OR5AN1/OR8G1/OR5AR1/OR8J3/OR9Q1/OR13G1/OBP2A/OR14K1/OR5I1/OR10R2/OR5B3/OR6B3/OR9Q2/OR14A16/OR5M1/OR5B21/OR6B3/OR5A2/OR8A1/OR5AN1/OR5A2/OR8B4/OR10K1/OR14A2/OR10Z1/OR5H1/OR8G5/OR2C1/OR2A7/OR5A1/OR10J1
GOMF_TITIN_BINDING	GOMF_TITIN_BINDING	13	0.412127	1.4237	0.0905549	0.129775	0.0519335	16331	tags=39%, list=42%, signal=22%	CALM1/CALM3/CALM2/MYBPC1/CALM2/ACTN2/ACTN2/CAPN3/OBSCN/OBSCN/MYBPC1/OBSCN/MYBPC1/MYBPC1/CALM2/OBSCN/MYBPC1
GOMF_TRNA_BINDING	GOMF_TRNA_BINDING	54	0.270486	1.3712	0.0911953	0.130458	0.052207	29597	tags=81%, list=76%, signal=19%	MRPS27/ELP3/MRPS27/TRMU/NSUN3/CTU2/HSD17B10/SSB/EEF1A1/TRMT1L/HSD17B10/DTD1/EEFSEC/XPO5/RPL35A/IFIT5/ALKBH1/PUS1/ELP5/AIMP1/TRMT11/EIF2A/SLFN11/SLFN11/RPL35A/FARS2/DTD1/TRMT10C/IARS2/EIF2S3/EIF2A/PTCD1/YRDC/NAT10/EIF2A/DARS2/XPOT/FARSA/EIF2A/METTL1/NSUN6/TRMT10B/TRMT1/NSUN2/TYW5/ELP5/SLFN11/DTD2/NSUN6/EIF2A/NSUN2/FARSA/AIMP1/IGHMBP2/ELP5/TRMT10B/METTL1/EARS2/TRNT1/TRMT1/TERT/EIF2A/NAT10/ELP3/TRMU…
GOMF_DOPAMINE_RECEPTOR_BINDING	GOMF_DOPAMINE_RECEPTOR_BINDING	16	0.387995	1.42949	0.091283	0.130458	0.052207	25588	tags=82%, list=66%, signal=28%	DLG4/GNAS/GNAS/GNA12/GNAS/PPP1R9B/DNM2/DLG4/ARRB2/DNM2/ARRB2/GNAS/DRD3/ARRB2/PTPN11/ARRB2/SNX5/DNM2/CLIC6/PTPN11/PALM/DRD3/DLG4/PPP1R1B/PPP1R1B/ARRB2/CLIC6/DNM2/DNM2/GNA13/PTPN11/GNAS/GNA13/PALM/PPP1R1B/PTPN11
GOMF_TRANSMEMBRANE_RECEPTOR_PROTEIN_TYROSINE_KINASE_ACTIVITY	GOMF_TRANSMEMBRANE_RECEPTOR_PROTEIN_TYROSINE_KINASE_ACTIVITY	55	0.268827	1.36881	0.0928086	0.132456	0.0530066	30130	tags=93%, list=77%, signal=21%	FGFR1/NRP2/EFNA4/ROS1/NTRK3/FGFR4/AXL/EGFR/ERBB3/AXL/PDGFRL/ALK/EGFR/NRP2/ERBB2/DDR1/EPHA5/FGFR4/NTRK3/ERBB3/EPHA2/EPHB6/DDR2/EPHB6/NTRK2/EGFR/FGFR2/FGFR1/FGFR4/EPHB4/FGFR2/NRP2/NRP2/TEK/ALK/FGFR4/EFNA4/EPHA10/INSR/EPHB2/MERTK/EPHA6/ROR2/DDR1/MUSK/NTRK3/EPHA1/NTRK3/EPHA5/LTK/EPHA6/INSRR/PDGFRL/ERBB2/NTRK2/FGFR2/NTRK1/MUSK/EPHA6/TIE1/NRP1/ERBB2/NRP1/EPHA6/FLT3/NRP1/EPHA8/FLT1/NRP1/ERBB2/NTRK3/NTRK…
GOMF_PROFILIN_BINDING	GOMF_PROFILIN_BINDING	10	0.45012	1.42675	0.0938348	0.133729	0.0535161	5975	tags=32%, list=15%, signal=27%	ACTG1/CTTN/HTT/ACTG1/CTTN/WIPF1
GOMF_PHOSPHATIDYLETHANOLAMINE_BINDING	GOMF_PHOSPHATIDYLETHANOLAMINE_BINDING	10	0.449814	1.42578	0.0939581	0.133729	0.0535161	23347	tags=67%, list=60%, signal=27%	ESYT3/PEBP1/MAP1LC3A/ESYT2/PLTP/MFGE8/MAP1LC3A/ESYT3/MFGE8/PEMT/PEMT/NF1/PLTP/PLTP/ESYT1/ESYT1
GOMF_CASPASE_BINDING	GOMF_CASPASE_BINDING	10	0.449358	1.42433	0.0946979	0.134598	0.0538637	24253	tags=74%, list=62%, signal=28%	CARD18/NOL3/BCL2L10/NLRC4/BCL2L10/MAGEA3/FADD/CARD16/NLRC4/NLRC4/NLRC4/NOL3/BFAR/BFAR
GOMF_ENDORIBONUCLEASE_ACTIVITY_PRODUCING_5_PHOSPHOMONOESTERS	GOMF_ENDORIBONUCLEASE_ACTIVITY_PRODUCING_5_PHOSPHOMONOESTERS	24	0.339135	1.41175	0.0957124	0.135838	0.05436	17004	tags=47%, list=44%, signal=26%	POP5/AGO2/AGO2/RNASEH2A/POP5/EDC3/RPP21/RNASEH1/RPP40/RPP30/POP4/RPP14/DICER1/POP1/POP4/APEX1/NUDT16/RPP25/EDC3/RPP21/RPP38/POP1
GOMF_C4_DICARBOXYLATE_TRANSMEMBRANE_TRANSPORTER_ACTIVITY	GOMF_C4_DICARBOXYLATE_TRANSMEMBRANE_TRANSPORTER_ACTIVITY	15	0.392217	1.41571	0.0958319	0.135838	0.05436	23181	tags=71%, list=60%, signal=29%	SLC1A5/SLC1A5/SLC25A14/SLC13A3/SLC13A2/SLC25A10/SLC25A18/SLC25A18/SLC1A6/SLC25A30/SLC13A3/SLC13A5/SLC25A14/SLC13A3/SLC25A11/SLC13A3/SLC13A5/SLC25A30/SLC25A22/SLC13A5/SLC25A10/SLC1A6/SLC25A13/SLC25A14/SLC25A22/SLC25A22/SLC25A10/SLC13A5/SLC25A13/SLC1A4/SLC38A7/SLC1A5
GOMF_BASIC_AMINO_ACID_TRANSMEMBRANE_TRANSPORTER_ACTIVITY	GOMF_BASIC_AMINO_ACID_TRANSMEMBRANE_TRANSPORTER_ACTIVITY	14	0.401382	1.419	0.0967328	0.136928	0.0547963	13244	tags=39%, list=34%, signal=26%	SLC7A2/SLC15A4/SLC47A1/SLC7A7/SLC7A4/SLC7A4/SLC25A29/SLC7A3/SLC7A7/SLC7A1/SLC7A3/SLC7A7
GOMF_HMG_BOX_DOMAIN_BINDING	GOMF_HMG_BOX_DOMAIN_BINDING	11	0.432876	1.41321	0.0969512	0.137051	0.0548453	25051	tags=72%, list=64%, signal=26%	TCF12/TCF12/OLIG2/PAX3/PAX3/DLX5/SP1/EGR2/EGR2/TCF12/PAX3/EGR2/GATA3/SP1/HOXC4/PAX3/PAX3/TCF12/TCF12/HOXA3/TCF12
GOMF_VOLTAGE_GATED_POTASSIUM_CHANNEL_ACTIVITY_INVOLVED_IN_CARDIAC_MUSCLE_CELL_ACTION_POTENTIAL_REPOLARIZATION	GOMF_VOLTAGE_GATED_POTASSIUM_CHANNEL_ACTIVITY_INVOLVED_IN_CARDIAC_MUSCLE_CELL_ACTION_POTENTIAL_REPOLARIZATION	13	0.407868	1.40899	0.0985832	0.139168	0.0556928	24270	tags=77%, list=62%, signal=29%	KCNE1/KCNJ3/KCNJ3/KCNE5/KCNE2/KCNIP2/KCNJ8/KCNH2/KCND3/KCNIP2/KCNIP2/KCNIP2/KCNH2/KCNIP2/KCNQ1/KCNH2/KCNIP2/KCNE1/KCNH2/KCNE1/KCNE4/KCNJ2/KCND3
GOMF_TRNA_SPECIFIC_RIBONUCLEASE_ACTIVITY	GOMF_TRNA_SPECIFIC_RIBONUCLEASE_ACTIVITY	13	0.407812	1.40879	0.0989374	0.139479	0.055817	17004	tags=52%, list=44%, signal=29%	POP5/POP5/TSEN2/TSEN2/RPP21/RPP40/RPP30/POP4/RPP14/POP1/POP4/TSEN2/RPP25/RPP21/RPP38/POP1
GOMF_INORGANIC_ANION_EXCHANGER_ACTIVITY	GOMF_INORGANIC_ANION_EXCHANGER_ACTIVITY	13	0.407721	1.40848	0.0991736	0.139622	0.0558744	12168	tags=38%, list=31%, signal=26%	SLC4A1/SLC4A2/SLC4A9/SLC4A7/SLC4A7/SLC22A11/SLC4A11/SLC4A9/SLC4A11/SLC4A7/SLC22A11/SLC4A3/SLC4A2/SLC4A4/SLC4A11
GOMF_SINGLE_STRANDED_TELOMERIC_DNA_BINDING	GOMF_SINGLE_STRANDED_TELOMERIC_DNA_BINDING	11	0.430954	1.40693	0.100122	0.140692	0.0563023	8477	tags=42%, list=22%, signal=33%	HNRNPA2B1/POT1/HNRNPA2B1/RPA1/RPA1/TERF2IP/HNRNPA1/HNRNPA1
GOMF_O_ACYLTRANSFERASE_ACTIVITY	GOMF_O_ACYLTRANSFERASE_ACTIVITY	49	0.273801	1.36094	0.100204	0.140692	0.0563023	17030	tags=52%, list=44%, signal=29%	MBOAT2/MBOAT2/MBOAT2/CRLS1/SOAT2/PNPLA3/PRDX6/MBOAT7/LPCAT3/CRLS1/DGAT1/CRLS1/GPAT3/DGAT2/CPT1A/AGPAT3/CASD1/CROT/ABHD5/CPT1A/MBOAT7/CRLS1/CRAT/MOGAT3/CPT1C/CPT1C/AGPAT2/AGPAT3/MBOAT4/SOAT1/LCAT/LPGAT1/AGPAT1/CPT1B/GPAT3/AGPAT5/GPAT3/ABHD5/CRLS1/MBOAT1/DGAT2L6/PIGW/CPT1C/AWAT1
GOMF_ANTIPORTER_ACTIVITY	GOMF_ANTIPORTER_ACTIVITY	81	0.242254	1.32043	0.100843	0.14139	0.0565819	23028	tags=58%, list=59%, signal=24%	SLC35E1/CLCN3/SLC4A1/CLCN3/SLC4A2/SLC35A1/SLC8A1/CLCN5/SLC19A1/CLCN5/SLC9B2/SLC9A6/SLC8A3/SLC4A9/SLC47A1/SLC9A3/SLC26A11/SLC26A11/SLC26A6/SLC9A1/SLC8B1/CLCN3/CLCN7/SLC9C1/SLC25A14/SLC26A1/SLC4A11/CLCN6/SLC9B1/SLC9A8/SLC25A10/SLC4A9/SLC26A6/SLC4A11/SLC19A1/SLC24A3/SLC9A3/SLC8A3/SLC3A2/SLC9C1/SLC25A30/SLC4A3/SLC4A2/SLC25A6/SLC9B2/SLC26A10/SLC4A11/SLC37A2/SLC3A2/SLC24A2/SLC26A1/SLC25A14/SLC35E4/SLC4…
GOMF_RACEMASE_AND_EPIMERASE_ACTIVITY_ACTING_ON_CARBOHYDRATES_AND_DERIVATIVES	GOMF_RACEMASE_AND_EPIMERASE_ACTIVITY_ACTING_ON_CARBOHYDRATES_AND_DERIVATIVES	10	0.445846	1.4132	0.10111	0.14139	0.0565819	15726	tags=46%, list=40%, signal=28%	GALE/GLCE/FUOM/FUOM/FUOM/DSE/GLCE/RPE/RPE/RENBP/DSEL/RPE/RPE
GOMF_UBIQUITIN_LIKE_MODIFIER_ACTIVATING_ENZYME_ACTIVITY	GOMF_UBIQUITIN_LIKE_MODIFIER_ACTIVATING_ENZYME_ACTIVITY	10	0.445982	1.41363	0.10111	0.14139	0.0565819	15494	tags=38%, list=40%, signal=23%	UBA5/MOCS3/ATG7/SAE1/UBA2/NAE1/NAE1/ATG7/UBA1
GOMF_MHC_PROTEIN_BINDING	GOMF_MHC_PROTEIN_BINDING	26	0.327617	1.39244	0.101622	0.141916	0.0567922	8867	tags=25%, list=23%, signal=19%	DERL1/CD8B/LILRB2/PILRA/KLRD1/DERL1/CD8B/DERL1/TUBB4B/KLRD1/CD8B/DERL1/TAPBP/CD81/BCAP31/CLEC7A/TUBB/TUBB
GOMF_S100_PROTEIN_BINDING	GOMF_S100_PROTEIN_BINDING	14	0.398235	1.40787	0.101867	0.142067	0.0568526	12170	tags=59%, list=31%, signal=41%	S100A1/AGER/FGF1/FGF1/FGF1/AGER/FGF1/ANXA2/ANXA11/ANXA11/FGF1/AGER/ATP2A2/S100A1/AGER/S100A6/AGER/CACYBP/EZR/S100B/AHNAK/IQGAP1/AHNAK
GOMF_MYOSIN_II_BINDING	GOMF_MYOSIN_II_BINDING	13	0.405903	1.4022	0.102007	0.142072	0.0568545	17377	tags=51%, list=45%, signal=28%	STXBP5L/STXBP5L/LLGL2/TRIOBP/LLGL2/LIMCH1/LIMCH1/LIMCH1/LIMCH1/SHROOM4/MYL4/MYL3/SHROOM4/GSN/MYL4/GSN/LLGL1/LIMCH1/GSN/GSN/LIMCH1
GOMF_VOLTAGE_GATED_POTASSIUM_CHANNEL_ACTIVITY_INVOLVED_IN_VENTRICULAR_CARDIAC_MUSCLE_CELL_ACTION_POTENTIAL_REPOLARIZATION	GOMF_VOLTAGE_GATED_POTASSIUM_CHANNEL_ACTIVITY_INVOLVED_IN_VENTRICULAR_CARDIAC_MUSCLE_CELL_ACTION_POTENTIAL_REPOLARIZATION	11	0.429423	1.40193	0.102927	0.143161	0.0572904	24270	tags=76%, list=62%, signal=29%	KCNE1/KCNJ3/KCNJ3/KCNE5/KCNE2/KCNJ8/KCNH2/KCND3/KCNH2/KCNQ1/KCNH2/KCNE1/KCNH2/KCNE1/KCNE4/KCND3
GOMF_CARBOHYDRATE_KINASE_ACTIVITY	GOMF_CARBOHYDRATE_KINASE_ACTIVITY	21	0.350917	1.40255	0.103152	0.143282	0.0573388	9013	tags=26%, list=23%, signal=20%	HK1/HK1/GALK2/GALK1/HK1/HK1/FGGY/GCK/XYLB/GALK1/FGGY/HKDC1/PFKM/PFKP/GCK/GCK
GOMF_OXYGEN_CARRIER_ACTIVITY	GOMF_OXYGEN_CARRIER_ACTIVITY	14	0.397154	1.40405	0.103617	0.143736	0.0575207	15192	tags=62%, list=39%, signal=38%	HBE1/HBG2/HBD/HBE1/HBB/HBA2/HBA1/HBB/HBG2/HBQ1/MB/IPCEF1/IPCEF1
GOMF_ACID_THIOL_LIGASE_ACTIVITY	GOMF_ACID_THIOL_LIGASE_ACTIVITY	31	0.310621	1.38603	0.103976	0.144041	0.0576426	17670	tags=41%, list=45%, signal=22%	ACSS1/ACSM3/SLC27A1/SUCLA2/ACSS1/ACSL5/ACSL6/ACSBG1/ACSM3/SUCLA2/SLC27A4/ACSL6/SUCLG1/SLC27A5/ACSS2/DIP2A/ACSM4/SLC27A5/ACSS2/ACSF3/ACSF3/SLC27A4/SLC27A1/ACSL4/ACSM5/SLC27A5/ACSL3/ACSL4/DIP2A/ACSS1/SLC27A3/ACSBG2
GOMF_AMIDE_TRANSMEMBRANE_TRANSPORTER_ACTIVITY	GOMF_AMIDE_TRANSMEMBRANE_TRANSPORTER_ACTIVITY	53	0.267502	1.35163	0.104467	0.144449	0.0578058	20407	tags=51%, list=52%, signal=25%	SLC14A1/SLC14A1/AQP3/SLC27A1/SLC14A1/SLC19A1/SLC15A4/SLC47A1/ABCG2/ABCG2/MCL1/TOMM40L/TAPBP/AZGP1/AQP7/SLC14A1/ABCD1/SLC13A3/TOMM40/TIMM17B/TOMM7/SLC19A1/TOMM40L/SEC61A2/AQP10/SEC61G/TOMM70/TIMM23B/SLC13A3/SLC15A2/ABCC5/SLC19A2/SLC27A1/TOMM20L/SLC13A3/SLC13A3/SLC19A1/AZGP1/SLC19A1/SEC61G/TAP1/SEC61A2/SLC14A2/ABCC1/SLC15A1/MCL1/SEC61A1/TOMM20/ABCB9/TOMM22/AQP7/TIMM23B/TIMM23B/TIMM23B
GOMF_STEROL_TRANSFER_ACTIVITY	GOMF_STEROL_TRANSFER_ACTIVITY	22	0.343389	1.39134	0.104548	0.144449	0.0578058	23096	tags=77%, list=59%, signal=31%	STARD3/NPC2/ABCG1/CETP/MTTP/APOA2/APOE/PLTP/STARD4/NPC2/STARD3/OSBPL2/APOA2/STARD4/GRAMD1B/GRAMD1A/GRAMD1A/ABCG1/ABCG8/GRAMD1B/CETP/APOB/GRAMD1A/STARD4/OSBPL2/STAR/GRAMD1B/OSBPL2/APOA1/PLTP/STARD5/APOA1/PLTP/ABCG8/GRAMD1B/GRAMD1C/GRAMD1C
GOMF_UBIQUITIN_LIKE_PROTEIN_SPECIFIC_PROTEASE_ACTIVITY	GOMF_UBIQUITIN_LIKE_PROTEIN_SPECIFIC_PROTEASE_ACTIVITY	20	0.35586	1.40243	0.104819	0.144631	0.0578787	10578	tags=32%, list=27%, signal=23%	COPS2/COPS2/COPS4/COPS5/UCHL3/SENP2/USP25/SENP6/SENP7/USP21/COPS5/OTUB1
GOMF_EXODEOXYRIBONUCLEASE_ACTIVITY	GOMF_EXODEOXYRIBONUCLEASE_ACTIVITY	22	0.34307	1.39004	0.105315	0.145122	0.0580755	16732	tags=54%, list=43%, signal=31%	APEX2/EXO5/APTX/PLD3/EXO5/TATDN1/APTX/TATDN1/DCLRE1C/POLD1/DCLRE1A/PLD3/TATDN1/TATDN1/MGME1/DCLRE1C/ISG20/DCLRE1C/POLD1/ISG20/ISG20/EXD2/POLD1/APEX1/DCLRE1B/RAD9A/APTX/APTX
GOMF_TRANSMEMBRANE_RECEPTOR_PROTEIN_PHOSPHATASE_ACTIVITY	GOMF_TRANSMEMBRANE_RECEPTOR_PROTEIN_PHOSPHATASE_ACTIVITY	17	0.370298	1.39125	0.107163	0.147463	0.0590121	34044	tags=100%, list=88%, signal=12%	PTPRT/PTPN6/PTPRU/PTPRA/PTPRF/PTPRN2/PTPN6/PTPRO/PTPRH/PTPRO/PTPRO/PTPRB/PTPRG/PTPRN2/PTPRA/PTPRU/PTPRC/PTPRD/PTPRT/PTPRB/PTPRU/PTPRO/PTPRD/PTPRU/PTPRK/PTPRD/PTPRD/PTPRH/PTPRB/PTPRC/PTPRK/PTPRM/PTPRZ1/PTPRG/PTPRK/PTPRA/PTPRE/PTPRR/PTPRM/PTPRK/PTPN6/PTPRN2/PTPRE/PTPRE
GOMF_MACROMOLECULE_TRANSMEMBRANE_TRANSPORTER_ACTIVITY	GOMF_MACROMOLECULE_TRANSMEMBRANE_TRANSPORTER_ACTIVITY	24	0.333647	1.3889	0.107298	0.147463	0.0590121	20407	tags=62%, list=52%, signal=30%	SLC15A4/MCL1/TOMM40L/AZGP1/TOMM40/TIMM17B/TOMM7/TOMM40L/SEC61A2/SEC61G/TOMM70/TIMM23B/TOMM20L/SIDT2/AZGP1/SEC61G/SEC61A2/MCL1/SEC61A1/TOMM20/SIDT1/TOMM22/TIMM23B/TIMM23B/TIMM23B
GOMF_PROTEIN_ARGININE_N_METHYLTRANSFERASE_ACTIVITY	GOMF_PROTEIN_ARGININE_N_METHYLTRANSFERASE_ACTIVITY	11	0.426115	1.39113	0.108293	0.148525	0.0594372	29910	tags=83%, list=77%, signal=19%	PRMT1/PRMT7/PRMT9/PRMT5/PRMT8/PRMT5/CARM1/PRMT5/PRMT5/FBXO11/PRMT1/PRMT2/PRMT5/PRMT2/PRMT2/PRMT7/NDUFAF7/PRMT1/PRMT2/PRMT2/PRMT2/FBXO11/PRMT8/PRMT2
GOMF_CARBOHYDRATE_DERIVATIVE_TRANSMEMBRANE_TRANSPORTER_ACTIVITY	GOMF_CARBOHYDRATE_DERIVATIVE_TRANSMEMBRANE_TRANSPORTER_ACTIVITY	48	0.27292	1.35055	0.108356	0.148525	0.0594372	22719	tags=59%, list=58%, signal=25%	ABCC3/SLC35A1/SLC50A1/SLC19A1/SLC50A1/SLC50A1/SLC25A42/SLC15A4/SLC35A3/SLC29A2/SLC35A2/SLC25A17/SLC35A2/SLC35A3/SLC28A1/SLC25A17/ABCC3/ABCD1/SLC5A1/SLC28A1/SLC19A1/SLC29A4/SLC25A25/SLC28A1/SLC25A6/SLC29A4/SLC35A5/SLC29A2/SLC50A1/SLC29A3/SLC35B2/SLC25A25/SLC37A2/SLC35B2/SLC25A42/SLC29A1/SLC35A4/SLC35A2/SLC25A17/SLC35A2/SLC35B1/SLC19A1/SLC19A1/SLC25A4/SLC50A1/SLC22A1/SLC17A2/SLC29A1/SLC29A2/SLC37A1…
GOMF_CARBOXYPEPTIDASE_ACTIVITY	GOMF_CARBOXYPEPTIDASE_ACTIVITY	35	0.298008	1.37066	0.108782	0.148912	0.059592	10167	tags=37%, list=26%, signal=27%	AGTPBP1/AGBL5/PRCP/PRCP/AGTPBP1/CPVL/CPZ/CPA1/CPA2/AGTPBP1/VASH2/ACE/AGTPBP1/FOLH1/CPZ/ACE/CPO/VASH2/AGBL4/CPZ/PRCP/CPXM1/CTSZ/PEPD
GOMF_THIOESTERASE_BINDING	GOMF_THIOESTERASE_BINDING	10	0.438383	1.38954	0.111961	0.153062	0.0612527	20873	tags=65%, list=54%, signal=30%	RAC1/ARF6/TRAF6/RAC1/CDC42/TRAF5/TRAF3/TRAF5/CDC42/TRAF1/CDC42/CDC42/TRAF5/TRAF3/TRAF6
GOMF_COMPLEMENT_RECEPTOR_ACTIVITY	GOMF_COMPLEMENT_RECEPTOR_ACTIVITY	10	0.438049	1.38849	0.1127	0.153684	0.0615014	26436	tags=74%, list=68%, signal=24%	CMKLR1/CR1/CR2/GPR33/GPR32/FPR1/C3AR1/FPR1/CR2/FPR3/CR1/CR1/FPR2/C3AR1
GOMF_FIBRONECTIN_BINDING	GOMF_FIBRONECTIN_BINDING	24	0.330896	1.37745	0.112711	0.153684	0.0615014	19043	tags=48%, list=49%, signal=25%	IGFBP6/CTSL/ITGB1/ITGB1/LACRT/VEGFA/FBLN1/VEGFA/ITGB1/CTSL/ITGAV/FBLN1/SSC5D/LRRC15/LPA/VEGFA/LPA/IGFBP3/CTSK/ITGA3/SSC5D/LOXL3/SFRP2/EPHA1/CTSS/FBLN1/ITGAV
GOMF_CYTIDINE_DEAMINASE_ACTIVITY	GOMF_CYTIDINE_DEAMINASE_ACTIVITY	11	0.423394	1.38225	0.113659	0.154772	0.0619371	8262	tags=24%, list=21%, signal=19%	APOBEC2/APOBEC3C/APOBEC1/APOBEC3F/APOBEC3B/APOBEC3B
GOMF_TRANSCRIPTION_REGULATOR_INHIBITOR_ACTIVITY	GOMF_TRANSCRIPTION_REGULATOR_INHIBITOR_ACTIVITY	17	0.366714	1.37778	0.114971	0.156355	0.0625704	19177	tags=53%, list=49%, signal=27%	TFDP3/ID2/LYAR/TAF1/TCF23/SMAD7/ID3/NR0B2/NCAPG2/TAF1/TAF1/MDFI/TAF1/ID1/ID2/SMAD6/SIN3A/LYAR
GOMF_PHOSPHATIDYLCHOLINE_TRANSPORTER_ACTIVITY	GOMF_PHOSPHATIDYLCHOLINE_TRANSPORTER_ACTIVITY	17	0.366489	1.37694	0.115537	0.156919	0.0627961	22132	tags=67%, list=57%, signal=29%	ABCG1/MTTP/PITPNA/ABCA7/PITPNM2/PITPNM2/PITPNA/PLTP/ABCA3/ATP8B1/PCTP/ABCG1/ATP8B2/ABCB4/PITPNM2/PCTP/ATP10B/PCTP/PITPNM1/PITPNB/PITPNM1/PLTP/PLTP/PITPNB
GOMF_2_IRON_2_SULFUR_CLUSTER_BINDING	GOMF_2_IRON_2_SULFUR_CLUSTER_BINDING	20	0.350715	1.38215	0.1167	0.158291	0.0633455	9038	tags=41%, list=23%, signal=31%	RFESD/NDUFS1/GLRX5/FECH/FECH/NDUFS1/ISCA1/NDUFS1/RFESD/ISCU/ISCU/GLRX2/AIFM3/ISCU/AIFM3
GOMF_SUMO_LIGASE_ACTIVITY	GOMF_SUMO_LIGASE_ACTIVITY	10	0.436156	1.38248	0.117016	0.158513	0.0634342	4530	tags=33%, list=12%, signal=29%	NSMCE2/KIAA1586/KIAA1586/KIAA1586/ZNF451/NSMCE2/NSMCE2/ZNF451/ZNF451
GOMF_ADENYLYLTRANSFERASE_ACTIVITY	GOMF_ADENYLYLTRANSFERASE_ACTIVITY	20	0.349544	1.37754	0.119698	0.161935	0.0648036	8532	tags=26%, list=22%, signal=20%	PAPOLA/PAPOLB/PAPOLA/NMNAT3/MOCS3/PAPSS2/MTPAP/NMNAT1/NMNAT3/NMNAT2/PAPOLG
GOMF_LONG_CHAIN_FATTY_ACID_TRANSPORTER_ACTIVITY	GOMF_LONG_CHAIN_FATTY_ACID_TRANSPORTER_ACTIVITY	15	0.378845	1.36745	0.120425	0.162707	0.0651124	14738	tags=60%, list=38%, signal=37%	CD36/CD36/CD36/CD36/SLC27A1/CD36/CD36/CD36/CD36/SLC2A1/SLC27A4/FABP3/ABCD1/SLC27A5/SLC27A5/ABCD3/FABP5/ABCD3/SLC27A4/SLC27A1/SLC27A5
GOMF_PEPTIDE_DISULFIDE_OXIDOREDUCTASE_ACTIVITY	GOMF_PEPTIDE_DISULFIDE_OXIDOREDUCTASE_ACTIVITY	12	0.405664	1.36594	0.121756	0.164291	0.0657465	5097	tags=23%, list=13%, signal=20%	TXNDC12/GLRX/GSR/GSR/GSR/GSTO1
GOMF_CARGO_ADAPTOR_ACTIVITY	GOMF_CARGO_ADAPTOR_ACTIVITY	17	0.363564	1.36595	0.1221	0.164542	0.065847	15159	tags=56%, list=39%, signal=34%	AP2B1/AP2B1/AP2M1/AP2M1/AP2M1/AP2M1/AP4E1/AP2A1/AP2S1/AP4E1/AP2S1/AP2S1/AP2A1/AP1M1/HIP1R/AP2S1/AP2A2/AP2A2/DAB2/AP1M2/AP1M1/AP1G2
GOMF_PLATELET_DERIVED_GROWTH_FACTOR_RECEPTOR_BINDING	GOMF_PLATELET_DERIVED_GROWTH_FACTOR_RECEPTOR_BINDING	13	0.396007	1.36802	0.122314	0.164617	0.0658768	6655	tags=20%, list=17%, signal=16%	PDGFA/PTEN/IL1R1/VEGFA/VEGFA/PDGFD/PDGFA/PDGFD
GOMF_DNA_BINDING_BENDING	GOMF_DNA_BINDING_BENDING	15	0.377905	1.36406	0.122619	0.164813	0.0659554	10642	tags=36%, list=27%, signal=26%	HMGB3/HMGB2/HMGB3/HMGB1/HMGA2/LEF1/FOXI1/LEF1/HMGB1/FOXC1/HMGB2/TOP2A
GOMF_GLYCOLIPID_BINDING	GOMF_GLYCOLIPID_BINDING	25	0.322936	1.36003	0.123425	0.165683	0.0663033	10285	tags=36%, list=26%, signal=27%	CLN6/MPPE1/EPDR1/CEACAM5/HSPA2/HSPA2/CD1C/CLN3/PIGK/PSAP/PIGU/PSAP/PSAP/SELP/CEACAM5/CLN3/THY1
GOMF_FOUR_WAY_JUNCTION_DNA_BINDING	GOMF_FOUR_WAY_JUNCTION_DNA_BINDING	16	0.370765	1.36601	0.123843	0.16603	0.0664422	10626	tags=29%, list=27%, signal=21%	HMGB3/HMGB2/HMGB3/YY1/HMGB1/WRN/RAD51B/HMGB1/MEN1/RAD51B/MEN1/HMGB2/RAD51B
GOMF_INSULIN_RECEPTOR_BINDING	GOMF_INSULIN_RECEPTOR_BINDING	21	0.34113	1.36344	0.124421	0.166391	0.0665869	24583	tags=66%, list=63%, signal=24%	GRB10/SNX2/PIK3R1/SHC1/IRS2/PHIP/SNX2/IGF2/PHIP/IGF1/GRB10/SNX4/CCDC88A/IGF2/IGF2/SHC1/PTPN11/SHC1/SHC1/SHC1/PDPK1/ENPP1/IGF1/PTPN11/IGF1/SORBS1/SORBS1/GRB10/SORBS1/PTPN1/SRC/GRB10/SORBS1/SRC/PTPN11/INSL3/INS/SORBS1/SORBS1/PIK3R1/SORBS1
GOMF_STEROID_HYDROXYLASE_ACTIVITY	GOMF_STEROID_HYDROXYLASE_ACTIVITY	31	0.302173	1.34833	0.124433	0.166391	0.0665869	23822	tags=73%, list=61%, signal=28%	CYP3A43/CYP2W1/CYP2B6/CYP7B1/CYP27A1/CYP2B6/CYP2R1/CYP1A1/CYP2U1/CYP3A5/CYP11A1/CYP21A2/CYP3A5/CYP2D6/CYP19A1/CYP11B1/CH25H/CYP2D6/CYP11B1/CYP7B1/CYP19A1/CYP2A7/CYP19A1/CYP3A7/CYP2C18/CYP2W1/CYP2A13/CYP46A1/CYP1A1/CYP2D6/CYP3A4/CYP39A1/CYP21A2/CYP19A1/CYP1A1/CYP2E1/CYP3A43/CYP2J2/CYP17A1/CYP11B2
GOMF_GLUCOSE_BINDING	GOMF_GLUCOSE_BINDING	10	0.432032	1.36941	0.125154	0.16714	0.0668866	9058	tags=40%, list=23%, signal=31%	HK1/HK1/HK1/GYS1/HK1/GCK/HKDC1/GCK/GCK/SLC2A8
GOMF_MHC_CLASS_I_PROTEIN_BINDING	GOMF_MHC_CLASS_I_PROTEIN_BINDING	17	0.36198	1.36	0.125835	0.167833	0.0671639	8867	tags=30%, list=23%, signal=24%	DERL1/CD8B/LILRB2/PILRA/DERL1/CD8B/DERL1/TUBB4B/CD8B/DERL1/TAPBP/BCAP31/TUBB/TUBB
GOMF_RAGE_RECEPTOR_BINDING	GOMF_RAGE_RECEPTOR_BINDING	10	0.431178	1.36671	0.12651	0.168518	0.0674381	19062	tags=62%, list=49%, signal=32%	S100A13/HMGB2/HMGB1/S100A9/HMGB1/S100B/HMGB2/FPR1/S100A4/S100A13/FPR1/S100A4/S100A8
GOMF_GTP_DEPENDENT_PROTEIN_BINDING	GOMF_GTP_DEPENDENT_PROTEIN_BINDING	20	0.345957	1.3634	0.126693	0.168546	0.0674491	8522	tags=24%, list=22%, signal=19%	RASGRP4/RASGRP4/RAB5B/RAB34/RASGRP4/RAB32/MRAS/CDC42/RAB5B/RAB34/UNC13B/RASGRP4/RAB5B/RASGRP4/RASGRP4/AP3B1/MRAS
GOMF_PEPTIDE_TRANSMEMBRANE_TRANSPORTER_ACTIVITY	GOMF_PEPTIDE_TRANSMEMBRANE_TRANSPORTER_ACTIVITY	34	0.293528	1.34024	0.127142	0.168926	0.0676012	20407	tags=54%, list=52%, signal=26%	SLC15A4/MCL1/TOMM40L/TAPBP/AZGP1/SLC13A3/TOMM40/TIMM17B/TOMM7/TOMM40L/SEC61A2/SEC61G/TOMM70/TIMM23B/SLC13A3/SLC15A2/ABCC5/TOMM20L/SLC13A3/SLC13A3/AZGP1/SEC61G/TAP1/SEC61A2/ABCC1/SLC15A1/MCL1/SEC61A1/TOMM20/ABCB9/TOMM22/TIMM23B/TIMM23B/TIMM23B
GOMF_ARYLSULFATASE_ACTIVITY	GOMF_ARYLSULFATASE_ACTIVITY	10	0.430356	1.3641	0.128853	0.170982	0.0684238	8762	tags=27%, list=23%, signal=21%	GALNS/STS/ARSJ/SULF1/SULF1/ARSA
GOMF_LONG_CHAIN_FATTY_ACID_COA_LIGASE_ACTIVITY	GOMF_LONG_CHAIN_FATTY_ACID_COA_LIGASE_ACTIVITY	14	0.382712	1.35299	0.129988	0.172268	0.0689385	20470	tags=51%, list=53%, signal=24%	SLC27A1/ACSL5/ACSL6/ACSBG1/SLC27A4/ACSL6/SLC27A5/SLC27A5/SLC27A4/SLC27A1/ACSL4/SLC27A5/ACSL3/ACSL4/SLC27A3/ACSBG2/ACSL6/ACSM1/ACSL5/ACSL1
GOMF_COMPLEMENT_BINDING	GOMF_COMPLEMENT_BINDING	19	0.34872	1.35055	0.130367	0.172549	0.0690511	9109	tags=26%, list=23%, signal=20%	MASP2/CD59/CR1/CR2/C8G/CRP/ITGB2/CD59/CD59/CALR
GOMF_WW_DOMAIN_BINDING	GOMF_WW_DOMAIN_BINDING	31	0.299288	1.33546	0.131077	0.173268	0.0693388	22433	tags=66%, list=58%, signal=28%	WBP1/WBP11/TNK2/TP63/TP63/NFE2/TCEAL7/RAPGEF2/LITAF/DNM2/TNK2/FAM189B/TNK2/DNM2/CDC25C/TP63/TP63/KIF20B/SCNN1G/TCEAL9/NFE2/FAM189B/KIF20B/ENAH/PMEPA1/DAZAP2/NDFIP1/DNM2/WBP1/TCEAL9/DAZAP2/SCNN1B/LITAF/TP63/NDFIP2/TP63/RAPGEF2/DAZAP2/PMEPA1/RAPGEF2/DNM2/DAZAP2/SCNN1A/NFE2/DNM2/TCEAL6
GOMF_PROTEIN_KINASE_A_CATALYTIC_SUBUNIT_BINDING	GOMF_PROTEIN_KINASE_A_CATALYTIC_SUBUNIT_BINDING	13	0.391132	1.35117	0.133176	0.175819	0.0703598	6993	tags=29%, list=18%, signal=23%	PJA2/CSK/PRKAR2B/PRKAR2A/PRKAR1B/PRKAR1B/PRKAR1B/PRKAR1A
GOMF_OXIDOREDUCTASE_ACTIVITY_ACTING_ON_SINGLE_DONORS_WITH_INCORPORATION_OF_MOLECULAR_OXYGEN	GOMF_OXIDOREDUCTASE_ACTIVITY_ACTING_ON_SINGLE_DONORS_WITH_INCORPORATION_OF_MOLECULAR_OXYGEN	24	0.322417	1.34215	0.133716	0.176306	0.0705547	21843	tags=53%, list=56%, signal=23%	HPDL/ALOX15B/P4HA3/ALOXE3/P4HA2/ETHE1/CDO1/HAAO/P4HA1/ETHE1/ALOX5/IDO2/IDO1/HPD/ALOX12/RPE65/ALOX15B/BCO2/ALOXE3/HGD/PIR/ALOXE3/ALOX5/PIR
GOMF_OLIGOPEPTIDE_BINDING	GOMF_OLIGOPEPTIDE_BINDING	13	0.39077	1.34993	0.133884	0.176306	0.0705547	21800	tags=67%, list=56%, signal=29%	LANCL1/MGST1/MGST2/MGST1/FOLH1/LANCL1/GSTM4/MGST1/GSTM2/GSTM2/MGST2/MGST1/PTGES2/PTGES2/GSS/FOLH1/GSTM2/PTGES/GSS/GSTM1/MMACHC/GSTM3
GOMF_PHOSPHOLIPASE_C_ACTIVITY	GOMF_PHOSPHOLIPASE_C_ACTIVITY	26	0.315111	1.33929	0.134171	0.176461	0.0706164	16988	tags=46%, list=44%, signal=26%	GDPD5/PLCE1/EDNRA/PLCL2/PLCL2/CHRM1/GDPD5/BDKRB2/EDNRA/CCR5/F2RL2/PLCB3/PLCD1/PLCH1/EDNRA/PLCB1/PLCD4/PLCL2/NOTUM/PLCE1/PLCD1/EDNRA/PLCE1/PLCG1/CCR5
GOMF_TOLL_LIKE_RECEPTOR_BINDING	GOMF_TOLL_LIKE_RECEPTOR_BINDING	11	0.411772	1.34431	0.134634	0.176846	0.0707705	3043	tags=25%, list=8%, signal=23%	CD36/CD36/LY96/CD36/CD36/CD36/LY96/CD36/CD36/CD36
GOMF_NOTCH_BINDING	GOMF_NOTCH_BINDING	20	0.341854	1.34723	0.135132	0.177276	0.0709426	17551	tags=57%, list=45%, signal=31%	CUL3/NCOR2/SNW1/CHAC1/SNW1/HIF1AN/NCOR2/NCOR2/JAG2/DLL4/MEGF10/CUL3/DTX1/AAK1/ADAM17/NCOR2/KCTD10/DLK2/CHAC1/DLL3
GOMF_FATTY_ACID_LIGASE_ACTIVITY	GOMF_FATTY_ACID_LIGASE_ACTIVITY	22	0.329164	1.3337	0.139397	0.18264	0.0730894	21045	tags=52%, list=54%, signal=24%	ACSM3/SLC27A1/ACSL5/ACSL6/ACSBG1/ACSM3/SLC27A4/ACSL6/SLC27A5/ACSM4/SLC27A5/ACSF3/ACSF3/SLC27A4/SLC27A1/ACSL4/ACSM5/SLC27A5/ACSL3/ACSL4/SLC27A3/ACSBG2/ACSL6/ACSF2/ACSM1/ACSL5/ACSL1/ACSF3
GOMF_HISTONE_METHYLTRANSFERASE_ACTIVITY_H3_K36_SPECIFIC	GOMF_HISTONE_METHYLTRANSFERASE_ACTIVITY_H3_K36_SPECIFIC	11	0.408957	1.33512	0.140122	0.183359	0.0733769	9898	tags=29%, list=25%, signal=22%	NSD2/NSD3/SETD2/NSD2/SETD2/NSD3/NSD1/PRDM9/SETD5
GOMF_SODIUM_PROTON_ANTIPORTER_ACTIVITY	GOMF_SODIUM_PROTON_ANTIPORTER_ACTIVITY	12	0.396324	1.33449	0.140533	0.183666	0.0734998	24949	tags=83%, list=64%, signal=30%	SLC9B2/SLC9A6/SLC9A3/SLC9A1/SLC9C1/SLC9A8/SLC9A3/SLC9C1/SLC9B2/SLC9A5/SLC9A7/SLC9A2/SLC9A5/SLC9A6/SLC9B2/SLC9A7/SLC9A8/SLC9C2/SLC9A6
GOMF_PEPTIDOGLYCAN_MURALYTIC_ACTIVITY	GOMF_PEPTIDOGLYCAN_MURALYTIC_ACTIVITY	10	0.423779	1.34325	0.14143	0.184606	0.0738759	19972	tags=62%, list=51%, signal=30%	LYG2/PGLYRP4/PGLYRP2/LYZL6/LYG1/LYZL4/LYZ/PGLYRP4/SPACA5/PGLYRP1
GOMF_TUMOR_NECROSIS_FACTOR_RECEPTOR_BINDING	GOMF_TUMOR_NECROSIS_FACTOR_RECEPTOR_BINDING	30	0.298365	1.31785	0.142388	0.185623	0.074283	31018	tags=82%, list=80%, signal=17%	SIVA1/TRIM37/STAT1/TRAF6/TRADD/STAT1/TRIM37/LTA/TNFSF4/TNFSF13/TNFSF13/TRAP1/FASLG/TRAF5/CD40LG/TNF/TRAF3/FADD/TNFSF12/TRAF5/TRAF1/TNFSF13/TNFSF14/TRAP1/TNFSF4/TRAF5/EDA/TRAF3/TRAF6/TNFSF13B/TRIM37/CASP8/CD70/TNFSF13/TRIM37/TRAF1/TNFSF13B/TNFSF11/TRIM37/TNFSF8/TNFSF14/TNFSF10/TNFSF15/TNFSF9/TRAF5/TRAF1/TRAF3/CASP8/SIVA1/EDA/TRIM37/CASP8/TRAF2/TNFSF11/EDA/CD70
GOMF_CALCIUM_ACTIVATED_POTASSIUM_CHANNEL_ACTIVITY	GOMF_CALCIUM_ACTIVATED_POTASSIUM_CHANNEL_ACTIVITY	10	0.423171	1.34133	0.142787	0.185909	0.0743975	19913	tags=70%, list=51%, signal=34%	KCNN3/KCNMB2/KCNMA1/KCNN3/KCNN4/KCNMA1/KCNMB2/KCNMA1/KCNMA1/PKD2L1/KCNMB3/KCNN1/KCNMA1/KCNMA1/KCNMB3/KCNMA1/KCNMA1/KCNMA1/KCNMA1
GOMF_PROTEIN_TRANSMEMBRANE_TRANSPORTER_ACTIVITY	GOMF_PROTEIN_TRANSMEMBRANE_TRANSPORTER_ACTIVITY	20	0.338055	1.33226	0.143904	0.187129	0.0748859	20407	tags=63%, list=52%, signal=30%	MCL1/TOMM40L/AZGP1/TOMM40/TIMM17B/TOMM7/TOMM40L/SEC61A2/SEC61G/TOMM70/TIMM23B/TOMM20L/AZGP1/SEC61G/SEC61A2/MCL1/SEC61A1/TOMM20/TOMM22/TIMM23B/TIMM23B/TIMM23B
GOMF_NF_KAPPAB_BINDING	GOMF_NF_KAPPAB_BINDING	29	0.301669	1.31867	0.144422	0.187311	0.0749584	24825	tags=70%, list=64%, signal=25%	COMMD6/CDKN2A/HDAC3/PSMA6/HDAC1/BRMS1/HIF1AN/TAF4B/ANXA4/NPM1/NPM1/TAF4B/NPM1/HDAC2/ANXA4/HDAC2/RNF25/PSMA6/PPARD/FOXP3/NPM1/APEX1/CDK5RAP3/TP53BP2/RELA/SETD6/NPM1/PPARD/SETD6/NPM1/RELA/PPARD/NFKBIA/CDKN2A/COMMD6/EP300/RELA/PPARD/PPARD/CDKN2A/BRMS1/NPM1/COMMD7/COMMD7/GSK3B/APEX1
GOMF_CATALYTIC_ACTIVITY_ACTING_ON_A_GLYCOPROTEIN	GOMF_CATALYTIC_ACTIVITY_ACTING_ON_A_GLYCOPROTEIN	21	0.33305	1.33114	0.144699	0.187311	0.0749584	7613	tags=25%, list=20%, signal=20%	C1GALT1/C1GALT1/MGAT2/C1GALT1/B3GNT6/MGAT4B/MGAT4A/B4GALT7/POMGNT1/B4GALNT4
GOMF_ALPHA_CATENIN_BINDING	GOMF_ALPHA_CATENIN_BINDING	10	0.421785	1.33693	0.14476	0.187311	0.0749584	23988	tags=74%, list=62%, signal=28%	JUP/CDH26/PTPRT/JUP/VCL/JUP/NUMB/JUP/CTNNB1/NUMB/JUP/CDH2/VCL/PTPRT/PKP3/PKP3/NUMB/NUMB/AJUBA/NUMB
GOMF_COA_HYDROLASE_ACTIVITY	GOMF_COA_HYDROLASE_ACTIVITY	20	0.337726	1.33096	0.144903	0.187311	0.0749584	19938	tags=58%, list=51%, signal=28%	NUDT7/NUDT7/ACOT13/ACOT6/ACOT1/ACOT4/ACOT11/PLA2G6/ACOT7/BAAT/PLA2G6/NUDT7/ACOT2/HIBCH/ACOT7/BAAT/ACOT13/ACSBG2/ACOT7/ACAA2/PPT1/ACOT9
GOMF_TAU_PROTEIN_KINASE_ACTIVITY	GOMF_TAU_PROTEIN_KINASE_ACTIVITY	22	0.326869	1.3244	0.145096	0.187311	0.0749584	15709	tags=54%, list=40%, signal=32%	MARK3/MARK3/SIK3/DYRK1A/DYRK1A/MARK3/MARK3/BRSK1/DYRK1A/DYRK1A/TAOK1/PHKG2/TAOK2/SIK3/SIK3/DYRK1A/PRKAA1/MARK3/CSNK1D/TAOK2/DYRK1A/PRKAA1/BRSK2/DYRK1A/GSK3A/TAOK1/MARK2/MARK1/PRKAA1/MARK2/MARK2
GOMF_G_PROTEIN_BETA_GAMMA_SUBUNIT_COMPLEX_BINDING	GOMF_G_PROTEIN_BETA_GAMMA_SUBUNIT_COMPLEX_BINDING	19	0.343024	1.32849	0.145125	0.187311	0.0749584	5339	tags=21%, list=14%, signal=18%	GNAS/GNAS/GNA12/GNAI3/GNAS/GNAI1/GNAL/GNAL/CETN2
GOMF_INTRAMOLECULAR_TRANSFERASE_ACTIVITY	GOMF_INTRAMOLECULAR_TRANSFERASE_ACTIVITY	25	0.31374	1.3213	0.146257	0.188522	0.0754432	15411	tags=40%, list=40%, signal=24%	BPGM/BPGM/RPUSD3/PGM2L1/BPGM/LSS/ALOXE3/RPUSD3/PUS1/PGM3/LSS/PUS3/PUS10/PGAM2/RPUSD4/RPUSD1/PUS7L/PUSL1/RPUSD3/LSS/PGAM1
GOMF_CHEMOREPELLENT_ACTIVITY	GOMF_CHEMOREPELLENT_ACTIVITY	23	0.322154	1.32278	0.146427	0.188522	0.0754432	22838	tags=66%, list=59%, signal=27%	NRG3/NRG1/NRG1/SEMA6B/NRG3/SEMA4D/NRG1/SEMA4D/NRG1/SEMA4A/NRG1/SEMA3B/NRG1/SEMA6A/NRG1/SEMA3F/NRG1/SEMA6D/FLRT3/SEMA3E/SEMA4B/SEMA3B/SEMA6C/NRG1/SEMA5B/SEMA3F/SEMA3B/NRG1/NRG1/SEMA4A/SEMA4A/SEMA4A/SEMA7A/SEMA6D/APOA1/SEMA4B/APOA1/SEMA6C/NRG1/SEMA3C/SEMA4F/SEMA3F/SEMA5B/SEMA6C
GOMF_1_PHOSPHATIDYLINOSITOL_3_KINASE_REGULATOR_ACTIVITY	GOMF_1_PHOSPHATIDYLINOSITOL_3_KINASE_REGULATOR_ACTIVITY	14	0.374377	1.32353	0.148658	0.191158	0.0764981	3867	tags=16%, list=10%, signal=14%	SOCS1/SOCS5/PIK3R1/SOCS2/PIK3R6
GOMF_NUCLEOTIDASE_ACTIVITY	GOMF_NUCLEOTIDASE_ACTIVITY	10	0.419378	1.32931	0.149815	0.192199	0.0769145	19075	tags=68%, list=49%, signal=35%	NT5C3A/BPNT1/BPNT1/NT5C/NT5C3A/NT5C3A/BPNT1/NT5DC2/NT5E/NT5DC4/NT5M/BPNT1/BPNT1/NT5C/NT5C2
GOMF_TRIGLYCERIDE_LIPASE_ACTIVITY	GOMF_TRIGLYCERIDE_LIPASE_ACTIVITY	26	0.309407	1.31504	0.149962	0.192199	0.0769145	23663	tags=64%, list=61%, signal=25%	PNPLA4/LIPE/DDHD2/PLA1A/PLB1/CES3/CES5A/PNPLA3/DDHD2/CES1/CES1/PNPLA1/DDHD2/PNLIPRP1/LCAT/PNLIPRP3/LIPC/LIPH/PLA1A/LIPI/CES4A/CES1/LIPC/PLA1A/DAGLB/PNPLA5/PLA2G15/PNPLA2/CES2/PLA1A
GOMF_ESTRADIOL_17_BETA_DEHYDROGENASE_ACTIVITY	GOMF_ESTRADIOL_17_BETA_DEHYDROGENASE_ACTIVITY	15	0.365625	1.31973	0.150098	0.192199	0.0769145	11124	tags=44%, list=29%, signal=31%	HSD17B2/HSD17B4/HSD17B10/HSD17B10/HSD17B6/HSD17B6/HSD17B1/AKR1C2/HSD17B4/HSD17B2/RDH8
GOMF_ICOSANOID_RECEPTOR_ACTIVITY	GOMF_ICOSANOID_RECEPTOR_ACTIVITY	14	0.373927	1.32194	0.150292	0.192199	0.0769145	18975	tags=51%, list=49%, signal=26%	PPARG/TBXA2R/PPARG/HPGD/TBXA2R/PTGDR/PTGFR/PTGER3/PTGER3/PPARG/PTGFR/LTB4R2/LTB4R/LTB4R2/PTGER3/PTGER4/CYSLTR2/PPARG/LTB4R2
GOMF_GLUTAMATE_RECEPTOR_ACTIVITY	GOMF_GLUTAMATE_RECEPTOR_ACTIVITY	26	0.309176	1.31406	0.150392	0.192199	0.0769145	19438	tags=55%, list=50%, signal=28%	PTK2B/GRIN1/GRIK1/GRIA3/PTK2B/GRIA3/GRIK3/PTK2B/GRID2/GRM8/GRIA1/GRM4/GRIK1/GRIN2A/GRIN2C/GRIN2A/GRIK4/GRIA1/GRM6/GRM4/GRM6/GRIA3/GRIN1/GRIK5/GRIN2B/GRIN3A/GRM4/GRIA1/GRM4/GRIA2/GRID2
GOMF_INTRAMOLECULAR_OXIDOREDUCTASE_ACTIVITY_TRANSPOSING_C_C_BONDS	GOMF_INTRAMOLECULAR_OXIDOREDUCTASE_ACTIVITY_TRANSPOSING_C_C_BONDS	11	0.40444	1.32037	0.151098	0.192863	0.0771803	25259	tags=84%, list=65%, signal=29%	EBPL/EBPL/EBPL/EBP/HSD3B1/HSD3B2/ECI1/ECI2/DCT/MIF/DCT/IDI1/DCT/ECI2/DDT/ECI2/GSTA1/DDT/ECI2/IDI1/HSD3B2
GOMF_SEQUENCE_SPECIFIC_SINGLE_STRANDED_DNA_BINDING	GOMF_SEQUENCE_SPECIFIC_SINGLE_STRANDED_DNA_BINDING	12	0.391232	1.31735	0.151298	0.192881	0.0771877	3870	tags=30%, list=10%, signal=27%	HNRNPA2B1/POT1/HNRNPA2B1/RPA1/RPA1/TERF2IP
GOMF_SOLUTE_PROTON_SYMPORTER_ACTIVITY	GOMF_SOLUTE_PROTON_SYMPORTER_ACTIVITY	19	0.340085	1.31711	0.151834	0.193327	0.0773662	5992	tags=21%, list=15%, signal=18%	SLC2A10/SLC36A3/SLC2A13/SLC15A4/SLC32A1/SLC36A3/SLC2A9/SLC11A2
GOMF_PHOSPHATIDYLINOSITOL_3_KINASE_ACTIVITY	GOMF_PHOSPHATIDYLINOSITOL_3_KINASE_ACTIVITY	12	0.39059	1.31519	0.152972	0.194539	0.0778509	6002	tags=20%, list=15%, signal=17%	PIK3CA/ATM/PIK3R6/PIK3CB/PIK3C2B
GOMF_STEROID_HORMONE_RECEPTOR_ACTIVITY	GOMF_STEROID_HORMONE_RECEPTOR_ACTIVITY	25	0.311559	1.31212	0.15412	0.195708	0.0783188	24385	tags=63%, list=63%, signal=23%	NR3C1/PPARA/GPER1/ESR1/PPARA/NR3C1/LEF1/NR3C2/NR3C1/NKX3-1/NR3C1/ESRRG/ESRRG/ESRRG/LEF1/NR3C1/ESRRA/NR3C1/RXRA/OR51E2/ESRRG/ESRRG/NR4A3/OR51E2/ESRRG/PPARA/PPARD/NR2E1/LEF1/NR3C2/GPER1/ESRRG/ESRRG/PPARD/PPARA/ESRRG/ESRRA/ESRRG/PPARD/PGR/PGR/ABHD2/ESR2/NKX3-1/ESRRA/PGRMC2/PPARD/PPARD/ESRRB/NR4A3/RXRA/ESR2
GOMF_ENDOPEPTIDASE_ACTIVATOR_ACTIVITY	GOMF_ENDOPEPTIDASE_ACTIVATOR_ACTIVITY	11	0.40296	1.31554	0.154268	0.195708	0.0783188	26548	tags=81%, list=68%, signal=26%	PSME3/APH1A/APH1A/ADRM1/NLRC4/APH1B/ADRM1/PSME2/NLRC4/PSMD14/NLRC4/PSME1/SFRP2/PSME3/NLRC4/PSME1/PSME1/PSENEN/PSENEN/APH1B/VSIR/VSIR
GOMF_CHONDROITIN_SULFATE_BINDING	GOMF_CHONDROITIN_SULFATE_BINDING	10	0.417692	1.32396	0.154624	0.19592	0.0784037	22484	tags=88%, list=58%, signal=37%	MDK/AGRN/PTPRS/ANXA6/MDK/PTPRS/DPYSL3/RTN4RL1/ADGRE2/AGRN/PTPRS/PTPRS/MDK/PTN/ADGRE2/DPYSL3/PTPRS/IMPG1/MDK/MDK/PTPRS/ANXA6/MDK
GOMF_RETINOL_DEHYDROGENASE_ACTIVITY	GOMF_RETINOL_DEHYDROGENASE_ACTIVITY	17	0.350287	1.31607	0.156275	0.19777	0.0791442	23813	tags=68%, list=61%, signal=26%	DHRS3/ADH7/DHRS9/RDH16/HSD17B6/HSD17B6/RDH8/DHRS9/AKR1C3/ADH1B/ADH1C/ADH4/RDH11/SDR16C5/ADH6/AKR1C3/SDR16C5/RDH12/DHRS9
GOMF_TFIID_CLASS_TRANSCRIPTION_FACTOR_COMPLEX_BINDING	GOMF_TFIID_CLASS_TRANSCRIPTION_FACTOR_COMPLEX_BINDING	10	0.415833	1.31807	0.15746	0.199028	0.0796474	10120	tags=29%, list=26%, signal=22%	RUVBL1/RUVBL2/TP53/TP53/TP53/ERCC1/EDF1
GOMF_NEUROTRANSMITTER_TRANSMEMBRANE_TRANSPORTER_ACTIVITY	GOMF_NEUROTRANSMITTER_TRANSMEMBRANE_TRANSPORTER_ACTIVITY	15	0.362647	1.30898	0.157834	0.19913	0.0796881	24787	tags=83%, list=64%, signal=30%	SLC6A2/SLC6A16/SLC18A3/SLC6A2/SLC29A2/SLC29A4/SLC29A4/SLC29A2/SLC17A6/SLC6A15/SLC6A3/SLC29A1/CPLX1/SLC6A16/SLC6A2/SLC22A1/SLC29A1/SLC29A2/SLC29A1/SLC6A4/SLC22A3/SLC17A7/SLC29A1/SLC17A8
GOMF_LYSOPHOSPHOLIPID_ACYLTRANSFERASE_ACTIVITY	GOMF_LYSOPHOSPHOLIPID_ACYLTRANSFERASE_ACTIVITY	21	0.328084	1.31129	0.157924	0.19913	0.0796881	16217	tags=59%, list=42%, signal=34%	MBOAT2/MBOAT2/MBOAT2/CRLS1/PNPLA3/MBOAT7/LPCAT3/CRLS1/CRLS1/GPAT3/AGPAT3/ABHD5/MBOAT7/CRLS1/ABHD8/AGPAT2/AGPAT3/LPGAT1/AGPAT1/GPAT3/AGPAT5/GPAT3/ABHD5/CRLS1
GOMF_NEUROTRANSMITTER_BINDING	GOMF_NEUROTRANSMITTER_BINDING	16	0.355457	1.30961	0.158688	0.199851	0.079977	17902	tags=59%, list=46%, signal=32%	ACHE/ACHE/CHRNA3/IDE/GRIN1/IDE/ACHE/ACHE/CHRNA7/IDE/IDE/NIPSNAP1/CHRNB2/CHRNA4/GRIN1/CHRNA1/CHRND/CHRNA4/CHRNB1/IDE
GOMF_CATION_CATION_ANTIPORTER_ACTIVITY	GOMF_CATION_CATION_ANTIPORTER_ACTIVITY	24	0.31394	1.30686	0.160351	0.2017	0.0807169	19675	tags=55%, list=51%, signal=27%	SLC8A1/SLC9B2/SLC9A6/SLC8A3/SLC9A3/SLC9A1/SLC8B1/SLC9C1/SLC9A8/SLC24A3/SLC9A3/SLC8A3/SLC3A2/SLC9C1/SLC9B2/SLC3A2/SLC24A2/SLC8B1/SLC9A5/SLC8A3/SLC8A3/SLC8A1/SLC8A3/SLC9A7/SLC24A4/SLC9A2/SLC9A5/SLC22A4/SLC9A6/SLC9B2
GOMF_OPSONIN_BINDING	GOMF_OPSONIN_BINDING	14	0.369169	1.30512	0.163594	0.205531	0.0822499	9874	tags=23%, list=25%, signal=17%	MASP2/CR1/CRP/ITGB2/CALR/ITGAV
GOMF_INHIBITORY_EXTRACELLULAR_LIGAND_GATED_ION_CHANNEL_ACTIVITY	GOMF_INHIBITORY_EXTRACELLULAR_LIGAND_GATED_ION_CHANNEL_ACTIVITY	11	0.398661	1.3015	0.164146	0.205976	0.0824279	24076	tags=70%, list=62%, signal=27%	GABRA6/GABRA5/GLRA2/GABRB2/GABRB2/GABRA2/GABRA3/GABRA1/GLRB/GABRA1/GABRA2/GABRB2/GABRG1/GABRA6/GLRB/GABRA1
GOMF_GLUCOSYLTRANSFERASE_ACTIVITY	GOMF_GLUCOSYLTRANSFERASE_ACTIVITY	14	0.368368	1.30228	0.165811	0.207814	0.0831634	31537	tags=93%, list=81%, signal=18%	GBA2/GYS1/ALG8/GYG2/UGGT1/GYG2/UGCG/GYG2/PLOD3/GYG2/GBA/ALG10B/UGGT2/ALG5/GBA/GYG1/ALG10B/GBA/ALG6/GYG1/GYS1/GBA2/GYG1/ALG8/GBA/GYG2/ALG5
GOMF_DYNACTIN_BINDING	GOMF_DYNACTIN_BINDING	11	0.396786	1.29538	0.167683	0.209907	0.084001	3623	tags=22%, list=9%, signal=20%	HTT/SNX6/PAFAH1B1/MAPT/MAPT/SNX6
GOMF_INWARD_RECTIFIER_POTASSIUM_CHANNEL_ACTIVITY	GOMF_INWARD_RECTIFIER_POTASSIUM_CHANNEL_ACTIVITY	19	0.333295	1.29081	0.169946	0.212484	0.0850324	26233	tags=77%, list=67%, signal=25%	KCNJ1/KCNJ3/KCNJ3/KCNJ1/KCNJ13/KCNJ14/KCNJ11/KCNE2/KCNJ9/KCNJ8/KCNH2/KCNK6/KCNJ10/KCNH2/KCNH2/KCNJ16/KCNJ15/KCNJ1/KCNJ11/KCNJ6/KCNK1/KCNJ16/KCNH2/ABCC8/KCNJ2/KCNJ12/KCNJ15/KCNJ16/ABCC8/KCNJ16
GOMF_MEMBRANE_INSERTASE_ACTIVITY	GOMF_MEMBRANE_INSERTASE_ACTIVITY	11	0.395962	1.29269	0.170244	0.2126	0.0850789	2747	tags=24%, list=7%, signal=22%	EMC1/EMC1/EMC3/EMC8/EMC3
GOMF_L_ASCORBIC_ACID_BINDING	GOMF_L_ASCORBIC_ACID_BINDING	18	0.336293	1.28471	0.175076	0.217952	0.0872205	27276	tags=71%, list=70%, signal=21%	P3H2/OGFOD2/P4HA3/P4HA2/EGLN2/EGLN2/P4HTM/EGLN3/EGLN3/P4HA1/P3H3/PLOD3/P3H2/PHYH/P3H1/P4HTM/EGLN3/ALKBH3/OGFOD2/PHYH/OGFOD2/DBH/OGFOD1/PLOD1/P4HA2/OGFOD2/P4HA1/P3H1/PAM
GOMF_PEPTIDE_ALPHA_N_ACETYLTRANSFERASE_ACTIVITY	GOMF_PEPTIDE_ALPHA_N_ACETYLTRANSFERASE_ACTIVITY	10	0.407025	1.29015	0.175092	0.217952	0.0872205	2372	tags=18%, list=6%, signal=17%	NAA50/NAA30/NAA16/NAA50
GOMF_METAL_ION_PROTON_ANTIPORTER_ACTIVITY	GOMF_METAL_ION_PROTON_ANTIPORTER_ACTIVITY	13	0.371828	1.28449	0.175207	0.217952	0.0872205	24949	tags=79%, list=64%, signal=28%	SLC9B2/SLC9A6/SLC9A3/SLC9A1/SLC9C1/SLC9A8/SLC9A3/SLC9C1/SLC9B2/SLC9A5/SLC9A7/SLC9A2/SLC9A5/SLC9A6/SLC9B2/SLC9A7/SLC9A8/SLC9C2/SLC9A6
GOMF_EPHRIN_RECEPTOR_ACTIVITY	GOMF_EPHRIN_RECEPTOR_ACTIVITY	16	0.349258	1.28677	0.175368	0.217952	0.0872205	27071	tags=89%, list=70%, signal=27%	EPHA5/EPHA2/EPHB6/EPHB6/EPHB4/EFNA4/EPHA10/EPHB2/EPHA6/EPHA1/EPHA5/EPHA6/NTRK1/EPHA6/EPHA6/EPHA8/EPHA2/EFNA4/NTRK1/EPHB2/EPHA5/EPHA4/EPHA5/EPHB3/EPHA6/EPHA5/EPHA10/NTRK1/EFNA3/EPHB2/EPHB1
GOMF_UBIQUITIN_LIGASE_SUBSTRATE_ADAPTOR_ACTIVITY	GOMF_UBIQUITIN_LIGASE_SUBSTRATE_ADAPTOR_ACTIVITY	14	0.363949	1.28666	0.178296	0.221326	0.0885708	17966	tags=56%, list=46%, signal=30%	BTRC/SPSB2/SKP1/FBXO7/PDCD6/BTRC/PDCD6/VHL/SPSB2/BTRC/FBXO7/PEF1/ARRDC1/HERPUD1/HERPUD1/PDCD6/SPSB2/DET1
GOMF_ACETYLCHOLINE_RECEPTOR_ACTIVITY	GOMF_ACETYLCHOLINE_RECEPTOR_ACTIVITY	20	0.324671	1.27952	0.178992	0.221924	0.0888101	18328	tags=64%, list=47%, signal=34%	CHRNA3/CHRM2/CHRM1/CHRNA5/CHRNA2/CHRNE/CHRNA7/CHRM2/CHRM2/CHRNG/CHRNA5/CHRNB2/HRH4/CHRNA4/CHRNA1/CHRNA4/CHRNB1/ANXA9
GOMF_MICROTUBULE_MINUS_END_BINDING	GOMF_MICROTUBULE_MINUS_END_BINDING	13	0.369075	1.27498	0.182172	0.225598	0.0902805	26924	tags=90%, list=69%, signal=28%	TUBGCP2/HAUS4/CAMSAP3/TUBGCP5/CAMSAP2/TUBGCP3/NUMA1/TUBGCP4/TUBGCP2/TUBGCP5/NUMA1/TUBGCP2/HAUS4/TUBGCP5/CAMSAP1/CAMSAP2/MACF1/MACF1/TUBGCP3/TUBGCP5/CAMSAP2/HAUS7/TUBGCP6/MACF1/TUBGCP5/NIN/TUBGCP4/NIN/NIN/NIN/MACF1/NIN/NUMA1/TUBGCP3/NUMA1
GOMF_NUCLEOSIDE_DIPHOSPHATE_KINASE_ACTIVITY	GOMF_NUCLEOSIDE_DIPHOSPHATE_KINASE_ACTIVITY	16	0.346594	1.27696	0.18268	0.225958	0.0904244	14787	tags=51%, list=38%, signal=32%	NME4/NME4/NME4/CMPK1/AK4/NME4/NME4/CMPK1/AK1/AK8/NME2/CMPK2/NME2/CMPK1/DTYMK/DTYMK/AK4/CMPK2/NME1/AK1
GOMF_DICARBOXYLIC_ACID_TRANSMEMBRANE_TRANSPORTER_ACTIVITY	GOMF_DICARBOXYLIC_ACID_TRANSMEMBRANE_TRANSPORTER_ACTIVITY	29	0.289473	1.26536	0.184835	0.228351	0.091382	23181	tags=68%, list=60%, signal=28%	SLC1A5/SLC1A5/SLC19A1/SLC25A21/SLC26A6/SLC25A14/SLC26A1/SLC13A3/SLC13A2/SLC25A10/SLC25A18/SLC26A6/SLC19A1/SLC25A18/SLC1A6/SLC25A30/SLC13A3/SLC13A5/SLC26A10/SLC26A1/SLC25A14/SLC13A3/SLC25A11/SLC26A9/SLC13A3/SLC19A1/SLC19A1/SLC13A5/SLC25A30/SLC25A22/SLC13A5/SLC25A10/SLC1A6/SLC25A13/SLC26A9/SLC25A14/SLC26A4/SLC25A22/SLC25A22/SLC25A10/SLC13A5/SLC25A13/SLC26A5/SLC1A4/SLC26A5/SLC38A7/SLC1A5
GOMF_CALCIUM_DEPENDENT_PROTEIN_KINASE_ACTIVITY	GOMF_CALCIUM_DEPENDENT_PROTEIN_KINASE_ACTIVITY	24	0.304413	1.2672	0.186553	0.2302	0.0921219	21296	tags=56%, list=55%, signal=25%	PINK1/MKNK2/MAPKAPK5/PKN2/PKN2/MKNK2/PRKCD/MAPKAPK2/MKNK2/PRKCZ/PKN3/PKN1/PRKD2/CAMK4/PRKCQ/PRKCD/PRKD1/PRKD2/PRKD2/CCL3/MAPKAPK3/MAPKAPK3/PRKCB/PRKCZ/PRKCG/MAPKAPK2/PRKCQ/MKNK1/PRKD1
GOMF_SINGLE_STRANDED_DNA_HELICASE_ACTIVITY	GOMF_SINGLE_STRANDED_DNA_HELICASE_ACTIVITY	18	0.331894	1.2679	0.188673	0.23254	0.0930584	24505	tags=66%, list=63%, signal=24%	HELB/MCM7/WRNIP1/MCM7/DHX9/WRNIP1/MCM7/WRNIP1/RAD51/CHTF18/HELQ/RFC3/CHTF8/RFC5/DNA2/PIF1/HELQ/DSCC1/RFC2/RFC2/MCM5/RFC3/RFC4/CHTF8/RAD51
GOMF_CHLORIDE_CHANNEL_REGULATOR_ACTIVITY	GOMF_CHLORIDE_CHANNEL_REGULATOR_ACTIVITY	14	0.358013	1.26567	0.196499	0.241869	0.0967915	11312	tags=41%, list=29%, signal=29%	WNK1/VTI1B/WNK1/WNK1/SGK1/SGK1/WNK2/SGK1/CHRNA7/WNK3/WNK4/WNK1
GOMF_PHOSPHATIDYLINOSITOL_4_5_BISPHOSPHATE_PHOSPHATASE_ACTIVITY	GOMF_PHOSPHATIDYLINOSITOL_4_5_BISPHOSPHATE_PHOSPHATASE_ACTIVITY	11	0.3856	1.25886	0.196707	0.241869	0.0967915	8796	tags=32%, list=23%, signal=25%	INPP5E/INPP5D/INPP5K/INPP5K/OCRL/INPP5K/INPP5D/INPP5J/INPP5D/INPP5D/INPP5J
GOMF_DYNEIN_LIGHT_INTERMEDIATE_CHAIN_BINDING	GOMF_DYNEIN_LIGHT_INTERMEDIATE_CHAIN_BINDING	26	0.294099	1.24998	0.198518	0.243806	0.0975668	11995	tags=38%, list=31%, signal=27%	DYNLL1/DYNLL1/DNHD1/DNAH2/RAB11FIP3/RAB11FIP3/DNAH17/DYNC1H1/DYNC2H1/DNAL4/BICD2/DNAH9/CCDC88A/DNHD1/HOOK3
GOMF_ADRENERGIC_RECEPTOR_BINDING	GOMF_ADRENERGIC_RECEPTOR_BINDING	18	0.328785	1.25603	0.199461	0.244675	0.0979145	20011	tags=55%, list=51%, signal=27%	DLG4/GNAS/GNAS/ARRDC3/GNAS/RAPGEF2/SH3GL1/DLG4/ARRB2/APLP1/SH3GL1/ARRB2/GNAS/ARRB2/ARRB2/ADRA2C/MAGI2/MAGI2/PDE4D/DLG4/APLP1/ARRDC3/ADRB1/RAPGEF2/ARRB2/RAPGEF2
GOMF_R_SMAD_BINDING	GOMF_R_SMAD_BINDING	22	0.309561	1.25427	0.200438	0.245584	0.0982785	9586	tags=24%, list=25%, signal=18%	PPM1A/PPM1A/SMAD2/PPM1A/PAX6/TRIM33/PAX6/DDX5/SMAD2/MEN1/SMAD4/PAX6/LDLRAD4/ZC3H3/MEN1
GOMF_LYSOPHOSPHATIDIC_ACID_ACYLTRANSFERASE_ACTIVITY	GOMF_LYSOPHOSPHATIDIC_ACID_ACYLTRANSFERASE_ACTIVITY	18	0.328017	1.25309	0.201146	0.246032	0.0984578	16217	tags=59%, list=42%, signal=35%	MBOAT2/MBOAT2/MBOAT2/CRLS1/PNPLA3/MBOAT7/CRLS1/CRLS1/GPAT3/AGPAT3/ABHD5/MBOAT7/CRLS1/ABHD8/AGPAT2/AGPAT3/AGPAT1/GPAT3/AGPAT5/GPAT3/ABHD5/CRLS1
GOMF_ACYLGLYCEROL_O_ACYLTRANSFERASE_ACTIVITY	GOMF_ACYLGLYCEROL_O_ACYLTRANSFERASE_ACTIVITY	24	0.29999	1.2488	0.201278	0.246032	0.0984578	16217	tags=53%, list=42%, signal=31%	MBOAT2/MBOAT2/MBOAT2/CRLS1/PNPLA3/MBOAT7/CRLS1/DGAT1/CRLS1/GPAT3/DGAT2/AGPAT3/ABHD5/MBOAT7/CRLS1/MOGAT3/AGPAT2/AGPAT3/LPGAT1/AGPAT1/GPAT3/AGPAT5/GPAT3/ABHD5/CRLS1
GOMF_PROTEIN_DISULFIDE_OXIDOREDUCTASE_ACTIVITY	GOMF_PROTEIN_DISULFIDE_OXIDOREDUCTASE_ACTIVITY	21	0.312946	1.25079	0.202667	0.247439	0.0990209	17874	tags=61%, list=46%, signal=33%	TXNRD1/TXNRD1/GLRX5/TXNRD1/STAB1/GLRX3/GLRX/TXNRD1/CCS/GLRX3/GLRX2/GLRX2/SCO2/PTGES2/PTGES2/GLRX/GLRX3/STAB2/GFER/TXNRD3/ENOX2/SH3BGRL3/GLRX
GOMF_SNORNA_BINDING	GOMF_SNORNA_BINDING	31	0.277862	1.23985	0.204049	0.248835	0.0995793	2596	tags=12%, list=7%, signal=11%	NUDT4/NUDT16L1/NUDT4/NUDT7/NUDT7/NUDT5/NUDT1/XRCC5
GOMF_PEPTIDASE_ACTIVATOR_ACTIVITY_INVOLVED_IN_APOPTOTIC_PROCESS	GOMF_PEPTIDASE_ACTIVATOR_ACTIVITY_INVOLVED_IN_APOPTOTIC_PROCESS	20	0.316576	1.24761	0.204752	0.249399	0.0998053	1193	tags=12%, list=3%, signal=12%	BCL2L13/ST20/BCL2L13/BCL2L13/BCL2L13/BCL2L13/BCL2L13/BCL2L13/BCL2L13
GOMF_ACYLGLYCEROL_LIPASE_ACTIVITY	GOMF_ACYLGLYCEROL_LIPASE_ACTIVITY	12	0.370713	1.24826	0.206793	0.251591	0.100682	31695	tags=91%, list=82%, signal=17%	LIPE/ABHD6/ABHD16A/ABHD3/ABHD1/MGLL/MGLL/MGLL/MGLL/ABHD2/ABHD6/ABHD2/ABHD12/ABHD3/ABHD12B/ABHD12B/ABHD12/ABHD16A/ABHD3/ABHD2/ABHD16B
GOMF_VASCULAR_ENDOTHELIAL_GROWTH_FACTOR_RECEPTOR_BINDING	GOMF_VASCULAR_ENDOTHELIAL_GROWTH_FACTOR_RECEPTOR_BINDING	12	0.369976	1.24577	0.208587	0.253476	0.101437	14814	tags=65%, list=38%, signal=40%	CADM4/VEGFA/VEGFA/VEGFA/ITGB3/VEGFA/VEGFA/VEGFA/CCDC88A/PDCL3/VEGFA/VEGFA/VEGFA/VEGFA/VEGFB/CCDC88A/CCDC88A/VEGFA/VEGFA/VEGFA/VEGFA/DAB2IP/VEGFA/ITGA5
GOMF_PURINE_NUCLEOTIDE_TRANSMEMBRANE_TRANSPORTER_ACTIVITY	GOMF_PURINE_NUCLEOTIDE_TRANSMEMBRANE_TRANSPORTER_ACTIVITY	19	0.320639	1.2418	0.209973	0.254862	0.101991	16300	tags=51%, list=42%, signal=30%	ABCC4/ABCC4/ABCC4/SLC19A1/ABCC4/SLC25A42/SLC25A17/ABCC4/SLC25A17/ABCD1/SLC19A1/ABCC11/SLC25A25/SLC25A6/SLC35B2/ABCC5/SLC25A25/SLC35B2/SLC25A42/SLC25A17/SLC19A1/SLC19A1/SLC25A4
GOMF_CORECEPTOR_ACTIVITY	GOMF_CORECEPTOR_ACTIVITY	44	0.251851	1.22265	0.215159	0.260852	0.104388	28004	tags=75%, list=72%, signal=21%	LY96/CD8B/ITGB1/LY96/ITGB1/ENG/RAMP1/PTK7/GPC4/RAMP2/PTK7/CD86/CD8B/ITGB1/CD86/CD8B/CCR5/RGMA/IGSF1/CD28/PTK7/TGFBR3/ITGAV/PTK7/CD86/ZP2/NECTIN1/CSPG4/IGSF1/ACKR3/CXCR6/ACVR2A/GPR15/TMIGD2/CXCR6/LRP5L/CCR5/ROR2/CD86/ENG/CCR8/NECTIN1/LILRA4/ITGAV/RYK/ACVR2A/IGSF1/RGMB/NECTIN1/CD8A/NRP1/CD4/NRP1/NRP1/NGFR/LRP5L/NRP1/TGFBR3/RECK/CXCR6/RECK/RAMP1/CD80/RYK/TMIGD2/RGMA/RGMA/RAMP1/CD8A/ROR1/NECTIN2/FCRL…
GOMF_MYOSIN_HEAVY_CHAIN_BINDING	GOMF_MYOSIN_HEAVY_CHAIN_BINDING	12	0.367242	1.23657	0.216601	0.262294	0.104965	21138	tags=78%, list=54%, signal=36%	CORO1A/MYL9/NKD2/MYL9/LIMCH1/LIMCH1/LIMCH1/AXL/LIMCH1/AXL/MYL4/MYL3/MYL4/LIMCH1/SPTBN5/LIMCH1/STX1A/STX1A/NKD2/AMPD1/LIMCH1
GOMF_PYRIMIDINE_NUCLEOTIDE_SUGAR_TRANSMEMBRANE_TRANSPORTER_ACTIVITY	GOMF_PYRIMIDINE_NUCLEOTIDE_SUGAR_TRANSMEMBRANE_TRANSPORTER_ACTIVITY	10	0.389316	1.23402	0.220469	0.266667	0.106715	15724	tags=43%, list=40%, signal=26%	SLC35A1/SLC35A3/SLC35A2/SLC35A2/SLC35A3/SLC35A5/SLC35A4/SLC35A2/SLC35A2/SLC35B1
GOMF_SECONDARY_ACTIVE_MONOCARBOXYLATE_TRANSMEMBRANE_TRANSPORTER_ACTIVITY	GOMF_SECONDARY_ACTIVE_MONOCARBOXYLATE_TRANSMEMBRANE_TRANSPORTER_ACTIVITY	12	0.365051	1.22919	0.22294	0.269342	0.107786	28428	tags=82%, list=73%, signal=22%	SLC6A1/SLC32A1/SLC6A1/SLC1A3/SLC1A6/SLC1A2/SLC6A1/SLC6A1/SLC10A3/SLC6A12/SLC6A13/SLC1A3/SLC1A6/SLC10A1/SLC10A3/SLC1A3/SLC6A1/SLC6A13/SLC7A11/SLC1A3/SLC6A12/SLC6A1/SLC16A7
GOMF_ION_TRANSMEMBRANE_TRANSPORTER_ACTIVITY_PHOSPHORYLATIVE_MECHANISM	GOMF_ION_TRANSMEMBRANE_TRANSPORTER_ACTIVITY_PHOSPHORYLATIVE_MECHANISM	14	0.345683	1.22208	0.230572	0.278239	0.111346	20988	tags=55%, list=54%, signal=25%	ABCC4/ABCC4/ABCC4/ATP2C1/ABCC4/ATP6V1E1/ATP6V1E1/ABCC4/ATP6V1E2/ATP2B4/ATP2C1/ATP2B1/ATP2C2/ATP2C1/ATP2B1/ATP2B3/ATP2B4/ATP2C1/ATP2C1/ATP2B4/ATP2A3/ATP2C1/ATP2B2/ATP12A/ATP2B2/ATP12A
GOMF_HYALURONIC_ACID_BINDING	GOMF_HYALURONIC_ACID_BINDING	19	0.313319	1.21345	0.23144	0.278963	0.111636	2556	tags=9%, list=7%, signal=9%	HAPLN2/ACAN/STAB1/ACAN
GOMF_LIPOPOLYSACCHARIDE_BINDING	GOMF_LIPOPOLYSACCHARIDE_BINDING	26	0.285116	1.21181	0.233108	0.280648	0.11231	10112	tags=28%, list=26%, signal=20%	LY96/TREM2/LY96/HMGB1/CAMP/DEFB119/ADGRB1/DEFB119/HMGB1/PTAFR/ADGRB1/F2/LTF/SELP/LBP/PTAFR
GOMF_ATP_DEPENDENT_MICROTUBULE_MOTOR_ACTIVITY_MINUS_END_DIRECTED	GOMF_ATP_DEPENDENT_MICROTUBULE_MOTOR_ACTIVITY_MINUS_END_DIRECTED	16	0.330935	1.21926	0.234091	0.281505	0.112654	11350	tags=48%, list=29%, signal=34%	DNHD1/DNAH2/KIFC3/DNAH17/DYNC1H1/DYNC2H1/KIFC3/KIFC3/DNAH9/KIFC3/DNHD1/DNAH12/KIFC3
GOMF_EPIDERMAL_GROWTH_FACTOR_RECEPTOR_BINDING	GOMF_EPIDERMAL_GROWTH_FACTOR_RECEPTOR_BINDING	28	0.277888	1.20382	0.235206	0.282519	0.113059	14180	tags=40%, list=36%, signal=26%	TNK2/SNX2/SOCS5/SHC1/VAV2/TNK2/ERBB4/SNX2/GRB2/TNK2/SNX4/RNF126/GRB2/CBL/CCDC88A/SOCS5/SHC1/EPGN/SHC1/SHC1/ATXN2/SHC1/ATXN2
GOMF_GLUCURONOSYLTRANSFERASE_ACTIVITY	GOMF_GLUCURONOSYLTRANSFERASE_ACTIVITY	25	0.288005	1.21292	0.235649	0.282724	0.113141	23556	tags=63%, list=61%, signal=25%	UGT1A4/B3GAT3/CSGALNACT1/UGT2A1/UGT2A1/UGT2A3/UGT2B4/UGT1A3/EXT2/CHPF2/UGT2B15/UGT1A9/B4GAT1/UGT2B11/EXT2/UGT2B7/B3GAT1/CHPF2/UGT2B4/UGT2A2/UGT2B4/UGT1A1/UGT3A2/B3GAT3
GOMF_3_5_DNA_HELICASE_ACTIVITY	GOMF_3_5_DNA_HELICASE_ACTIVITY	15	0.335862	1.2123	0.236924	0.283926	0.113622	23299	tags=75%, list=60%, signal=30%	RECQL4/MCM7/WRN/MCM7/ASCC3/DHX9/INO80/MCM7/NAV2/NAV2/RECQL4/HELQ/FANCM/RECQL5/HELQ/FANCM/ERCC3/NAV2/NAV2/ASCC3/BLM/ERCC3/MCM5/ASCC3
GOMF_OXIDOREDUCTASE_ACTIVITY_ACTING_ON_A_SULFUR_GROUP_OF_DONORS_OXYGEN_AS_ACCEPTOR	GOMF_OXIDOREDUCTASE_ACTIVITY_ACTING_ON_A_SULFUR_GROUP_OF_DONORS_OXYGEN_AS_ACCEPTOR	10	0.382301	1.21178	0.238101	0.285008	0.114055	16640	tags=68%, list=43%, signal=39%	SELENBP1/SUOX/QSOX2/SUMF1/SUOX/SUOX/SUMF1/SUOX/PCYOX1L/SELENBP1/TMX3/SUMF1/GFER
GOMF_SULFOTRANSFERASE_ACTIVITY	GOMF_SULFOTRANSFERASE_ACTIVITY	47	0.242719	1.1964	0.23953	0.286389	0.114608	16049	tags=42%, list=41%, signal=25%	CHST2/TPST2/TPST2/HS3ST2/HS6ST2/SULT1B1/SULT1A1/SULT6B1/CHST11/SULT1A1/WSCD1/CHST1/CHST11/SULT2A1/GAL3ST1/SULT1E1/SULT1C2/CHST6/CHST12/SULT1C2/CHST8/CHST15/CHST12/CHST9/GAL3ST1/DSEL/GAL3ST2/CHST15/CHST8/HS6ST2/CHST10/HS3ST3A1
GOMF_NARROW_PORE_CHANNEL_ACTIVITY	GOMF_NARROW_PORE_CHANNEL_ACTIVITY	17	0.32083	1.20539	0.245332	0.292851	0.117194	23685	tags=64%, list=61%, signal=25%	KCNK3/KCNK17/KCNK17/RHAG/KCNK2/KCNK10/KCNK4/NALCN/KCNK6/KCNK7/KCNK2/NALCN/KCNK4/KCNK16/KCNK16/KCNK15/KCNK12/KCNK1/KCNK10/KCNK9/KCNK16
GOMF_GLUTATHIONE_TRANSFERASE_ACTIVITY	GOMF_GLUTATHIONE_TRANSFERASE_ACTIVITY	23	0.292745	1.20203	0.245499	0.292851	0.117194	30343	tags=94%, list=78%, signal=21%	LANCL1/MGST1/MGST2/GSTZ1/GSTT1/MGST1/GSTO1/GSTA4/LANCL1/GSTM4/MGST1/GSTM2/GSTM2/GSTT1/MGST2/GSTM5/GSTO1/MGST1/GSTA2/GSTA5/GSTZ1/GSTM2/PTGES/GSTK1/GSTO2/GSTM1/GSTZ1/GSTK1/ALOX5AP/GSTM3/GSTA1/GSTK1/ALOX5AP/LANCL1/GSTO2/GSTZ1/GSTA1/GSTK1/GSTM5/GSTM1/GSTP1/MGST1/HPGDS/MGST2/LTC4S/GSTA3
GOMF_PSEUDOURIDINE_SYNTHASE_ACTIVITY	GOMF_PSEUDOURIDINE_SYNTHASE_ACTIVITY	13	0.34912	1.20604	0.246045	0.293166	0.11732	28674	tags=75%, list=74%, signal=20%	RPUSD3/RPUSD3/PUS1/PUS3/PUS10/RPUSD4/RPUSD1/PUS7L/PUSL1/RPUSD3/PUS3/TRUB2/PUS3/PUS7/PUS7L/TRUB1/PUS10/DKC1/RPUSD1/RPUSD1/PUS1
GOMF_SIALIC_ACID_BINDING	GOMF_SIALIC_ACID_BINDING	20	0.303733	1.197	0.247946	0.295092	0.118091	23518	tags=67%, list=60%, signal=26%	CD22/ST8SIA2/SIGLEC11/CD33/SIGLEC9/ST8SIA2/SIGLEC6/CD22/SIGLEC6/SELP/SIGLEC10/SIGLEC12/SIGLEC6/ST8SIA3/SIGLEC10/CD33/CD22/ADIPOQ/AGRN/SIGLEC11/SIGLEC7/MAG/CD22/SIGLEC8/AGRN/SIGLEC6/MAG/SIGLEC6/SIGLECL1/CD22/SIGLEC6/SELP
GOMF_LIPASE_ACTIVATOR_ACTIVITY	GOMF_LIPASE_ACTIVATOR_ACTIVITY	12	0.356546	1.20055	0.248535	0.295259	0.118158	23913	tags=72%, list=62%, signal=28%	PLAA/PLAA/APOA5/ARHGAP6/GM2A/ARHGAP6/ARF1/PDPK1/ARF1/CASP3/APOA5/CCL3/CASP3/CASP3/APOC2/STX4/CCL5/GM2A
GOMF_PHOTORECEPTOR_ACTIVITY	GOMF_PHOTORECEPTOR_ACTIVITY	12	0.356496	1.20039	0.248654	0.295259	0.118158	7191	tags=39%, list=18%, signal=32%	RGR/OPN1SW/RGR/RGR/OPN1MW3/RRH/RHO
GOMF_PATTERN_RECOGNITION_RECEPTOR_ACTIVITY	GOMF_PATTERN_RECOGNITION_RECEPTOR_ACTIVITY	21	0.296355	1.18448	0.259092	0.307302	0.122977	3043	tags=19%, list=8%, signal=17%	CD36/CD36/LY96/CD36/CD36/CD36/LY96/CD36/CD36/CD36
GOMF_OXIDOREDUCTASE_ACTIVITY_ACTING_ON_METAL_IONS	GOMF_OXIDOREDUCTASE_ACTIVITY_ACTING_ON_METAL_IONS	16	0.321857	1.18582	0.261625	0.309952	0.124037	25382	tags=78%, list=65%, signal=27%	CYBRD1/STEAP3/ETFDH/NOX5/HEPH/CYB561/HEPH/CYBRD1/STEAP3/CYB561D2/FTMT/HEPH/CYB561/NOX5/STEAP2/CYB561/CYBRD1/CYB561D2/MMACHC/STEAP4/ETFDH/STEAP4/CYB561/FXN/FXN/NOX5/ETFDH/FTH1
GOMF_FLIPPASE_ACTIVITY	GOMF_FLIPPASE_ACTIVITY	16	0.321408	1.18416	0.263224	0.311492	0.124654	30199	tags=100%, list=78%, signal=22%	ATP8B1/TMEM30A/ATP11C/ATP8A1/TMEM30B/ATP8A1/ABCA4/ATP11C/ATP8B2/ATP11A/ABCB4/ATP10B/MFSD2A/MFSD2A/ATP8A2/ATP11A/ATP8B2/ABCB1/ABCB4/ATP10A/TMEM30A/ABCB4/MFSD2A/ATP11C/ABCB1/MFSD2A/ATP10D
GOMF_FILAMIN_BINDING	GOMF_FILAMIN_BINDING	10	0.372294	1.18006	0.268681	0.317587	0.127093	16893	tags=58%, list=43%, signal=33%	MICALL2/OPRM1/OPRM1/NEBL/OPRM1/NEBL/OPRM1/OPRM1/OPRM1/OPRM1/OPRM1/SYNPO2/OPRM1/NEBL/OPRM1/CRMP1/OPRM1/CEACAM1/CRMP1/CRMP1/TMEM67
GOMF_IONOTROPIC_GLUTAMATE_RECEPTOR_BINDING	GOMF_IONOTROPIC_GLUTAMATE_RECEPTOR_BINDING	23	0.284416	1.16783	0.275723	0.325541	0.130276	23485	tags=69%, list=60%, signal=27%	DLG4/GNAS/GNAS/PTEN/GNAS/RAB4A/DLG4/RAB4A/GNAS/NETO1/CACNG3/RAPSN/DRD2/IGSF11/PTEN/NSF/CACNG4/RAPSN/CDK5R1/DLG4/SHANK3/SHANK2/SQSTM1/OPHN1/SHANK3/CACNG2/SHISA7/SHANK3/SQSTM1/IGSF11/GNAS
GOMF_GLUTAMATE_RECEPTOR_BINDING	GOMF_GLUTAMATE_RECEPTOR_BINDING	41	0.243364	1.16412	0.276501	0.32609	0.130495	3281	tags=12%, list=8%, signal=11%	DLG4/GNAS/GNAS/CALM1/SLC9A3R2/DNM3/CALM3/PTEN/GNAS/RASGRF1
GOMF_INTERMEDIATE_FILAMENT_BINDING	GOMF_INTERMEDIATE_FILAMENT_BINDING	14	0.330908	1.16985	0.27713	0.32646	0.130643	16050	tags=50%, list=41%, signal=29%	EVPL/FAM83H/NES/KRT74/NME2/EVPLL/NME2/KRT14/NME1/NME2/EPPK1
GOMF_SUMO_BINDING	GOMF_SUMO_BINDING	15	0.323705	1.16842	0.277682	0.32674	0.130755	31682	tags=89%, list=81%, signal=17%	SERBP1/TDG/SERBP1/SERBP1/RNF111/USP25/TOLLIP/SERBP1/UBA2/PML/RNF4/PML/HABP4/RNF4/PML/TOLLIP/PML/TOLLIP/SIMC1/TOLLIP/PML/RNF111/CASP8AP2/CASP8AP2/PML/RNF4/PML/USP25/SIMC1/CBX4/RNF111/RNF4/TOLLIP/USPL1/PML/USPL1/SOBP/USPL1/SIMC1/SIMC1/RNF4
GOMF_ZINC_ION_TRANSMEMBRANE_TRANSPORTER_ACTIVITY	GOMF_ZINC_ION_TRANSMEMBRANE_TRANSPORTER_ACTIVITY	20	0.295448	1.16435	0.28048	0.329659	0.131924	16497	tags=52%, list=42%, signal=30%	SLC39A13/SLC39A13/SLC39A13/SLC39A12/SLC39A14/SLC30A6/SLC39A1/SLC30A6/SLC39A14/SLC39A1/SLC39A11/SLC39A11/SLC39A11/SLC39A11/SLC30A3/SLC39A3/SLC30A1/SLC39A13/SLC30A5/SLC30A6/SLC39A14/SLC39A13/SLC39A3/SLC39A14/SLC30A8/SLC30A8/SLC39A1/SLC30A3
GOMF_AZOLE_TRANSMEMBRANE_TRANSPORTER_ACTIVITY	GOMF_AZOLE_TRANSMEMBRANE_TRANSPORTER_ACTIVITY	10	0.367901	1.16614	0.281998	0.331068	0.132488	13145	tags=45%, list=34%, signal=30%	SLC25A19/SLC44A4/SLC15A4/SLC25A19/SLC28A1/SLC28A1/SLC7A1/SLC28A1/SLC19A2
GOMF_ARACHIDONATE_COA_LIGASE_ACTIVITY	GOMF_ARACHIDONATE_COA_LIGASE_ACTIVITY	11	0.356104	1.16257	0.283659	0.332642	0.133118	24802	tags=84%, list=64%, signal=31%	SLC27A4/SLC27A1/ACSL4/ACSL3/ACSL4/SLC27A3/ACSBG2/ACSL6/ACSL5/ACSL1/ACSL1/ACSL1/ACSL3/ACSL3/ACSL1/SLC27A2/SLC27A2/ACSL1/SLC27A6/ACSBG2/ACSL6/ACSL5/ACSL6/ACSL1/ACSL1/SLC27A3/ACSBG2
GOMF_NUCLEOTIDE_RECEPTOR_ACTIVITY	GOMF_NUCLEOTIDE_RECEPTOR_ACTIVITY	20	0.293379	1.15619	0.288252	0.337648	0.135121	15974	tags=51%, list=41%, signal=30%	P2RX4/P2RY6/P2RX4/P2RX1/P2RY6/P2RY8/P2RX2/P2RY2/PTAFR/P2RX2/P2RX2/P2RX2/P2RX6/P2RX4/PTAFR/P2RX2/P2RY6/P2RX5/PTAFR/P2RY2/P2RY4/P2RY6
GOMF_ATPASE_COUPLED_INTRAMEMBRANE_LIPID_TRANSPORTER_ACTIVITY	GOMF_ATPASE_COUPLED_INTRAMEMBRANE_LIPID_TRANSPORTER_ACTIVITY	25	0.273781	1.15302	0.290899	0.340365	0.136208	30199	tags=93%, list=78%, signal=21%	ABCA3/ATP8B1/ATP9B/TMEM30A/ATP11C/ATP8A1/TMEM30B/ATP8A1/ABCA4/ABCG1/ATP11C/ATP8B2/ATP11A/ABCB4/ATP10B/MFSD2A/ATP8B3/MFSD2A/ABCA2/ATP8A2/ATP8B3/ATP11B/ATP11A/ATP8B2/ABCA1/ABCB1/ABCG1/ABCG1/ATP9A/ABCB4/ATP9B/ATP10A/ABCA2/ATP8B4/TMEM30A/ABCB4/MFSD2A/ATP11C/ABCB1/MFSD2A/ABCA2/ATP10D
GOMF_TUMOR_NECROSIS_FACTOR_ACTIVATED_RECEPTOR_ACTIVITY	GOMF_TUMOR_NECROSIS_FACTOR_ACTIVATED_RECEPTOR_ACTIVITY	10	0.364595	1.15566	0.291245	0.340387	0.136217	19796	tags=52%, list=51%, signal=25%	FAS/EDA2R/FAS/TNFRSF18/TNFRSF11A/FAS/EDA2R/TNFRSF1A/TNFRSF14/TNFRSF11A/TNFRSF19/FAS/TNFRSF25/TNFRSF25
GOMF_INTRONIC_TRANSCRIPTION_REGULATORY_REGION_SEQUENCE_SPECIFIC_DNA_BINDING	GOMF_INTRONIC_TRANSCRIPTION_REGULATORY_REGION_SEQUENCE_SPECIFIC_DNA_BINDING	10	0.364315	1.15477	0.292109	0.340595	0.1363	22702	tags=70%, list=58%, signal=29%	SMYD3/NCOA2/BCL6/VAX2/GRHL2/NCOA2/VAX2/NCOA2/SMYD3/VAX1/BCL6/BCL6/NKX2-1/HSF1
GOMF_1_PHOSPHATIDYLINOSITOL_3_KINASE_ACTIVITY	GOMF_1_PHOSPHATIDYLINOSITOL_3_KINASE_ACTIVITY	10	0.364248	1.15456	0.292232	0.340595	0.1363	6002	tags=17%, list=15%, signal=15%	PIK3CA/ATM/PIK3CB/PIK3C2B
GOMF_WNT_PROTEIN_BINDING	GOMF_WNT_PROTEIN_BINDING	25	0.27349	1.15179	0.292407	0.340595	0.1363	28092	tags=82%, list=72%, signal=23%	FZD8/SFRP1/FZD5/WIF1/APCDD1L/PTPRO/PORCN/FZD10/PTPRO/FZD6/PTPRO/SFRP5/FRZB/APCDD1/CTHRC1/ROR2/SFRP2/RYK/WLS/WLS/FZD2/PTPRO/RECK/RECK/FZD9/TRABD2A/FZD7/RYK/ROR1/PORCN/APCDD1L
GOMF_OXIDOREDUCTASE_ACTIVITY_ACTING_ON_PAIRED_DONORS_WITH_INCORPORATION_OR_REDUCTION_OF_MOLECULAR_OXYGEN_REDUCED_FLAVIN_OR_FLAVOPROTEIN_AS_ONE_DONOR_AND_INCORPORATION_OF_ONE_ATOM_OF_OXYGEN	GOMF_OXIDOREDUCTASE_ACTIVITY_ACTING_ON_PAIRED_DONORS_WITH_INCORPORATION_OR_REDUCTION_OF_MOLECULAR_OXYGEN_REDUCED_FLAVIN_OR_FLAVOPROTEIN_AS_ONE_DONOR_AND_INCORPORATION_OF_ONE_ATOM_OF_OXYGEN	29	0.262832	1.1489	0.29363	0.341636	0.136717	23075	tags=63%, list=59%, signal=26%	CYP3A43/CYP4F2/COQ6/CYP4A11/CYP2W1/CYP2B6/CYP4F12/CYP2B6/CYP2R1/CYP1A1/CYP2U1/CYP3A5/COQ6/CYP4B1/CYP3A5/CYP2D6/CYP19A1/CYP2D6/CYP19A1/CYP2A7/CYP19A1/CYP3A7/CYP2C18/CYP4A11/CYP2W1/CYP2A13/CYP1A1/CYP2D6/CYP3A4/CYP19A1/CYP1A1/CYP2E1/CYP3A43/CYP2J2
GOMF_SULFATE_TRANSMEMBRANE_TRANSPORTER_ACTIVITY	GOMF_SULFATE_TRANSMEMBRANE_TRANSPORTER_ACTIVITY	17	0.30583	1.14904	0.300668	0.349434	0.139837	20217	tags=58%, list=52%, signal=28%	SLC26A11/SLC26A11/SLC26A6/SLC25A14/SLC26A1/SLC25A10/SLC26A6/SLC13A1/SLC25A30/SLC26A10/SLC26A1/SLC25A14/SLC25A11/SLC26A9/SLC25A30/SLC25A10/SLC13A4/SLC26A9/SLC25A14/SLC26A4/SLC25A10
GOMF_ANTIGEN_BINDING	GOMF_ANTIGEN_BINDING	53	0.224875	1.13624	0.302234	0.350861	0.140408	11826	tags=24%, list=30%, signal=17%	TSPAN4/HLA-F/JCHAIN/FCN2/KLRD1/CD1E/KLRD1/SLC7A5/SLC7A8/TOPORS/TAPBP/HLA-G/MAML1/CD1C/TOPORS/CD1E/DHCR24/CD1D/IGLL1/CD1A/SLC7A8/CD1E/CD209/HLA-DRB1/PLG/HLA-F/CD1D
GOMF_MYOSIN_V_BINDING	GOMF_MYOSIN_V_BINDING	16	0.310204	1.14289	0.303325	0.351735	0.140758	19064	tags=62%, list=49%, signal=31%	RAB6A/RAB6A/RAB6A/RAB25/NPC1L1/RAB10/RAB39B/RAB3B/RAB3C/RAB11A/RAB11A/RAB11B/RAB6A/NPC1L1/RAB3A/RAB14
GOMF_PROTEIN_TRANSPORTER_ACTIVITY	GOMF_PROTEIN_TRANSPORTER_ACTIVITY	26	0.268925	1.14299	0.304866	0.353128	0.141316	20407	tags=52%, list=52%, signal=25%	MCL1/TOMM40L/AZGP1/TOMM40/TIMM17B/TOMM7/TOMM40L/SEC61A2/SEC61G/TOMM70/TIMM23B/TIMM8B/GPIHBP1/TOMM20L/AZGP1/SEC61G/SEC61A2/MCL1/SEC61A1/TOMM20/TOMM22/TIMM23B/TIMM23B/TIMM23B
GOMF_SEMAPHORIN_RECEPTOR_ACTIVITY	GOMF_SEMAPHORIN_RECEPTOR_ACTIVITY	11	0.348809	1.13875	0.308537	0.356982	0.142858	31582	tags=85%, list=81%, signal=16%	PLXNA2/PLXNB1/PLXNB3/PLXNB1/NRP2/PLXNA4/NRP2/PLXNB3/NRP2/NRP2/PLXNA4/PLXNA4/NRP1/NRP1/NRP1/NRP1/PLXND1/PLXNC1/PLXNA1/PLXNA3/PLXNA4/PLXNC1/NRP2
GOMF_PHOSPHOLIPASE_BINDING	GOMF_PHOSPHOLIPASE_BINDING	12	0.337269	1.13564	0.309054	0.357182	0.142938	18807	tags=54%, list=48%, signal=28%	PAFAH1B1/WAS/STXBP1/ARHGAP6/PRKCZ/ARHGAP6/STXBP1/PTPN11/PDPK1/PTPN11/DGKQ/STXBP1/PRKCZ
GOMF_PHOSPHATIDYLINOSITOL_3_KINASE_REGULATOR_ACTIVITY	GOMF_PHOSPHATIDYLINOSITOL_3_KINASE_REGULATOR_ACTIVITY	18	0.297227	1.13547	0.312058	0.360054	0.144087	3867	tags=14%, list=10%, signal=12%	SOCS1/SOCS5/PIK3R1/SOCS2/PIK3R6
GOMF_3_5_EXODEOXYRIBONUCLEASE_ACTIVITY	GOMF_3_5_EXODEOXYRIBONUCLEASE_ACTIVITY	11	0.34752	1.13454	0.312439	0.360054	0.144087	15260	tags=60%, list=39%, signal=36%	APEX2/EXO5/EXO5/TATDN1/TATDN1/POLD1/TATDN1/TATDN1/ISG20/POLD1/ISG20/ISG20/EXD2/POLD1/APEX1
GOMF_CALCIUM_DEPENDENT_PHOSPHOLIPASE_A2_ACTIVITY	GOMF_CALCIUM_DEPENDENT_PHOSPHOLIPASE_A2_ACTIVITY	16	0.307804	1.13404	0.312579	0.360054	0.144087	24301	tags=81%, list=62%, signal=30%	PLA2G4E/PLA2G4F/PLA2G1B/PLA2G2A/PLA2G2D/PLA2G4D/PLA2G2C/PLA2G10/PLA2G12A/PLA2G2F/PLA2G5/PLA2G3/PLA2G2C/PLA2G2A/PLA2G2C/PLA2G4B/PLA2G4C
GOMF_POTASSIUM_ION_LEAK_CHANNEL_ACTIVITY	GOMF_POTASSIUM_ION_LEAK_CHANNEL_ACTIVITY	14	0.318951	1.12758	0.315636	0.363174	0.145336	24840	tags=68%, list=64%, signal=25%	KCNK3/KCNK17/KCNK17/KCNK2/KCNK10/KCNK4/KCNK6/KCNK7/KCNK2/KCNK4/KCNK16/KCNK16/KCNK15/KCNK12/KCNK1/KCNK10/KCNK9/KCNK16/KCNK7
GOMF_GLYCEROPHOSPHOLIPID_FLIPPASE_ACTIVITY	GOMF_GLYCEROPHOSPHOLIPID_FLIPPASE_ACTIVITY	13	0.329244	1.13738	0.316647	0.363934	0.14564	30199	tags=100%, list=78%, signal=22%	ATP8B1/ATP11C/ATP8A1/ATP8A1/ABCA4/ATP11C/ATP8B2/ATP11A/ABCB4/ATP10B/MFSD2A/MFSD2A/ATP8A2/ATP11A/ATP8B2/ABCB1/ABCB4/ATP10A/ABCB4/MFSD2A/ATP11C/ABCB1/MFSD2A
GOMF_PROTEIN_TYROSINE_KINASE_ACTIVATOR_ACTIVITY	GOMF_PROTEIN_TYROSINE_KINASE_ACTIVATOR_ACTIVITY	15	0.311211	1.12332	0.326752	0.374947	0.150047	29205	tags=91%, list=75%, signal=23%	NRG3/NRG1/NRG1/NRG3/NRG1/AFAP1L2/NRG1/ABI1/AFAP1L2/AFAP1L2/ABI1/ABI1/NRG1/NRG1/ERBB3/NRG1/ERBB3/NRG1/ANGPT4/GREM1/NRG1/GHRL/NRG1/NRG1/AFAP1L2/GHRL/DGKQ/GHRL/PAK2/GHRL/EGF/NRG1/ABI1/ABI1/GHRL/ERCC6/ABI1/CCL5/ABI1/GRM5/ERCC6/ABI1/NRG1/ERCC6/ABI1/GAS6/ABI1/CCL5/ERCC6/GHRL/GRM5/AFAP1L2/ANGPT4
GOMF_HYDROLASE_ACTIVITY_ACTING_ON_ETHER_BONDS	GOMF_HYDROLASE_ACTIVITY_ACTING_ON_ETHER_BONDS	11	0.343466	1.12131	0.326951	0.374947	0.150047	16170	tags=56%, list=42%, signal=33%	LTA4H/AHCY/AHCY/EPHX1/EPHX2/EPHX3/EPHX3/EPHX1/AHCY/LTA4H/EPHX1/ALOX12/LTA4H/TMEM86B
GOMF_DYNEIN_INTERMEDIATE_CHAIN_BINDING	GOMF_DYNEIN_INTERMEDIATE_CHAIN_BINDING	25	0.26578	1.11932	0.329025	0.37691	0.150833	11995	tags=34%, list=31%, signal=24%	DYNLL1/DYNLL1/HTT/DNHD1/DNAH2/DNAH17/DYNC1H1/DYNC2H1/DNAL4/DNAH9/DYNLRB2/DNHD1/HOOK3
GOMF_BHLH_TRANSCRIPTION_FACTOR_BINDING	GOMF_BHLH_TRANSCRIPTION_FACTOR_BINDING	23	0.271178	1.11347	0.331806	0.379676	0.15194	26058	tags=63%, list=67%, signal=21%	TCF12/CREBBP/PSMD9/TCF12/USF2/CREBBP/SP1/FHL2/USF1/NCAPG2/TCF12/IKZF4/SMAD3/KLF5/HAND1/KLF5/TCF3/TWIST1/SP1/TCF3/FHL2/SOX9/USF2/PSMD9/TCF12/NCAPG2/USF2/FHL2/LMO2/TCF12/SIRT1/TCF12/NCAPG2/TCF3
GOMF_INTRAMEMBRANE_LIPID_TRANSPORTER_ACTIVITY	GOMF_INTRAMEMBRANE_LIPID_TRANSPORTER_ACTIVITY	32	0.248001	1.11537	0.332668	0.380244	0.152167	22575	tags=54%, list=58%, signal=23%	ATP8B4/ABCG1/ABCA7/ANO6/PLSCR2/ANO7/ABCA3/PLSCR2/ATP8B1/ATP9B/ANO7/TMEM30A/ATP11C/ATP8A1/TMEM30B/ATP8A1/ABCA4/ANO6/ABCG1/ATP11C/ATP8B2/ATP11A/ABCB4/ATP10B/MFSD2A/ATP8B3/PLSCR4/MFSD2A/ABCA2/ATP8A2/ATP8B3/PLSCR2
GOMF_RETINOIC_ACID_4_HYDROXYLASE_ACTIVITY	GOMF_RETINOIC_ACID_4_HYDROXYLASE_ACTIVITY	10	0.351139	1.11301	0.333169	0.380398	0.152229	21213	tags=61%, list=55%, signal=28%	CYP2W1/CYP26B1/CYP26A1/CYP3A5/CYP26C1/CYP3A5/CYP26B1/CYP3A7/CYP2C18/CYP2W1/CYP3A4
GOMF_TRANSMEMBRANE_RECEPTOR_PROTEIN_SERINE_THREONINE_KINASE_ACTIVITY	GOMF_TRANSMEMBRANE_RECEPTOR_PROTEIN_SERINE_THREONINE_KINASE_ACTIVITY	18	0.290874	1.1112	0.336218	0.383458	0.153453	31195	tags=83%, list=80%, signal=16%	BMPR2/ENG/ACVR1B/LTBP1/LTBP4/ACVR1C/LTBP4/LTBP1/TGFBR3/TGFBR3L/LTBP1/LTBP1/ACVR2A/SOSTDC1/TGFBR1/ENG/ACVR2A/TGFBR1/LTBP1/AMHR2/TGFBR3/ACVRL1/AMHR2/AMHR2/ACVR1C/ACVR2B/ACVRL1/ACVR1B/BMPR1B/ACVR1/BMPR1A/ENG/LTBP4/ACVR1C/BMPR1B
GOMF_TELOMERASE_RNA_BINDING	GOMF_TELOMERASE_RNA_BINDING	20	0.281253	1.10841	0.337331	0.384305	0.153792	5220	tags=22%, list=13%, signal=19%	DCP2/SMG7/DCP2/SMG7/SMG7/SMG7/SMG7/TEP1/SMG7/DCP2/PARN
GOMF_ACETYLCHOLINE_BINDING	GOMF_ACETYLCHOLINE_BINDING	12	0.329379	1.10908	0.339911	0.386553	0.154692	17035	tags=57%, list=44%, signal=32%	ACHE/ACHE/CHRNA3/ACHE/ACHE/CHRNA7/CHRNB2/CHRNA4/CHRNA1/CHRND/CHRNA4/CHRNB1
GOMF_QUINONE_BINDING	GOMF_QUINONE_BINDING	17	0.295962	1.11196	0.340048	0.386553	0.154692	21750	tags=62%, list=56%, signal=27%	ETFDH/NDUFS7/DHODH/AOC1/COQ10A/DHODH/VKORC1L1/COQ10A/SDHD/NDUFS7/AOC3/VKORC1L1/AOC1/COQ10B/COQ10B/SDHD/NDUFS2/HSD17B8/TP53I3/NDUFS2/MT-ND4/COQ10B/ETFDH
GOMF_CHEMOKINE_BINDING	GOMF_CHEMOKINE_BINDING	32	0.245787	1.10542	0.34507	0.391574	0.156701	3720	tags=12%, list=10%, signal=11%	XCR1/CX3CR1/ITGB1/ITGB1/CCR10/CX3CR1/CXCR3/HMGB1
GOMF_CARBON_NITROGEN_LYASE_ACTIVITY	GOMF_CARBON_NITROGEN_LYASE_ACTIVITY	13	0.320687	1.10782	0.345218	0.391574	0.156701	8341	tags=21%, list=21%, signal=17%	CHAC1/GGACT/CHAC2/CHAC2/GGCT/FTCD/GGCT
GOMF_TRANSMEMBRANE_RECEPTOR_PROTEIN_TYROSINE_KINASE_ADAPTOR_ACTIVITY	GOMF_TRANSMEMBRANE_RECEPTOR_PROTEIN_TYROSINE_KINASE_ADAPTOR_ACTIVITY	13	0.318209	1.09926	0.353601	0.400645	0.160331	13753	tags=33%, list=35%, signal=22%	SH2B1/PIK3R1/SHC1/TRADD/BLNK/SHC1/SH2B3/SHC1/SHC1/SHC1/FRS2
GOMF_C_C_CHEMOKINE_BINDING	GOMF_C_C_CHEMOKINE_BINDING	23	0.266926	1.09601	0.354064	0.400733	0.160366	3173	tags=11%, list=8%, signal=10%	XCR1/CX3CR1/CCR10/CX3CR1/CXCR3
GOMF_AROMATIC_AMINO_ACID_TRANSMEMBRANE_TRANSPORTER_ACTIVITY	GOMF_AROMATIC_AMINO_ACID_TRANSMEMBRANE_TRANSPORTER_ACTIVITY	10	0.344313	1.09137	0.356104	0.402602	0.161114	30244	tags=84%, list=78%, signal=19%	SLC36A4/SLC15A4/SLC7A5/SLC7A1/SLC3A2/SLC3A2/OCA2/SLC3A2/SLC38A7/SLC38A3/SLC38A5/SLC16A10/OCA2/SLC16A10/SLC3A2/SLC38A7
GOMF_ANION_CATION_SYMPORTER_ACTIVITY	GOMF_ANION_CATION_SYMPORTER_ACTIVITY	22	0.270604	1.09643	0.357589	0.403835	0.161608	18502	tags=48%, list=48%, signal=25%	SLC12A6/SLC12A6/SLC6A1/SLC6A2/SLC39A14/SLC12A7/SLC6A2/SLC39A14/SLC12A9/SLC12A9/SLC6A1/SLC12A4/SLC12A9/SLC13A1/SLC6A1/SLC12A6/SLC12A6/SLC6A3/SLC39A14/SLC6A1/SLC12A6/SLC39A14/SLC12A6/SLC6A2/SLC12A6/SLC22A1/SLC13A4/SLC39A8/SLC18A1
GOMF_MRNA_METHYLTRANSFERASE_ACTIVITY	GOMF_MRNA_METHYLTRANSFERASE_ACTIVITY	12	0.323441	1.08908	0.357972	0.403835	0.161608	24810	tags=78%, list=64%, signal=28%	CMTR2/METTL8/PCIF1/METTL3/METTL8/TRMT10C/CMTR1/RNMT/TRMT61A/NSUN2/NSUN2/CMTR2/METTL8/RNMT
GOMF_ARACHIDONIC_ACID_EPOXYGENASE_ACTIVITY	GOMF_ARACHIDONIC_ACID_EPOXYGENASE_ACTIVITY	12	0.323265	1.08849	0.358928	0.404476	0.161864	6252	tags=29%, list=16%, signal=25%	CYP4F2/CYP4A11/CYP2B6/CYP4F12/CYP2B6
GOMF_CATION_CHLORIDE_SYMPORTER_ACTIVITY	GOMF_CATION_CHLORIDE_SYMPORTER_ACTIVITY	17	0.290339	1.09083	0.361888	0.407369	0.163022	29751	tags=82%, list=77%, signal=19%	SLC12A6/SLC12A6/SLC6A1/SLC6A2/SLC12A7/SLC6A2/SLC12A9/SLC12A9/SLC6A1/SLC12A4/SLC12A9/SLC6A1/SLC12A6/SLC12A6/SLC6A3/SLC6A1/SLC12A6/SLC12A6/SLC6A2/SLC12A6/SLC22A1/SLC18A1/SLC12A3/SLC12A5/SLC18A2/SLC18A1/SLC6A4/SLC6A1/SLC22A3/SLC12A4/SLC18A1/SLC12A1/SLC12A4/SLC12A8/SLC12A8/SLC6A1/SLC12A4/SLC22A1/SLC12A9/SLC12A4
GOMF_SOLUTE_ANION_ANTIPORTER_ACTIVITY	GOMF_SOLUTE_ANION_ANTIPORTER_ACTIVITY	31	0.244133	1.08935	0.36402	0.409325	0.163805	28058	tags=75%, list=72%, signal=21%	SLC4A1/SLC4A2/SLC19A1/SLC4A9/SLC26A11/SLC26A11/SLC26A6/SLC26A1/SLC4A11/SLC4A9/SLC26A6/SLC4A11/SLC19A1/SLC4A3/SLC4A2/SLC25A6/SLC26A10/SLC4A11/SLC37A2/SLC26A1/SLC4A3/SLC25A11/SLC26A9/SLC19A1/SLC19A1/SLC25A4/SLC26A9/SLC37A1/SLC26A4/SLC4A10/SLC4A8/SLC22A9/SLC37A4/SLC4A9/SLC26A5/SLC22A6/SLC26A5/SLC37A1/SLC4A10/SLC4A2/SLC7A11/SLC25A31/SLC26A9/SLC37A2/SLC4A9/SLC22A6/SLC26A2/SLC4A5/SLC25A5
GOMF_DNA_DIRECTED_DNA_POLYMERASE_ACTIVITY	GOMF_DNA_DIRECTED_DNA_POLYMERASE_ACTIVITY	23	0.264786	1.08722	0.365957	0.411059	0.164499	7571	tags=22%, list=19%, signal=18%	POLI/POLL/POLE2/POLK/POLE2/POLE3/POLL/POLI/REV1/POLD1/POLL
GOMF_NUCLEOTIDE_SUGAR_TRANSMEMBRANE_TRANSPORTER_ACTIVITY	GOMF_NUCLEOTIDE_SUGAR_TRANSMEMBRANE_TRANSPORTER_ACTIVITY	11	0.33287	1.08672	0.366463	0.411183	0.164548	6407	tags=21%, list=16%, signal=17%	SLC35A1/SLC35A3/SLC35A2/SLC35A2/SLC35A3
GOMF_HIGH_DENSITY_LIPOPROTEIN_PARTICLE_BINDING	GOMF_HIGH_DENSITY_LIPOPROTEIN_PARTICLE_BINDING	10	0.341656	1.08295	0.367324	0.411265	0.164581	3043	tags=31%, list=8%, signal=29%	CD36/CD36/CD36/CD36/TREM2/CD36/CD36/CD36/CD36
GOMF_SODIUM_INDEPENDENT_ORGANIC_ANION_TRANSMEMBRANE_TRANSPORTER_ACTIVITY	GOMF_SODIUM_INDEPENDENT_ORGANIC_ANION_TRANSMEMBRANE_TRANSPORTER_ACTIVITY	14	0.305742	1.08088	0.367328	0.411265	0.164581	9606	tags=25%, list=25%, signal=19%	SLCO1C1/SLCO1B7/SLCO1B3/SLCO4A1/SLC22A11/SLC22A11
GOMF_SERINE_TYPE_EXOPEPTIDASE_ACTIVITY	GOMF_SERINE_TYPE_EXOPEPTIDASE_ACTIVITY	10	0.340652	1.07977	0.36979	0.413576	0.165506	15001	tags=50%, list=39%, signal=31%	PRCP/PRCP/CPVL/ACE/ACE/TPP2/PRCP/ACE/CTSA/F11/CPVL
GOMF_LIGASE_ACTIVITY_FORMING_CARBON_OXYGEN_BONDS	GOMF_LIGASE_ACTIVITY_FORMING_CARBON_OXYGEN_BONDS	22	0.267495	1.08383	0.370301	0.413702	0.165556	30557	tags=95%, list=79%, signal=20%	RARS2/TARS2/DALRD3/DALRD3/PARS2/FARS2/DALRD3/IARS2/CARS2/TARS2/WARS2/VARS2/DARS2/FARSB/TARS2/FARSA/NARS2/LRRC47/AARSD1/CARS2/FARSA/EARS2/AARS2/FARS2/EARS2/SARS2/LARS2/NARS2/DALRD3/LARS2/TARS2/HARS2/VARS2/HARS2/HARS2/MARS2/WARS2/YARS2/EARS2/VARS2
GOMF_EXTRACELLULAR_MATRIX_BINDING	GOMF_EXTRACELLULAR_MATRIX_BINDING	52	0.21542	1.08402	0.373121	0.416404	0.166638	11248	tags=25%, list=29%, signal=18%	ACHE/ACHE/ITGB1/DAG1/ITGB1/OLFML2A/LACRT/DAG1/BCAM/VEGFA/ADGRG1/VEGFA/ELN/ITGB1/ELN/ELN/TGFBI/ELN/ACHE/ECM1/ACHE/TINAGL1/SMOC1/SPARCL1/ITGAV/ELN/NTN4/SSC5D/ADGRG1/SPOCK2/LRRC15/ELN
GOMF_NADPLUS_KINASE_ACTIVITY	GOMF_NADPLUS_KINASE_ACTIVITY	17	0.286679	1.07708	0.377051	0.420339	0.168212	31499	tags=86%, list=81%, signal=16%	DGKG/NADK2/DGKD/NADK2/NADK2/CERKL/CERKL/SPHK1/CERK/DGKA/DGKG/SPHK1/SPHK1/DGKI/DGKQ/SPHK2/NADK/DGKA/DGKB/SPHK2/NADK/DGKZ/DGKZ/DGKD/DGKH/SPHK2/DGKZ/DGKZ/CERKL/SPHK2/DGKI/DGKZ/NADK/DGKK/DGKA/SPHK2/DGKE/SPHK1/SPHK2/DGKI/DGKH/NADK
GOMF_DEATH_RECEPTOR_ACTIVITY	GOMF_DEATH_RECEPTOR_ACTIVITY	12	0.317673	1.06966	0.380098	0.423282	0.16939	26268	tags=72%, list=68%, signal=24%	FAS/EDA2R/FAS/TNFRSF18/TNFRSF11A/FAS/EDA2R/TNFRSF1A/TNFRSF14/TNFRSF11A/TNFRSF19/TNFRSF10A/FAS/TNFRSF25/TNFRSF25/NGFR/TNFRSF1A/TNFRSF11A/TNFRSF4/TNFRSF19/TNFRSF18
GOMF_BICARBONATE_TRANSMEMBRANE_TRANSPORTER_ACTIVITY	GOMF_BICARBONATE_TRANSMEMBRANE_TRANSPORTER_ACTIVITY	20	0.272236	1.07287	0.380968	0.423487	0.169472	12168	tags=33%, list=31%, signal=22%	SLC4A1/SLC4A9/SLC4A7/SLC4A7/SLC26A6/SLC26A1/SLC4A11/SLC4A9/SLC26A6/SLC4A11/SLC4A7/SLC4A3/SLC4A4/SLC26A10/SLC4A11
GOMF_HEXOSAMINIDASE_ACTIVITY	GOMF_HEXOSAMINIDASE_ACTIVITY	11	0.328196	1.07146	0.381098	0.423487	0.169472	15379	tags=69%, list=40%, signal=42%	CEMIP/NAGPA/GM2A/HYAL1/HYAL1/HYAL1/HYAL4/HYAL1/HYAL1/HYAL3/HEXA/HYAL1/HYAL2/CEMIP/HEXA/HYAL3/HYAL3/NAGLU
GOMF_CHLORIDE_ION_BINDING	GOMF_CHLORIDE_ION_BINDING	10	0.333994	1.05866	0.394451	0.437858	0.175223	17560	tags=43%, list=45%, signal=24%	TDG/ACE/NQO2/ACE/LCN1/NQO2/ACE/NUDT16/NPR3/NQO2
GOMF_MAP_KINASE_SCAFFOLD_ACTIVITY	GOMF_MAP_KINASE_SCAFFOLD_ACTIVITY	10	0.333741	1.05786	0.395068	0.437983	0.175273	2966	tags=15%, list=8%, signal=14%	SPAG9/MAPK8IP1/SPAG9
GOMF_RIBOSOMAL_LARGE_SUBUNIT_BINDING	GOMF_RIBOSOMAL_LARGE_SUBUNIT_BINDING	12	0.31428	1.05824	0.395407	0.437983	0.175273	22726	tags=71%, list=58%, signal=30%	EIF6/NMD3/CPEB2/EIF6/CPEB2/NPM1/NPM1/NPM1/EIF6/MRRF/NPM1/OLA1/MRRF/EIF6/CPEB2/DHX33/NPM1/MRRF/MALSU1/NPM1/CPSF6/NMD3/CPEB2/LTN1/CPEB2
GOMF_ALCOHOL_DEHYDROGENASE_NADPPLUS_ACTIVITY	GOMF_ALCOHOL_DEHYDROGENASE_NADPPLUS_ACTIVITY	18	0.276278	1.05544	0.396786	0.439042	0.175697	27760	tags=81%, list=71%, signal=23%	ADH4/AKR1D1/RDH11/ALDH3A1/AKR1C1/AKR7A2/RDH13/AKR1C3/RDH12/AKR1B10/RDH13/AKR1D1/ALDH3A1/ADH4/AKR1C2/AKR1C2/RDH11/RDH10/AKR1E2/AKR1E2/ALDH3A1/AKR1A1/AKR7A2/ALDH3A1/AKR1E2/AKR1B15
GOMF_ACIDIC_AMINO_ACID_TRANSMEMBRANE_TRANSPORTER_ACTIVITY	GOMF_ACIDIC_AMINO_ACID_TRANSMEMBRANE_TRANSPORTER_ACTIVITY	15	0.29199	1.05394	0.399492	0.441566	0.176707	26251	tags=76%, list=68%, signal=25%	SLC1A5/SLC1A5/SLC1A7/SLC1A7/SLC25A18/SLC1A3/SLC25A18/SLC1A6/SLC1A2/SLC17A6/SLC1A7/SLC1A3/SLC25A22/SLC1A6/SLC25A13/SLC25A22/SLC25A22/SLC25A13/SLC1A4/SLC38A7/SLC1A3/SLC1A5/SLC17A7/SLC17A8/SLC7A11/SLC1A3
GOMF_G_QUADRUPLEX_DNA_BINDING	GOMF_G_QUADRUPLEX_DNA_BINDING	10	0.330059	1.04619	0.407028	0.449418	0.179849	12235	tags=36%, list=31%, signal=25%	DDX11/CNBP/WRN/CNBP/CNBP/NME2/DDX11/CNBP/NME2
GOMF_STRUCTURAL_CONSTITUENT_OF_EYE_LENS	GOMF_STRUCTURAL_CONSTITUENT_OF_EYE_LENS	19	0.270168	1.04633	0.407871	0.449871	0.18003	16048	tags=48%, list=41%, signal=28%	CRYGB/CRYGN/CRYBA2/CRYBB3/CRYAB/HSPB2/CRYGN/CRYBA2/CRYBB1/CRYGD/BFSP1/LIM2/BFSP1
GOMF_HYDROLASE_ACTIVITY_ACTING_ON_CARBON_NITROGEN_BUT_NOT_PEPTIDE_BONDS_IN_LINEAR_AMIDINES	GOMF_HYDROLASE_ACTIVITY_ACTING_ON_CARBON_NITROGEN_BUT_NOT_PEPTIDE_BONDS_IN_LINEAR_AMIDINES	10	0.329171	1.04338	0.410111	0.451861	0.180827	1016	tags=25%, list=3%, signal=24%	ARG1/ARG2/ARG1
GOMF_PHOSPHATIDYL_PHOSPHOLIPASE_B_ACTIVITY	GOMF_PHOSPHATIDYL_PHOSPHOLIPASE_B_ACTIVITY	11	0.320084	1.04497	0.412073	0.453542	0.1815	6519	tags=23%, list=17%, signal=19%	PNPLA8/PNPLA8/PNPLA8/PNPLA8/PLB1/PNPLA6/PLA2G6
GOMF_GAP_JUNCTION_CHANNEL_ACTIVITY	GOMF_GAP_JUNCTION_CHANNEL_ACTIVITY	19	0.268881	1.04135	0.413462	0.454589	0.181918	6078	tags=21%, list=16%, signal=17%	GJD3/GJB1/GJA3/GJC2/GJC1/GJB6
GOMF_EXTRACELLULAR_MATRIX_STRUCTURAL_CONSTITUENT_CONFERRING_TENSILE_STRENGTH	GOMF_EXTRACELLULAR_MATRIX_STRUCTURAL_CONSTITUENT_CONFERRING_TENSILE_STRENGTH	35	0.228514	1.05103	0.417397	0.457966	0.18327	14706	tags=39%, list=38%, signal=25%	COL4A6/COL4A6/COL6A3/COL17A1/COL8A2/COL8A2/COL16A1/COL13A1/COL12A1/COL12A1/COL8A2/COL12A1/COL3A1/COL24A1/COL18A1/COL5A1/COL9A2/COL18A1/COL13A1/COL6A1/COL8A1/COL18A1/COL11A2/COL6A2/COL13A1/COL13A1/COL13A1/COL6A2
GOMF_ARP2_3_COMPLEX_BINDING	GOMF_ARP2_3_COMPLEX_BINDING	12	0.308282	1.03804	0.417414	0.457966	0.18327	13738	tags=35%, list=35%, signal=23%	WASF2/WASF2/WASF1/GMFG/CORO1B/GMFG/GMFB/JMY
GOMF_PROTEIN_KINASE_C_ACTIVITY	GOMF_PROTEIN_KINASE_C_ACTIVITY	16	0.281698	1.03786	0.420656	0.461035	0.184498	35010	tags=100%, list=90%, signal=10%	PKN2/PRKCD/PRKCZ/PKN3/PKN1/PRKD2/PRKCQ/PRKCD/PRKD1/PRKD2/PRKD2/CCL3/PRKCB/PRKCZ/PRKCG/PRKCQ/PRKD1/PRKD3/PRKCG/PRKCI/PKN3/PRKCQ/PRKCH/PRKCE/PRKCZ/PRKCQ/PRKCA/PRKCZ/PRKCB/PRKD3/PKN1/PRKCQ/PRKCB/PRKD2/PRKCQ
GOMF_FATTY_ACID_TRANSMEMBRANE_TRANSPORTER_ACTIVITY	GOMF_FATTY_ACID_TRANSMEMBRANE_TRANSPORTER_ACTIVITY	19	0.266853	1.03349	0.423748	0.463935	0.185658	20218	tags=62%, list=52%, signal=30%	CD36/CD36/CD36/CD36/SLC27A1/CD36/CD36/CD36/CD36/SLC1A7/SLC1A7/SLC27A5/SLC25A18/SLC1A3/SLC25A18/SLC1A6/SLC1A2/SLC27A5/SLC17A6/SLC1A7/SLC27A1/SLC27A5/CD36/SLC1A3/SLC25A22/SLC1A6/SLC25A13/MFSD2A/SLC25A22/SLC25A22/MFSD2A
GOMF_EPHRIN_RECEPTOR_BINDING	GOMF_EPHRIN_RECEPTOR_BINDING	24	0.248156	1.03302	0.425184	0.465017	0.186092	17774	tags=45%, list=46%, signal=25%	NCK1/NCK1/EFNB3/SHC1/CRK/ANKS1B/SIPA1L1/ANKS1B/GRB2/GRB2/EFNA4/ANKS1B/ANKS1B/CBL/ANKS1B/ANKS1B/CRK/SHC1/SHC1/SHC1/SHC1/ANKS1B/SIPA1L1/EFNA4/CHN1/ABL1/CDK5R1/CHN1/EFNA1/GRB2
GOMF_PHOSPHOTRANSFERASE_ACTIVITY_FOR_OTHER_SUBSTITUTED_PHOSPHATE_GROUPS	GOMF_PHOSPHOTRANSFERASE_ACTIVITY_FOR_OTHER_SUBSTITUTED_PHOSPHATE_GROUPS	18	0.268154	1.02441	0.435442	0.475735	0.190381	18349	tags=50%, list=47%, signal=26%	CRLS1/PIGF/SGMS1/PIGO/PIGO/CRLS1/CRLS1/PIGO/CRLS1/CDIPT/PIGG/DPAGT1/GNPTAB/PTDSS2/PIGG/CDIPT/PTDSS2/CRLS1/PIGG/CHPT1/AASDHPPT
GOMF_DNA_REPLICATION_ORIGIN_BINDING	GOMF_DNA_REPLICATION_ORIGIN_BINDING	22	0.252734	1.02402	0.439781	0.479971	0.192076	10623	tags=26%, list=27%, signal=19%	MCM4/DDX11/MCM7/MCM8/MCM7/KAT7/KAT7/DHX9/KAT7/MCM4/MCM7/ORC1/DDX11
GOMF_NEUROPEPTIDE_BINDING	GOMF_NEUROPEPTIDE_BINDING	19	0.263564	1.02075	0.441525	0.481369	0.192635	14298	tags=55%, list=37%, signal=35%	SSTR3/OPRL1/OPRM1/OPRM1/OPRM1/OPRM1/OPRM1/OPRM1/OPRM1/OPRM1/OPRM1/MC3R/OPRK1/OPRK1/OPRM1/OPRK1/OPRM1/GALR2/MRGPRX2/MC4R/NMUR2
GOMF_POTASSIUM_ION_ANTIPORTER_ACTIVITY	GOMF_POTASSIUM_ION_ANTIPORTER_ACTIVITY	16	0.276394	1.01832	0.445333	0.485012	0.194093	24949	tags=69%, list=64%, signal=25%	SLC9A6/SLC9A3/SLC9A1/SLC9C1/SLC9A8/SLC24A3/SLC9A3/SLC9C1/SLC24A2/SLC9A5/SLC9A7/SLC24A4/SLC9A2/SLC9A5/SLC9A6/SLC9A7/SLC24A1/SLC9A8/SLC9C2/SLC9A6
GOMF_DNA_POLYMERASE_ACTIVITY	GOMF_DNA_POLYMERASE_ACTIVITY	29	0.233734	1.02171	0.447304	0.486648	0.194748	29931	tags=78%, list=77%, signal=18%	POLI/TEP1/POLL/POLE2/POLK/POLE2/POLE3/POLL/POLI/REV1/POLD1/POLL/POLM/PTGES3/REV3L/POLK/POLG/POLD1/POLD4/POLD1/PTGES3/POLA1/PTGES3/CHRAC1/POLE3/POLI/POLH/CHRAC1/PTGES3/DNTT/POLD3/PTGES3/POLD4/PRIMPOL/POLD3/TERT/PTGES3/REV3L/POLD4/POLL/POLE2/DKC1/POLH/REV1/PRIMPOL/TERF2/DNTT/TERT/CHRAC1/POLN
GOMF_SULFURIC_ESTER_HYDROLASE_ACTIVITY	GOMF_SULFURIC_ESTER_HYDROLASE_ACTIVITY	13	0.293823	1.01502	0.449587	0.488233	0.195382	22075	tags=52%, list=57%, signal=22%	GALNS/STS/ARSJ/SULF1/SULF1/ARSA/IDS/IDS/SGSH/SULF1/SULF2/SGSH/GNS/STS/SULF2
GOMF_OXIDOREDUCTASE_ACTIVITY_ACTING_ON_THE_CH_NH2_GROUP_OF_DONORS	GOMF_OXIDOREDUCTASE_ACTIVITY_ACTING_ON_THE_CH_NH2_GROUP_OF_DONORS	20	0.257896	1.01636	0.4497	0.488233	0.195382	4546	tags=14%, list=12%, signal=12%	LOX/GLUD1/GLDC/PNPO/DAO
GOMF_AMINE_BINDING	GOMF_AMINE_BINDING	12	0.300662	1.01238	0.450903	0.488882	0.195642	24350	tags=68%, list=63%, signal=25%	HTR1F/HTR1D/HTR1A/HTR3A/HTR2B/HTR4/HTR2A/HTR4/HTR3A/HTR1F/HTR3A/SLC6A4/HTR4/HTR1E/HTR2B
GOMF_DIPEPTIDASE_ACTIVITY	GOMF_DIPEPTIDASE_ACTIVITY	13	0.293346	1.01337	0.45124	0.488882	0.195642	23925	tags=69%, list=62%, signal=27%	SCRN1/SCRN1/ACE/SCRN1/FOLH1/ACE/PEPD/ACE/DPEP2/DPEP3/FOLH1/SCRN2/CPQ/SCRN3/CNDP1/DPEP3/PEPD/DPEP1
GOMF_ALANINE_TRANSMEMBRANE_TRANSPORTER_ACTIVITY	GOMF_ALANINE_TRANSMEMBRANE_TRANSPORTER_ACTIVITY	11	0.309485	1.01037	0.452805	0.490067	0.196116	14416	tags=36%, list=37%, signal=22%	SLC36A4/SLC36A3/SLC36A3/SLC7A8/SLC36A1/SLC7A8/SLC3A2/SLC3A2/SLC36A1/SLC6A6
GOMF_ENDODEOXYRIBONUCLEASE_ACTIVITY_PRODUCING_5_PHOSPHOMONOESTERS	GOMF_ENDODEOXYRIBONUCLEASE_ACTIVITY_PRODUCING_5_PHOSPHOMONOESTERS	16	0.272879	1.00537	0.459385	0.496672	0.198759	11705	tags=37%, list=30%, signal=26%	SLX1B/SLX4/TATDN1/DNASE1/TATDN1/FAN1/TATDN1/TATDN1/DNASE1L1/DNASE1L1/DICER1
GOMF_HEPARAN_SULFATE_PROTEOGLYCAN_BINDING	GOMF_HEPARAN_SULFATE_PROTEOGLYCAN_BINDING	15	0.278271	1.00443	0.461263	0.498183	0.199364	32798	tags=100%, list=84%, signal=16%	APOE/HRG/HPSE2/CFH/COMP/HPSE2/AGRN/PTPRS/PTPRC/PTPRS/AZU1/AGRN/PTPRS/PTPRS/APOE/FST/FBLN7/LPL/COMP/PTPRC/PTPRS/PLA2G2D/AZU1/PTPRS/SEMA5A/LRP1
GOMF_FIBROBLAST_GROWTH_FACTOR_RECEPTOR_BINDING	GOMF_FIBROBLAST_GROWTH_FACTOR_RECEPTOR_BINDING	19	0.257598	0.997649	0.471154	0.508337	0.203428	28479	tags=82%, list=73%, signal=22%	FGF1/FGF4/KLB/NPTN/FGF6/FGF16/FGF1/NPTN/FLRT3/FGF5/FRS2/FGF21/FGF8/FGF8/FRS2/FGF17/FGF1/KL/FGF23/NPTN/FGF8/FGF2/FGF18/FGF1/FGF1/FGF1/FGF1
GOMF_NEUREXIN_FAMILY_PROTEIN_BINDING	GOMF_NEUREXIN_FAMILY_PROTEIN_BINDING	13	0.286297	0.989021	0.478867	0.516123	0.206543	5610	tags=39%, list=14%, signal=33%	SYTL3/SYTL3/SYTL4/SYTL2/CEL/NLGN3/SYTL3/NLGN4X/SYTL2/SYTL2/NLGN3/SYTL2/SYTL2/NLGN4X/SYTL2/SYTL2
GOMF_GTPASE_INHIBITOR_ACTIVITY	GOMF_GTPASE_INHIBITOR_ACTIVITY	11	0.302471	0.987473	0.480122	0.51694	0.20687	13635	tags=33%, list=35%, signal=22%	TNK2/RTKN/TNK2/IPO5/TNK2/CPEB2/CPEB2/GPS1/RTKN/RTKN
GOMF_WNT_ACTIVATED_RECEPTOR_ACTIVITY	GOMF_WNT_ACTIVATED_RECEPTOR_ACTIVITY	11	0.301979	0.985869	0.481951	0.518372	0.207443	26574	tags=86%, list=68%, signal=27%	FZD8/FZD5/FZD10/PKD1/FZD6/PKD1/RYK/FZD2/FZD9/FZD7/RYK/ROR1
GOMF_THREONINE_TYPE_ENDOPEPTIDASE_ACTIVITY	GOMF_THREONINE_TYPE_ENDOPEPTIDASE_ACTIVITY	13	0.283591	0.979672	0.490201	0.5267	0.210776	15684	tags=67%, list=40%, signal=40%	PSMB8/PSMA4/PSMB7/PSMB6/TASP1/PSMB4/PSMB8/PSMB6/PSMA4/PSMB8/PSMB11/PSMB2/PSMB10/TASP1/PSMB2/PSMB5
GOMF_T_CELL_RECEPTOR_BINDING	GOMF_T_CELL_RECEPTOR_BINDING	11	-0.229786	-0.945749	0.49667	0.5331	0.213337	23569	tags=91%, list=61%, signal=36%	MR1/LCK/EPS8L1/CD3E/HLA-DRA/MR1/CD3G/HLA-E/DOCK2/EPS8L1/MR1/LCK/HLA-E/MR1/MR1/FYN/HLA-A/FYN/LCK/FYN/FYN
GOMF_RECEPTOR_SERINE_THREONINE_KINASE_BINDING	GOMF_RECEPTOR_SERINE_THREONINE_KINASE_BINDING	20	0.247189	0.974163	0.501555	0.537787	0.215213	16352	tags=58%, list=42%, signal=33%	GPR17/GDF9/GDF9/PYCARD/GDF9/BMP6/BMP4/PYCARD/GDF15/BMP8A/TDGF1/FADD/GPR17/BMP4/MAGI2/MAGI2/BMP4/BMP4/OPRD1
GOMF_VIRION_BINDING	GOMF_VIRION_BINDING	11	0.296246	0.96715	0.506829	0.542373	0.217048	26002	tags=71%, list=67%, signal=24%	ANXA2/PPIA/ANXA2/CD209/HIPK2/NECTIN1/CLEC4M/CD209/ANXA9/NECTIN1/NECTIN1/CD209/TSG101/SIGLEC1/TSG101
GOMF_MODIFIED_AMINO_ACID_TRANSMEMBRANE_TRANSPORTER_ACTIVITY	GOMF_MODIFIED_AMINO_ACID_TRANSMEMBRANE_TRANSPORTER_ACTIVITY	21	0.242645	0.969809	0.507384	0.542373	0.217048	30303	tags=90%, list=78%, signal=20%	SLC16A12/SLC19A1/SLC6A8/SLC6A8/SLC13A3/SLC19A1/SLC13A3/ABCC5/SLC19A2/CTNS/SLC13A3/CTNS/SLC6A13/SLC13A3/SLC19A1/SLC19A1/SLC6A20/SLC22A16/SLC3A1/ABCC1/SLC22A5/SLC22A4/SLC6A20/SLC7A9/SLC1A4/SLC6A8/ABCC5/SLC7A9/SLC6A13/SLC7A11/GJA1/ABCC1/SLC19A2/SLC5A6/SLC46A1/CTNS/SLC25A32/SLC1A4
GOMF_CATECHOLAMINE_BINDING	GOMF_CATECHOLAMINE_BINDING	10	0.305345	0.967854	0.507398	0.542373	0.217048	24935	tags=92%, list=64%, signal=33%	ADRB2/DRD5/ADRA2C/DRD2/SLC6A3/TH/TH/RNLS/RNLS/ADRA2B/TH/ADRB3
GOMF_BIOACTIVE_LIPID_RECEPTOR_ACTIVITY	GOMF_BIOACTIVE_LIPID_RECEPTOR_ACTIVITY	14	0.272142	0.962098	0.512719	0.547497	0.219099	33407	tags=100%, list=86%, signal=14%	LPAR1/S1PR5/LPAR1/LPAR2/LPAR2/SPHK1/SPHK1/GPR6/SPHK1/S1PR3/S1PR4/LPAR1/S1PR5/SPHK2/GPR6/LPAR4/SPHK2/S1PR1/FFAR1/SPHK2/LPAR6/LPAR4/GPR6/SPHK2/S1PR2/S1PR3/SPHK2/SPHK1/GPR174/SPHK2/LPAR6/S1PR2/LPAR2/GPR174
GOMF_INSULIN_LIKE_GROWTH_FACTOR_BINDING	GOMF_INSULIN_LIKE_GROWTH_FACTOR_BINDING	20	0.243604	0.960033	0.516878	0.551372	0.220649	21506	tags=55%, list=55%, signal=25%	IGFBP6/HTRA4/KAZALD1/ESM1/IGFBPL1/IGFALS/ITGAV/IGFBP3/INSR/HTRA3/ITGB4/ITGAV/ITGA6/IGFBP4/ITGB4/IGFBP3/IGFBP2
GOMF_TRNA_GUANINE_METHYLTRANSFERASE_ACTIVITY	GOMF_TRNA_GUANINE_METHYLTRANSFERASE_ACTIVITY	13	0.276016	0.953505	0.520425	0.554586	0.221936	20557	tags=75%, list=53%, signal=35%	TARBP1/METTL1/TRMT10B/TRMT1/THUMPD3/TRMT10B/METTL1/TRMT1/TRMT10B/WDR4/TRMT11/TRMT10B/TRMT1/FTSJ1/TRMT10A/WDR4/THUMPD3/THUMPD2/TRMT10A/TRMT5/TRMT1
GOMF_RNA_METHYLTRANSFERASE_ACTIVITY	GOMF_RNA_METHYLTRANSFERASE_ACTIVITY	60	0.188857	0.977522	0.523819	0.557631	0.223154	23487	tags=77%, list=60%, signal=31%	CMTR1/METTL5/MEPCE/METTL4/NOP2/RNMT/TRMT44/METTL4/TRMT61A/METTL6/TARBP1/TGS1/HENMT1/TRMT2B/METTL6/METTL1/NSUN6/TRMT10B/TRMT2B/TRMT1/NSUN2/EMG1/NSUN6/NSUN2/HENMT1/CMTR2/TRMT112/TRMT6/THUMPD3/TRMT10B/NSUN4/RRNAD1/METTL1/METTL15/TRMT1/METTL8/RNMT/ZCCHC4/TRDMT1/TRMT10B/BCDIN3D/METTL15/ALKBH8/METTL15/WDR4/FTSJ3/METTL16/METTL2B/TRMT11/TRMT10B/TRMT1/RNMT/TRMT44/FTSJ1/METTL5/MEPCE/METTL14/TRMT112/TRMT10A…
GOMF_PHOSPHOLIPASE_INHIBITOR_ACTIVITY	GOMF_PHOSPHOLIPASE_INHIBITOR_ACTIVITY	12	0.28234	0.950689	0.529602	0.56321	0.225387	32137	tags=95%, list=83%, signal=16%	ANXA2/ANXA4/ANXA1/APOC1/ANXA2/SNCB/ANXA4/SCGB1A1/PINLYP/ANXA9/SCGB1A1/ANXA5/ANGPTL3/ANXA4/ANXA3/PDC/ANXA2/ANXA1/PINLYP
GOMF_C_ACYLTRANSFERASE_ACTIVITY	GOMF_C_ACYLTRANSFERASE_ACTIVITY	20	0.24057	0.948076	0.53209	0.565277	0.226214	29791	tags=77%, list=77%, signal=18%	ACSM3/GCAT/ACSM3/SCP2/SPTLC2/ACSM4/SPTLC1/ACSM5/ACAT1/SCP2/SCP2/SPTLC3/ACAA1/ACAA2/ACSM1/ACAA1/HADHA/SCP2/SCP2/HADHB/ACAT2/HADHB/SPTLC1/SPTSSA/HADHB/ACAT2/ACSM6/SPTSSB/ACSM2B/ACSM1
GOMF_LAMININ_BINDING	GOMF_LAMININ_BINDING	28	0.220378	0.95468	0.535345	0.568155	0.227365	11067	tags=29%, list=28%, signal=20%	ACHE/ACHE/ITGB1/DAG1/ITGB1/LACRT/DAG1/BCAM/ITGB1/ACHE/ECM1/ACHE/TINAGL1/NTN4/SSC5D/LRRC15
GOMF_FUCOSYLTRANSFERASE_ACTIVITY	GOMF_FUCOSYLTRANSFERASE_ACTIVITY	13	0.269985	0.932669	0.546045	0.578415	0.231472	22514	tags=68%, list=58%, signal=29%	FUT6/FUT3/POFUT1/FUT3/FUT3/FUT3/FUT2/POFUT1/FUT6/FUT10/FUT9/FUT7/FUT5/FUT11/POFUT2
GOMF_CALCIUM_DEPENDENT_CYSTEINE_TYPE_ENDOPEPTIDASE_ACTIVITY	GOMF_CALCIUM_DEPENDENT_CYSTEINE_TYPE_ENDOPEPTIDASE_ACTIVITY	15	0.25999	0.93844	0.546126	0.578415	0.231472	15343	tags=36%, list=39%, signal=22%	CAPN5/CAPN1/CAPN11/CAPN7/CAPN3/CAPNS1/CAPNS1/CAPN12/CAPN1/CAPN14
GOMF_TRANSFORMING_GROWTH_FACTOR_BETA_ACTIVATED_RECEPTOR_ACTIVITY	GOMF_TRANSFORMING_GROWTH_FACTOR_BETA_ACTIVATED_RECEPTOR_ACTIVITY	13	0.267309	0.923425	0.557851	0.590232	0.2362	31195	tags=81%, list=80%, signal=16%	BMPR2/ENG/LTBP1/LTBP4/LTBP4/LTBP1/TGFBR3/TGFBR3L/LTBP1/LTBP1/TGFBR1/ENG/TGFBR1/LTBP1/AMHR2/TGFBR3/ACVRL1/AMHR2/AMHR2/ACVRL1/BMPR1B/ACVR1/BMPR1A/ENG/LTBP4/BMPR1B
GOMF_ALDITOL_NADPPLUS_1_OXIDOREDUCTASE_ACTIVITY	GOMF_ALDITOL_NADPPLUS_1_OXIDOREDUCTASE_ACTIVITY	10	0.290771	0.921658	0.564612	0.596777	0.238819	26207	tags=95%, list=67%, signal=31%	AKR1A1/AKR1C3/ADH4/AKR1D1/AKR1C1/AKR7A2/AKR1C3/AKR1B10/AKR1D1/ADH4/AKR1C2/AKR1C2/AKR1E2/AKR1E2/AKR1A1/AKR7A2/AKR1E2/AKR1B15
GOMF_RNA_POLYMERASE_ACTIVITY	GOMF_RNA_POLYMERASE_ACTIVITY	36	0.20147	0.932933	0.567365	0.599077	0.23974	29469	tags=75%, list=76%, signal=18%	POLR1D/POLR1D/POLR2J3/POLR3E/POLR1D/POLR1C/CRCP/CRCP/POLR2F/POLR2F/POLR1B/POLR2H/POLR2E/POLR3H/POLR2A/POLR1E/POLR3E/POLR3C/POLR1D/POLR1B/POLR2A/POLR3H/POLR2K/POLR2E/POLR2F/CRCP/POLR2L/POLR2F/POLR3H/POLR2H/POLR2D/MED21/RPAP1/CRCP/POLR3B/POLR2H/POLR2H/PRIM1/POLR2B/POLR1D/POLR3A/POLR3B/TRNT1/PRIMPOL/POLR2G/TERT/POLR2H/POLR3C/POLR2C/POLR3E/POLR2H/POLR2H/POLR3G/POLR3E/POLR3D/PRIMPOL/POLR3D/POLR3G/TERT…
GOMF_SODIUM_CHLORIDE_SYMPORTER_ACTIVITY	GOMF_SODIUM_CHLORIDE_SYMPORTER_ACTIVITY	11	0.281433	0.918791	0.568293	0.599448	0.239888	25737	tags=67%, list=66%, signal=23%	SLC6A1/SLC6A2/SLC6A2/SLC6A1/SLC6A1/SLC6A3/SLC6A1/SLC6A2/SLC22A1/SLC18A1/SLC12A3/SLC18A2/SLC18A1/SLC6A4/SLC6A1/SLC22A3/SLC18A1/SLC12A1
GOMF_PROTEIN_KINASE_A_REGULATORY_SUBUNIT_BINDING	GOMF_PROTEIN_KINASE_A_REGULATORY_SUBUNIT_BINDING	24	0.221188	0.920758	0.569402	0.600009	0.240113	6868	tags=24%, list=18%, signal=20%	PJA2/WASF2/AKAP9/WASF2/AKAP8L/AKAP8L/ARFGEF2/WASF1/AKAP9
GOMF_TOXIC_SUBSTANCE_BINDING	GOMF_TOXIC_SUBSTANCE_BINDING	10	0.288592	0.914752	0.571517	0.601197	0.240589	33018	tags=100%, list=85%, signal=15%	EPHX2/CHRNA7/ASS1/ASS1/TMEM181/AZU1/PHAX/A4GALT/ALB/A4GALT/GUCY2C/ASS1/EPHX2/AZU1/EPHX2/DSG1/EPHX2
GOMF_LIPASE_INHIBITOR_ACTIVITY	GOMF_LIPASE_INHIBITOR_ACTIVITY	17	0.243878	0.916277	0.571687	0.601197	0.240589	12852	tags=38%, list=33%, signal=25%	APOC3/ANXA2/APOC3/APOA2/ANXA4/ANXA1/APOA2/APOC1/ANXA2/SNCB/ANXA4
GOMF_OXIDOREDUCTASE_ACTIVITY_ACTING_ON_THE_CH_NH2_GROUP_OF_DONORS_OXYGEN_AS_ACCEPTOR	GOMF_OXIDOREDUCTASE_ACTIVITY_ACTING_ON_THE_CH_NH2_GROUP_OF_DONORS_OXYGEN_AS_ACCEPTOR	16	0.247065	0.910261	0.577288	0.606473	0.2427	21768	tags=50%, list=56%, signal=22%	LOX/PNPO/DAO/AOC1/DDO/IL4I1/AOC3/AOC1/MAOA/DDO/LOXL3/IL4I1/RNLS/RNLS/MAOB
GOMF_TASTE_RECEPTOR_ACTIVITY	GOMF_TASTE_RECEPTOR_ACTIVITY	16	-0.183268	-0.902797	0.580464	0.609194	0.243789	28107	tags=94%, list=72%, signal=26%	TAS2R40/PKD2L1/TAS2R1/TAS2R7/TAS1R3/TAS2R10/TAS2R20/TAS1R1/TAS2R13/FFAR4/TAS2R38/TAS2R39/TAS2R3/TAS2R43/TAS1R2/TAS1R1
GOMF_APOLIPOPROTEIN_BINDING	GOMF_APOLIPOPROTEIN_BINDING	16	0.245525	0.904589	0.5846	0.612915	0.245278	20159	tags=51%, list=52%, signal=25%	TREM2/MAPT/MAPT/MTTP/VLDLR/MAPT/PLG/LPA/LPA/MAPT/LCAT/LIPC/MAPT/MAPT/MAPT/LRP8/SCARB1/LIPC
GOMF_PEPTIDE_ANTIGEN_BINDING	GOMF_PEPTIDE_ANTIGEN_BINDING	23	0.221191	0.908221	0.588762	0.616657	0.246775	33202	tags=98%, list=85%, signal=14%	SLC7A5/SLC7A8/TAPBP/HLA-G/MAML1/DHCR24/SLC7A8/CD209/HLA-DRB1/HLA-F/HLA-DPA1/TAP1/CLEC4M/CD209/HLA-DRA/CD209/HLA-DQB1/HLA-DPA1/SLC7A9/HLA-F/TAPBP/HLA-C/HLA-DQB1/SLC7A9/HLA-E/HLA-DQA1/TAP2/HLA-DQB1/TAPBP/CD209/MAML1/HLA-G/HLA-B/SLC7A8/HLA-E/HLA-DRB5/HLA-DPB1/SLC7A8/HLA-A/HLA-C/HLA-F/HLA-G
GOMF_AROMATASE_ACTIVITY	GOMF_AROMATASE_ACTIVITY	20	0.227476	0.896475	0.600266	0.628073	0.251344	22784	tags=56%, list=59%, signal=23%	CYP3A43/CYP4F2/CYP4A11/CYP4F12/CYP1A1/CYP3A5/CYP4B1/CYP3A5/CYP19A1/CYP19A1/CYP2A7/CYP19A1/CYP3A7/CYP2C18/CYP4A11/CYP2A13/CYP1A1/CYP3A4/CYP19A1/CYP1A1/CYP2E1/CYP3A43
GOMF_TRNA_METHYLTRANSFERASE_ACTIVITY	GOMF_TRNA_METHYLTRANSFERASE_ACTIVITY	32	0.199873	0.898919	0.607736	0.634825	0.254046	21487	tags=76%, list=55%, signal=34%	TRMT61A/METTL6/TARBP1/TRMT2B/METTL6/METTL1/NSUN6/TRMT10B/TRMT2B/TRMT1/NSUN2/NSUN6/NSUN2/TRMT6/THUMPD3/TRMT10B/METTL1/TRMT1/METTL8/TRDMT1/TRMT10B/BCDIN3D/ALKBH8/WDR4/METTL2B/TRMT11/TRMT10B/TRMT1/TRMT44/FTSJ1/TRMT10A/TRMT6/WDR4/TRMT2B/TYW3/THUMPD3/TRMT13/TRMT61B/TRMO/TRDMT1/TRMO/TRMT12/THUMPD2/TRMO/METTL2B/TRMT10A/TRMT5/TRMT1
GOMF_CYCLOSPORIN_A_BINDING	GOMF_CYCLOSPORIN_A_BINDING	12	0.263902	0.888606	0.607942	0.634825	0.254046	4941	tags=13%, list=13%, signal=11%	PPIH/PPIA/NKTR
GOMF_PURINE_RIBONUCLEOTIDE_TRANSMEMBRANE_TRANSPORTER_ACTIVITY	GOMF_PURINE_RIBONUCLEOTIDE_TRANSMEMBRANE_TRANSPORTER_ACTIVITY	16	0.237625	0.875483	0.623443	0.650359	0.260262	16300	tags=47%, list=42%, signal=27%	SLC19A1/SLC25A42/SLC25A17/SLC25A17/ABCD1/SLC19A1/SLC25A25/SLC25A6/SLC35B2/SLC25A25/SLC35B2/SLC25A42/SLC25A17/SLC19A1/SLC19A1/SLC25A4
GOMF_PROTEIN_HORMONE_RECEPTOR_ACTIVITY	GOMF_PROTEIN_HORMONE_RECEPTOR_ACTIVITY	16	0.236441	0.87112	0.629156	0.65566	0.262383	24383	tags=66%, list=63%, signal=25%	LGR4/LGR4/LGR6/ADIPOR1/PAX8/ADIPOR1/PAX8/LGR6/ADIPOR1/PAX8/LGR5/GPR173/INSR/TSHR/TSHR/INSRR/FSHR/PAX8/ADIPOR2/TSHR/PAX8/AMHR2/LGR5
GOMF_PLATELET_DERIVED_GROWTH_FACTOR_BINDING	GOMF_PLATELET_DERIVED_GROWTH_FACTOR_BINDING	10	0.27295	0.865171	0.635512	0.66162	0.264769	32378	tags=100%, list=83%, signal=17%	PDGFA/PDGFA/PDGFB/COL3A1/COL5A1/COL6A1/COL4A1/COL5A1/COL1A2/COL4A1/PDGFRB/PDGFB/PDGFRB/COL1A1/COL2A1/COL2A1
GOMF_HISTONE_METHYLTRANSFERASE_ACTIVITY_H3_K4_SPECIFIC	GOMF_HISTONE_METHYLTRANSFERASE_ACTIVITY_H3_K4_SPECIFIC	16	0.233754	0.861221	0.642066	0.667774	0.267231	21201	tags=77%, list=55%, signal=35%	ASH1L/KMT2C/WDR82/SETD1B/KMT2B/WDR5/RBBP5/RBBP5/KMT2A/ASH1L/SETD3/PRDM7/SETMAR/KMT2A/SETD3/SETD3/SETMAR/KMT2D/PRDM7/RBBP5/RBBP5/SETD1A/CXXC1
GOMF_OXIDOREDUCTASE_ACTIVITY_ACTING_ON_NAD_P_H_OXYGEN_AS_ACCEPTOR	GOMF_OXIDOREDUCTASE_ACTIVITY_ACTING_ON_NAD_P_H_OXYGEN_AS_ACCEPTOR	14	0.241724	0.854561	0.645858	0.671046	0.268541	28805	tags=82%, list=74%, signal=21%	NCF2/NOX5/MICAL1/NCF2/AIFM1/NCF2/AIFM1/NOX5/NOX1/NOX4/DUOX1/AIFM1/FMO5/FMO5/CYB5R4/NOX4/CYBA/NCF2/NOX4/NOX5/KMO/KMO/CYBB/NOX4/NOX4/NOX4/MICAL1
GOMF_ANION_SODIUM_SYMPORTER_ACTIVITY	GOMF_ANION_SODIUM_SYMPORTER_ACTIVITY	14	0.239796	0.847746	0.653792	0.678612	0.271568	28759	tags=74%, list=74%, signal=19%	SLC6A1/SLC6A2/SLC6A2/SLC6A1/SLC13A1/SLC6A1/SLC6A3/SLC6A1/SLC6A2/SLC22A1/SLC13A4/SLC18A1/SLC12A3/SLC18A2/SLC18A1/SLC6A4/SLC6A1/SLC22A3/SLC18A1/SLC12A1/SLC6A1/SLC5A5/SLC22A1
GOMF_LIGAND_GATED_CALCIUM_CHANNEL_ACTIVITY	GOMF_LIGAND_GATED_CALCIUM_CHANNEL_ACTIVITY	25	0.203587	0.857398	0.656435	0.680239	0.27222	17599	tags=43%, list=45%, signal=23%	TPCN1/P2RX4/FKBP1B/P2RX4/FKBP1B/GRIN1/TRPM2/GRIN2A/GRIN2C/TRPV1/GRIN2A/P2RX4/TPCN1/TRPM2/FKBP1B/TRPM5/TRPV1/GRIN1/TPCN1/GRIN2B/TRPM4/RYR3/RYR1
GOMF_ALDO_KETO_REDUCTASE_NADP_ACTIVITY	GOMF_ALDO_KETO_REDUCTASE_NADP_ACTIVITY	24	0.206263	0.858628	0.65667	0.680239	0.27222	26350	tags=83%, list=68%, signal=27%	KCNAB2/ADH4/AKR1D1/RDH11/ALDH3A1/AKR1C1/AKR7A2/KCNAB1/RDH13/AKR1C3/KCNAB2/RDH12/MIOX/KCNAB1/MIOX/AKR1B10/RDH13/AKR1D1/ALDH3A1/ADH4/AKR1C2/KCNAB1/AKR1C2/KCNAB3/RDH11/RDH10/KCNAB1/AKR1E2/AKR1E2/ALDH3A1/AKR1A1/AKR7A2/KCNAB2/SPR/KCNAB1/AKR7A3/ALDH3A1/KCNAB2/AKR1E2/AKR1B15
GOMF_OUTWARD_RECTIFIER_POTASSIUM_CHANNEL_ACTIVITY	GOMF_OUTWARD_RECTIFIER_POTASSIUM_CHANNEL_ACTIVITY	10	0.266908	0.84602	0.65746	0.680379	0.272276	30469	tags=100%, list=78%, signal=22%	KCNIP2/KCNT2/KCND3/KCNIP2/KCNIP2/KCNIP2/KCNT1/KCNIP2/KCNQ1/KCNK2/KCNIP2/KCND1/KCND3/KCNT1/KCNA3/PKD2/KCND3/KCNIP2/KCND2/KCNT2/KCNK2
GOMF_INSULIN_LIKE_GROWTH_FACTOR_I_BINDING	GOMF_INSULIN_LIKE_GROWTH_FACTOR_I_BINDING	11	0.259612	0.847553	0.658902	0.681194	0.272602	22189	tags=86%, list=57%, signal=37%	INSR/ITGB4/ITGAV/ITGA6/IGFBP4/ITGB4/IGFBP3/IGFBP2/ITGB3/INSR/IGFBP5/ITGA6/IGFBP2/ITGA6/IGF1R/ITGB4/IGFBP3/IGF1R
GOMF_INTRACELLULAR_CALCIUM_ACTIVATED_CHLORIDE_CHANNEL_ACTIVITY	GOMF_INTRACELLULAR_CALCIUM_ACTIVATED_CHLORIDE_CHANNEL_ACTIVITY	14	0.236192	0.835005	0.670828	0.692834	0.27726	30986	tags=90%, list=80%, signal=18%	TTYH1/ANO6/ANO7/TTYH1/ANO7/TTYH1/TTYH2/ANO10/NMUR2/ANO6/ANO2/ANO4/ANO4/ANO10/ANO8/ANO10/ANO10/ANO6/TTYH2/ANO10/TTYH2/ANO9/ANO6/ANO5/ANO2/ANO5
GOMF_PROTEIN_SERINE_THREONINE_PHOSPHATASE_INHIBITOR_ACTIVITY	GOMF_PROTEIN_SERINE_THREONINE_PHOSPHATASE_INHIBITOR_ACTIVITY	10	0.26057	0.82593	0.680518	0.701831	0.28086	20820	tags=65%, list=54%, signal=30%	PPP1R8/PPP1R14A/PPP1R8/PPP1R14C/PPP1R14A/PPP1R2/MYOZ1/PPP1R2/PPP1R2/PPP1R14D/PPP1R8
GOMF_G_PROTEIN_COUPLED_PURINERGIC_NUCLEOTIDE_RECEPTOR_ACTIVITY	GOMF_G_PROTEIN_COUPLED_PURINERGIC_NUCLEOTIDE_RECEPTOR_ACTIVITY	13	0.239533	0.827473	0.681228	0.701831	0.28086	15974	tags=42%, list=41%, signal=25%	P2RY6/P2RY6/P2RY8/P2RY2/PTAFR/PTAFR/P2RY6/PTAFR/P2RY2/P2RY4/P2RY6
GOMF_PROTEIN_DISULFIDE_ISOMERASE_ACTIVITY	GOMF_PROTEIN_DISULFIDE_ISOMERASE_ACTIVITY	17	0.221353	0.831648	0.681566	0.701831	0.28086	10196	tags=29%, list=26%, signal=21%	CRELD2/CRELD1/QSOX2/CRELD1/PIGK/GLRX2/PDIA6/CRELD2/GLRX2
GOMF_INOSITOL_1_4_5_TRISPHOSPHATE_BINDING	GOMF_INOSITOL_1_4_5_TRISPHOSPHATE_BINDING	12	0.246004	0.828339	0.683531	0.703157	0.281391	25097	tags=87%, list=65%, signal=31%	TRPC3/PLCL2/TRPC7/RPH3A/TRPC7/TRPC4/TRPC5/TRPC4/TRPC7/TRPC3/TRPC1/ITPR2/PLCL1/PLCL1/CYTH2/ITPR3/TRPC4/ITPR3/TRPC1/TRPC4/RPH3A/ITPR1/ITPR1/ITPR1/ITPR1/ITPR1
GOMF_ARACHIDONIC_ACID_MONOOXYGENASE_ACTIVITY	GOMF_ARACHIDONIC_ACID_MONOOXYGENASE_ACTIVITY	16	0.225775	0.831824	0.684223	0.703172	0.281397	8177	tags=24%, list=21%, signal=19%	CYP4F2/CYP4A11/CYP2B6/CYP4F12/CYP2B6/CYP1A1
GOMF_NADPLUS_NUCLEOSIDASE_ACTIVITY	GOMF_NADPLUS_NUCLEOSIDASE_ACTIVITY	15	0.225459	0.8138	0.702921	0.721675	0.288802	22741	tags=86%, list=58%, signal=36%	CD38/TLR2/IL1R1/TLR2/IL18RAP/TLR4/TLR6/IL1RAPL2/IL1R1/SARM1/BST1/IL1RAP/IL18R1/TLR4/SARM1/IL1RAP/IL1RAP/TLR2/IL1RAP/IL18R1/IL1RAP/TLR4/BST1/IL1RL2/TLR2/TLR2/TLR4/IL1RL2/TLR10/IL1RL1/TLR10
GOMF_PRENYLTRANSFERASE_ACTIVITY	GOMF_PRENYLTRANSFERASE_ACTIVITY	17	0.216219	0.812356	0.706688	0.724826	0.290063	31912	tags=88%, list=82%, signal=16%	FDFT1/CHM/FDFT1/FDFT1/FDFT1/FDFT1/GGPS1/DHDDS/FNTA/UBIAD1/FDFT1/RABGGTA/DHDDS/PDSS1/GGPS1/FDPS/FDFT1/CHM/FDPS/COX10/FDFT1/PTAR1/PGGT1B/PDSS1/FNTA/GGPS1/COQ2/COQ2/RABGGTA/CHM/PDSS1/PDSS2/FNTB/FDFT1/FDFT1/PTAR1/GGPS1/NUS1
GOMF_SECONDARY_ACTIVE_SULFATE_TRANSMEMBRANE_TRANSPORTER_ACTIVITY	GOMF_SECONDARY_ACTIVE_SULFATE_TRANSMEMBRANE_TRANSPORTER_ACTIVITY	13	0.232753	0.804051	0.708146	0.725606	0.290375	19266	tags=57%, list=50%, signal=29%	SLC26A11/SLC26A11/SLC26A6/SLC26A1/SLC26A6/SLC13A1/SLC26A10/SLC26A1/SLC26A9/SLC13A4/SLC26A9/SLC26A4
[truncated: 25 more rows]
